# Supplementary material for: Divergent methyl-coenzyme M reductase genes in a deep-subseafloor Archaeoglobi
Source: ISME J. 2019 Jan 16;13(5):1269–79. doi: 10.1038/s41396-018-0343-2 (PMC6474303; doi:10.1038/s41396-018-0343-2)
Supplement: Supplementary file 3 — Supplementary files doc [file 41396_2018_343_MOESM3_ESM.txt]

Supplementary_File_1
Alignment for the alpha subunit of the MCR complex
Supplementary_File_2
FastTree newick file for the alpha subunit of the MCR complex
Supplementary_File_3
IQ-TREE newick file for the alpha subunit of the MCR complex
Supplementary_File_4
Alignment for the beta subunit of the MCR complex
Supplementary_File_5
FastTree newick file for the beta subunit of the MCR complex
Supplementary_File_6
IQ-TREE newick file for the beta subunit of the MCR complex
Supplementary_File_7
Alignment for the gamma subunit of the MCR complex
Supplementary_File_8
FastTree newick file for the gamma subunit of the MCR complex
Supplementary_File_9
IQ-TREE newick file for the gamma subunit of the MCR complex
Supplementary_File_10
Alignment for the FastTree genome tree
Supplementary_File_11
FastTree newick file for the genome tree
Supplementary_File_12
Alignment for the IQ-TREE genome tree
Supplementary_File_13
IQ-TREE newick file for the genome tree
Supplementary_File_14
Alignment for the RuBisCo gene tree
Supplementary_File_15
Alignment of catalytic residues for the RuBisCo gene
Supplementary_File_16
FastTree newick file for the RuBisCo gene tree
Supplementary_File_17
IQ-TREE newick file for the RuBisCo gene tree
Supplementary_File_18
Alignment of the 16S rRNA genes
Supplementary_File_19
FastTree newick file for the 16S rRNA gene trees
