# Supplementary material for: Divergent methyl-coenzyme M reductase genes in a deep-subseafloor Archaeoglobi
Source: ISME J. 2019 Jan 16;13(5):1269–79. doi: 10.1038/s41396-018-0343-2 (PMC6474303; doi:10.1038/s41396-018-0343-2)
Supplement: Supplementary file 4 — Supplementary_File_1 [file 41396_2018_343_MOESM4_ESM.txt]

>JGI24025J20009_100133354 Methyl coenzyme M reductase, alpha subunit
MVEELSEEEK-------------LK-----------------------------------
------------------------------------------------------------
-------RFVEERKKKME---------TERAKETAMSSR---------------------
-------EKDYVRE--------------------------------LYRASE--------
------------------------------------------------------------
-----------KFIDVE-----------KGREIYQTMREIWG-------------AEPLS
GVDEKMYHRGG-YKQS--NRKREFVDAGKQVA-IKR--GLPSYSR-------AV---GLP
VGQRMLEPMPVGKW-GITI--------------------EQDDSHHMNNTAIQQLNDDIK
RTVIMNLDLAHRMLQVRVGREVTPETLNLYMETLQHTMGAGAVAQEHMNEVNPYLVKDAW
AKIITGSDEIMDGLDPRFYIHIDELF------HPD-RAKALKEAIGDSLWVVFRVPTLAV
RMADGEAAGRWAAMQNTMAFISAYQL-SGEHVISDLAYAFKHARVIHMGDKLWTGRM-RG
RNEIGGIPDGFTADIIQSERD----LPMIPYVEYI-EQEGDKGASRIVSRLNEGVGGISA
MLDNTLWLGFYMSGG-IGFSN-TVATSALSG--GANEDILEEFS----------------
IL-GTKYLR-G--------KRL-PT-KWDIMKVIINMMATYVIETYEKFPTLAELHWGG-
AHKTSIMGTVGAGMAGLLSGSSTMALW---------------------------------
------------------------------------------------------------
---------------------------------------------------------
>JGI24724J26744_100174111 Methyl coenzyme M reductase, alpha subunit
------------------------------------------------------------
------------------------------------------------------------
---------EEGEQKRY-------------QIPKVPVAT---------------------
-------EKMIELD--------------------------------PAKMMK--------
------------------------------------------------------------
-----------KMLPRE-----------RDSALYKSMQDIYH------------GEAPMD
VTDHKMYKRGG-IQQS--RTKMEFSEAGRKIA-MER--GIPSYNR-------EV---GIP
LGQRTMETYPVGTM-SGKL-------LG---------HVTYDDINFFNMTAMQQCADDIK
RTVIVNLDVPHRTIQLRLGKEISPETMNLFMETLQHKLAGGAVLQEHMSEIHPGLTKDAF
GKIFTGDDELAEQFDRRFKIDXNKDF------HPK-RAEMLKVGIGNKLCCALHESTLRV
RMMDGGAIVRSAAQGATMALVATYRL-TGESVLSDIAYSTRHAQQIRMGEPMWQSRS-RA
PNEIGGIPFGYYADICASEID----FEPTPVMEYL-AQGAPD-FSKFMGAVGSG-GGMWV
ELLTNLWYGQYMAGG-IGFNA-AGYSI-LMG-GSFIDIEALTGGGLEGDAEGEGG-TNMF
SA-MGSILG-G-------HERM-PA-KWKAIKPFIHMVSNMVMDQYDKYPTMMEMSWGG-
AIRTFAVGYAGSMVAAMFSGDAQLTQMAANYGVALGLKEGWLRTGWSGQEVQHHVGLAYA
ASVRPEEGGLPELKGPNVPYMSYTVGAL--GFPMFCY----------MAMIARGSAWAAS
PLVKVTFSDPD-LAFNFRNPLEDMVKGALREF-EPQGERDVIRP-AK----------
>JGI24724J26744_100202833 Methyl coenzyme M reductase, alpha subunit
MGEEDK------------------------------------------------------
------------------------------------------------------------
-------QLSEDEERWK-------------SAAKIPVAT---------------------
-------EKTYTYD--------------------------------PKKMME--------
------------------------------------------------------------
-----------KVLPLE-----------KNSEMYSGMQEIYP------------GEDPMD
IVDHKMYKRGG-LQQS--RTKREFTEWGRKIA-LER--GIPSYNR-------EL---GIP
LGQRTMETMPMQGM-MASIGDIGDTLTGEKKEKEEICYATYDDVNFFNNAAMHQMLDDIK
RTVIINLDVPHRTIQLRLGKEISPETMNLFMETIQHRLAGGAVIQEHMAELHPGLTSDGF
GKVFTGDDDLADQFDRRFIVNINKEF------CPG-KAEMIKVGVGSKLCCAMHEPTLRV
RMMDGGAIVRSAAQSATMAFVSTYRL-TGESVLSDIAYSTRHAQQIRMGEILWQNRS-RA
PNEPGGMTFGYLADMCPADSF----SEPIPTMELI-STGDMDQAIGLFGGIAAG-GPMWT
ELLTNCWYGQYMAGG-VGFNA-AAYSF-LGS-AGFVNIEGITSG-----SSGEGDMTSAM
GM-MGSILK-G-------HERM-PA-KWRAMKPFVHMIGTMVMDQYDKYPTFMEFHWGG-
AIRTFVVSYAGAAIPAFLTGDALLSQMAANYCVGLIMKEGWFRTGWAGQETQHHIGMGYS
TSLRPEEGGLPELKGPNVPYMSYTVGAL--GMPMFCY----------GAMIARGSAWSAS
PLIKVTFADPD-MAFNFRDPLSDFTKAVLREY-EPAGERDIIRP-AR----------
>JGI24724J26744_100352853 Methyl coenzyme M reductase, alpha subunit
------------------------------------------------------------
------------------------------------------------------------
------------------------------------------------------------
------------------------------------------------------------
------------------------------------------------------------
------------------------------------------------------------
------------------------------------------------------------
------------------------------------------------------------
------------------------------------------------------------
---------LAGQFDKRYLVDIDKEF------HPV-RAEAMKVGVGNKLCLAIHEPTLRV
RNMDGAAVVRSAAQATTMAMVGTYRL-TGESVLSDIAFSTRHAQQIRMGEPMWMNRA-RG
PNEIGGMPFGYLADVSAAETM----SEPKTFMEILGGGGELEELSDQLNALMGC-GQMWA
EMVENIWLGQFMAGG-IGFPS-AGLGL-LGGFEELYDVKMFSEFG------GMG------
GG-MQSMMK-G-------HERM-PA-RWDAVRPFVNMMAHMIMDMFDKYPTMCEFAWGG-
VHRISAVAGAG-QIASFMTGDALLGQVAANYCIGILGKECWLRTGWSGQEVQHHIGPAYS
GSLRIEEGGLVELKGENVPYMSYTAVGG-SLGVGTSF----------GAMLGRGSSWACS
PLIKVTFTDPD-LAFDFRNPISEFAKAAIREF-EPAGERDIIRP-AR----------
>JGI24724J26744_100679051 Methyl coenzyme M reductase, alpha subunit
MGEE--------------------------------------------------------
------------------------------------------------------------
---------QKEEKRWK---------------GDIPVAS---------------------
-------ERMYTLD--------------------------------PEKMRK--------
------------------------------------------------------------
-----------KFLPIE-----------RETGMYKMMQKIYD-------------AGPMD
VVDSKMYQRGG-IQQS--KAKMEFTEWGRKIA-LER--GIPSYNR-------EV---GLP
LCQRSYEPMYIXGT-DVAV--------------------DFDDVNFFNNTAFQQMLDDIK
RTVIVNLDVAHRTIQLRLGKEISPETMNLFMETLQHRLSGGAVIQEHMAECHPGLTQDAF
GKVFTGDDELADQFDSRFITDLNKEF------HPK-RADMLKVGVGEKLCLGVHEPTLRV
RNMDGAAIVRSAAQSTTMAFVATYRL-TGESVLSDIAFSTRHAQQVRMGETMWQNRA-HA
PNELGGMTYGYLADCCPAESA----MPPIAMMEMM-SSGEADVMGDMMQAMMQC-AAMSS
ELIENIWYGQQMAGG-IGFPS-AGYAF-LGGFEGMFDVDMFTGGG------GAGGAMGGM
GS-MATMLK-G-------HKRM-PA-KWSSIKPFIHMACEQLMT----------------
------------------------------------------------------------
------------------------------------------------------------
---------------------------------------------------------
>AGA20298.1 methylcoenzyme M reductase subunit A, partial [uncultured archaeon]
------------------------------------------------------------
------------------------------------------------------------
------------------------------------------------------------
------------------------------------------------------------
------------------------------------------------------------
------------------------------------------------------------
------------------------------------------------------------
------------------------------------------------------------
------------------------------------------------------------
------------------------------------------------------------
------------------------------------------------------------
------------------------------------------------------------
--YDQIWLHNYMAGGSSGWSN-YIIVV-YSD--NVLDEMAYYGA----------------
EW-TMNHFNCG-------IGEV-PA-TLENAMTIAEEVGRYTMENYDIYPALCESHYGG-
SQRFSLQCAGQGAVTGGMTGDPQLGNAMW-YYATLLLKEQALRLGFYGHDLQDHQGICHT
YSYRSDQGAPFELRGHNYPNYAMNV-------------------RA--------------
---------------------------------------------------------
>AGA20296.1 methylcoenzyme M reductase subunit A, partial [uncultured archaeon]
------------------------------------------------------------
------------------------------------------------------------
------------------------------------------------------------
------------------------------------------------------------
------------------------------------------------------------
------------------------------------------------------------
------------------------------------------------------------
------------------------------------------------------------
------------------------------------------------------------
------------------------------------------------------------
------------------------------------------------------------
------------------------------------------------------------
--YDQIWLHNYMAGGSSGWSN-YIIVV-YSD--NVLDEMAYYGA----------------
EW-TMNHFNCG-------IGEV-PA-TLENVMTIAEEVGRYTMENYDIYPALCESHYGG-
SQRFSLQCAGQGAVTGGMTGDPQLGNAMW-YYATLLLKEQALRLGFYRHDLQDHQGICHT
YSYRSDQGAPFELRGHNYPNYAMNV-------------------RA--------------
---------------------------------------------------------
>AGA20297.1 methylcoenzyme M reductase subunit A, partial [uncultured archaeon]
------------------------------------------------------------
------------------------------------------------------------
------------------------------------------------------------
------------------------------------------------------------
------------------------------------------------------------
------------------------------------------------------------
------------------------------------------------------------
------------------------------------------------------------
------------------------------------------------------------
------------------------------------------------------------
------------------------------------------------------------
------------------------------------------------------------
--YDQIWLHNYMAGGSSGWSN-YIIVV-YSD--NVLDEMAYYGA----------------
EW-TMNHFNCG-------IGEV-PA-TLENAMTIAEEVGRYTMENYDIYPALCESHYGG-
SQRFSLQCAGQGAVTGGMTGDPQLGNAMW-YYATLLLKEQALRLGFYGHDLQDHQGICHT
YSNRSDQGAPFELRGHNYPNYAMNV-------------------RA--------------
---------------------------------------------------------
>AGA20295.1 methylcoenzyme M reductase subunit A, partial [uncultured archaeon]
------------------------------------------------------------
------------------------------------------------------------
------------------------------------------------------------
------------------------------------------------------------
------------------------------------------------------------
------------------------------------------------------------
------------------------------------------------------------
------------------------------------------------------------
------------------------------------------------------------
------------------------------------------------------------
------------------------------------------------------------
------------------------------------------------------------
--YDQIWLHNYMAGGSSGWSN-YIIVV-YSD--NVLDEMAYYGA----------------
EW-TMNHFNCG-------IGEV-PA-TLENAMTIAEEVGRYVMENYDIYPALCESHYGG-
SQRFSLQCAAQGAVTGAMTGDPQLGNSMW-YYATLLLKEQALRLGFYGHDLQDQQGICHT
YSYRSDQGAPFELRGHNYPNYAMNV-------------------RA--------------
---------------------------------------------------------
>GCA_000007185.1~AE009439.1_703 # 614566 # 616281 # 1 # ID=1_703;partial=00;start_type=TTG;rbs_motif=GGAGT;rbs_spacer=3bp;gc_cont=0.628
METLITLS----------------------------------------------------
------------------------------------------------------------
------------------------------------------------------------
---------TYRPM--------------------------------GERI----------
------------------------------------------------------------
------------TMSSA-----------EEKLFMKALKEKFE-------------ESPEE
-KYTKFYIFGG-WKQS--ERKKEFKEWADKIV-EER--GVPHYNP-------DI---GVP
LGQRKLMSYQVSGT-DVFV--------------------EGDDLHFVNNAAMQQMWDDIR
RTVIVGMDTAHRVLERRLGKEVTPETINEYMETLNHALPGGAVVQEHMVEIHPGLTWDCY
AKIITGDLELADEIDDKFLIDIEKLF------PEE-QAEQLIKAIGNRTYQVCRMPTIVG
HVCDGATMYRWAAMQIAMSFICAYKIAAGEAAVSDFAFASKHAEVINMGEMLPARRA-RG
ENEPGGVPFGVLADCVQTMRK----YPDDP-----------------AKVALEV-IAAGA
MLYDQIWLGSYMSGG-VGFTQ-YATAV-YTD--NILDDYVYYGL----------------
EY-VEDKY--G-------IAEA-EP-SMDVVKDVATEVTLYGLEQYERYPAAMETHFGG-
SQRAAVCAAAAGCSTAFATGHAQAGLNGW-YLSQILHKEGHGRLGFYGYALQDQCGAANS
LSVRSDEGLPLELRGPNYPNYAMNVGHL-GEYAGIVQ----------AAHAARGDAFCVH
PVIKVAFADEN-LVFDFTEPRKEFAKGALREF-EPAGERDLIVP-AE*---------
>GCA_000007185.1.renamed.faa~GCA_000007185.1~AE009439.1_703 # 614566 # 616281 # 1 # ID=1_703;partial=00;start_type=TTG;rbs_motif=GGAGT;rbs_spacer=3bp;gc_cont=0.628
METLITLS----------------------------------------------------
------------------------------------------------------------
------------------------------------------------------------
---------TYRPM--------------------------------GERI----------
------------------------------------------------------------
------------TMSSA-----------EEKLFMKALKEKFE-------------ESPEE
-KYTKFYIFGG-WKQS--ERKKEFKEWADKIV-EER--GVPHYNP-------DI---GVP
LGQRKLMSYQVSGT-DVFV--------------------EGDDLHFVNNAAMQQMWDDIR
RTVIVGMDTAHRVLERRLGKEVTPETINEYMETLNHALPGGAVVQEHMVEIHPGLTWDCY
AKIITGDLELADEIDDKFLIDIEKLF------PEE-QAEQLIKAIGNRTYQVCRMPTIVG
HVCDGATMYRWAAMQIAMSFICAYKIAAGEAAVSDFAFASKHAEVINMGEMLPARRA-RG
ENEPGGVPFGVLADCVQTMRK----YPDDP-----------------AKVALEV-IAAGA
MLYDQIWLGSYMSGG-VGFTQ-YATAV-YTD--NILDDYVYYGL----------------
EY-VEDKY--G-------IAEA-EP-SMDVVKDVATEVTLYGLEQYERYPAAMETHFGG-
SQRAAVCAAAAGCSTAFATGHAQAGLNGW-YLSQILHKEGHGRLGFYGYALQDQCGAANS
LSVRSDEGLPLELRGPNYPNYAMNVGHL-GEYAGIVQ----------AAHAARGDAFCVH
PVIKVAFADEN-LVFDFTEPRKEFAKGALREF-EPAGERDLIVP-AE*---------
>GCA_000011005.1~AP011532.1_529 # 507630 # 509303 # 1 # ID=1_529;partial=00;start_type=ATG;rbs_motif=GGAG/GAGG;rbs_spacer=5-10bp;gc_cont=0.601
------------------------------------------------------------
------------------------------------------------------------
------------------------------------------------------------
------------------------------------------------------------
------------------------------------------------------------
------------MSVKE-----------TQKRFIKAMKKKFA------------GEDPTS
-TTTV-YKYEG-YTQS--KRKVEFKKAGDAIA-KKR--GISAYNP-------MVHMGGIP
LGQRQLTPYVVSGT-DVVV--------------------EGDDLHFVNNAAMQQFWDEIR
RTVIVGLDTAHATLEKRLGKTVTPETISNYLAILNHAMPGAAVVQEHMVETNPALTDDCF
VKVFTGDDELADSIDKQYVLDINKAF------PKD-QAAALKKAVGKSLYQAVHIPTTVV
RTCDGGTTSRWSAMQIGMSFIDAYKMCAGEAAVADLAFAAKHASLVEMADILPARRA-RG
PNEPGGLSFGFLADIVQTNRK----YPDDP-----------------CKSSLEV-VAAGC
MLYDQIWLGSYMSGG-VGFTQ-YATAA-YTD--DILDDFTYYGY----------------
DY-AKGKYK---------IGQT-KP-TMDIVNDLSTEVTLYGIEQYEKYPTTLEDHFGG-
SQRATVLSAAAGVTTAIATGNSNAGLSGW-YMSMYLHKEAWGRLGFFGYDLQDQCGATNV
FSCRSDEGAIDELRGPNYPNYAMNVGHQ-GGYAGIAG----------AAHFGRGDAWTAS
PLIKICFADKS-LAFDFTEPRKEFARGAIREF-MPAGERTLVIP-AK*---------
>GCA_000014945.1~CP000477.1_587 # 588882 # 590561 # -1 # ID=1_587;partial=00;start_type=ATG;rbs_motif=AGGAGG;rbs_spacer=5-10bp;gc_cont=0.597
------------------------------------------------------------
------------------------------------------------------------
------------------------------------------------------------
------------------------------------------------------------
------------------------------------------------------------
------------MAKLH-----------TKKLFVRALTKKFGK-----------DFDLSS
-QKTE-YKRLG-PEQS--ARKREFMEYSKKLE-GKR--GISFYNP-------YLHCGGVP
LGQRQLVPYKLSNT-EYIV--------------------EGDDLHFVNNPAMQQMWDDIR
RTVVVGLDMAHEVLEKRLGKEVTPETINNYLEILNHAMPGAAVVQEHMVETHPGLVEDCN
VRVFTGDDDLADEIDPQYLIDINKLF------PAD-QAEQLKAAIGKTTWQAIHIPTIVV
RSCDGGTTSRWSAMQLSMTFIDAYNMCAGEAAVADLAYAAKHAAVLQMSDMLPARRA-RG
PNNPGGLSFGFMADMVQTSRV----KPWDP-----------------TQVSLNV-VAAGT
MLYDQIWLGSYMSGG-VGFTQ-YATAA-YTN--DVLDDFSYYGV----------------
DY-AVEKYG-G-------FAKA-PA-NLEVVKDLATEVTLYALEQYESFPTLLEDHFGG-
SQRAGVTAAASGITCAIATGNSQAGLAGW-YLSQLLHKEAHGRLGFFGYDLQDQCGPTNV
FSYQSDEGNPLELRGANYPNYAMNVGHQ-GEYAGISS----------AAHAGRGDAFACN
PLIKVTFANPA-LVFDWTDIRLCFGKGGAREF-RAAGERSLVMP-AV*---------
>GCA_000309865.1~AMGN01000010.1_28 # 21335 # 22987 # 1 # ID=10_28;partial=00;start_type=ATG;rbs_motif=None;rbs_spacer=None;gc_cont=0.479
------------------------------------------------------------
------------------------------------------------------------
------------------------------------------------------------
------------------------------------------------------------
------------------------------------------------------------
--------------MNN-----------EKKLFLKALQSKFD-------------EDPKE
-NHTNFYCYGG-WKQS--PRKREFDEYAKKIE-EKR--GIPFYNP-------DI---GVP
LGQRKLMAYKVSGT-DTYV--------------------EGDDLHFCNNAAIQQLLDDIK
RTIIVGMDTAHSVLEKRLGVEVTPETINEYMETINHALPGGAVVQEHMVEVHPGLVGDCY
AKLFTGDDSLADELDSRFLIDINKEF------PEE-QAKMLKEYIGNKTYQISRVPSLVV
RTCDGGTVSRWSAMQIGMSFIAAYKLCAGEAAIADFSYAAKHADVISMGSILPARRA-RG
PNEPGGISFGVMADMVQTSRV-----SNDP-----------------AEVSLEV-IAAAA
TIYDQIWLGSYMSGG-VGFTQ-YATAA-YTD--DILDDFLYYGM----------------
EY-VDGKY--G-------ICGT-KA-TTEVVHDIAAEVTMYGLEQY-EYPALLEDHFGG-
SQRAAVVSAAAGCSVAFATGNSNAGINGW-YLSQILHKETHSRLGFYGYDLQDQCGASNS
LSIRSDEGLIHELRGPNYPNYAMNVGHQ-PEYAGIAQ----------APHAARGDAFCVN
PLIKVAFADKD-LAFDFTSPRKSIAKGALREF-LPGGERDLIIP-AL*---------
>GCA_000309865.1~AMGN01000020.1_5 # 2387 # 4039 # 1 # ID=20_5;partial=00;start_type=ATG;rbs_motif=AGGAGG;rbs_spacer=5-10bp;gc_cont=0.474
------------------------------------------------------------
------------------------------------------------------------
------------------------------------------------------------
------------------------------------------------------------
------------------------------------------------------------
----------------M-----------AEKMFIEALKKAFK-------------EDPTE
-KTTEYYKFGG-WKQS--ERKREFVAAGKEVA-AKR--GIPQYDP-------DV---GTP
LGQRVLMPYNVSTT-DTFV--------------------EGDDLHFVNNAAMQQFWDDIR
RTVVVGLNTAHTVIEKRLGKEVTPETITHYLETVNHAMPGAAVVQEHMVETHPLLVADSY
VKVFTGNDEIADEIDQRYVLDINKEF------PEH-QAKVLKEEVGDGMWTIVRIPTIVS
RTCDGGTTSRWSAMQVGMSMISAYKQAAGEAATGDFAYAAKHAEVIHMGTYLPVRRA-RG
ENEPGGIAFGYLADICQSSRV----NWEDP-----------------VRVTLDV-VASGA
MLYDQIWLGSYMSGG-VGFTQ-YATAA-YTD--NILDDFTYFGK----------------
EY-VEDKF--G-------MTEA-PN-TMDTVLDVGSEVTFYALEQFEEYPALLETIFGG-
SQRASIVAAAAGCSTAMATGNAQTGLSAW-YLSMYLHKEQHSRLGFYGYDLQDQCGASNV
FSIRNDEGLPTELRGANYPNYAMNVGHQ-GEYAGIAQ----------AAHAARGDAFVLN
PLVKIAFADPN-LTFDFTQVRAEFAKGALREF-EPAGERALISP-AK*---------
>GCA_000437835.1~FR903863.1_54 # 45131 # 46795 # -1 # ID=17_54;partial=00;start_type=ATG;rbs_motif=GGA/GAG/AGG;rbs_spacer=5-10bp;gc_cont=0.582
------------------------------------------------------------
------------------------------------------------------------
------------------------------------------------------------
------------------------------------------------------------
------------------------------------------------------------
------------MAGKA-----------NEKLFLEACKKKFK-------------EDPTS
-METKYYCYGG-WKQS--KSKVEFQKEAMEIA-KKR--GFPMMNE-------DI---GVP
LGQRSWMPYQLSHT-DIFV--------------------EPDDLHCINNPAIQQAWDDIR
RTVLVGLDSPHQTIERRLGKEVTPETINAYLETVNHTMPGGAVVQEHMAECNPALVYDSY
VKVFSGDDELIDELDPRFVIDINKNF------PKD-QAEKLKKAIGKTVMQAVRVPTMVG
RVMDGATVSRHAAMQISMAFISSYKLAAGEAAIADFAYSAKHMS-INMGSMMPARRV-RG
PNEPGGITFGFLDDMVQSDRV----YPDDP-----------------ARAVLET-VALGA
IIYDQVYLGGYMSGG-VGFTQ-YATAA-YTD--NILEDYVYHAV----------------
DV-INDRYG-G-------FCGV-APDDYDKQLKLGDEISSYALEMYERYPAVMETHFGG-
SQRATVTAASTGIAGAMATGVADNGLNLW-YQSMLQHKERTGRLGFYGFDLQDQCGSANS
YAYRSDEGLPMEVRGPNYPNYAMNVGHL-SGYAGIPK----------AAHAARGDAFVAS
PLIKVAFSDKS-LIFDFANITKEIGRGGLREF-QPAGERTAVIK-G*----------
>GCA_000969925.1~CP009502.1_1735 # 2054045 # 2055760 # -1 # ID=1_1735;partial=00;start_type=ATG;rbs_motif=GGAG/GAGG;rbs_spacer=5-10bp;gc_cont=0.535
------------------------------------------------------------
------------------------------------------------------------
------------------------------------------------------------
------------------------------------------------------------
------------------------------------------------------------
-------------MAAD-----------IFEKFKKSMEVKFAQEFGSNK---QTGGDITS
-NTTK-FLRLG-PEQD--DRKVEMIKAGKEIA-EKR--GLAFYNP-------MMHS-GAP
LGQRAITPYTISGT-DMVC--------------------EPDDLHFVNNAAMQQFWDDIR
RTCIVGLDMAHETLEKRLGKEVTPETINHYLEVLNHAMPGAAVVQEMMVETHPALVDDCY
VKVFTGDDSLADEIDKQFLIDINKEF------NEE-QAAQIKASIGKTSWQAIHIPTIVS
RTTDGAQTSRWAAMQIGMSFISAYAMCAGEAAVADLSFAAKHAALVSMGEMLPARRA-RG
PNEPGGLSFGHLSDIIQTSRK----VLDDP-----------------AKVALEV-VGAGC
MLYDQIWLGSYMSGG-VGFTQ-YATAA-YTD--DILDNNTYYNV----------------
DY-INDKYN-G-AANVGKDNKV-KA-TLDVVKDIATESTIYGIETYEKFPTALEDHFGG-
SQRATVLAAAAGVATALATGNANAGLSGW-YLSMYLHKEAWGRLGFFGFDLQDQCGATNV
LSYQGDEGLPNELRGPNYPNYAMNVGHQ-GGYAGIAQ----------AAHAGRGDAFTVN
PLVKVCFADDL-LPFNFAEPRKEFGRGALREF-VPAGERSLIIP-AK*---------
>GCA_001316305.1~BBEF01000013.1_63 # 49842 # 51503 # 1 # ID=13_63;partial=00;start_type=ATG;rbs_motif=GGAG/GAGG;rbs_spacer=5-10bp;gc_cont=0.526
------------------------------------------------------------
------------------------------------------------------------
------------------------------------------------------------
------------------------------------------------------------
------------------------------------------------------------
-------------MAAD-----------IFSKFKKDMEVKFAQEFGANK---QTGGDITG
-KTEK-FLRLG-PEQD--PRKVEMIKAGKEIA-EKR--GISFYNP-------MMHS-GAP
LGQRAITPYTISGT-DIVA--------------------EPDDLHYVNNAAMQQMWDDIR
RTCVVGLDMAHETLEKRLGKEVTPETINHYLEVLNHAMPGAAVVQEMMVETHPALVDDCY
VKVFTGDDALADEIDKQYLIDINKEF------SEE-QAAQIKASIGKTSWQAIHIPTIVS
RTTDGAQTTRWAAMQIGMSFISAYAMCAGEAAVADLSFAAKHAAAVSMGEMLPARRA-RG
PNEPGGLSFGHLSDIIQTSRV-----SKDP-----------------AKIALEV-VGAGC
MLYDQIWLGSYMSGG-VGFTQ-YATAA-YTD--DILDNNVYYDV----------------
DY-INDKYN-G-AANVGKDNKV-KA-SLDVVKDIATESTLYGIETYEKFPTALEDHFGG-
SQRATVLAAAAGVACSLATANANAGLSGW-YLSMYLHKEAWGRLGFFGFDLQDQCGATNV
LSYQGDEGLPDELRGPNYPNYAMNVGHQVDTQVSLRQPTQVAETHSPSTHSSRSASLTTS
-----CPSTSL-SP----------------------GESSAAVP-*-----------
>GCA_001316325.1~BBES01000001.1_98 # 59478 # 61004 # 1 # ID=1_98;partial=00;start_type=ATG;rbs_motif=None;rbs_spacer=None;gc_cont=0.491
------------------------------------------------------------
------------------------------------------------------------
------------------------------------------------------------
------------------------------------------------------------
------------------------------------------------------------
--------------MN--------------------------------------------
--------------------------TLKKIE-EQR--GIPFYNP-------DI---GVP
LGQRKLMAYKVSGT-DTYV--------------------EGDDLHFCNNAAIQQLNDDIK
RTIIVGMDTAHSVLEKRLGVEVTPETINEYMETINHALPGGAVVQEHMVEVHPGLVGDCY
AKLFTGDDNLADELDSRYLIDINKQF------PEE-QAKQLKEYIGNKTYQISRVPSLVV
RVCDGGTVSRWSAMQIGMSFISAYKLCAGEAAIADFSYAAKHADVISMGSILPARRA-RG
PNEPGGVPFGVMADIIQTSRV-----SDDP-----------------AKTSLEV-IAAAA
TIYDQIWLGSYMSGG-VGFTQ-YATAA-YTD--DILDDFVYYGM----------------
EY-VDDKY--G-------ICGT-KA-TTEVVHDIASEVTMYGLEQY-EYPALMEDHFGG-
SQRTAVVSAAAGCSVAFATGNSNAGINGW-YLSQILHKEAHSRLGFYGYDLQDQCGASNS
LSIRSDEGLIHELRGPNYPNYAMNVGHQ-PEYAGIAQ----------APHAARGDAFCVN
PLIKVAFADDN-LEFDFKSPRKSIAKGALREF-LPGGERDLIIP-AL*---------
>GCA_001316325.1~BBES01000007.1_36 # 29676 # 30911 # -1 # ID=7_36;partial=00;start_type=ATG;rbs_motif=None;rbs_spacer=None;gc_cont=0.491
------------------------------------------------------------
------------------------------------------------------------
------------------------------------------------------------
------------------------------------------------------------
------------------------------------------------------------
------------------------------------------------------------
------------------------------------------------------------
------------------------------------------------------------
-------------------------------------MPGAAVVQEHMVETHPLLTADSY
VKVFTGNDEIADEIDQRYVLNINEEF------PEH-QADVLKAEVGDGMWTIVRIPTIVS
RTCDGGTTSRWSAMQVGMSMISAYKQAAGEAATGDFAYAAKHAEVIHMGTYLPVRRA-RG
ENEPGGIAFGYLADICQSSRV----NWEDP-----------------VRVTLDV-VASGA
MLYDQIWLGSYMSGG-VGFTQ-YATAA-YTD--NILDDFTYFGK----------------
EY-VEDKY--G-------ITEA-PN-NMDTVLDVASEVTFYALEQFEDYPALLETIFGG-
SQRASIVAAAAGCSTAFATGNAQTGLSGW-YLSMYLHKEQHSRLGFYGYDLQDQCGASNV
FSIRGDEGLPTELRGANYPNYAMNVGHQ-GEYAGIAQ----------AAHAARGDAFVLN
PLVKIAFADPN-LTFDFTQVRAEFAKGALREF-EPAGERALISP-AK*---------
>GCA_001317315.1~LKCM01000102.1_19 # 14477 # 16165 # -1 # ID=102_19;partial=00;start_type=ATG;rbs_motif=GGAG/GAGG;rbs_spacer=5-10bp;gc_cont=0.491
------------------------------------------------------------
------------------------------------------------------------
------------------------------------------------------------
------------------------------------------------------------
------------------------------------------------------------
----------------------------MAVRFQKAMETKYTKEWGSNK---NKGGKITD
-KKAK-YLRLG-YQQN--PRKVEMAKCGAAIT-KKR--GLQAYDP-------KLHLAGIP
MGQRQLTPYTISGT-DIVC--------------------DGDDLHFVNNAAMQQEWDDIR
RSCVVGLDLAHEVLEKRLGKEVTPETINYYLEVLNHAMPGAAIVQEHMVETHPALVDDCY
VKIFTGDETLQDEVDKQFVINIDNEF------PAN-QAKQIKAAVGKTSWQAVHIPTIVT
RTEDGPGTSRWMAMQVGMTFISAYHMCAGEAAVGELAFTAKHAGLVEMGDMIPARRA-RG
PNEPGGLSFGHMADICQTNRK----GPEDP-----------------VNVILQT-ASAAT
MLYDQIWLGGYMSGG-VGFTM-YATPA-YTN--DIVDDFLYWAD----------------
EY-ASKKYG-G-------RGKA-KA-TIDTVKDIATESTLYSLEAYEKYPTTLEDHFGG-
SQRATVCSIAAGGATALATGHSQAGLSAW-YLSMYLHKEAHGRLGFFGYDLQDQCGATNV
FSIASDEGCIGECRGANYPNYAMNVGHQ-GGYTSVVA----------AAHAGK-DAFCVN
PLVKVCFADEL-INFDFADPRGAFGKAALREWDRCAGERAFVIP-AK*---------
>GCA_001399795.1~LIHK01000056.1_152 # 135549 # 137372 # 1 # ID=13_152;partial=00;start_type=TTG;rbs_motif=AGxAGG/AGGxGG;rbs_spacer=5-10bp;gc_cont=0.467
MEEK--------------------------------------------------------
------------------------------------------------------------
----------EERKKFY-------------DDKGQITAR---------------------
-------ERDYVRE--------------------------------LYAVSK--------
------------------------------------------------------------
-----------KFLPTE-----------RRRAIYSRLEKQFG-------------ADPLS
LVDSEMYKRGG-YRQS--KRKQEFVKSGRQIA-IER--GIPAYNR-------AV---GIP
LGQRILEPYVITGT-DITV--------------------EQDDTHHVNNPAIQQMVDDIK
RTTIVNIDIAHRMLQVRAGKEVTPETINLYLETLNHTMCGGAVAQEHMSEINPLLVKDAY
AKVITGSDEIKDALDRRYVIDIDRLF------HPT-RAEQLKKALGNSIWVVLRTPTIAI
RMADGDEAHRWAAMQNTMAFIGSYGL-SGEHVVSDLAYSFKHARVVNMGNKMWYQRM-RG
RNEPGGFPDGYICDFIQSERD----LPARPFLEV--SEEDPEEAKKYSRAMYEGIGAIAA
VLDNMIWLGFYMSGG-IGFSN-TVSAAGLAG--GVIEDITEELI----------------
ET-THRYIR-G-------IKKV-PP-KWDIVRFIVDMIIQYVMESYEKFPALSEFHWGG-
AHKVSIIGSMGAGVASLLTGSSTMGMWAGHYAIALVMKEGWLRTGWAGQEIQDHIGLPSL
CSFRPEEGNFAELRGLNYPMQSFSAAHG-SLRDAAIY----------GAMIGRGSAWSAS
PVVKVAFADPH-LVFDFKNPRLCIAKACIKQF-MPAGERGPSLP-AH*---------
>GCA_001399805.1~LIHJ01000018.1_10 # 6568 # 8382 # 1 # ID=24_10;partial=00;start_type=TTG;rbs_motif=AGxAGG/AGGxGG;rbs_spacer=3-4bp;gc_cont=0.552
MAE---------------------------------------------------------
------------------------------------------------------------
----------EERKRKA-------------PREGQITAR---------------------
-------EREYVRE--------------------------------LYAVSE--------
------------------------------------------------------------
-----------RFLEVE-----------RKRPMYAAMERTFG-------------SDPFQ
RIDPKMYKRGG-FRQS--KRKQEFVRLGRQVA-IER--GLPAYNR-------AM---GIP
LGQRQLEPFSVGKT-GILA--------------------EQDDLHHVNNPAIQQMVDDIK
RTTIVNLDIAHRMLQVRAGKEVTPETINLYLETLNHTMCGGAVAQEHMSEINPLLVKDAY
AKVITGSDEIKDALDRRFVIDLDKQF------HPT-RAKKLKEAIGNTIWVVLRAPTIAI
RMADGEEAGRWSAMQNTMAFIGSYGL-SGEQVVSDLAYSFKHARVIRMGNKFWFQRM-RG
RNEPGGMPEGYLCDCAQSCSH----LPAKPFLKA--AQESIEEAKKYVHAMSEG-ICIPA
IIDSAYWFGFYMSGG-IGFTN-TTAGA-ALG--EASETFQEELA----------------
EL-SNKYAA-D-------IDRV-PP-RWDVVRFIVDMIIQYAMETYEKIPALTEFHWGG-
AHRISLIGSLGAGTAALLTGDSTMGLWGSHYAIALAMKEGWLRTGWAGQEVQDHIGLPYL
CSYRPEEGNFAELRGYNTPYASFTAGHG-VIREVAGY----------AAMVGRGDAWVAS
PVVKAAFADPH-LVFDFREPKMCIAKATLRQF-MPAGERDPTLP-PH*---------
>GCA_001412335.1~LKUF01000111.1_1 # 3 # 1259 # -1 # ID=111_1;partial=10;start_type=ATG;rbs_motif=AGGAG;rbs_spacer=5-10bp;gc_cont=0.602
M-----------------------------------------------------------
------------------------------------------------------------
------------------------------------------------------------
------------------------------------------------AK----------
------------------------------------------------------------
------------AKIER-----------TQKLFLQSLKEKFA-------------EDPQS
-DKTVFAR-EG-LNQS--PRKREFVEAGRKMT-MAR--GISMYDPV------RCHLGGIP
LGQRQLMTYEVSTT-GVFV--------------------EGDDLHFVNNAAMQQMWDDIR
RTVLVNMDLAHQTLQKRLGKEVTPETINEYLHVLNHAMPGAAVVQEHMVETHPGLVDDCY
CKVFTGDEEMADDLEPQFVIPIDKLF------PAK-QAAQLKAAVGKSLWQAVHIPTTVS
RTCDGGTTSRWSAMQLGMSFIGAYRMCAGEAAVADLAFAAKHAGVVQMADILPARRA-RG
PNEPGGIKFGNFADMIQGDRK----YPHDP-----------------ARASLEV-VGAGT
MLFDQIWLGSYMSGG-VGFTQ-YATAA-YTD--NILDEYTYYGM----------------
DY-IKDKYK-VDWQNPNEKDRV-KA-SQDVVNDIATEVCLNAMEQYEQFPTLMEDHFGG-
SQR---------------------------------------------------------
------------------------------------------------------------
---------------------------------------------------------
>GCA_001421175.1~LJKL01000008.1_33 # 25697 # 27331 # -1 # ID=6_33;partial=00;start_type=ATG;rbs_motif=GGA/GAG/AGG;rbs_spacer=5-10bp;gc_cont=0.588
------------------------------------------------------------
------------------------------------------------------------
------------------------------------------------------------
------------------------------------------------------------
------------------------------------------------------------
---------------------------------MAAVKKKFK-------------EDPTD
-EYTSYYKFGG-WRQS--KRKVEFVEAANKIA-KER--GIPMMNQ-------DI---GVP
LGQRSWMPYQLSHT-DIYV--------------------EPDDLHCINNPAIQQAWDDIR
RTILVGLDAPHQTIEKRLGKEVTPETINEYLEAVNHTMPGGAVVQEHMAEINPALAYDSY
VKVYSGNDELIDELDKRFVIDINKLF------SKD-HAAQLKKAIGSTLMQAVRVPSIVG
RVMDGATTSRHAAMQISMAFITSYRLAAGEAAIADFAYSAKHQS-LPMGTMMPARRA-RG
PNEPGGIPFGFLADMAQSDRV----NPDDP-----------------GRASLET-VALGA
IIYDQIYLGGYMSGG-VGFTQ-YASAA-YTD--NILEDYVYYAI----------------
DT-IKDKYG-G-------FCKL-DPNNYDKLMELGDNVNTYALEMYERYPAAMEAHFGG-
SQRATVAAAATGIAGSMATGNADCGVNMW-YLSMLQHKERTGRLGFYGFDLQDQCGSANS
FSYRSDEGLPMELRGPNYPNYAMNVGHM-SGYSGIPK----------AAHAARGDAFTAN
PFIRVAFADPS-LVFDFANITKEIGRGGLREF-QPAGERTAVIR-V*----------
>GCA_001507955.1~LGEU01000033.1_17 # 11265 # 12620 # -1 # ID=69_17;partial=01;start_type=Edge;rbs_motif=None;rbs_spacer=None;gc_cont=0.482
------------------------------------------------------------
------------------------------------------------------------
------------------------------------------------------------
------------------------------------------------------------
------------------------------------------------------------
------------------------------------------------------------
------------------------------------------------------------
---------------------------------------------------------DIR
KTVIVGLNHAHAVIEKRLGKEVTPETINHYLETVNHAMPGAAVVQEHMVETHPALTADSY
VKVFTGNDEIADEIDDAFLIDINKQF------PED-QAEQLKAEIGDGIWQAVRIPTIVS
RTCDGGTTSRWSAMQIGMSMISAYKQCAGEAATGDFAYAAKHVEVIHMATYLPVRRA-RG
ENEPGGLAFGFLADIVQSMRV----NYDDP-----------------VRVALDV-VAAGA
MLYDQIWLGSYMSGG-VGFTQ-YATAA-YTD--NILDDFTYYGR----------------
EY-VEDKY--G-------LAEA-PN-TMDTVLDIASEVTFYSLEQYEDYPSLLETQFGG-
SQRAAVAAAAAGCSTGFATGNSQTALSGW-YLSMYLHKEQHARLGFYGYDLQDQCGAANV
FAIRGDEGLPLEARGANYPNYAMNVGHQ-GEYAGIVQ----------AVHAARGDAFCFN
PLVKVAFADPN-LVFDWTNVRGEYAKGALREF-EPAGERDLITP-AK*---------
>GCA_001507975.1~LGEW01000002.1_72 # 80885 # 82588 # 1 # ID=36_72;partial=00;start_type=ATG;rbs_motif=GGAG/GAGG;rbs_spacer=5-10bp;gc_cont=0.601
------------------------------------------------------------
------------------------------------------------------------
------------------------------------------------------------
------------------------------------------------------------
------------------------------------------------------------
--------------MVD-----------REQLFKKALEIKFTQEWGENK-ATEVSTDITS
-KKAK-YLRLG-TAQS--PRKREFEQYGKEIA-AKR--GLPGYDP-------KLHLGGIP
LGQRQITPYVVSST-DTLC--------------------DGDDLHFVNNAAMQQMWDDIR
RTVIVGMDLAHETLEKRLGKEVTPETINHYLEVLNHAMPGAAVVQEMMVETHPGLVDDCY
VKVFTGDDELADEIDKRFLIDIDKQF------GEE-KAAQIKAAIGKTTWQAVHVPTIVV
RTCDGATTSRWTAMQIGMSFIAAYRMCAGEAAVADLAYAAKHAALVGMGDMLPARRA-RG
PNEPGGLQFGYLADIVQADRV-----TDDK-----------------VKASLEV-VAAGA
MLYDQIWLGSYMSGG-VGFTQ-YATAA-YTN--NILDDFSYYGY----------------
EY-AVDKYG-G-------PAQA-PA-TLETVKDIATETAIYAIEQYEYFPTLLEDQFGG-
SQRAAVVAAAAGIATGLATGNSQAGLSGW-YLAQYLLKEAEGRLGFFGYDLQDQCGAANV
FSYQSDEGLPLELRGPNYPNYAMNVGHQ-GEYAGIAS----------SGHIGRGDAFVVN
PLVKVAFADPL-LNFDFTQVRKEFAKGAVREFDRCAGERALILP-AK*---------
>GCA_001508185.1~LGFK01000018.1_13 # 11128 # 12831 # 1 # ID=2_13;partial=00;start_type=ATG;rbs_motif=GGAG/GAGG;rbs_spacer=5-10bp;gc_cont=0.601
------------------------------------------------------------
------------------------------------------------------------
------------------------------------------------------------
------------------------------------------------------------
------------------------------------------------------------
--------------MVD-----------REQLFKKALEIKFTQEWGENK-ATEVSTDITS
-KKAK-YLRLG-TAQS--PRKREFEQYGKEIA-AKR--GLPGYDP-------KLHLGGIP
LGQRQITPYVVSST-DTLC--------------------DGDDLHFVNNAAMQQMWDDIR
RTVIVGMDLAHETLEKRLGKEVTPETINHYLEVLNHAMPGAAVVQEMMVETHPGLVDDCY
VKVFTGDDELADEIDKRFLIDIDKQF------GEE-KAAQIKAAIGKTTWQAVHVPTIVV
RTCDGATTSRWTAMQIGMSFIAAYRMCAGEAAVADLAYAAKHAALVGMGDMLPARRA-RG
PNEPGGLQFGYLADIVQADRV-----TDDK-----------------VKASLEV-VAAGA
MLYDQIWLGSYMSGG-VGFTQ-YATAA-YTN--NILDDFSYYGY----------------
EY-AVDKYG-G-------PAQA-PA-TLETVKDIATETAIYAIEQYEYFPTLLEDQFGG-
SQRAAVVAAAAGIATGLATGNSQAGLSGW-YLAQYLLKEAEGRLGFFGYDLQDQCGAANV
FSYQSDEGLPLELRGPNYPNYAMNVGHQ-GEYAGIAS----------SGHIGRGDAFVVN
PLVKVAFADPL-LNFDFTQVRKEFAKGAVREFDRCAGERALILP-AK*---------
>GCA_001508455.1~LGGJ01000137.1_6 # 3370 # 4371 # -1 # ID=134_6;partial=01;start_type=Edge;rbs_motif=None;rbs_spacer=None;gc_cont=0.569
------------------------------------------------------------
------------------------------------------------------------
------------------------------------------------------------
------------------------------------------------------------
------------------------------------------------------------
------------------------------------------------------------
------------------------------------------------------------
------------------------------------------------------------
------------------------------------------------------------
------------------------------------------------------------
----------WSAMQIGMSFIGAYRMCAGEAAVADLSYAAKHAGVIQMASHLPARRA-RG
PNEPGGIMFGNFADMIQTDRK----YPNDP-----------------AKAALEV-VGAGT
MLFDQIWLGSYMSGG-VGFTQ-YATAA-YTD--NILDEFTYYGM----------------
DY-IKDKYK-VDWQNPSPNDKV-KP-TQEIVNDIATEVNLNGMEQYEQYPTMMEDHFGG-
SQRAGVLAAACGLSTAIATGNSNAGLNGW-YLSMLMHKEGWSRLGFFGYDLQDQCGSANT
LSVRPDEGCIGEFRGPNYPNYAMNVGHQ-GEYAAIVG----------SSHFGRGDAWTLS
PLIKICFADPA-LKFDFAEPRKEFARGAIREF-MPAGERSLIIP-AK*---------
>GCA_001508615.1~LGHB01000045.1_11 # 10809 # 12302 # -1 # ID=52_11;partial=00;start_type=ATG;rbs_motif=GGxGG;rbs_spacer=5-10bp;gc_cont=0.619
------------------------------------------------------------
------------------------------------------------------------
------------------------------------------------------------
------------------------------------------------------------
------------------------------------------------------------
------------MGKIH-----------TKKLFVKALNKKFGK-----------DFDLSG
-TSTV-YERKG-PTH---------------------------------------------
--------------------------------------------------AMQQMWDDIR
RTIVVGLDMAHEVLEKRLGKEVTPETINNYLEILNHAMPGAAVVQEHMVETHPGLVDDCN
VRMFTGDDDLADEIDDQYIIDINKLF------PAE-QAEEIKAAMGKTSWQAIHIPTIVS
RTCDGGTTSRWSAMQLSMTFIDAYNMCAGEAAVADLAFAAKHAAVIQMADMLPARRA-RG
PNEPGGLSFGFLADMVQTSRV----KAFDP-----------------PQVSLNV-VAAGA
MLYDQIWLGSYMSGG-VGFTQ-YATAA-YTN--DVLDDFSYYAC----------------
DY-GVDKFG-G-------WGEA-PA-TLETSKDIATETTLYAMEQYEAFPTLLEDHFGG-
SQRSAVMAAASAIGSACLTGNSQSGLAGW-YLSHLIHKDGWGRMGFFGYDLQDQCGPTNV
FSYQGDEGSPLELRGANYPNYAMNVGHQ-GEYAGISS----------AAHAGRFDAYACN
PLIKVCFANPA-LIFTWDDIRKGYGMGGAREF-RAAGDRSLVMP-AV*---------
>GCA_001509255.1~LGGD01000127.1_6 # 4848 # 5891 # 1 # ID=204_6;partial=01;start_type=ATG;rbs_motif=AGGAG;rbs_spacer=5-10bp;gc_cont=0.627
------------------------------------------------------------
------------------------------------------------------------
------------------------------------------------------------
-------------------------------------------------M----------
------------------------------------------------------------
------------AKIER-----------SQKLFLKALKEKFQ------------GQDVES
-ETAEFYKFNG-VRQS--PRKMEFMKASRAVE-MDR--GVSMYDPE------RCHLGGIP
MGQRQLMTYEVSGT-GVFV--------------------EGDDLHFVNNAAMQQMWDDIR
RTVIVGMDLAHQTLQKRLGKEVTPETINEYLHILNHAMPGGAVVQEHMVETHPGLVDDCY
VKVFTGDQELADDIEPQFLLDIEKLF------TAK-QAEELKAEVGKSMYQAIHIPTAVS
RTCDGGTTSRWSAMQIGMSFIAAYRMCAGEAAVADLSYAAKHAGVIQMGSHLPARRA-RG
PNEPGGIKFGLFADIVQANRK----YPNDP-----------------ARASLEV-VGAGT
MLYDQIWLGSYMSGG-VGFTQ-YATAA-Y-------------------------------
------------------------------------------------------------
------------------------------------------------------------
------------------------------------------------------------
---------------------------------------------------------
>GCA_001509375.1~LGFT01000098.1_4 # 1677 # 3056 # -1 # ID=98_4;partial=01;start_type=Edge;rbs_motif=None;rbs_spacer=None;gc_cont=0.629
------------------------------------------------------------
------------------------------------------------------------
------------------------------------------------------------
------------------------------------------------------------
------------------------------------------------------------
------------------------------------------------------------
------------------------------------------------------------
--------------------------------------------------AMQQMWDDIR
RTIVVGLDMAHEVLEKRLGKEVTPETINNYLEILNHAMPGAAVVQEHMVETHPALVDDCN
VRMFTGDDDLADEIDDQYLIDINKLF------PAE-QAEELKAAMGKTSWQAIHIPTIVS
RTCDGGTTSRWSAMQLSMTFIDAYNMCAGEAAVADLAFAAKHAAVIQMGDMLPARRA-RG
PNEPGGVSFGFMADMVQTSRT----KPWDP-----------------PQVSLNV-VAAGT
MLYDQIWLGSYMSGG-VGFTQ-YATAA-YTN--DVLDDFSYYGC----------------
DY-AVDKYG-G-------WAEA-PI-DIETAKDCATETTLYAMEQYEAFPTLLEDHFGG-
SQRSGIMAAASGVTTGCITGNSQMALAAW-YLSHLIHKEGWGRMGFFGYDLQDQCGPTNV
FSYQPDEGSPLEIRGPNYPNYAMNVGHQ-GEYAGISS----------AAHAGRGDAYACN
PLIKVCFANPA-LLFTWDDIRKGYGMGGAREF-RAAGERSLVMP-AV*---------
>GCA_001509375.1~LGFT01000100.1_4 # 1602 # 2981 # -1 # ID=100_4;partial=01;start_type=Edge;rbs_motif=None;rbs_spacer=None;gc_cont=0.630
------------------------------------------------------------
------------------------------------------------------------
------------------------------------------------------------
------------------------------------------------------------
------------------------------------------------------------
------------------------------------------------------------
------------------------------------------------------------
--------------------------------------------------AMQQMWDDIR
RTIVVGLDMAHEVLEKRLGKEVTPETINNYLEILNHAMPGAAVVQEHMVETHPGLVDDCN
VRMFTGDDDLADEIDDQYIIDINKLF------PAE-QAEEIKAAMGKTSWQAIHIPTIVS
RTCDGGTTSRWSAMQLSMTFIDAYNMCAGEAAVADLAFAAKHAAVIQMADMLPARRA-RG
PNEPGGLSFGFLADMVQTSRV----KAFDP-----------------PQVSLNV-VAAGA
MLYDQIWLGSYMSGG-VGFTQ-YATAA-YTN--DVLDDFSYYAC----------------
DY-GVDKFG-G-------WGEA-PA-TLETSKDIATETTLYAMEQYEAFPTLLEDHFGG-
SQRSAVMAAASAIGSACLTGNSQSGLAGW-YLSHLIHKDGWGRMGFFGYDLQDQCGPTNV
FSYQGDEGSPLELRGANYPNYAMNVGHQ-GEYAGISS----------AAHAGRFDAYACN
PLIKVCFANPA-LIFTWDDIRKGYGMGGAREF-RAAGDRSLVMP-AV*---------
>GCA_001512965.1~LFRW01000043.1_37 # 32480 # 34144 # -1 # ID=16_37;partial=00;start_type=ATG;rbs_motif=GGAG/GAGG;rbs_spacer=5-10bp;gc_cont=0.614
------------------------------------------------------------
------------------------------------------------------------
------------------------------------------------------------
------------------------------------------------------------
------------------------------------------------------------
-------------MAKS-----------KEKLFIEAMKKKFE-------------EDPTE
-VNTHYYTFGG-WKQS--KRKREWVEQANQIA-KKR--GIPMMNQ-------DI---GVP
LGQRVLMPYRLSHT-DIYA--------------------EADDLHFMNNAAMQQAWDDIR
RTVIVGLDTAHSVIEKRLGKEVTPETINLYLETVNHAMPGGAVVQEHMAEVSPALAEDCY
VKVFSGDDELISQIDKRFVIDINKEF------PKD-QAKQLKDAIGKSVYQVVRAPTLVG
RVCDGGTISRWSAMQISMSFISAYRLAAGEAAIADFAYAAKHASVVNMGTMMPARRA-RG
PNEPGGIPFGFLADMVQSTRV----YPDDP-----------------ARAALET-VALGA
VIYDQIYLGSYMSGG-VGFTQ-YATAA-YTD--DILEDYVYWAL----------------
DL-IKTKYG-G-------LCNS-KP-SMDLMEKLGTEVNSYALEMYERYPAAMEAHFGG-
SQRATVAAAATGIACAMATGNADFGVNGW-YLSMLQHKERHGRLGFYGFDLQDQCGSANS
FSYRSDEGLAFEMRGPNYPNYAMNVGHM-SGYAGIAM----------APHAARGDAFACN
PLIKVAFADKS-LPFDFANITKEFGRGALREF-MPAGERTIIIP-AK*---------
>GCA_001563305.1~CP013703.1_619 # 617104 # 618762 # 1 # ID=1_619;partial=00;start_type=ATG;rbs_motif=GTG;rbs_spacer=6bp;gc_cont=0.574
------------------------------------------------------------
------------------------------------------------------------
------------------------------------------------------------
------------------------------------------------------------
------------------------------------------------------------
--------------MAT-----------KQKLFMDACKKKFK-------------EDPTD
-ISTKYYCFGG-WKQS--KSKVEFQKTAEAIA-KKR--GIPMLNE-------DI---GVP
LGQRSWMPYQLSHT-DIYA--------------------EADDLHCVNNTAIQQAWDDIR
RTVLVGLDSPHQTIERRLGKEVTPETINAYLETVNHTMPGGAVVQEHMAEINPALAYDSY
VKVFSGDDELIDEIDKRFVIDINKLF------PKD-QAKQLKAAIGKTLMQAVRVPTIVG
RIMDGATTSRHAAMQISMAFISSYKLAAGEAAIADFAYSAKHLS-INMGTMMPARRA-RG
PNEPGGIPFGFMADMVQSDRV----NPDDP-----------------GRAALEA-VALGA
AVFDQVYLGGYMSGG-VGFTQ-YATAA-YTD--NILEDYVYYAI----------------
DQ-IKSKYG-G-------LCKL-DPKDLDKLMKLGDDINSYALEMYERYPAIMEVHFGG-
SQRATVAAASTGIAGSMATGVADCGLNCW-YLSMLQHKERTGRLGFYGFDLQDQCGSANS
FAYRSDEGLPAEVRGPNYPNYAMNVGHL-SGYTGIPK----------AAHAARGDAWTAN
PYIRVAFADPS-LVFDFANVTKEIGRGALREF-QPAGERSAVIK-G*----------
>GCA_001577565.1~LSRV01000012.1_8 # 7699 # 9417 # -1 # ID=85_8;partial=00;start_type=ATG;rbs_motif=GGAG/GAGG;rbs_spacer=5-10bp;gc_cont=0.500
------------------------------------------------------------
------------------------------------------------------------
------------------------------------------------------------
------------------------------------------------------------
------------------------------------------------------------
-------------MADD-----------RQRKFAKQMEIKFTKEHGTNK---MEGGEITD
-KTVK-YYRLG-VDQN--PRKLEMKKAGAELA-KKR--GLVGYNP-------MMHCGGIP
LGQRALTPSFLSGT-DMMV--------------------EIDDLHYVNNSAMQQMWDDIR
RSIVVGMDLAHETLEKRLGIEVTPETINHYLETLNHALPGGAVVQEHMVETHPALVDDCY
VKMFTGDDELADEIDSQFLIDINKEF------PEE-QAEQIKEAIGKTSWQAAHIPTIVS
RTTDGGQTSRWMAMQVGMSFISAYSMCAGEAAVADLSYAAKHAGVIQMGDMLPARRA-RA
PNEPGGIPFGHMADIVQTSRV----DAEDP-----------------AHVALEV-VGAGC
MLYDQIWLGSYMSGG-VGFTQ-YATAA-YCN--NILDDNLYYNV----------------
DY-INDKYD-G-AANKGTDNKI-AA-NLDVVKDIATESTIYGLENYEKYPTTLEDHFGG-
SQRATSLSAAAGSAVSIATGNGNAGLSGW-YLSMYLHKEALGRLGFFGYDLQDQCGATNV
LSYQSDEGLAVELRGPNYPNYAMNVGHQ-GGYTAIAA----------SAHAGRGDAFAVN
PLIKVAFADNL-LPFDFTQPRKEFGRGALREF-EPAGERSLIIP-AK*---------
>GCA_001587575.1~LNJC01000051.1_5 # 2383 # 4044 # -1 # ID=51_5;partial=00;start_type=ATG;rbs_motif=AGGAGG;rbs_spacer=5-10bp;gc_cont=0.445
------------------------------------------------------------
------------------------------------------------------------
------------------------------------------------------------
------------------------------------------------------------
------------------------------------------------------------
------------MVYKD-----------EKHNFMQAMKKKFE-------------EAPDK
-KQTKYYVYGG-YKQN--KRKVEFFEAGQQIA-KER--GIPGYNP-------SV---GMP
QGQRVLMPYQLSHT-DIIA--------------------NMDDLHFVNNAAMQQAWDDMR
RTILVGLDSPHNILEKRLGKEVTPETINHYLEVVNHSMPGAAVIQEHMVETDPRLVKDSY
VKVYSGNDELIDEIDSRFVIDINKEF------PAD-QAAQLKKAIGKSMWQVVRIPTVVG
RVCDGGTVSRWSAMQIGMAFIGAYNLCAGEAATGDFAYAAKHGSVIQMSDMMPARRA-RG
PNEPGGLMYGIVSDCAQSMAK----YPDDP-----------------ARHSLES-IALAA
LIYDQIYLGSYMSGG-VGFTQ-YATAA-YTD--NILEDFVYWGM----------------
EH-VKDKYG-D-------LAKQ-KP-SVKLINEIGTDVAMYCLEQYELYPAVMETHFGG-
SQRATCISAAAGTSVSMATGNAQAGLSAW-YLACNIHKEQMGRFGFYGYDLQDQIGASNT
FSYRSDEGLPFELRGGNYPSYAMNVGHQ-SAYTGIVA----------AAHSARGDAWALS
PHIKVAFADRS-LPFDFANITKEFGRGAMREF-VPAGERDLIIP-*-----------
>GCA_001587595.1~LNJB01000002.1_54 # 47146 # 48807 # -1 # ID=2_54;partial=00;start_type=ATG;rbs_motif=AGGAGG;rbs_spacer=5-10bp;gc_cont=0.422
------------------------------------------------------------
------------------------------------------------------------
------------------------------------------------------------
------------------------------------------------------------
------------------------------------------------------------
------------MVYKD-----------DKHNFMQAMKKKFE-------------EAPDK
-RQTKFYVYGG-YKQN--KRKVEFHDAGQQIA-KER--GIPGYNP-------SV---GMP
QGQRVLMPYQLSHT-DIIA--------------------NMDDLHFVNNAAMQQAWDDMR
RTILVGLDSPHNILEKRLGKEVTPETINHYLEVVNHSMPGAAVIQEHMVETDPRLVKDSY
VKVYSGNDELIDEIDSRFVIDINKEF------PAD-QAAQLKKAIGKSMWQVVRIPTVVG
RVCDGGTVSRWSAMQIGMAFIGAYNLCAGEAATADFAYAAKHGSVIQMSDMMPARRA-RG
PNEPGGLMYGVVSDCAQSMAK----YPDDP-----------------ARHSLES-IALAA
LIYDQIYLGSYMSGG-VGFTQ-YATAA-YTD--NILEDFVYWGM----------------
EH-VKDKYG-S-------LAKQ-KP-SVKLINDIGTDVAMYCLEQYELYPAVMETHFGG-
SQRATCISAAAGTSVSMATGNAQAGLSAW-YLACNVHKEQMGRFGFYGYDLQDQIGAANT
FSYRSDEGLPFELRGGNYPSYAMNVGHQ-SAYTGIVA----------AAHSARGDAWALS
PHVKVAFADRS-LPFDFANITKEFGRGAMREF-VPAGERDLIIP-*-----------
>GCA_001587605.1~LNJD01000003.1_57 # 49529 # 51190 # -1 # ID=3_57;partial=00;start_type=ATG;rbs_motif=GGAGG;rbs_spacer=5-10bp;gc_cont=0.422
------------------------------------------------------------
------------------------------------------------------------
------------------------------------------------------------
------------------------------------------------------------
------------------------------------------------------------
------------MVYKD-----------DKHNFMQAMKKKFE-------------EAPDK
-RQTKFYVYGG-YKQN--KRKVEFHDAGQQIA-KER--GIPGYNP-------SV---GMP
QGQRVLMPYQLSHT-DIIA--------------------NMDDLHFVNNAAMQQAWDDMR
RTILVGLDSPHNILEKRLGKEVTPETINHYLEVVNHSMPGAAVIQEHMVETDPRLVKDSY
VKVYSGNDELIDEIDSRFVIDINKEF------PAD-QAAQLKKAIGKSMWQVVRIPTVVG
RVCDGGTVSRWSAMQIGMAFIGAYNLCAGEAATADFAYAAKHGSVIQMSDMMPARRA-RG
PNEPGGLMYGVVSDCAQSMAK----YPDDP-----------------ARHSLES-IALAA
LIYDQIYLGSYMSGG-VGFTQ-YATAA-YTD--NILEDFVYWGM----------------
EH-VKDKYG-S-------LAKQ-KP-SVKLINDIGTDVAMYCLEQYELYPAVMETHFGG-
SQRATCISAAAGTSVSMATGNAQAGLSAW-YLACNVHKEQMGRFGFYGYDLQDQIGAANT
FSYRSDEGLPFELRGGNYPSYAMNVGHQ-SAYTGIVA----------AAHSARGDAWALS
PHVKVAFADRS-LPFDFANITKEFGRGAMREF-VPAGERDLIIP-*-----------
>GCA_001587635.1~LNJE01000007.1_19 # 18048 # 19709 # -1 # ID=7_19;partial=00;start_type=ATG;rbs_motif=AGGAGG;rbs_spacer=5-10bp;gc_cont=0.422
------------------------------------------------------------
------------------------------------------------------------
------------------------------------------------------------
------------------------------------------------------------
------------------------------------------------------------
------------MVYKD-----------DKHNFMQAMKKKFE-------------EAPDK
-RQTKFYVYGG-YKQN--KRKVEFHDAGQQIA-KER--GIPGYNP-------SV---GMP
QGQRVLMPYQLSHT-DIIA--------------------NMDDLHFVNNAAMQQAWDDMR
RTILVGLDSPHNILEKRLGKEVTPETINHYLEVVNHSMPGAAVIQEHMVETDPRLVKDSY
VKVYSGNDELIDEIDSRFVIDINKEF------PAD-QAAQLKKAIGKSMWQVVRIPTVVG
RVCDGGTVSRWSAMQIGMAFIGAYNLCAGEAATADFAYAAKHGSVIQMSDMMPARRA-RG
PNEPGGLMYGVVSDCAQSMAK----YPDDP-----------------ARHSLES-IALAA
LIYDQIYLGSYMSGG-VGFTQ-YATAA-YTD--NILEDFVYWGM----------------
EH-VKDKYG-S-------LAKQ-KP-SVKLINDIGTDVAMYCLEQYELYPAVMETHFGG-
SQRATCISAAAGTSVSMATGNAQAGLSAW-YLACNVHKEQMGRFGFYGYDLQDQIGAANT
FSYRSDEGLPFELRGGNYPSYAMNVGHQ-SAYTGIVA----------AAHSARGDAWALS
PHVKVAFADRS-LPFDFANITKEFGRGAMREF-VPAGERDLIIP-*-----------
>GCA_001587655.1~LNGE01000012.1_39 # 33979 # 35640 # -1 # ID=12_39;partial=00;start_type=ATG;rbs_motif=AGGAGG;rbs_spacer=5-10bp;gc_cont=0.445
------------------------------------------------------------
------------------------------------------------------------
------------------------------------------------------------
------------------------------------------------------------
------------------------------------------------------------
------------MVYKD-----------EKHNFMQAMKKKFE-------------EAPDK
-KQTKYYVYGG-YKQN--KRKVEFFEAGQQIA-KER--GIPGYNP-------SV---GMP
QGQRVLMPYQLSHT-DIIA--------------------NMDDLHFVNNAAMQQAWDDMR
RTILVGLDSPHNILEKRLGKEVTPETINHYLEVVNHSMPGAAVIQEHMVETDPRLVKDSY
VKVYSGNDELIDEIDSRFVIDINKEF------PAD-QAAQLKKAIGKSMWQVVRIPTVVG
RVCDGGTVSRWSAMQIGMAFIGAYNLCAGEAATGDFAYAAKHGSVIQMSDMMPARRA-RG
PNEPGGLMYGIVSDCAQSMAK----YPDDP-----------------ARHSLES-IALAA
LIYDQIYLGSYMSGG-VGFTQ-YATAA-YTD--NILEDFVYWGM----------------
EH-VKDKYG-D-------LAKQ-KP-SVKLINEIGTDVAMYCLEQYELYPAVMETHFGG-
SQRATCISAAAGTSVSMATGNAQAGLSAW-YLACNIHKEQMGRFGFYGYDLQDQIGASNT
FSYRSDEGLPFELRGGNYPSYAMNVGHQ-SAYTGIVA----------AAHSARGDAWALS
PHIKVAFADRS-LPFDFANITKEFGRGAMREF-VPAGERDLIIP-*-----------
>GCA_001587675.1~LNGD01000052.1_8 # 7123 # 8784 # -1 # ID=52_8;partial=00;start_type=ATG;rbs_motif=GGAGG;rbs_spacer=5-10bp;gc_cont=0.430
------------------------------------------------------------
------------------------------------------------------------
------------------------------------------------------------
------------------------------------------------------------
------------------------------------------------------------
------------MVYKD-----------EKHNFMQAMKKKFE-------------EAPDK
-RQTKYYVYGG-FKQN--KRKVEFYEAGQQIA-KER--GIPGYNP-------SV---GMP
QGQRVLMPYQLSHT-DIIA--------------------NMDDLHFVNNAAMQQAWDDMR
RTILVGLDSPHNILEKRLGKEVTPETINHYLEVVNHSMPGAAVIQEHMVETDPRLVKDSY
VKVYSGNDELIDEIDSRFVIDINKEF------PAD-QAAQLKKAIGKSMWQVVRIPTVVG
RVCDGGTVSRWSAMQIGMAFIGAYNLCAGEAATGDFAYAAKHGSVIQMSDMMPARRA-RG
PNEPGGLMYGIVSDCAQSMAK----YPDDP-----------------ARHALEA-IALAA
LIYDQIYLGSYMSGG-VGFTQ-YATAA-YTD--NILEDFVYWGM----------------
EH-VKDKYG-D-------LAKQ-KP-SVKLINDIGTDVAMYCLEQYELYPAVMETHFGG-
SQRATCISAAAGTSVSMATGNAQAGLSAW-YLACNIHKEQMGRFGFYGYDLQDQIGASNT
FSYRSDEGLPFELRGGNYPSYAMNVGHQ-SAYTGIVA----------AAHSARGDAWALS
PHIKVAFADRS-LPFDFANITKEFGRGAMREF-VPAGERDLIIP-*-----------
>GCA_001587695.1~LNGF01000014.1_3 # 1120 # 2781 # 1 # ID=14_3;partial=00;start_type=ATG;rbs_motif=AGGAGG;rbs_spacer=5-10bp;gc_cont=0.445
------------------------------------------------------------
------------------------------------------------------------
------------------------------------------------------------
------------------------------------------------------------
------------------------------------------------------------
------------MVYKD-----------EKHNFMQAMKKKFE-------------EAPDK
-KQTKYYVYGG-YKQN--KRKVEFFEAGQQIA-KER--GIPGYNP-------SV---GMP
QGQRVLMPYQLSHT-DIIA--------------------NMDDLHFVNNAAMQQAWDDMR
RTILVGLDSPHNILEKRLGKEVTPETINHYLEVVNHSMPGAAVIQEHMVETDPRLVKDSY
VKVYSGNDELIDEIDSRFVIDINKEF------PAD-QAAQLKKAIGKSMWQVVRIPTVVG
RVCDGGTVSRWSAMQIGMAFIGAYNLCAGEAATGDFAYAAKHGSVIQMSDMMPARRA-RG
PNEPGGLMYGIVSDCAQSMAK----YPDDP-----------------ARHSLES-IALAA
LIYDQIYLGSYMSGG-VGFTQ-YATAA-YTD--NILEDFVYWGM----------------
EH-VKDKYG-D-------LAKQ-KP-SVKLINEIGTDVAMYCLEQYELYPAVMETHFGG-
SQRATCISAAAGTSVSMATGNAQAGLSAW-YLACNIHKEQMGRFGFYGYDLQDQIGASNT
FSYRSDEGLPFELRGGNYPSYAMNVGHQ-SAYTGIVA----------AAHSARGDAWALS
PHIKVAFADRS-LPFDFANITKEFGRGAMREF-VPAGERDLIIP-*-----------
>GCA_001587715.1~LNGC01000006.1_28 # 23182 # 24843 # -1 # ID=6_28;partial=00;start_type=ATG;rbs_motif=AGGAGG;rbs_spacer=5-10bp;gc_cont=0.446
------------------------------------------------------------
------------------------------------------------------------
------------------------------------------------------------
------------------------------------------------------------
------------------------------------------------------------
------------MVYKD-----------EKHNFMQAMKKKFE-------------EAPDK
-KNTKYYVYGG-YKQN--KRKVEFHDAGLQIA-KER--GIPGYNP-------SV---GMP
QGQRVLMPYQLSHT-DIIA--------------------NMDDLHFVNNAAMQQAWDDMR
RTILVGLDSPHNILEKRLGKEVTPETINHYLEVVNHAMPGAAVIQEHMVETDPRLVKDSY
VKVYSGNDELIDEIDSRFVIDINKEF------PAA-QAAELKKAIGKSMWQVVRIPTVVG
RICDGGTVSRWSAMQIGMAFIGAYNLCAGEAATGDFAYAAKHGSVIQMSDMMPARRA-RG
PNEPGGLMYGIVSDCAQSLAK----YPDDP-----------------ARHSLET-IALAA
LIYDQIYLGSYMSGG-VGFTQ-YATAA-YTD--NILEDFVYWGM----------------
EH-VKDKYG-D-------LAKQ-KP-SVKLINDIGTDVAMYCLEQYELYPAVMETHFGG-
SQRATCISAAAGTSVAMATGNAQAGLSAW-YLACNIHKEQMGRFGFYGYDLQDQIGAANT
FSYRSDEGLPFELRGGNYPSYAMNVGHQ-SAYAGIVA----------AAHSSRFDAWALS
PHIKVAFADRS-LPFDFANITKEFGRGAMREF-VPAGERDLIIP-*-----------
>GCA_001602645.1~LUYE01000004.1_51 # 33466 # 34998 # 1 # ID=21_51;partial=01;start_type=ATG;rbs_motif=GGxGG;rbs_spacer=5-10bp;gc_cont=0.639
------------------------------------------------------------
------------------------------------------------------------
------------------------------------------------------------
------------------------------------------------------------
------------------------------------------------------------
------------MGKIH-----------TKKLFVKALNKKFGK-----------DFDLSG
-TKTV-YERLG-PEQN--ARKREFMEASKKLE-GKR--GISMYNP-------YLHAGGVP
LGQRQLVPYKLSTT-EYIV--------------------EGDDLHFVNNPAMQQMWDDIR
RTIVVGLDMAHEVLEKRLGKEVTPETINNYLEILNHAMPGAAVVQEHMVETHPALVDDCN
VRMFTGDDDLADEIDDQYLIDINKLF------PAE-QAEEIKAAMGKTSWQAIHIPTIVS
RTCDGGTTSRWSAMQLSMTFIDAYNMCAGEAAVADLAFAAKHAAVIQMADMLPARRA-RG
PNEPGGLSFGFLADMVQTSRV----KAFDP-----------------PQVSLNV-VAAGA
MLYDQIWLGSYMSGG-VGFTQ-YATAA-YTN--DVLDDFSYYAC----------------
DY-GVDKFG-D-------WGKA-PA-TLETSKDIATETTLYAMEQYESFPTLLEDHFGG-
SQRSAVMAAASAIGSACLTGNSQSGLAAW-YLSHLIHKDGWGRMGFFGYDLQDQCGPTNV
FSYQGDEGSPLELRGANYPNYAMNVGHQ-GEYAGISS----------AAHAGRFDA----
---------------------------------------------------------
>GCA_001603225.1~LUYH01000181.1_4 # 2833 # 4320 # 1 # ID=229_4;partial=01;start_type=ATG;rbs_motif=GGAG/GAGG;rbs_spacer=5-10bp;gc_cont=0.588
------------------------------------------------------------
------------------------------------------------------------
------------------------------------------------------------
------------------------------------------------------------
------------------------------------------------------------
------------MAVKH-----------TKKLFVKALNKKFGK-----------DFDLAS
-QKVE-YKRLG-PEQN--ARKREFMEYAKKLE-GKR--GMTGYNP-------YVHAGGIP
LGQRQLVPYKLSST-EYVV--------------------EGDDLHFVNNPAMQQFWDDIR
RTIVVGLDMAHEVLQKRLGKEVTPETINNYLEILNHAMPGAAVVQEHMVETHPGLVDDCN
VRVFSGDDALADEIDDQYKIDINKMF------PED-QAETLKAAIGKTTWQAIHVPTIVV
RTCDGGTTSRWSAMQLCMTFIDAYNMCAGEAAVADLAYAAKHAAVLQMSDMLPARRA-RG
PNNPGGISFGFMSDMVQTSRV----KPQDP-----------------VYVSLNV-VAAGS
MFYDQIWLGSYMSGG-VGFTQ-YATAA-YTN--DVLDDFSYYGV----------------
DY-ANDKFG-G-------FAKA-PA-TIDVAKELATEVTLYGIEQYEAFPTLLEDHFGG-
SQRAAVLAAASGITSAIATGHSQIGLAGW-YLSMLLHKEAWGRLGFFGYDLQDQCGPTNV
FSYQSDEGNPLELRGANYPNYAMNVGHQ-GE-----------------------------
---------------------------------------------------------
>GCA_001714685.2~MDTP02000004.1_6 # 5085 # 6800 # 1 # ID=4_6;partial=00;start_type=ATG;rbs_motif=GGAG/GAGG;rbs_spacer=5-10bp;gc_cont=0.534
------------------------------------------------------------
------------------------------------------------------------
------------------------------------------------------------
------------------------------------------------------------
------------------------------------------------------------
-------------MAAD-----------IFSKFKKSMEVKFTQEFGTNQ---QSTTDITG
-KTEK-FLRLG-PTQD--VRKAEMIKAGKEIA-EKR--GIAFYNP-------MMHT-GAP
LGQRAITPYVISGT-DIVA--------------------EPDDLHYVNNAAMQQMWDDIR
RTCIVGLDLAHETLEKRLGKEVTPETINHYLEVLNHAMPGAAVVQEMMVETHPALVDDCY
VKVFTGDDALADEIDKQFLININKEF------SAE-QAAQIKASIGKTTWQAIHIPTIVS
RTTDGAQTSRWAAMQIGMSFISAYAMCAGEAAVADLSFAAKHAALVSMGEMLPARRA-RG
PNEPGGLSFGHLSDIIQTSRT----VKDDP-----------------AKVSLEV-VGAGC
MLYDQIWLGSYMSGG-VGFTQ-YATAA-YTD--DILDNNVYYNV----------------
DY-INDKYK-G-AATIGTGNKV-KA-TLDVVKDIATESTIYGIETYEKFPTALEDHFGG-
SQRATVLAAAAGVACALATANANAGLSGW-YLSMYLHKEAWGRLGFFGYDLQDQCGATNV
LSYQGDEGLPDELRGPNYPNYAMNVGHQ-GGYAGIAQ----------AAHAGRGDAFTVN
PLIKVCFADDL-MPFNFAEPRREFGRGAMREF-VPAGERSLIIP-AK*---------
>GCA_001717005.1~MAGS01000030.1_90 # 84969 # 86639 # -1 # ID=24_90;partial=00;start_type=ATG;rbs_motif=AGGAGG;rbs_spacer=5-10bp;gc_cont=0.549
------------------------------------------------------------
------------------------------------------------------------
------------------------------------------------------------
------------------------------------------------------------
------------------------------------------------------------
--------------MSS-----------EKKMFIEALRKKFK-------------EAPED
-KNTKYYIYDG-WKQS--KRKREFVEAAKKVA-KER--SVPFYNP-------DMHLGGIP
MGQRVLMPYRISNT-DIYV--------------------EGDDLHFVNNAAMQQMWHDIR
RTVIVGLDSAHTVLQKRLGKEVTPETVNHYLEVLNHALPGAAVIQEHMVETDPGLVSDSY
VKVFTGDDELADEIDKRMLIDINKAF------PAD-QAASLKKAIGKKIYQVCHMPTIVS
MTCDGGTMSRWAAMQICMAMVNAYKLMAGEAAIGEFAFAAKHAEVIEMGTLMPWRRA-RG
PNEPGGIPLGYMADICQASRV----KPQDP-----------------VWVALEA-ISMAA
VLYDQIYLGSYMSGG-VGFTQ-YATCT-YTD--DVLDDYCYYGA----------------
DY-VKKKFG-G-------FGKS-KP-SWDLIKDVGTEVTLYGLEQYEKFPALMETHFGG-
SQRAAVVSAGAGVAVSLATGHSTAGINAW-YLSQLLHKEEMGRLGFYGYDQQDQCGSVNS
FSYRSDEGLPFNLRGTNYPNYALNVGHQ-SAYCGIVS----------AAHGGRNDAWTTN
PLVKVAFADKD-LKFDFTHPRLCFGKGALREF-VPAGERNLIIP-SH*---------
>GCA_001717015.1~MAGV01000073.1_10 # 8640 # 10310 # -1 # ID=71_10;partial=00;start_type=ATG;rbs_motif=AGGAGG;rbs_spacer=5-10bp;gc_cont=0.592
------------------------------------------------------------
------------------------------------------------------------
------------------------------------------------------------
------------------------------------------------------------
------------------------------------------------------------
--------------MAT-----------EKKMFLEALRKKFK-------------ESPEE
-KYTKFYIYDG-WKQS--KRKREFVEWGTKLA-KER--GIPFYNP-------EMHLGGIP
LGQRVLMPYRLSQT-DIYC--------------------EGDDLHFINNAAMQQMWHDIR
RTVIVGLDAAHMVLQKRLGKEVTPETVNHYLEVLNHALPGAAVIQEHMVETHPGLVSDSY
VKVFTGDDELADEIDKRFLIDINKEF------PAD-QAAQLKAAVGKKIYQVLRMPTIVA
MTCDGGTMSRWSAMQISMSMVNAYKLMAGEAAIGEFAFAAKHAEVIEMGTLMPWRRA-RG
PNEPGGVPLGYVADMCQASRV----KPEDP-----------------TWVALEA-ISMGA
VLYDQFWFGSYMSGG-VGFTQ-YATCT-YTD--NILDDFCYYGA----------------
DY-VKKKFG-G-------FGKA-KP-SWDLIKDIATEVSLYGLEQYERFPALMETHFGG-
SQRAAVVAAGAGVAVSLATGNCTAGINGW-YLSQLLHKEEMGRLGFYGYDQQDQCGSANS
FSYRSDEGLPFNLRGVNYPNYALNVGHQ-SAHTGIVQ----------AAHSGRGDAWTTN
PLIKIAFADKD-LKFDFTHPRLCFGKGALREF-MPAGERSLIIP-SR*---------
>GCA_001717025.1~MAGU01000068.1_30 # 27769 # 29439 # 1 # ID=63_30;partial=00;start_type=ATG;rbs_motif=AGGAGG;rbs_spacer=5-10bp;gc_cont=0.543
------------------------------------------------------------
------------------------------------------------------------
------------------------------------------------------------
------------------------------------------------------------
------------------------------------------------------------
--------------MSS-----------ENKMFIEALRKKFK-------------EAPED
-KNTKYYIYDG-WKQS--KRKREFVEAAKKVA-KER--SIPFYNP-------DMHLGGIP
MGQRVLMPYRISNT-DVYV--------------------EGDDLHFVNNAAMQQMWHDIR
RTVIVGLDSAHTVLQKRLGKEVTPETVNHYLEVLNHALPGAAVIQEHMVETNPGLVSDSY
VKVFTGDDELADEIDPRMLININKEF------PAD-QAASLKKAIGNKIYQVLHMPTIVS
MTCDGGTMSRWAAMQISMSMVNTYKLMAGEAAIGEFAFAAKHAEVIEMGTLMPWRRA-RG
PNEPGGIPLGYMADICQGSRV----KPEDP-----------------VWVALES-ISMAA
LLYDQIYFGSYMSGG-VGFTQ-YATCT-YTD--NVLDDFCYYGA----------------
DY-VKKKYG-G-------FAKT-KP-SWDLIKDVGTEVTLYGLEQYEKYPALMETHFGG-
SQRAAVVSAGAGVAVSLATGHSTAGINAW-YLSQLLHKEAMGRLGFYGYDQQDQCGSVNS
FSYRSDEGLPFNLRGVNYPNYALNVGHQ-SAYCGIVS----------AAHGGRNDAWTTS
PLIKVAFADKD-LKFDFTHPRLCFAKGALREF-VPAGERDLIIP-SH*---------
>GCA_001717035.1~MAGT01000008.1_103 # 98512 # 100182 # 1 # ID=10_103;partial=00;start_type=ATG;rbs_motif=AGGAGG;rbs_spacer=5-10bp;gc_cont=0.550
------------------------------------------------------------
------------------------------------------------------------
------------------------------------------------------------
------------------------------------------------------------
------------------------------------------------------------
--------------MSS-----------EKKMFIEALRKKFK-------------EAPED
-KNTKYYIYDG-WKQS--KRKREFVEAAKKVA-KER--SVPFYNP-------DMHLGGIP
MGQRVLMPYRISNT-DIYV--------------------EGDDLHFVNNAAMQQMWHDIR
RTVIVGLDSAHTVLQKRLGKEVTPETVNHYLEVLNHALPGAAVIQEHMVETDPGLVSDSY
VKVFTGDDELADEIDKRMLIDINKAF------PAD-QAASLKKAIGKKIYQVCHMPTIVS
MTCDGGTMSRWAAMQICMAMVNAYKLMAGEAAIGEFAFAAKHAEVIEMGTLMPWRRA-RG
PNEPGGIPLGYMADICQASRV----KPQDP-----------------VWVALEA-ISMAA
VLYDQIYLGSYMSGG-VGFTQ-YATCT-YTD--DVLDDYCYYGA----------------
DY-VKKKFG-G-------FGKS-KP-SWDLIKDVGTEVTLYGLEQYEKFPALMETHFGG-
SQRAAVVSAGAGVAVSLATGHSTAGINAW-YLSQLLHKEEMGRLGFYGYDQQDQCGSVNS
FSYRSDEGLPFNLRGTNYPNYALNVGHQ-SAYCGIVS----------AAHGGRNDAWTTN
PLVKVAFADKD-LKFDFTHPRLCFGKGALREF-VPAGERNLIIP-SH*---------
>GCA_001717085.1~MAGW01000233.1_4 # 1281 # 1961 # 1 # ID=149_4;partial=01;start_type=GTG;rbs_motif=None;rbs_spacer=None;gc_cont=0.618
------------------------------------------------------------
------------------------------------------------------------
------------------------------------------------------------
------------------------------------------------------------
------------------------------------------------------------
------------------------------------------------------------
------------------------------------------------------------
------------------------------------------------------------
------------------------------------------------------------
------------------------------------------------------------
MVCDA-----------DLDXVNAYKLMAGEAAIGEFAFAAKHAEVIEMGTLMPWRRA-RG
PNEPGGVPLGYVADMCQASRV----KPEDP-----------------TWVALEA-ISMGA
VLYDQFWFGSYMSGG-VGFTQ-YATCT-YTD--NILDDFCYYGA----------------
DY-VKKKFG-G-------FGKA-KP-SWDLIKDIATEVSLYGLEQYERFPALMETHFGGX
SQRAAVVAAGAGVAVSLATGNCTAGINGW-YLSQLLHKEEMGRLGFYGYDQQDQ------
------------------------------------------------------------
---------------------------------------------------------
>GCA_001726015.1~MCNQ01000005.1_76 # 70048 # 71769 # -1 # ID=21_76;partial=00;start_type=ATG;rbs_motif=AGGAG;rbs_spacer=5-10bp;gc_cont=0.515
------------------------------------------------------------
------------------------------------------------------------
------------------------------------------------------------
------------------------------------------------------------
------------------------------------------------------------
-------------MADD-----------RKRMFQKDLENKFTKEHGTNK---MEGGDITD
-MRIP-YYRLG-VDQN--PRKLEMKKVGKEIA-EKR--GLAGYNP-------MMHCGGIP
LGQRALTPSFISGNDDMMV--------------------ENDDLHYVNNAAMQQMWDDIR
RTCIVGMDMAHETLEKRLGIEVTPETINHYLEVLNHALPGGAVVQEHMVETHPALVDDCY
VKIFTGDDELADEIDDQFLIDIDKQF------PAE-QAEQLKSSIGNTTWQAAHIPTIVS
RTTDGGQTTRWTAMQIGMSYIAAYGMCAGEAAVADLSYAAKHAGVVNMGDMLPARRA-RA
PNEPGGVTFGNLADIVQTSRT----DPEDP-----------------AHVTLEV-VGAGC
MLYDQIWLGSYMSGG-VGFTQ-YSTAA-YTN--NILDDNLYYDV----------------
EY-INDKYD-G-AADKGIDNKV-TP-SMDVIKDIATESTLYGLENYEKYPVALEDHFGG-
SQRATVLSAAAGSAGSLATGNANAGLSAW-YLCMYLIKEGHGRLGFFGYDLQDQCGATNT
FSYQSDEGLPHELRGPNYPNYAMNVGHQ-GGYAAIAA----------AAHAGRGDAYALN
PLIKVCFADEM-LPFDFSQPRKEFGRGALREF-EPSGERSLIIP-AK*---------
>GCA_001766815.1~LYOS01000001.1_339 # 317649 # 319850 # 1 # ID=1_339;partial=00;start_type=ATG;rbs_motif=GGAG/GAGG;rbs_spacer=5-10bp;gc_cont=0.503
MAEEIK-----------------LDPEL--------------------------------
------------------------------------------------------------
------LAKLCERKIRS----------WQTDNAELLKATR----ADLTEA-------ER-
---AELLEKMYDDEEA---LKKVFQTMGNPQVAVGMEFTREGGDISDEEMKEICDRWGLT
REEVDQICDELWISERDIATCPGFLFGRGVPHPDQGDTPEAKDDPTQSIWY---------
----------HRLMKTQMQLAMHEYGTYQRAMNESVLAKGFG------------VEDVRE
--ETTEYPAGG-ISQV--PEKLEYVKVSKEIE-KQR--GISLYRP-------HLHWHGIE
LGQKPYVKWKITAT-HMQR------------PCRTFDGLSMEQINFLNNAACHQWMADVQ
RTHIFGLDLAHRTVERRFGKEVTPDSINLYMEMHNHNIAAGSLIMEHIGETDPRLVADSY
VKIITGNEAMLEVLDPQYIIDVRQLF------PEY-QASQIMNQIGDKLFEVARIPTLIT
MIGDHGTTRGWTGQQASLAFLSAYRIPAGEAVTSDFVYTVKHGDNIFMGNRLPWRRA-KM
VNNPGGVSFGYAADISQASRAPESQDPFDP-----------------VNVFLES-VAWSG
-YYDIGYLHNYLAGGSSGWTQVMITQG-YCS--DIDNDFCYRTL----------------
DADTMTHFM-G-------LDFA-PT-SMDSLYTATEGIVKYGMEYFDKMPIAQETLYGG-
LQRAALISAVGGASTAYFCRTPTFGLPGF-YHGLLLCKEGWNRLGFYASDGPHQQGTFHA
YTLIGEYGGPLELRGPNYPDYNWSVAHL-GIYTAYVN----------GPHFLCGHGYSCN
PIVHGAFADPS-LLFDFAHVRREVARGAVHEF-MPAGERDVVIP-AH*---------
>GCA_001766815.1~LYOS01000002.1_372 # 360006 # 361670 # -1 # ID=2_372;partial=00;start_type=ATG;rbs_motif=AGxAGG/AGGxGG;rbs_spacer=5-10bp;gc_cont=0.493
------------------------------------------------------------
------------------------------------------------------------
------------------------------------------------------------
------------------------------------------------------------
------------------------------------------------------------
----------------------------MKKKAIDLLMATFD------------EDDATR
-EYTTFFQFGG-WKQS--KRKQEYVKLAKELL-KER--GLTGYQGD----RDDM---GVP
LGQRFIEPYYISGT-ETMC--------------------EAEDLHQINNAAMQQLGDDIK
RTAIAGLDMAHKMLEVRIGATVTPETINRYLEVANHTIVGGAVAQEHMPEINPAMTKDAS
VKLMSGNDELLDHIDDQYIIDIDKEY------PEK-QAEDLKEGIGKRLFQATRIPTIAV
RISDAGIVHRWAANQTTLAFITAYAL-GGGAVLADFSLTSKHMQYVLLGTPSWPRRG-RG
PGEPVGVPYGYVGDFCQADAV----NEGDP-----------------VSYCVES-MALSI
YYYLHMWVNSYVLGG-IGGVN-AGAVI-YTN--NVLEEETNYIA----------------
DW-IKDRYG-G-------FAMA-KP-SFDVIRDVTHEMTFHLMEEYNRYPLLLEHHWGG-
AQRVVMLSTLAGLSSGLATGHSLAGMIGYNYAQAYLMKEAWGRGSFGGQDSIDHLNLAFA
ASMIPDEGLVPEFKSPNFSSDSTNAITV-ATSASAIV----------SAHAARGDAWCLS
PVVKVAFADSK-LPFNFKYPRREIARGTQQEF-MPEGDRDPIKP-GR*---------
>GCA_001766815.1~LYOS01000003.1_176 # 168824 # 170509 # 1 # ID=3_176;partial=00;start_type=ATG;rbs_motif=GGAGG;rbs_spacer=5-10bp;gc_cont=0.493
------------------------------------------------------------
------------------------------------------------------------
------------------------------------------------------------
------------------------------------------------------------
------------------------------------------------------------
-------------MAVD------------KKTHIKLLEETFK-------------VSPTD
IVDKKLYQHGG-TRQS--KRKTEYIEYANRIA-KER--GIPAYDPDHIALELEV---GVP
LGQRYLEPVKISGT-DVMC--------------------EYEDLHIMNNVAIEQMVDDIF
RTAIVCIDLPHKVLVDRYGFEVTPESINTYLETINHTMVGGAVTQEHMCEMHPGPCADGY
VKIFTGNDEVASSLDSRFVIDINKEF------TPE-KAAKLKEGVGDSLWQVSRVPTHAL
RTMDGAIIHRWNAMGQTMAFIASYHLCAGEAAISDFAYAAKHAQYIWMGTPPFVSKA-RG
HNSVVGLPVGYIFDIIQHESA----MPDDP-----------------IPVSAEG-LAMES
ILYFALYYGQMMIGT-VGVTV-APATF-YVN--ELYESRGAHLV----------------
DW-IKDKYG-G-------IAQA-PM-NWDTIHDCTDEATMAAIEEYDTYPLLPEHHWG--
LIQAVQISLISSACAAWATGKPMAGALAAHYCMSFVQKEALMRTGWGGQESTHHPAMPAM
TSVLLDEGLPVELTGINVPFRSPFADSQ-HYTSHSVV----------AAHEARMDAWALS
PIVKVAFADPH-LPFNFRNVRESVAKGALREF-EPAGERDVLRP-TK*---------
>GCA_001766815.1~LYOS01000008.1_5 # 3258 # 4925 # 1 # ID=8_5;partial=00;start_type=ATG;rbs_motif=GGAG/GAGG;rbs_spacer=5-10bp;gc_cont=0.495
------------------------------------------------------------
------------------------------------------------------------
------------------------------------------------------------
------------------------------------------------------------
------------------------------------------------------------
----------------------------MDEKILDDFKRIFK------------EEDPTK
-RETQFYNFGG-RTQS--KAKREFIESAKRIA-ETR--GIPGYQGD----REDF---GVP
LGSRYLEPYHIAGT-DTFC--------------------EMDDIHQINNAAIQQMGDDIK
RTAINGLDLPHRVLQQKVGIAVTPETINRYLEAVNHSIVGGALAQEHMAEINPNMSKDGY
AKIITGDDELVDRIDSRFVIDINKEY------PKE-MAEKLKSKIGNHLYQVARIPTIGV
RIADGSVVHRWNGNQSALAFVSTYNL-GGGSILAEFSLTVKHMAYMLIGTPTWPRRGPRG
ANEPIGIPNGYIGDFCQADAV----N-DDP-----------------VHYCMEA-MAVSG
AIYGLYWFSSYVVGG-IGGPN-TFASP-FTS--ELLTDFTYHIS----------------
DW-VKEKYG-G-------YVAC-KP-SFDVIREVTEEVNFYAMEQYDKYPLLLEHHWGG-
VIRILNLNAASAIGVGFATGNSTAASIANYYSGGFLQKEAWGRNNVGVGDAAEQLNIPNS
VSIRPEEGVIPELKSPNIPEDSYSASHF-VSLPAASF----------SAHRARGDAWCLS
PLVKVAFADPS-LTFDFKHVREEIAKGARREF-VPSGMRDPITPEGR*---------
>GCA_001766825.1~LYOR01000001.1_301 # 296599 # 298470 # -1 # ID=1_301;partial=00;start_type=TTG;rbs_motif=GGAGG;rbs_spacer=5-10bp;gc_cont=0.544
MAKKKKKAG--------------AKPAS--------------------------------
------------------------------------------------------------
------LEEVAEGYRDQL---------FHKVTEGTVIST---------------------
-------ELAYQYD--------------------------------PLKLKD--------
------------------------------------------------------------
-----------QFMPVE-----------RQREMYKALHTLFE-------------GEPMD
TVDKQSYRHGG-VQQS--RSKRMWVEWGKKIA-IER--GIPQYNR-------EM---GIP
LGQRYYEPVLVSNT-DYIV--------------------DYDDFSVYNNCAIQQMMDDMR
KTVIMGLDVPHRVIQLRLGKEISPESMNLYMETIQHVLAGGAVVQEHMAETHPGLVTDAY
AKIITGNPDLRDQFDRRWVLNIDKEF------HPT-RAEPLNEMIGNRLFNTIRTHTLRV
RMTNGAAVIRSAAIAVTMSFVAAYKL-TGESVLSDISFATRHAQAIHMGLATWLSRT-NA
PNEPGGIPIGYWSDMCCAEKE----MPNTPWLKVVSIDRDMQLGKDLTQAVLES-AAVGA
QI-DAVWYGIYMSGG-VGFPA-FAYL--YLG--NILDDWLNRFT----------------
EL-CYYNFE-G-------HERV-PD-TWDCAKGFGEIAALYLMETYEKYPTLQELHWGG-
AIRCFITSAISNSFASLLTGDSLMGMMVQNYVVSLLMKEGWLRTGFGGQEVQAHAGLPYG
PSLRIEEGGLPELRGANYPMFSYTATHT-PGYVTGTY----------AAMIGRGSSWCAS
PLVKVAFADPD-STFDFKNVRLCIAKGAAKEY-EPAGERDLIRP-AR*---------
>GCA_001766825.1~LYOR01000003.1_42 # 29730 # 31394 # -1 # ID=3_42;partial=00;start_type=ATG;rbs_motif=GGxGG;rbs_spacer=5-10bp;gc_cont=0.530
------------------------------------------------------------
------------------------------------------------------------
------------------------------------------------------------
------------------------------------------------------------
------------------------------------------------------------
----------------------------MEKKSIDIIKEIFG------------EEDAES
-KHTSFYEFGG-WRQS--RRKREYVEIARDLV-KKR--GVTGYQGD----RDDM---GVP
LGQRFIEPYYISGT-DILC--------------------DAEDLHQINNAAIQQMGDDIK
RTAISGLDMAHRMLEVRIGATVTPETINRYLEVANHTIVGGAVAQEHMAEINPAMTRDGY
VKITTGNEDLTDHIDKQYLIDINMEY------PED-QADALKEGVGSSLYQVVRVPTIAV
RNADGGITHRWAANQCTLAFITAYAL-GGGSVLADFSLTSKHMQYVTLGTPTYPRRGPRG
RGEPGGIPYAYVGDFCQADAA----T-GDP-----------------LRYFLES-MALSN
FLYLNLWVNGYVIGG-IGGVN-AGAVI-FTN--NVLDEFAKHVA----------------
DW-IIERYG-G-------FARA-KP-SFDVIRDVCHEACFHVLEEYNRYPLLLEHHWGG-
AIRMFVLSILGGMGPSFATGHSLAGMIGYHYVGGYLMKEAWGRGSFGSQDSVDHLNLAYA
ASMVPDEGLLPELRGPNISSDSTNAIVM-TTSASYSV----------AAHAARKDAWCLS
PVVKVAFSDSK-LPFDFKHVRAEIARGTQHEF-MPEGDRDPIKP-GR*---------
>GCA_001766825.1~LYOR01000007.1_33 # 35316 # 36980 # -1 # ID=7_33;partial=00;start_type=ATG;rbs_motif=AGGAGG;rbs_spacer=5-10bp;gc_cont=0.519
------------------------------------------------------------
------------------------------------------------------------
------------------------------------------------------------
------------------------------------------------------------
------------------------------------------------------------
----------------------------MDEEILEKFKEIFR------------EDDPTR
-RKTRFYEFGG-RMQS--KRKREFIEASKRIA-EER--GIPGYQGD----REDL---GVP
LGARYLEPYYISGT-DTIC--------------------DMDDIHQINNAAIQQLGDDIK
RTAINGLDLPHRILQQKVGVTVTPETINRYLESINHSLVGGALAQEHMAEINPLMTRDGY
AKVITGDDELADALDKRFLIDINREF------PEE-MAEKLKDKIGNHLYQVSRIPTIGV
RIADGSIVHRWNGNQSALAFVSAYKL-GGGSILAEFTITVKHMAYMLLGTQTWPRRGPRG
ANEPIGIPYGYIGDFCQADTV----S-DDP-----------------VHYCMEA-MAISG
VVYGLIWFDSYVLGG-IGGAN-TFSSP-FTN--NLLDDFAYHIS----------------
DW-VKDRYG-G-------LASA-RP-SFEVVKEVTEEVNFYGMEQYDTYPLLLEHHWGG-
VIRLLNLNAASAIGVGFATGNSTAALLAVYYSGAFIQKEAWGRHNVGIGDAPDQINIANL
ISVRPDEGVIPELRSPNIPEDSVSASIF-VPSPAACF----------SAHRARGDAWCLS
PVVKVAFADPS-LVFDFRHVREEIARGTKGEF-MPAGDRDPIKP-GR*---------
>GCA_001766825.1~LYOR01000007.1_47 # 50326 # 52014 # 1 # ID=7_47;partial=00;start_type=ATG;rbs_motif=GGAGG;rbs_spacer=5-10bp;gc_cont=0.541
------------------------------------------------------------
------------------------------------------------------------
------------------------------------------------------------
------------------------------------------------------------
------------------------------------------------------------
-------------MAVD-----------RTKEHIKWLEETYK-------------VEATD
IIDKKLYQHGG-TRQS--KRKTEYIEYANKIA-KER--GIPSYDPDHIALELEI---GVP
LGQRYLEPVKISGT-DVFC--------------------EYEDLHMLNNAAIQQMIDDIF
RTAIVCLDLPHRVLIDRYGFEVTPESINRYLETINHTMVGGAVAQEHMCELHPGLCPDGY
VKVFTGDDDVANSLDKRFVIDINREF------PEE-KAAKLKEGVKRSLWQVSRIPTHAL
RSMDGGMVHRWNAMGQTMAFISSYHLCAGEAAISDFAYAAKHAQYIWMGTPPFISKA-RG
HNSIVGLPIGYIFDIIQHESA----MPEDP-----------------IPVSSEG-LAMES
VLFFQLYYGQMMIGT-VGATV-APATF-YVN--DLYESRGYYLT----------------
DW-IRKKYG-E-------FASA-PM-NWDTIHDCAEEATMHCLEEYDIYPLLPEHHWG--
LIHAIQISISASACAAWATGNSMAAALAAHHSMTLIQKESILRTGWGGQESTHHPAMAIM
TSVLLDEGLPVELTGLNVPFRSPFADSQ-HFTSHGIV----------AAHEARMDAWALS
PVVKVAFADPH-LVFNFRRVKETIAKGALREF-EPAGERDIIRP-AR*---------
>GCA_001896715.1~MPOY01000389.1_3 # 2437 # 4143 # 1 # ID=38_3;partial=00;start_type=ATG;rbs_motif=AGGAG;rbs_spacer=5-10bp;gc_cont=0.636
------------------------------------------------------------
------------------------------------------------------------
------------------------------------------------------------
-------------------------------------------------M----------
------------------------------------------------------------
------------AKIER-----------SQKLFLKSLKEKFQ------------GQDVES
-ETAEFYKFNG-VRQS--PRKVEFMKASLAAE-MDR--GISMYDPE------RCHLGGIP
MGQRQLMTYEVSGT-GVFV--------------------EGDDLHFVNNSAMQQMWDDIR
RTVIVGMDLAHQTLQKRLGKEVTPETINEYLHILNHAMPGAAVVQEHMVETHPGLVDDCY
VKVFTGDQELADDIEPQFVLDIEKLF------PAK-QAEELKAEVGKSMYQAIHIPSTVS
RTCDGGTTSRWSAMQIGMSFIAAYRMCAGEAAVADLSYAAKHAGVVQMASHLPARRA-RG
PNEPGGIKFGLFSDIIQANRK----YPNDP-----------------ARASLEV-VGAGT
MLYDQIWLGSYMSGG-VGFTQ-YATAA-YTD--NILDEYTYYGM----------------
DY-IKDRYK-VDWRNPSPKDKV-RP-TQEIVNDMATEVTLNAMEQYEQFPTMMEDHFGG-
SQRAGVIAAASGLTTSIATGNSNAGLNAW-YLSMLLHKDGWSRLGFFGYDLQDQCGSANS
LSMEPDRGLMGELRGPNYPNYAMNVGHQ-GEYAAIVG----------GAHYGRGGAFCYS
PLVKVCFADPA-LKFDFAEPRREFAKGAIREF-MPAGERSLIIP-SR*---------
>GCA_001896715.1~MPOY01000500.1_6 # 3229 # 4728 # -1 # ID=332_6;partial=01;start_type=Edge;rbs_motif=None;rbs_spacer=None;gc_cont=0.645
------------------------------------------------------------
------------------------------------------------------------
------------------------------------------------------------
------------------------------------------------------------
------------------------------------------------------------
------------------------------------------------------------
--------------------------------------------------------GGIP
LGQRQLMTYEVSGT-GVFV--------------------EGDDLHFVNNSAMQQMWDDIR
RTVIVNMDLAHQTLQKRLGKEVTPETINEYLHVLNHAMPGAAVVQEHMVETHPGLVDDCY
VKVFTGDQELADDLEPQFVLDVEKLF------PAK-QAQALSAAVGKSLWQAIHIPTTVS
RTCDGGTTSRWSAMQIGMSFIGAYRMCAGEAAVADLSYAAKHAGVVQMASHLPARRA-RG
PNEPGGIMFGVFSDIVQANRK----YPNDP-----------------ARASLEV-VGAGT
MLFDQIWLGSYMSGG-VGFTQ-YATAA-YTD--NILDEYTYYGM----------------
DY-IKDKYK-VDWRNPSPSDKV-KP-TQEIVNDIATEVCLNGMEQYEQFPTLMEDHFGG-
SQRAGVLAAACGLSGSIATGNSNAGLNAW-YLCMLLHKDGWSRLGFFGYDLQDQCGSANT
LSIRGDEGAIGEVRGPNYPNYAMNVGHQ-GEYAAIVG----------GAHYGRGDAFCFD
PRVKICFADPA-LKFDFAEPRREFAKGAIREF-MPAGERSLIIP-AR*---------
>GCA_001896725.1~MPPA01000031.1_63 # 73234 # 74952 # 1 # ID=35_63;partial=00;start_type=ATG;rbs_motif=GGAG/GAGG;rbs_spacer=5-10bp;gc_cont=0.522
------------------------------------------------------------
------------------------------------------------------------
------------------------------------------------------------
------------------------------------------------------------
------------------------------------------------------------
-------------MATD-----------RKKMFARDLEIKFTKEHGTNK---MEGGKITD
-MVGR-YYRLG-VDQN--PRKLEMKKAGQELA-KKR--GLVGYNP-------MLHCGGIP
LGQRALTPSFVSGT-DMLV--------------------ETDDLHYVNNAAMQQMWDDIR
RTVIVGIDLAHETLEKRLGIEVTPETINFYLETLNHALPGGAVVQEHMVETHPALVDDCY
CKVFTGDDELADEIDKQFLIDINKEF------PAE-QAAQIKAAIGKTTWQAAHIPTLVS
RVTDGAQTSRWMAMQVGMSFISAYSMCAGEAAVADLSYAAKHAGVISMGEMLPARRA-RG
PNEPGGISFGHLADIIQTSRV----DPEDP-----------------AHVALEV-VGAGC
MLYDQIWLGSYMSGG-VGFTQ-YATAA-YTN--NILDDNLYYDV----------------
DY-INDKYN-G-AAKKGTDNKV-KA-TLEVVKDIATESTLYGLENYEKYPTALEDHFGG-
SQRATVLSAAAGAATALATGNGNAGLSGW-YLCMYLHKEAYGRLGFFGFDLQDQCGATNV
LSYQSDEGLPVELRGPNYPNYAMNVGHQ-GGYAAIAS----------AAHAGRGDAYAVN
PLIKVCFADSL-LPFDFTAPRKEFGRGALREF-MPAGERSLIIP-AK*---------
>GCA_900025055.1~FIZL01000073.1_15 # 13825 # 15531 # 1 # ID=73_15;partial=00;start_type=ATG;rbs_motif=AGGAG;rbs_spacer=5-10bp;gc_cont=0.620
------------------------------------------------------------
------------------------------------------------------------
------------------------------------------------------------
-------------------------------------------------M----------
------------------------------------------------------------
------------AKIER-----------TQKLFLKSLKEKFR------------GQDIAG
-DTAKYHVFDG-IRQS--PRKMEFLKAGQAVA-MDR--GIPMYDPE------RCHLGGIP
LGQRQLMTYELSGT-GVFV--------------------EGDDLHFVNNAAMQQFWDDIR
RTVIVNMDLAHQTLQKRLGKEVTPETINEYLHVLNHAMPGAAVVQEHMVETHPGLVDDCY
VKVFTGDQELADDLEPQFVIDVEKLF------PAK-QAEALSAAVGKALWQAIHIPTTVV
RTCDGATTSRWSAMQIGMSFIAAYRMCAGEAAVADLSYAAKHAGVIQMASLLPARRA-RG
PNEPGGLAFGLFSDIIQANRK----YPNDP-----------------ARASLEV-VGAGT
MLYDQIWLGSYMSGG-VGFTQ-YATAA-YTD--NILDEFTYYGM----------------
DY-IKDKYK-VDWKNPSPDDKV-KP-TFDVVNDMTTEVALNAMEQYEQYPTMMEDHFGG-
SQRAGVIAAACGLTTSIATGNSNAGLNAW-YLSMLLHKEGWSRLGFYGYDLQDQCGSANS
LSIRGDEGAIGELRGPNYPNYAMNVGHQ-GEYAAIVG----------GSHYGRGDAWCFD
PRVKICFADPA-LKFDFAEPRREFAKGAIREF-MPAGERSLIIP-AR*---------
>GCA_900100715.1~FNCA01000001.1_400 # 468394 # 470112 # 1 # ID=8_400;partial=00;start_type=ATG;rbs_motif=GGAG/GAGG;rbs_spacer=5-10bp;gc_cont=0.494
------------------------------------------------------------
------------------------------------------------------------
------------------------------------------------------------
------------------------------------------------------------
------------------------------------------------------------
-------------MADD-----------RKRMFAKHMEIKYTKEHGTNK---MEGGKITD
-KTVE-YYRLG-VDQN--PRKLEMKKAGQELA-KKR--GLVGYNP-------MMHCGGIP
LGQRALTPSFLSGT-DDMV--------------------EIDDLHYVNNAAMQQMWDDIR
RTVIVGLDMAHETLEKRLGIEVTPETINHYLETLNHALPGGAVVQEHMVETHPALVDDCY
VKIFTGDDELADEIDNQFLIDINKEF------PEE-QAAQLKAAIGKNSFQAAHIPTIVS
RTTDGGQTSRWMAMQVGMSFISAYSMCAGEAAVADLSYAAKHAGVIQMGEMLPARRA-RA
PNEPGGIPFGHMADIVQTSRV----DSENP-----------------AHVALEV-VGAGC
MLYDQIWLGSYMSGG-VGFTQ-YATAA-YCN--NILDDNLYYNV----------------
DY-INDKYD-G-AANKGTDNKV-KA-SLDVVKDIATESTIYGLENYEKYPTTLEDHFGG-
SQRATSLSAAAGSAVALATGNGNAGLSGW-YLCMYLHKEAHGRLGFFGYDLQDQCGATNV
LSYQSDEGLALELRGPNYPNYAMNVGHQ-GGYSAITS----------AAHAGRGDAYAVN
PLVKICFADKL-LPFDFTQPRKEFAKGALREF-EPAGERSLIIP-AK*---------
>GCA_900111645.1~FOHQ01000007.1_69 # 57808 # 59526 # -1 # ID=13_69;partial=00;start_type=ATG;rbs_motif=GGAG/GAGG;rbs_spacer=5-10bp;gc_cont=0.505
------------------------------------------------------------
------------------------------------------------------------
------------------------------------------------------------
------------------------------------------------------------
------------------------------------------------------------
-------------MADD-----------RKRLFQKELEVKFTKEHGDNK---MEGGEITD
-KKVT-YYRLG-VDQN--PRKVEMKKAGQEMA-AAR--GLVGYNP-------MMHCGGIP
LGQRALTPSFISGT-DIMV--------------------ESDDLHYVNNAAMQQMWDDIR
RTTIVGMDMAHETLEKRLGIEVTPETINHYLEVLNHALPGGAVVQEHMVETHPALVDDCY
CKIFTGDDELADEIDDQFLIDINKQF------PEE-QAEALKAAIGKTTWQAAHIPTVVS
RTTDGAQTSRWMAMQVGMSFIAAYNMCAGEAAVADLSYAAKHAGVISMGDMLPARRA-RG
PNEPGGISFGHMADIIQTSRV----DAEDP-----------------AHVALEV-VGAGC
MLYDQIWLGSYMSGG-VGFTQ-YATAA-YTN--NILDDNIYYNV----------------
DY-INDKYD-G-AANKGTDNKV-KA-TMDVVKDIATESTIYGIENYEKYPTALEDHFGG-
SQRATVLSAAAGSATALATGNGNAGLSAW-YLSMYLHKEALGRLGFFGFDLQDQCGATNV
FSFQSDEGLPLELRGPNYPNYAMNVGHQ-GGYAAITS----------AAHAGRGDAWAVN
PLIKVCFADEL-LPFDFTAPRKEFGRGAIREF-EPAGERSLIIP-AK*---------
>GCA_900114835.1~FOUJ01000003.1_168 # 199638 # 201356 # -1 # ID=11_168;partial=00;start_type=ATG;rbs_motif=GGAG/GAGG;rbs_spacer=5-10bp;gc_cont=0.499
------------------------------------------------------------
------------------------------------------------------------
------------------------------------------------------------
------------------------------------------------------------
------------------------------------------------------------
-------------MADD-----------RKRMFAKHMEIKYTKEHGTNK---MNGGEITD
-KTVE-YYRLG-VDQN--PRKLEMKKAGKELA-EKR--GLVGYNP-------MMHCGGIP
LGQRALTPSFLSGT-DDMV--------------------EIDDLHYVNNAAMQQMWDDIR
RTVIVGLDMAHETLEKRLGIEVTPETINHYLETLNHALPGGAVVQEHMVETHPALVDDCF
VKIFTGDDELADEIDSQFLIDINKQF------PAE-QAEQLKAAIGKNSFQAAHIPTIVS
RTTDGGQTSRWMAMQVGMAFISAYSMCAGEAAVADLSYAAKHAGVIQMGEMLPARRA-RA
PNEPGGIPFGHMADIIQTSRK----TPEDP-----------------ANVTLEV-VGGAC
MLYDQIWLGSYMSGG-VGFTQ-YATAA-YCN--NILDDNLYYNV----------------
DY-INDKYD-G-AATTGTDNKI-KA-DLEVVKDIATESTIYGLENYEKYPTTLEDHFGG-
SQRATSLSAAAGSAVSLATGNGNAGLSGW-YLCMYLHKEAHGRLGFFGYDLQDQCGATNV
LSYQSDEGLALELRGPNYPNYAMNVGHQ-GGYTAIAS----------AAHAGRGDAYAVN
PLVKVCFADDL-LPFDFSKPRKEFARGALKEF-EPAGERSLIIP-AK*---------
>GCF_000006175.1~NC_014222.1_1130 # 1273203 # 1274867 # 1 # ID=1_1130;partial=00;start_type=ATG;rbs_motif=GGAG/GAGG;rbs_spacer=5-10bp;gc_cont=0.404
------------------------------------------------------------
------------------------------------------------------------
------------------------------------------------------------
------------------------------------------------------------
------------------------------------------------------------
--------------MEA-----------EKRLFLKALKEKFE-------------EDPKE
-KFTKFYTYGG-WQQS--ERKKEFFAENERIVAEKR-DGIPMYNP-------DI---GVP
LGQRKLMPYKVSNT-DSYV--------------------EGDDLHFMNNAAIQQLWDDIR
RTVIVGMDTAHMVLEKRLGVEVTPETINEYMHTINHSLPGGAVVQEHMVEVHPSLAWDCY
AKIFTGDDELADELDDRFVININKLF------PEE-QAEELKAAIGKKTYQVSRVPSLVG
RVCDGGTISRWSAMQIGMSFITAYKLCAGEAAIADFSYAAKHADVIQMGNALPGRRA-RG
PNEPGGVRFGILSDVVQTTRV-----SDDP-----------------VEQSLEV-VATGA
ALYDQIWLGSYMSGG-VGFTQ-YATAS-YTD--DILDDFSYYGL----------------
DY-VEKKY--G-------RCGT-KA-TMDVVEDIASEVTLYALEQYDEYPALLEDHFGG-
SQRAAVAAAAAGISTCMATGNSNAGVNGW-YLSQILHKEYHSRLGFYGYDLQDQCGASNS
LAIRNDEASPLELRGPNYPNYAMNVGHQ-GEYAGIAQ----------SAHSARGDAFATN
ALIKVAFADPS-LVFDFTKPRKEMARGALREF-EAAGERDAILP-AKI*--------
>GCF_000007345.1~NC_003552.1_4771 # 5596675 # 5598387 # -1 # ID=1_4771;partial=00;start_type=ATG;rbs_motif=GGAG/GAGG;rbs_spacer=5-10bp;gc_cont=0.546
------------------------------------------------------------
------------------------------------------------------------
------------------------------------------------------------
------------------------------------------------------------
------------------------------------------------------------
-------------MAAD-----------IFAKFKKSMEVKFTQEYGSNK---QAGGDITG
-KTEK-FLRLG-PEQD--ARKQEMIKAGKEIA-EKR--GIAFYNP-------MMHM-GAP
LGQRAITPYTISGT-DIVA--------------------EPDDLHYVNNAAMQQMWDDIR
RTCIVGLDMAHETLEKRLGKEVTPETINHYLETLNHAMPGAAVVQEMMVETHPALVDDCY
VKIFTGDDELADEIDKQYVINVNKMF------SEE-QAAQIKASIGKTTWQAIHIPTIVS
RTTDGAQTSRWAAMQIGMSFISAYAMCAGEAAVADLSFAAKHAALVSMGEMLPARRA-RG
PNEPGGLSFGHLSDIVQTSRV-----SKDP-----------------AKIALEV-VGAGC
MLYDQIWLGSYMSGG-VGFTQ-YATAA-YTD--DILDNNTYYDV----------------
DY-INDKYN-G-AANLGTDNKV-KA-TLDVVKDIATESTLYGIETYEKFPTALEDHFGG-
SQRATVLAAASGVACALATGNANAGLSGW-YLSMYVHKEAWGRLGFFGFDLQDQCGATNV
LSYQGDEGLPDELRGPNYPNYAMNVGHQ-GGYAGIAQ----------AAHSGRGDAFTVN
PLLKVCFADEL-MPFNFAEPRREFGRGAIREF-MPAGERSLVIP-AK*---------
>GCF_000008645.1~NC_000916.1_1104 # 1040339 # 1042000 # -1 # ID=1_1104;partial=00;start_type=ATG;rbs_motif=GGA/GAG/AGG;rbs_spacer=5-10bp;gc_cont=0.523
------------------------------------------------------------
------------------------------------------------------------
------------------------------------------------------------
------------------------------------------------------------
------------------------------------------------------------
---------------MD-----------EKKLFLTALKKKFE------------VEDPDE
-KYTNFYCFGG-WEQS--ARKKEFTEYAKKAA-EKR-GGIPFYNP-------DI---GVP
LGQRKLMAYRVSGT-DAYV--------------------EGDDLHFVNNAAIQQMVDDIK
RTVIVGMDTAHAVLEKRLGVEVTPETINEYMEAINHALPGGAVVQEHMVEVHPGLVEDCY
AKIFTGDDNLADELDKRILIDINKEF------PEE-QAEQLKSYIGNRTYQVNRVPTIVV
RTCDGGTVSRWSAMQIGMSFISAYKLCAGEAAIADFSYAAKHADVIEMGTIMPARRA-RG
PNEPGGVAFGTFADIVQASRV-----SDDP-----------------AKISLEV-IAGAA
ALYDQVWLGSYMSGG-VGFTQ-YATAA-YTD--DILDDFVYYGM----------------
EY-VDDKY--G-------ICGT-KP-TMDVVRDISTEVTLYSLEQYEEYPTLLEDHFGG-
SQRAAVAAAAAGCSTAFATGNSNAGINGW-YLSQILHKEAHSRLGFYGYDLQDQCGASNS
LSIRSDEGLIHELRGPNYPNYAMNVGHQ-PEYAGIAQ----------APHAARGDAFCTN
PLIKVAFADKD-LSFDFTSPRKSIAAGALREF-MPEGERDLIIP-AGK*--------
>GCF_000008645.1~NC_000916.1_1140 # 1071084 # 1072736 # -1 # ID=1_1140;partial=00;start_type=ATG;rbs_motif=GGAGG;rbs_spacer=5-10bp;gc_cont=0.523
------------------------------------------------------------
------------------------------------------------------------
------------------------------------------------------------
------------------------------------------------------------
------------------------------------------------------------
----------------M-----------ADKLFINALKKKFE-------------ESPEE
-KKTTFYTLGG-WKQS--ERKTEFVNAGKEVA-AKR--GIPQYNP-------DI---GTP
LGQRVLMPYQVSTT-DTFV--------------------EGDDLHFVNNAAMQQMWDDIR
RTVIVGLNHAHAVIEKRLGKEVTPETITHYLETVNHAMPGAAVVQEHMVETHPALVADSY
VKVFTGNDEIADEIDPAFVIDINKQF------PED-QAETLKAEVGDGIWQVVRIPTIVS
RTCDGATTSRWSAMQIGMSMISAYKQAAGEAATGDFAYAAKHAEVIHMGTYLPVRRA-RG
ENEPGGVPFGYLADICQSSRV----NYEDP-----------------VRVSLDV-VATGA
MLYDQIWLGSYMSGG-VGFTQ-YATAA-YTD--NILDDFTYFGK----------------
EY-VEDKY--G-------LCEA-PN-TMDTVLDVASEVTFYGLEQYEEYPALLEDQFGG-
SQRAAVVAAAAGCSTAFATANAQTGLSGW-YLSMYLHKEQHSRLGFYGYDLQDQCGASNV
FSIRGDEGLPLELRGPNYPNYAMNVGHQ-GEYAGISQ----------APHAARGDAFVFN
PLVKIAFADDN-LVFDFTNVRGEFAKGALREF-EPAGERALITP-AK*---------
>GCF_000011585.1~NC_005791.1_1586 # 1512964 # 1514625 # 1 # ID=1_1586;partial=00;start_type=ATG;rbs_motif=GGAG/GAGG;rbs_spacer=5-10bp;gc_cont=0.422
------------------------------------------------------------
------------------------------------------------------------
------------------------------------------------------------
------------------------------------------------------------
------------------------------------------------------------
--------------MEA-----------EKRLFLKALKEKFE-------------EDPKE
-KYTKFYTFGG-WEQS--ARKREFVEANEKIVSEKR-QGIPLYNP-------DI---GVP
LGQRKLMPYKLSNT-DDYC--------------------EGDDLHFLNNAAIQQLWDDIR
RTVIVGMDTAHSVLEKRLGVEVTPETINEYMHTINHSLPGGAVVQEHMVEVHPSLAWDCY
ARIFTGDDELADELDSRFLIDINKLF------PEE-QAETLKAAIGKKTYQVSRVPSLVG
RVCDGGTISRWSAMQIGMSFITAYKLCAGEAATADFSYASKHADVIQMGNALPGRRA-RG
PNEPGGIRFGILSDVVQTTRV-----SEDP-----------------VEQSLEV-VATGA
ALYDQIWLGAYMSGG-VGFTQ-YATAS-YTD--DILDDFSYYAL----------------
DY-VEKKY--G-------RMGT-KA-TMDVVEDVAGEVTLYALEQYDDYPALLEDHFGG-
SQRAAVAAAASGIGVCMATGNSNAGVNGW-YLSQILHKEYHSRLGFYGYDLQDQCGASNS
LAIRNDEAAPLELRGPNYPNYAMNVGHQ-GEYAGIAQ----------AAHSARGDAFALS
PLVKVAFADPM-LVFDFSKPRKEMARGALREF-EAAGERDVILP-AK*---------
>GCF_000012545.1~NC_007681.1_312 # 379724 # 381382 # 1 # ID=1_312;partial=00;start_type=ATG;rbs_motif=AGxAGG/AGGxGG;rbs_spacer=5-10bp;gc_cont=0.395
------------------------------------------------------------
------------------------------------------------------------
------------------------------------------------------------
------------------------------------------------------------
------------------------------------------------------------
--------------MDN-----------EKKLFLKALKEKFD-------------EDPEE
-ENTKFYCYGG-WEQS--ARKREFAEEAEKAV-EAR-GGLPFYNP-------DI---GVP
LGQRKLMAYQVSGT-DTYV--------------------EGDDLHFCNNSAIQQLVDDIK
RTVIVGMDTAHGVLEQRLGVEVTPETINEYLETINHALPGGAVVQEHMVEVDPGLVTDSY
AKIFTGDDDLLDQLDQRFVIDINKEF------PEE-QAEMLKKYIGKKTYQVSRVPTLVV
RACDGGTTSRWSAMQIGMSFISAYKLCAGEAAIADFSYAAKHADVISMASAMPSRRA-RG
PNEPGGVTFGAFSDMVQTSRV-----TDDP-----------------AEVTLEV-IGGAA
PLYDQVWLGSYMSGG-VGFTQ-YATAA-YTD--EILDDFIYYGK----------------
DY-VEGKYG-G-------LCQA-EA-TSEVVKDIASEVTLYGLEQY-EIPAALEDHFGG-
SQRAAVLAAGAGCSVAFATANSNAGVNGW-YLSQLLHKEGHSRLGFYGYDLQDQCGSSNS
LSVRSDEGLIHELRGPNYPNYAMNVGHQ-PEYAGIAQ----------APHAARGDAFALN
PLIKVAFADKN-LSFDWAHPRECIAKGAVREF-MPSGERDLINP-AL*---------
>GCF_000013445.1~NC_007796.1_2282 # 2424710 # 2426413 # 1 # ID=1_2282;partial=00;start_type=ATG;rbs_motif=AGGAGG;rbs_spacer=5-10bp;gc_cont=0.530
------------------------------------------------------------
------------------------------------------------------------
------------------------------------------------------------
-------------------------------------------------M----------
------------------------------------------------------------
------------AKIER-----------AQKLFLKALKTKFE-------------GDVAD
-TKTGFYNFGG-LNQS--PRKKEFMEASKKVE-LRR--GISMYDPN------RCHLGGLP
MGQRQLMTYEVSGT-GTFV--------------------EGDDLHFVNNPAMQQMWDDIR
RTIIVNMDLAHQTLQKRLGKEITPETINEYLHILNHAMPGGAVVQEHMVETHPSVVDDCY
VKVFTGDSELADQIEKQFVLDVNKLF------PAK-QAEQLNEAVGKSLWQAIHIPTIVS
RTCDGGTTSRWSAMQIGMSFITAYRMCAGEAAVADLSFAAKHAGVIQMASHLPARRA-RG
PNEPGGIMFGHFADMIQANRK----YPNDP-----------------AKASLEV-VGAGC
MLFDQIWLGSYMSGG-VGFTQ-YATAA-YTD--NILDEFTYYGM----------------
DY-IKDKYK-VDWKNPSPKDKV-KP-TQEIVNDIAGEVTLNAMEQYEQFPTMMEDHFGG-
SQRAGVIAAASGLSVGVATANSNAGLNGW-YLSMLMHKEGWSRLGFFGYDLQDQCGSTNS
LSVRPDEGCIGEYRGPNYPNYAMNVGHQ-GEYAAIVA----------SSHYTRNDGFCLS
PLIKITFADPS-LPFDFAEPRKEFAKGAIREF-VACGERTLLMP-AR*---------
>GCF_000013725.1~NC_007955.1_2588 # 2543958 # 2545676 # -1 # ID=1_2588;partial=00;start_type=ATG;rbs_motif=GGAG/GAGG;rbs_spacer=5-10bp;gc_cont=0.501
------------------------------------------------------------
------------------------------------------------------------
------------------------------------------------------------
------------------------------------------------------------
------------------------------------------------------------
-------------MADD-----------RKRMFQKDLEIKFTKAHGDNK---MEGGEITD
-KKVT-YYRLG-VDQN--PRKVEMRKAGQEIA-DKR--GLVGYNP-------MMHCGGIP
LGQRALTPSFISGT-DIMV--------------------ESDDLHYVNNAAMQQMWDDIR
RTTIVGMDMAHETLEKRLGIEVTPETINHYLEVLNHALPGGAVVQEHMVETHPALVDDCY
CKIFTGDDELADEIDDQFLININKQF------PEE-QAEALKAAIGKTTWQAAHIPTIVS
RTTDGAQTSRWMAMQVGMSFIAAYNMCAGEAAVADLSYAAKHAGVISMGDMLPARRA-RG
PNEPGGISFGHMADIIQTSRV----DAEDP-----------------AHVALEV-VGAGC
MLYDQIWLGSYMSGG-VGFTQ-YATAA-YTN--NILDDNLYYNV----------------
DY-INDKYD-G-AANKGADNKV-KA-TMDVVKDIATESTIYGIENYEKYPTALEDHFGG-
SQRATVLSAAAGSATALATGNGNAGLSGW-YLSMYLHKEALGRLGFFGFDLQDQCGATNV
FSFQSDEGLPLELRGPNYPNYAMNVGHQ-GGYAAITS----------AAHAGRGDAWAVN
PLIKVCFADDM-LPFDFTAPRKEFGRGALKEF-EPAGERSLIIP-AK*---------
>GCF_000015765.1~NC_008942.1_1104 # 1082706 # 1084412 # 1 # ID=1_1104;partial=00;start_type=ATG;rbs_motif=GGAGG;rbs_spacer=5-10bp;gc_cont=0.557
------------------------------------------------------------
------------------------------------------------------------
------------------------------------------------------------
-------------------------------------------------M----------
------------------------------------------------------------
------------AKVEK-----------TQKLFLDALKQKFP------------KQDVAS
-VQTEFYKFNG-VQQS--PRKREFMAENKKIE-AAR--GISMYDPE------HCHLGGIP
MGQRQLMTYEVSGT-GTFV--------------------EGDDLHFVNNAAMQQMWDDIR
RTVIVSMDMAHQTLQKRLGKEVTPETINEYLHVVNHAMPGGAVVQEHMVETHPGLTDDCY
VRVFTGDQELADNLEPQFVIDVEKLF------PKK-QAEALQAAVGKSLWQCVHMPTIVG
RTCDGGTTSRWSAMQIGMSFIAAYRMCAGEAAVADLSFAAKHAGVINMAHHLPARRA-RG
PNEPGGMLFGNFSDMIQADRV----NPNDP-----------------AKASLEN-VAAGA
MLFDQIWLGSYMSGG-VGFTQ-YATAA-YTD--NILDDFVYSGM----------------
DY-IHDKYK-VDLKNPNPNDKV-KA-TQEVVNDIATEVNLYGMEQYEQFPTMMEDHFGG-
SQRAAVLAAASGITTSIATGNSNAGLNGW-YLSMLLHKDGWSRLGFFGYDLQDQCGSANS
LSIRPDEGCIGEFRGPNYPNYAMNVGHQ-GEYAAIGA----------AAHFGRGDAWTLS
PLIKICFADPA-LKFDFAHPRAEFAKGAIREF-MPAGERSLIIP-AQ*---------
>GCF_000015765.1~NC_008942.1_1608 # 1593986 # 1595692 # -1 # ID=1_1608;partial=00;start_type=ATG;rbs_motif=GGAGG;rbs_spacer=5-10bp;gc_cont=0.555
------------------------------------------------------------
------------------------------------------------------------
------------------------------------------------------------
-------------------------------------------------M----------
------------------------------------------------------------
------------AKVEK-----------TQKLFLDALKQKFP------------KQDVAS
-TTAEFYKFNG-LEQS--PRKREFMAENKKIE-AAR--GISMYDPN------RCHLGGIP
MGQRQLMTYELSGT-GTFV--------------------EGDDLHFVNNAAMQQMWDDIR
RTVIVSMDMAHQTLQKRLGKEVTPETINEYLHVVNHAMPGGAVVQEHMVETHPGLTDDCY
VRVFTGDQELADNLEPQFVIDVEKLF------PKK-QAEALQAAVGKSLWQCVHMPTIVG
RTCDGGTTSRWSAMQIGMSFIAAYRMCAGEAAVADLSFAAKHAGVINMAHHLPARRA-RG
PNEPGGMLFGNFSDMIQADRV----NPNDP-----------------AKASLEN-VAAGA
MLFDQIWLGSYMSGG-VGFTQ-YATAA-YTD--NILDDFTYYGM----------------
DY-IHDKYK-VDIKNPNPKDKV-KA-TQEVVNDIATEVNLYGMEQYEQFPTMMEDHFGG-
SQRAAVLAAASGITTSIGTGNSNAGLNGW-YLSMLMHKDGWSRLGFFGYDLQDQCGSANS
LSIRPDEGCIGEFRGPNYPNYAMNVGHQ-GEYAAIAA----------SAHFGRGDAWTLS
PLIKICFADPA-LKFDFAHPRAEFAKGAIREF-MPAGERSLIIP-AQ*---------
>GCF_000015825.1~NC_009051.1_370 # 357560 # 359266 # 1 # ID=1_370;partial=00;start_type=ATG;rbs_motif=AGGAG;rbs_spacer=5-10bp;gc_cont=0.627
------------------------------------------------------------
------------------------------------------------------------
------------------------------------------------------------
-------------------------------------------------M----------
------------------------------------------------------------
------------AKIER-----------SQKLFLKALKEKFQ------------GQDVES
-ETAEFYNFNG-VRQS--PRKMEFMKASRAVE-MDR--GISMYDPE------RCHLGGIP
MGQRQLMTYEVSGT-GVFV--------------------EGDDLHFVNNSAMQQMWDDIR
RTVIVGMDLAHQTLQKRLGKEVTPETINEYLHILNHAMPGGAVVQEHMVETHPGLVDDCY
VKVFTGDQELADDIEPQFLLNIEKLF------PAK-QAEELKAEVGKSMYQAIHIPTAVS
RTCDGGTTSRWSAMQIGMSFIAAYRMCAGEAAVADLSYAAKHAGVVQMGSILPARRA-RG
PNEPGGIKFGLFSDIIQANRK----YPNDP-----------------AKASLEV-VGAGT
MLYDQIWLGSYMSGG-VGFTQ-YATAA-YTD--NILDEFTYYGM----------------
DY-AKDKYK-VDWKNPSPSDKV-KP-TQEIVNDLATEVTLNAMEQYEQFPTMMEDHFGG-
SQRAGVIAAASGLTTSITTGNSNAGLNGW-YLSMLLHKDGWSRLGFFGYDLQDQCGSANS
LSMVSDRGLMGELRGPNYPNYAMNVGHQ-GEYAAIVG----------GSHYGRGDAFCYS
PLVKVCFADPS-LRFDFAEPRREFAKGAIREF-MPAGERSLIIP-AR*---------
>GCF_000015825.1~NC_009051.1_601 # 582965 # 584671 # -1 # ID=1_601;partial=00;start_type=ATG;rbs_motif=AGGAGG;rbs_spacer=5-10bp;gc_cont=0.632
------------------------------------------------------------
------------------------------------------------------------
------------------------------------------------------------
-------------------------------------------------M----------
------------------------------------------------------------
------------AKIER-----------TQKLFLKSLKEKFQ------------GQDVES
-ETTEFYKFNG-YHQS--PRKEEFVKASRAVE-MDR--GISMYDPV------RCHLGGIP
LGQRQLMTYEVSGT-GVFV--------------------EGDDLHFVNNAAMQQMWDDIR
RTVIVNMDLAHQTLQKRLGKEVTPETINEYLHVLNHAMPGAAVVQEHMVETHPGLVDDCY
VKVFTGDQELADDLEPQFVLDVEKLF------PAK-QAEALSAAVGKSLWQAIHIPTTVS
RTCDGGTTSRWSAMQIGMSFIGAYRMCAGEAAVADLSYAAKHAGVIQMASHLPARRA-RG
PNEPGGIGFGLFSDIVQANRK----YPNDP-----------------AKASLEV-VGAGT
MLFDQIWLGSYMSGG-VGFTQ-YATAA-YTD--NILDEFTYYGM----------------
DY-IKDKYK-VDWKNPSADDKV-KP-TYDTVNDIATEVALNGMEQYEQYPTMMEDHFGG-
SQRAGVLAAACGLSSSIATGNSNAGLNAW-YLCMLLHKDGWSRLGFFGYDLQDQCGSANT
LSIRGDEGAIGEVRGPNYPNYAMNVGHQ-GEYAAIVG----------GAHYGRGDAWSFD
PRVKICFADPA-LKFDFAEPRREFAKGAIREF-MPAGERSLIIP-AR*---------
>GCF_000016125.1~NC_009135.1_17 # 11309 # 12970 # -1 # ID=1_17;partial=00;start_type=ATG;rbs_motif=GGAG/GAGG;rbs_spacer=5-10bp;gc_cont=0.425
------------------------------------------------------------
------------------------------------------------------------
------------------------------------------------------------
------------------------------------------------------------
------------------------------------------------------------
--------------MEA-----------EKRLFLKALKEKFE-------------EDPKE
-KYTKFYTYGG-WEQS--ARKREFVEANEKILAEKR-QGVPLYNP-------DI---GVP
LGQRKLMPYKLSNT-DDYC--------------------EGDDLHFMNNAAIQQLWDDIR
RTVIVGMDTAHSVLEKRLGVEVTPETINEYMHTINHALAGGAVVQEHMVEVHPSLAWDCY
ARIFTGDDELADELDDKFLIDINKLF------PED-QAETIKAAIGKKTYQVSRVPSLVG
RVCDGGTISRWSAMQIGMSFITAYKLCAGEAATADFSYASKHADVIQMGNALPGRRA-RG
PNEPGGIRFGILSDVVQTTRV-----SEDP-----------------VEQSLEV-VATGA
ALYDQIWLGAYMSGG-VGFTQ-YATAS-YTD--DILDDFSYYGL----------------
DY-VEKKY--G-------RMGT-KA-TMDVVEDVAGEVTLYALEQYDEYPALLEDHFGG-
SQRAAVAAAASGISVCMATGNSNAGVNGW-YLSQLLHKEYHSRLGFYGYDLQDQCGASNS
LAIRNDEAAPLELRGPNYPNYAMNVGHQ-GEYAGIAQ----------SAHSARGDAFALS
PLVKVAFADPM-LVFDFSKPRKEFARGALREF-DAAGERDIILP-AK*---------
>GCF_000016525.1~NC_009515.1_896 # 864381 # 866039 # -1 # ID=1_896;partial=00;start_type=ATG;rbs_motif=GGA/GAG/AGG;rbs_spacer=5-10bp;gc_cont=0.364
------------------------------------------------------------
------------------------------------------------------------
------------------------------------------------------------
------------------------------------------------------------
------------------------------------------------------------
-------------MMEN-----------EEKVFFKALNQKFK------------GEDNES
-NHTSFYCFDG-WKQS--PRKREFNDAAEKLA-KDR--NMPFYNP-------DI---GVP
LGQRSLMTYKISGT-DDYV--------------------EGDDLHFCNNAAIQQLVDDIK
RTIIVGMDTAHSVLQERLGVEVTPETINEYMENINHALPGGAVVQEHMVEVHPGLVSDCY
AKIFTGNDELADEIDKRVLIDINKEF------PED-QAQMLKDYLGNKTYQVSRVPTLVV
RACDGGTVSRWSAMQIGMSFINAYKLCAGEAAIADFSYAAKHADVIGMASFLPARRA-RG
PNEPGGVSFGAFSDMIQTSRI-----SDDP-----------------AEVTLEV-IAGAA
ALYDQVWLGSYMSGG-VGFTQ-YASAT-YTD--DILDDFVYYGL----------------
DY-VEDNY--G-------LCQA-EK-TMDVVRDISTEVTLYGLEQY-EIPTLLETHFGG-
SQRASVISAAAGCSTAFATANSNAGVNGW-YLSMLLHKEGHSRLGFYGYDLQDQCGSANS
LSIRSDEGLIHELRGPNYPNYAMNVGHQ-PEYAGIAQ----------APHAARKDAFSVN
PLIKIAFADDA-LSFDFKHPRKEIARGALREF-EPDGERDIIIP-AK*---------
>GCF_000016525.1~NC_009515.1_1011 # 977489 # 979144 # -1 # ID=1_1011;partial=00;start_type=ATG;rbs_motif=GGA/GAG/AGG;rbs_spacer=5-10bp;gc_cont=0.397
------------------------------------------------------------
------------------------------------------------------------
------------------------------------------------------------
------------------------------------------------------------
------------------------------------------------------------
----------------M-----------ADKKFLDAMKNKFS-------------EGPTD
-KRTTFYNMGG-WKQS--ERKSAFVKEGKEIA-EKR--GIPMYNP-------DI---GTP
LGQRALMSYQLSTT-DTYV--------------------EGDDLHFINNAAIQQAWDDIR
RTVIVGLNTAHNVLEKRLGIEVTPETITEYLETVNHAMPGAAVVQEHMVETDPLVVQDSY
VKVFTGDDELADEIDSAFVLDINKEF------NEE-QAAALKEEVGGSVWQAVRIPAIVG
RVCDGGTTSRWSAMQIGMSMISAYNQCAGEGATGDFAYASKHAEVIHMGTYLPVRRA-RA
ENELGGVPFGFMADICQSSRV----NADDP-----------------VRSTLDV-VALGA
ALYDQIWLGSYMSGG-VGFTQ-YATAA-YTD--DVLDDFTYYGK----------------
DY-VEDKYG-G-------LTEA-PN-NMDTVLDVGSEVSFYALEQYEEYPALLETHFGG-
SQRASVISAAAGCSTAFATGNAQTGLSAW-YLGMYLHKEQHSRLGFYGYDLQDQCGAANV
FSIRNDEGLPLEMRGPNYPNYAMNVGHQ-GEYAGIAQ----------APHAARGDAWSFN
PLVKIAFADKN-LVFDFSKPREEFAKGALREF-EPSGERTVITP-AK*---------
>GCF_000017165.1~NC_009634.1_902 # 896141 # 897802 # 1 # ID=1_902;partial=00;start_type=ATG;rbs_motif=GGAG/GAGG;rbs_spacer=5-10bp;gc_cont=0.419
------------------------------------------------------------
------------------------------------------------------------
------------------------------------------------------------
------------------------------------------------------------
------------------------------------------------------------
--------------MEA-----------EKRLFLKALKEKFE-------------EDPKE
-KYTKFYTYGG-WEQS--ARKREFVAANEKVLAEKR-QGVPLYNP-------DI---GVP
LGQRKLMPYKLSGT-DSYC--------------------EGDDLHFMNNAAIQQLWDDIR
RTVVVGMDTAHSVLEKRLGVEVTPETINEYMHTINHALSGGAVVQEHMVEVHPSLAWDSY
ARIFTGDDELAAELDSRFLIDINKLF------PAE-QAEALKKAIGKKTYQVSRVPSLVG
RVCDGGTISRWSAMQIGMSFITAYKLCAGEAATADFSYASKHADVIQMGNALPGRRA-RG
PNEPGGIQFGILSDVVQTTRV-----SDDP-----------------VEQSLEV-VAAGA
ALYDQIWLGAYMSGG-VGFTQ-YATAA-YTD--DILDDFSYYAL----------------
DY-VEKKY--G-------RMGT-KA-TMDVVEDIASEVTLYSLEQYDEYPALLEDHFGG-
SQRAAVAAAASGIGVCMATGNSNAGVNGW-YLSQILHKEYHSRLGFYGYDLQDQCGASNS
LAIRNDESAPLELRGPNYPNYAMNVGHQ-GEYAGIAQ----------AAHSARGDAFAMS
ALIKVAFADPM-LVFDFSKPRKEFARGALREF-DAAGERDVILP-AK*---------
>GCF_000017185.1~NC_009635.1_1284 # 1331150 # 1332808 # 1 # ID=1_1284;partial=00;start_type=ATG;rbs_motif=GGAG/GAGG;rbs_spacer=5-10bp;gc_cont=0.399
------------------------------------------------------------
------------------------------------------------------------
------------------------------------------------------------
------------------------------------------------------------
------------------------------------------------------------
--------------MEA-----------EKKLFLKALKEKFD-------------EDPKE
-KYTKFYTYGG-WKQS--KRKTEFVEAAKDIA-DKR-GGMPGYNP-------DI---GVP
LGQRKMMSYKLSGT-DDYV--------------------EGDDLHFMNNAAIQQLHDDIR
RTVIVGMDTGHMVLEKRLGVEVTPETINEYMETINHALPGGAVVQEHMVEVDPALAWDSY
AKIFTGDDELADELDKRVLVDINKLF------PEE-QAEELKAAIGKKTYQISRVPTLVG
RVCDGGTIARWSAMQIGMSFITAYKLCAGEAAIADFSYAAKHADVIGMGTALPARRS-RG
ANEPGGIPFGILCDVVQTTRI-----SDDP-----------------VEQSLEV-VATGA
MLYDQIWLGAYMSGG-VGFTQ-YATAA-YTD--DILDDFCYYGL----------------
DY-VEKKF--G-------RCGT-KA-TMDVVEDIATEVTLYSLEQYDEYPTLLEDHFGG-
SQRAAVAAAAAGVSVCMATGNSNAGVNGW-YLSQIMHKEYHSRLGFYGYDLQDQCGASNS
LSIRNDESSPLELRGPNYPNYAMNVGHQ-GEYAGITQ----------AAHSARGDAFAMN
PLIKVAFADPS-LIFDFARPRKCCARGALREF-EVAGERDPILP-AK*---------
>GCF_000017225.1~NC_009637.1_818 # 783277 # 784938 # 1 # ID=1_818;partial=00;start_type=ATG;rbs_motif=GGAG/GAGG;rbs_spacer=5-10bp;gc_cont=0.424
------------------------------------------------------------
------------------------------------------------------------
------------------------------------------------------------
------------------------------------------------------------
------------------------------------------------------------
--------------MEA-----------EKRLFLKALKEKFE-------------EDPKE
-KYTKFYTYGG-WEQS--ARKREFVEANEKILAEKR-QGVPLYNP-------DI---GVP
LGQRKLMPYKLSNT-DDYC--------------------EGDDLHFMNNAAIQQLWDDIR
RTVVVGMDTAHSVLEKRLGVEVTPETINEYMHTINHALAGGAVVQEHMVEVHPSLAWDCY
ARIFTGDDELADELDSRFLIDINKLF------PEE-QAETLKAAIGKKTYQVSRVPSLVG
RVCDGGTISRWSAMQIGMSFITAYKLCAGEAATADFSYASKHADVIQMGNALPGRRA-RG
PNEPGGIQFGILSDVVQTTRV-----SDDP-----------------VEQSLEV-VATGA
ALYDQIWLGAYMSGG-VGFTQ-YATAS-YTD--DILDDFSYYGL----------------
DY-VEKKY--G-------RMGT-KA-TMDVVEDIAGEVTLYALEQYDEYPALLEDHFGG-
SQRAAVAAAASGISVCMATGNSNAGVNGW-YLSQLLHKEYHSRLGFYGYDLQDQCGASNS
LAIRNDEAAPLELRGPNYPNYAMNVGHQ-GEYAGIAQ----------SAHSARGDAFAMN
PLIKVAFADPM-LVFDFSKPRKEFARGALREF-EAAGERDIILP-AK*---------
>GCF_000017625.1~NC_009712.1_600 # 551246 # 552931 # -1 # ID=1_600;partial=00;start_type=ATG;rbs_motif=AGGAG;rbs_spacer=5-10bp;gc_cont=0.598
M-----------------------------------------------------------
------------------------------------------------------------
------------------------------------------------------------
------------------------------------------------AK----------
------------------------------------------------------------
------------AKIER-----------TQKLFLKAMKEKFA-------------EDPQA
-TSTVFAR-AG-LEQS--PRKMEFLKEGQKVA-LDR--GISMYDPK------RCHCGGIP
LGQRQLMTYEVSGT-GVFV--------------------EGDDLHFVNNAAMQQMWDDIR
RTIIVSLDLAHGTLQKRLGKEVTPETINEYLHVLNHAMPGAAVVQEHMVETHPALVDDCY
VKIFTGDDEMADDIEPQFVLNLDKLF------PAK-QAAALKAAVGKSMWQAVHIPTTVS
RTCDGGTTSRWSAMQIGMSFIGAYKMCAGEAAVSDLAFAAKHAGVIQMADILPARRA-RG
PNEPGGIKFGHFGDMIQADRK----YPNDP-----------------VKATLEV-VGAGA
MLFDQIWLGSYMSGG-VGFTQ-YATAA-YTD--NILDDYCYYGL----------------
DY-VKKNHG-G-------LGKA-KL-TQEAVSDIASEVTLYGMEQYEQYPTALEDHFGG-
SQRASVLAAASGISASLGTFNSNAGLNAW-YQSMLLHKEGWSRLGFFGYDLQDQCGSANC
MSVRPDEGCLGELRGPNYPNYAMNVGHQ-GEYAAIAS----------AAHYGRQDAWVLS
PLMKITFADPS-LKFDFSEPRREFARGAIREF-MPAGERSLIIP-AR*---------
>GCF_000018485.1~NC_009975.1_1133 # 1044715 # 1046376 # -1 # ID=1_1133;partial=00;start_type=ATG;rbs_motif=GGAG/GAGG;rbs_spacer=5-10bp;gc_cont=0.426
------------------------------------------------------------
------------------------------------------------------------
------------------------------------------------------------
------------------------------------------------------------
------------------------------------------------------------
--------------MEA-----------EKRLFLKALKEKFE-------------EDPKE
-KYTKFYTYGG-WEQS--ARKREFVEANEKILAEKR-QGVPLYNP-------DI---GVP
LGQRKLMPYKLSNT-DDYC--------------------EGDDLHFMNNAAIQQLWDDIR
RTVIVGMDTAHSVLEKRLGVEVTPETINEYMHTINHALAGGAVVQEHMVEVHPSLAWDCY
ARIFTGDDELADELDDRFLIDINKLF------PEE-QAEALKAAIGKKTYQVSRVPSLVG
RVCDGGTISRWSAMQIGMSFITAYKLCAGEAATADFSYASKHADVIQMGNALPGRRA-RG
PNEPGGIQFGILSDVVQTTRV-----SDDP-----------------VEQSLEV-VATGA
ALYDQIWLGAYMSGG-VGFTQ-YATAS-YTD--DILDDFSYYGL----------------
DY-VEKKY--G-------RMGT-KA-TMDVVEDIAGEVTLYALEQYDEYPALLEDHFGG-
SQRAAVAAAASGISVCMATGNSNAGVNGW-YLSQILHKEYHSRLGFYGYDLQDQCGASNS
LAIRNDEAAPLELRGPNYPNYAMNVGHQ-GEYAGIAQ----------SAHSARGDAFAMN
PLIKVAFADPM-LVFDFSKPRKEFARGALREF-EAAGERDIILP-AK*---------
>GCF_000021965.1~NC_011832.1_2287 # 2456746 # 2458428 # 1 # ID=1_2287;partial=00;start_type=ATG;rbs_motif=AGGAG;rbs_spacer=5-10bp;gc_cont=0.564
------------------------------------------------------------
------------------------------------------------------------
------------------------------------------------------------
-------------------------------------------------M----------
------------------------------------------------------------
------------AKIER-----------SQKLFLKALKEKFA------------GEDPAG
-EHTHFAR-AG-LEQS--ERKREFMKEGKKVE-MER--GISQYDPK------RCHLGGIP
LGQRQLMTYEISGT-GTFV--------------------EGDDLHFVNNAAMQQMWDDIR
RTIIVGMDLAHNTLQKRLGKEVTPETINEYLHILNHAMPGAAVVQEHMVETHPSLVSDCY
VKVFTGDDEVADQIEPQYLLNIEKLF------PAK-SAEKLKAAVGKSMFQAIHIPTTVS
RTCDGGTTSRWSAMQIGMSFIAAYRMCAGEAAVADLSYAAKHAGVIQMADILPARRA-RG
PNEPGGIKFGNFCDMIQADRK----YPNDP-----------------AKASLEV-VGAGT
MLFDQIWLGSYMSGG-VGFTQ-YATAA-YTD--NILDEFVYYGM----------------
DY-LKSKYG-GYSQAP--------A-TQEVVNDLATEVTLNAMEQYEQFPTMMEDHFGG-
SQRASVIAAASGLTTSIGTGNSNAGLNGW-YLSMLMHKEGWSRLGFFGYDLQDQCGSANS
MSIRPDEGLLGELRGPNYPNYAMNVGHQ-GEYAAISG----------GAHFGRGDPWVLN
PLIKITFADPS-LVFDFSEPRREFAKGAIREF-MPAGERSLIIP-AR*---------
>GCF_000023985.1~NC_013156.1_955 # 883908 # 885569 # 1 # ID=1_955;partial=00;start_type=ATG;rbs_motif=GGAG/GAGG;rbs_spacer=5-10bp;gc_cont=0.415
------------------------------------------------------------
------------------------------------------------------------
------------------------------------------------------------
------------------------------------------------------------
------------------------------------------------------------
--------------MEA-----------EKRLFLKALKEKFE-------------EDPKE
-KYTKFYIFGG-WRQS--ARKREFVEVAQKLI-EKR-GGIPFYNP-------DI---GVP
LGQRKLMPYKVSNT-DAIV--------------------EGDDLHFMNNAAMQQFWDDIR
RTVIVGMDTAHAVLEKRLGVEVTPETINEYMETINHALPGGAVVQEHMVEVHPGLVWDCY
AKIFTGDDELADEIDKRFLIDINKLF------PEE-QAEQIKQAIGKRTYQVSRVPTLVG
RVCDGGTIARWSAMQIGMSFITAYKLCAGEAAIADFSYAAKHADVIQMASFLPARRA-RG
PNEPGGIFFGVLADIVQTSRV-----SDDP-----------------VEQSLEV-VASGA
MLYDQIWLGGYMSGG-VGFTQ-YATAT-YTD--DILDDFSYYGY----------------
DY-ITKKY--G-------GCNSVKP-TMDVVEDIATEVTLYGLEQYDSFPALLEDHFGG-
SQRAGVTAAAAGITTALATGNSNAGLNGW-YLSQILHKEYHSRLGFYGYDLQDQCGAANS
LSFRNDEGSPLELRGPNYPNYAMNVGHQ-GEYAGITQ----------AAHSARGDAFALN
PLIKVAFADPS-LVFDFRYPRKEFARGALREF-EPAGERDPIIP-AH*---------
>GCF_000024185.1~NC_013790.1_1905 # 2468701 # 2470353 # -1 # ID=1_1905;partial=00;start_type=ATG;rbs_motif=AGGAGG;rbs_spacer=5-10bp;gc_cont=0.425
------------------------------------------------------------
------------------------------------------------------------
------------------------------------------------------------
------------------------------------------------------------
------------------------------------------------------------
----------------M-----------ADKKFLDAMTKKFK-------------EAPEE
-KTTTFYNMGG-WTQS--ERKTEFVNEGKAIA-EAR--GIPMYNP-------DI---GNP
LGQRALMSYQLSGT-DTFV--------------------EGDDLHFINNAAMQQAWDDIR
KTVIVGLNTAHNVLEKRLGMEVTPETITNYLEVVNHAMPGAAAVQEHMVETNPLLVDDSY
VKVFTGDDDLAAEIDPAFVLDINKEF------PEE-QAEALKAEVGGAIWQIVRVPSVVG
RVCDGGTTSRWSAMQIGMSMISAYGQCAGEGATGDFAYASKHAEVIGMGTYLPIRRA-RA
GNELGGVPFGFMADICQATRV-----TDDP-----------------VESALEV-VALGA
ALYDQIWLGSYMSGG-VGFTQ-YATAA-YTD--NVLDDFSYFGK----------------
DY-VEDKYG-D-------LCSA-PN-DMDTVLDVGSAVTFYSLEQYEEYPALLETHFGG-
SQRAAVVSAASGISTAFATGNAQTGLSAW-YLAQYLHKEQHSRLGFYGYDLQDQCGAANV
FAIRNDEGLPLELRGPNYPNYAMNVGHQ-GEYAGIAQ----------APHSARGDAFAVN
PLVKIAFADKN-LPFDFTKVRAEFAKGALREF-EPAGERSIIIP-AK*---------
>GCF_000024625.1~NC_013407.1_147 # 153772 # 155433 # 1 # ID=1_147;partial=00;start_type=ATG;rbs_motif=GGAG/GAGG;rbs_spacer=5-10bp;gc_cont=0.417
------------------------------------------------------------
------------------------------------------------------------
------------------------------------------------------------
------------------------------------------------------------
------------------------------------------------------------
--------------MDA-----------EKRLFLKALKEKFE-------------EDPRE
-KYTKFYVFGG-WRQS--ARKREFVEAAQKLI-EKR-GGIPFYNP-------DI---GVP
LGQRKLMPYKVSNT-DAIV--------------------EGDDLHFMNNAAMQQFWDDIR
RTVIVGMDTAHAVLEKRLGVEVTPETINEYMETINHALPGGAVVQEHMVEVHPALVWDCY
AKIFTGDDELADEIDKRFLIDINKLF------PEE-QAEQIKKAIGKRTYQVSRVPTLVG
RVCDGGTIARWSAMQIGMSFITAYKLCAGEAAIADFSYAAKHADVIQMASFLPARRA-RG
PNEPGGMFFGILADVVQTTRV-----SDDP-----------------VEQSLEV-VASGA
MLYDQIWLGSYMSGG-VGFTQ-YATAS-YTD--DILDDFSYYGY----------------
DY-ITKKY--G-------GCNSVKP-TMDVVEDIATEVTLYALEQYDTFPALLEDHFGG-
SQRAAVTAAASGISVALATGNSNAGVNGW-YLSQILHKEYHSRLGFYGYDLQDQCGAANS
LSFRNDEGSPLELRGPNYPNYAMNVGHQ-GEYAGITQ----------AAHSARGDAFALN
PLIKVAFADPS-LIFDFRYPRKEFARGALREF-EPAGERDPIIP-AH*---------
>GCF_000024625.1~NC_013407.1_1198 # 1177731 # 1179389 # 1 # ID=1_1198;partial=00;start_type=ATG;rbs_motif=None;rbs_spacer=None;gc_cont=0.409
------------------------------------------------------------
------------------------------------------------------------
------------------------------------------------------------
------------------------------------------------------------
------------------------------------------------------------
--------------MDE-----------EKKLFLKALKEKFE-------------EDPKE
-KYTKFYVFGG-WRQS--ARKREFVEFAQKLI-EKR-GGIPFYNP-------DI---GVP
LGQRKLMTYKISGT-DAFV--------------------EGDDLHFCNNAAIQQLVDDIK
RTVIVGMDTAHAVLEKRLGVEVTPETINEYMETINHALPGGAVVQEHMVEVHPGLVWDCY
AKIFTGNDELADEIDKRFLIDINKEF------PEE-QAEMLKKYIGNRTYQVSRVPTLVV
RCCDGGTVSRWSAMQIGMSFITAYKLCAGEAAIADFSYAAKHADVIQMGMILPARRA-RG
PNEPGGVPFGIFADIIQTSRV-----SEDP-----------------AQITLEV-IGAAA
TFYDQVWLGSYMSGG-VGFTQ-YASAT-YTD--DILDDFVYYGM----------------
DY-VEKKY--G-------LCGV-KA-NMDVVKDIATEVTLYGLEQYDEYPALLEDHFGG-
SQRAGVTAAAAGCSVAFATGNSNAGINGW-YLSQIMHKEYHSRLGFYGYDLQDQCGAANS
LSIRSDEGLLHEARGPNYPNYAMNVGHQ-PEYAGIAQ----------APHAARGDAFCLN
PIIKVAFADNN-LIFNFKWPRNCIAKGALREF-EPAGERDLIIP-AA*---------
>GCF_000025525.1~NC_013887.1_432 # 415039 # 416697 # -1 # ID=1_432;partial=00;start_type=ATG;rbs_motif=GGA/GAG/AGG;rbs_spacer=5-10bp;gc_cont=0.410
------------------------------------------------------------
------------------------------------------------------------
------------------------------------------------------------
------------------------------------------------------------
------------------------------------------------------------
--------------MEV-----------EKKLFLKALKEKFE-------------EDPKE
-KYTKFYIFGG-WRQS--ARKREFVEFAQKLI-EKR-GGIPFYNP-------DI---GVP
LGQRKLMTYKISGT-DVFV--------------------EGDDLHFCNNAAIQQLVDDIK
RTVIVGMDTAHAVLEKRLGVEVTPETINEYMETINHALPGGAVVQEHMVEVHPGLVWDCY
AKIFTGNDELADEIDKRFLIDINKEF------PEE-QAEQIKKYIGNRTYQVSRVPTIVV
RCCDGGTVSRWSAMQIGMSFITAYKLCAGEAAIADFSYAAKHADVIQMGMILPARRA-RG
PNEPGGVPFGIFADIIQTSRV-----SDDP-----------------AQVTLEV-IGAAA
TFYDQVWLGSYMSGG-VGFTQ-YASAT-YTD--DILDDFVYYGL----------------
DY-VEKKY--G-------LCGV-KP-SMDVVKDIATEVTLYGLEQYDEYPALLEDHFGG-
SQRAGVTAAAAGCSVAFATGNSNAGINGW-YLSQILHKEYHSRLGFYGYDLQDQCGAANS
LSIRSDEGLLHECRGPNYPNYAMNVGHQ-PEYAGIAQ----------APHAARGDAFCLN
PIIKVAFADDN-LIFDFKWPRKCIAKGALREF-EPAGERDLIIP-AA*---------
>GCF_000025525.1~NC_013887.1_1338 # 1297708 # 1299369 # -1 # ID=1_1338;partial=00;start_type=ATG;rbs_motif=GGAG/GAGG;rbs_spacer=5-10bp;gc_cont=0.415
------------------------------------------------------------
------------------------------------------------------------
------------------------------------------------------------
------------------------------------------------------------
------------------------------------------------------------
--------------MDA-----------EKRLFLKALKEKFE-------------EDPRE
-KYTKFYVFGG-WRQS--ARKREFVEAAQKLI-EKR-GGIPFYNP-------DI---GVP
LGQRKLMPYKVSNT-DVIV--------------------ERDDLHFMNNAAMQQFWDDIR
RTVIVGLDTAHAVLEKRLGVEVTPETINEYMETINHALPGGAVVQEHMVEVHPALVWDCY
AKIFTGDDELADEIDKRFLIDINKLF------PEE-QAEQIKKAIGKRTYQVSRVPTLVG
RVCDGGTIARWSAMQIGMSFITAYKLCAGEAAIADFAYAAKHADVIQMASFLPARRA-RG
PNEPGGIFFGVLADIVQTSRV-----SDDP-----------------VEQSLEV-VASGA
MLYDQIWLGGYMSGG-VGFTQ-YATAT-YTD--DILDDFSYYGY----------------
DY-ITKKY--G-------GCNSVKP-TMDVVEDIATEVTLYGLEQYDSFPALLEDHFGG-
SQRAGVTAAAAGITTALATGNSNAGLNGW-YLSQILHKEYHSRLGFYGYDLQDQCGAANS
LSFRNDEGSPLELRGPNYPNYAMNVGHQ-GEYAGITQ----------AAHSARGDAFALN
PLIKVAFADPS-LVFDFTHPRKEFARGALREF-EPAGERDPIIP-AH*---------
>GCF_000025865.1~NC_014002.1_608 # 637863 # 639584 # -1 # ID=1_608;partial=00;start_type=ATG;rbs_motif=AGGAG;rbs_spacer=5-10bp;gc_cont=0.514
------------------------------------------------------------
------------------------------------------------------------
------------------------------------------------------------
------------------------------------------------------------
------------------------------------------------------------
-------------MADD-----------RKRMFQKDLEVKFTKEHGTNK---MEGGDITD
-MRIP-YYRLG-VDQN--PRKLEMKKVGKDIA-EKR--GLAGYNP-------MMHCGGIP
LGQRALTPSFISGNDDMMV--------------------ENDDLHYVNNAAMQQMWDDIR
RTCIVGMDMAHETLEKRLSIEVTPETINHYLEVLNHALPGGAVVQEHMVESHPALVDDCY
VKIFTGDDELADEIDDQFLIDIDKQF------PAE-QAEQLKASIGNTTWQAAHIPTIVS
RTTDGGQTTRWTAMQIGMSYIAAYGMCAGEAAVADLSYAAKHAGVVNMGDMLPARRA-RA
PNEPGGVTFGNLSDIVQTSRV----NPDDP-----------------ANVTLEV-VGAGC
MLYDQIWLGSYMSGG-VGFTQ-YSTAA-YTN--NILDDNLYYDV----------------
EY-INDKYD-G-AAEKGIDNKV-AP-SMDVIKDIATESTLYGLENYEKYPVALEDHFGG-
SQRATVLSAAAGSAGSLATGNANAGLSAW-YLCMYLHKEGHGRLGFFGFDLQDQCGATNT
FSYQSDEGLPHELRGPNYPNYAMNVGHQ-GGYAAIAA----------GAHAGRGDAYALN
PLIKVCFADEM-LPFDFSQPRKEFGRGALREF-EPAGERSLIIP-AK*---------
>GCF_000063445.1~NC_009464.1_1057 # 1033346 # 1035016 # -1 # ID=1_1057;partial=00;start_type=ATG;rbs_motif=AGGAG/GGAGG;rbs_spacer=11-12bp;gc_cont=0.595
------------------------------------------------------------
------------------------------------------------------------
------------------------------------------------------------
------------------------------------------------------------
------------------------------------------------------------
------------MAVKE-----------TQKRFIKAMKKKFA-------------EEPTA
-QVTK-FKYEG-YTQS--KRKVEFKKTGDAIA-KKR--GISMYNP-------MVHMGGIP
LGQRQLMNYVVSGT-DIAV--------------------EGDDLHFVNNAAMQQFWDEIR
RTVIVGLDTAHATLEKRLGKTVTPETISNYLAVLNHAMPGAAVVQEHMVETHPGLTDDCF
VKVFTGDDELADSIDKQYVLDINKAF------PKE-QAAQLKKAIGKQLFQAVHIPTIVV
RTCDGGTTSRWSAMQIGMSFIDAYKMCAGEAAVADLAFAAKHASVVEMGNLLPARRA-RG
PNEPGGVSFGFLADIVQTHRK----YPDDP-----------------VKSSLET-VASGC
MLYDQIWLGSYMSGG-VGFTQ-YATAA-YTD--DILDDFCYYGY----------------
DY-IKGKYG---------IAKA-KP-TMDVVNDIGTEVTLYGIEQYEKYPTTLEDHFGG-
SQRATVLSAAAGVTTSLATGNANAGLSAW-YLSMYLHKEAWGRLGFFGYDLQDQCGATNV
FSCRSDEGAIDELRGPNYPNYAMNVGHQ-GGYTGIAG----------AAHYGRGDAWVAS
PLIKIAFADKS-LAFDFTEPRKEFARGAIREF-MPAGERSLVIP-AK*---------
>GCF_000091665.1~NC_000909.1_86 # 76826 # 78484 # 1 # ID=1_86;partial=00;start_type=ATG;rbs_motif=GGA/GAG/AGG;rbs_spacer=5-10bp;gc_cont=0.399
------------------------------------------------------------
------------------------------------------------------------
------------------------------------------------------------
------------------------------------------------------------
------------------------------------------------------------
--------------MDV-----------EKKLFLKALKEKFE-------------EDPKE
-KYTKFYIFGG-WRQS--ARKREFVEFAQKLI-EKR-GGIPFYNP-------DI---GVP
LGQRKLMTYKISGT-DAFV--------------------EGDDLHFCNNAAIQQLVDDIK
RTVIVGMDTAHAVLEKRLGVEVTPETINEYMETINHALPGGAVVQEHMVEVHPGLVWDCY
AKIFTGNDELADEIDKRFLIDINKEF------PEE-QAEQIKKYIGNRTYQVSRVPTIVV
RCCDGGTVSRWSAMQIGMSFITAYKLCAGEAAIADFSYAAKHADVIQMGMILPARRA-RG
PNEPGGVPFGIFADIIQTSRV-----SDDP-----------------AQVTLEV-IGAAA
TFYDQVWLGSYMSGG-VGFTQ-YASAT-YTD--DILDDFVYYGM----------------
DY-VEKKY--G-------LCGV-KP-SMEVVKDIATEVTLYGLEQYDEYPALLEDHFGG-
SQRAGVTAAAAGCSVAFATGNSNAGINGW-YLSQILHKEYHSRLGFYGYDLQDQCGAANS
LSIRSDEGLLHECRGPNYPNYAMNVGHQ-PEYAGIAQ----------APHAARGDAFCLN
PIIKVAFADDN-LIFDFKWPRKCIAKGALREF-EPAGERDLIIP-AA*---------
>GCF_000091665.1~NC_000909.1_907 # 771822 # 773483 # 1 # ID=1_907;partial=00;start_type=ATG;rbs_motif=GGAG/GAGG;rbs_spacer=5-10bp;gc_cont=0.425
------------------------------------------------------------
------------------------------------------------------------
------------------------------------------------------------
------------------------------------------------------------
------------------------------------------------------------
--------------MDA-----------EKRLFLKALKEKFE-------------EDPRE
-KYTKFYVFGG-WRQS--ARKREFVEAAQKLI-EKR-GGIPFYNP-------DI---GVP
LGQRKLMPYKVSNT-DAIV--------------------EGDDLHFMNNAAMQQFWDDIR
RTVIVGMDTAHAVLEKRLGVEVTPETINEYMETINHALPGGAVVQEHMVEVHPALVWDCY
AKIFTGDDELADEIDKRFLIDINKLF------PEE-QAEQIKKAIGKRTYQVSRVPTLVG
RVCDGGTIARWSAMQIGMSFITAYKLCAGEAAIADFSYAAKHADVIQMASFLPARRA-RG
PNEPGGIFFGVLADIVQTSRV-----SDDP-----------------VEQSLEV-VAAGA
MLYDQIWLGGYMSGG-VGFTQ-YATAT-YTD--DILDDFSYYGY----------------
DY-ITKKY--G-------GCNSVKP-TMDVVEDIATEVTLYGLEQYDTFPALLEDHFGG-
SQRAGVTAAAAGITTALATGNSNAGVNGW-YLSQILHKEYHSRLGFYGYDLQDQCGAANS
LSFRNDEGSPLELRGPNYPNYAMNVGHQ-GEYAGITQ----------AAHSARGDAFALN
PLIKVAFADPS-LVFDFTHPRKEFARGALREF-EPAGERDPIIP-AH*---------
>GCF_000092305.1~NC_014122.1_282 # 258350 # 260011 # -1 # ID=1_282;partial=00;start_type=ATG;rbs_motif=GGAG/GAGG;rbs_spacer=5-10bp;gc_cont=0.412
------------------------------------------------------------
------------------------------------------------------------
------------------------------------------------------------
------------------------------------------------------------
------------------------------------------------------------
--------------MEA-----------EKRLFLKALKEKFE-------------EDPRE
-KYTKFYIFGG-WRQS--ARKREFVEAAQKLI-EKR-GGIPFYNP-------DI---GVP
LGQRKLMPYKVSNT-DAIV--------------------EGDDLHFMNNAAIQQMWDDIR
RTVIVGMDTAHAVLEKRLGVEATPETINEYMEVINHALPGGAVVQEHMVEVHPALVWDCY
AKIFTGDDELADEIDKRFLIDINKLF------PEE-QAEQIKKAIGKRTYQVSRVPTLVG
RVCDGGTIARWSAMQIGMSFITAYKLCAGEAAIADFSYAAKHADVIQMATFLPARRA-RG
PNEPGGMYFGVLADVVQTTRV-----SDDP-----------------VEQSLEV-VAAGA
ALFDQIWLGSYMSGG-VGFTQ-YATAS-YTD--DILDDFSYYGY----------------
DY-INKKY--G-------GCNSVKP-TMDVVEDIATEVTLYALEQYDTYPALLEDHFGG-
SQRAAVTAAASGISVALATGNSNAGLNGW-YLSQILHKEYHSRLGFYGYDLQDQCGAANS
LSFRNDEGSPLELRGPNYPNYAMNVGHQ-GEYAGITQ----------AAHSGRGDAFALN
PLIKVAFADPS-LIFDFRYPRKEFARGALREF-EPAGERDPIIP-AH*---------
>GCF_000145295.1~NC_014408.1_1473 # 1393293 # 1394954 # -1 # ID=1_1473;partial=00;start_type=ATG;rbs_motif=GGA/GAG/AGG;rbs_spacer=5-10bp;gc_cont=0.525
------------------------------------------------------------
------------------------------------------------------------
------------------------------------------------------------
------------------------------------------------------------
------------------------------------------------------------
---------------MD-----------EKKLFLKALKKKFE------------GEDPDE
-KYTNFYCFGG-WEQS--ARKKEFTEYAKKAA-EKR-GGIPFYNP-------DI---GVP
LGQRKLMAYRVSGT-DAYV--------------------EGDDLHFVNNAAIQQMVDDIK
RTVIVGMDTAHAVLEKRLGVEVTPETINEYMEAINHALPGGAVVQEHMVEVHPGLVEDCY
AKIFTGDDNLADELDKRILIDINKEF------PEE-QAEQLKSYIGNRTYQVNRVPTIVV
RTCDGGTVSRWSAMQIGMSFISAYKLCAGEAAIADFSYAAKHADVIEMGTIMPARRA-RG
PNEPGGVAFGTFADIVQTSRV-----SDDP-----------------ANVSLEV-IAGAA
ALYDQVWLGSYMSGG-VGFTQ-YATAA-YTD--DILDDFVYYGM----------------
EY-VDDKY--G-------ICGT-KP-TMDVVRDISTEVTLYSLEQYEEYPTLLEDHFGG-
SQRAAVAAAAAGCSTAFATGNSNAGINGW-YLSQILHKEAHSRLGFYGYDLQDQCGASNS
LSIRSDEGLIHELRGPNYPNYAMNVGHQ-PEYAGIAQ----------APHAARGDAFCTN
PLIKVAFADKD-LAFDFTSPRKSIAAGALREF-MPEGERDLIIP-AGK*--------
>GCF_000145295.1~NC_014408.1_1508 # 1424051 # 1425703 # -1 # ID=1_1508;partial=00;start_type=ATG;rbs_motif=GGAGG;rbs_spacer=5-10bp;gc_cont=0.517
------------------------------------------------------------
------------------------------------------------------------
------------------------------------------------------------
------------------------------------------------------------
------------------------------------------------------------
----------------M-----------ADKLFINALKKKFE-------------ESPEE
-KKTTFYTLGG-WKQS--ERKTEFVNAGKEVA-AKR--GIPQYNP-------DI---GTP
LGQRVLMPYQVSTT-DTYV--------------------EGDDLHFVNNAAMQQMWDDIR
RTVIVGLNHAHAVIEKRLGKEVTPETITHYLETVNHAMPGAAVVQEHMVETHPALVADSY
VKVFTGNDEIADEIDPAFVIDINKQF------PED-QAETLKAEVGDGIWQVVRIPTIVS
RTCDGATTSRWSAMQIGMSMISAYKQAAGEAATGDFAYAAKHAEVIHMGTYLPVRRA-RG
ENEPGGVPFGYLADICQSSRV----NYEDP-----------------VRVSLDV-VATGA
MLYDQIWLGSYMSGG-VGFTQ-YATAA-YTD--NILDDFTYFGK----------------
EY-VEDKY--G-------LCEA-PN-NMDTVLDVATEVTFYGLEQYEEYPALLEDQFGG-
SQRAAVVAAAAGCSTAFATGNAQTGLSGW-YLSMYLHKEQHSRLGFYGYDLQDQCGASNV
FSIRGDEGLPLELRGPNYPNYAMNVGHQ-GEYAGISQ----------APHAARGDAFVFN
PLVKIAFADDN-LVFDFTNVRGEFAKGALREF-EPAGERALITP-AK*---------
>GCF_000147875.1~NC_014507.1_1984 # 2007766 # 2009472 # -1 # ID=1_1984;partial=00;start_type=ATG;rbs_motif=AGGAGG;rbs_spacer=5-10bp;gc_cont=0.534
------------------------------------------------------------
------------------------------------------------------------
------------------------------------------------------------
-------------------------------------------------M----------
------------------------------------------------------------
------------GKIER-----------SQKLFLNALKEKFQ------------GQDIES
-ERTTFYNFDG-VRQS--PRKREFMAETVEIE-KKR--GISMYDPE------RCHLGGIP
MGQRQLMTYEVSGT-NTFV--------------------EGDDLHFVNNAAMQQMWDEIR
RTVIVGMDMAHATLQKRLGKEVTPETINEYLHILNHAMPGGAVVQEHMVETHPALTDDCF
VKVFTGDDELADDIDPQYLINIDKLF------PEN-QAAELKEEVGKSIFQAIHIPTIVS
RTCDGGTTSRWSAMQIGMSFIAAYRMCAGEAAVADLSFAAKHAGVIQMGTILPARRA-RG
PNEPGGIKFGFFGDMIQANRK----YPNDP-----------------AKAALEV-VGGGC
MLFDQIWLGSYMSGG-VGFTQ-YATAA-YTD--NILDEFTYYGM----------------
DY-IGDKYN-VDWKNPSPSDKI-KP-TQDIVNDIATEVCLNAMEQYEQFPTMMEDHFGG-
SQRAGVMAAACGLSTSIATGNSNAGLNAW-YLCMLMHKDGWSRLGFFGYDLQDQCGSANS
LSMEPDRGLVGEFRGPNYPNYAMNVGHQ-GEYAAIVS----------SAHYGRGDGYCLQ
PLIKITFADPS-LTFDFAEPRREFARGAIREF-SPAGERSLIIP-AR*---------
>GCF_000147875.1~NC_014507.1_2409 # 2415570 # 2417276 # -1 # ID=1_2409;partial=00;start_type=ATG;rbs_motif=AGGAG;rbs_spacer=5-10bp;gc_cont=0.531
------------------------------------------------------------
------------------------------------------------------------
------------------------------------------------------------
-------------------------------------------------M----------
------------------------------------------------------------
------------GKIER-----------SQKLFLNALKEKFQ------------GEDPES
-VKTTFYNFDG-VRQS--PRKREFMAEAKKVE-MKR--GISMYDPE------HCHLGGLP
MGQRQLMTYQVSQT-DVFV--------------------EGDDLHFVNNAAMQQMWDDIR
RTVIVGMDLAHATLQKRLGKEVTPETINEYLHILNHAMPGGAVVQEHMVETHPGIVDDCY
VKVFTGDDEMADDIEPQFLLNVDKLF------NAE-QAEVLKKQVGKSMYQAIHIPTIVS
RTCDGGTTSRWSAMQIGMSFIAAYRMCAGEAAVADLSFAAKHAGVIQMATHLPARRA-RG
PNEPGGIKFGLFSDIIQGNRK----YPNDP-----------------ARASLEV-VGAGT
MLFDQIWLGSYMSGG-VGFTQ-YATAA-YTD--NILDEFTYYGM----------------
DY-LKDKYS-VDYTNPDPAKLI-KP-TQEVVNDLATEVNLNAMEQYEQYPTMMEDHFGG-
SQRAGVMAAACGLTCSIGTGNSNAGLNGW-YLSMLMHKEGWSRLGFFGYDLQDQCGSANS
LSMEPDRGLIGELRGPNYPNYAMNVGHQ-GEYAAIVG----------GAHYGRGDAFCFN
PLVKICFADPS-LTFDFAEPRREFAKGAIREF-MPAGERSLIIP-AR*---------
>GCF_000151225.1~NZ_GG704759.1_750 # 797360 # 799015 # 1 # ID=10_750;partial=00;start_type=ATG;rbs_motif=GGA/GAG/AGG;rbs_spacer=5-10bp;gc_cont=0.396
------------------------------------------------------------
------------------------------------------------------------
------------------------------------------------------------
------------------------------------------------------------
------------------------------------------------------------
----------------M-----------ADKKFLDAMKNKFS-------------EDPTD
-KRTTFYNMGG-WKQS--ERKSAFVKEGKEIA-EKR--GIPMYNP-------DI---GTP
LGQRALMSYQLSTT-DTYV--------------------EGDDLHFINNAAIQQAWDDIR
RTVIVGLNTAHNVLEKRLGIEVTPETITEYLETVNHAMPGAAVVQEHMVETDPLVVQDSY
VKVFTGDDELADEIDSAFVLDINKEF------NEE-QATALKEEVGGSVWQAVRIPAIVG
RVCDGGTTSRWSAMQIGMSMISAYNQCAGEGATGDFAYASKHAEVIHMGTYLPVRRA-RA
ENELGGVPFGFMADICQSSRV----NADDP-----------------VRSTLDV-VALGA
ALYDQIWLGSYMSGG-VGFTQ-YATAA-YTD--DVLDDFTYYGK----------------
DY-VEDKYG-G-------LTEA-PN-NMDTVLDVGSEVSFYALEQYEEYPALLETHFGG-
SQRASVISAAAGCSTAFATGNAQTGLSAW-YLGMYLHKEQHSRLGFYGYDLQDQCGAANV
FSIRNDEGLPLEMRGPNYPNYAMNVGHQ-GEYAGIAQ----------APHAARGDAWSFN
PLVKIAFADKN-LVFDFSKPREEFAKGALREF-EPSGERTVITP-AK*---------
>GCF_000166095.1~NC_014658.1_739 # 713917 # 715581 # 1 # ID=1_739;partial=00;start_type=ATG;rbs_motif=AGxAGG/AGGxGG;rbs_spacer=5-10bp;gc_cont=0.368
------------------------------------------------------------
------------------------------------------------------------
------------------------------------------------------------
------------------------------------------------------------
------------------------------------------------------------
-------------MNKK-----------NKKLFLEALEKKFK------------GESPEE
-KKTTFYCFGG-WKQS--ERKREFVEYAKKLA-KKR--GIPFYNP-------DI---GVP
LGQRKLMAYRISGT-DAYV--------------------EGDDLHFVNNAAIQQMVDDIK
RTVIVGMDTAHAVLEKRLGVEVTPETINEYMETINHALPGGAVVQEHMVEVHPGLVDDCY
AKIFTGNDELADELDKRVLIDINKEF------PEE-QAEMLKKYIGNRTYQVNRVPTIVV
RCCDGGTVSRWSAMQIGMSFISAYKLCAGEAAIADFSFAAKHADVIEMGTILPARRA-RG
PNEPGGIPFGVFADIIQTSRV-----SDDP-----------------ARISLEV-IGAAA
TLYDQVWLGSYMSGG-VGFTQ-YASAT-YTD--DILDDFVYYGA----------------
EY-VEDKY--G-------FCGV-KP-SMEVVKDIATEVTLYGLEQYEEYPTLLEDHFGG-
SQRAAVVAAAAGCSTAFATGNSNAGINAW-YLSQILHKEGHSRLGFYGYDLQDQCGASNS
LSIRSDEGLVHELRGPNYPNYAMNVGHQ-PEYAGIAQ----------APHAARGDAFVVN
PLIKVAFADND-LSFDFRWPRKEIARGALREF-MPDGERTLIIP-ASK*--------
>GCF_000166095.1~NC_014658.1_789 # 754468 # 756135 # -1 # ID=1_789;partial=00;start_type=ATG;rbs_motif=AGGAGG;rbs_spacer=5-10bp;gc_cont=0.383
------------------------------------------------------------
------------------------------------------------------------
------------------------------------------------------------
------------------------------------------------------------
------------------------------------------------------------
-------------MAEE-----------RKKLFVDALRKKFK-------------EEPKE
-RKTTFYTLGG-WKQS--ERKKEFVEYGKKVA-KER--GIPAYNP-------DI---GTP
LGQRVLMPYQVSTT-DTFV--------------------EGDDLHFVNNAAMQQFWDDIR
RTVIVGLNHAHRILERRLGKEVTPETINHYLETVNHAMPGAAVVQEHMVETHPGLTADSY
VKVFTGNDELADEIESCYLIDINKQF------PEH-QAEQLKKAIGDSIWQAVRIPTIVS
RTCDGATTSRWSAMQIGMSMISAYKQAAGEAATADFAYAAKHAEVIHLGTFLPVRRA-RG
ENEPGGVPFGFLADIVQSSRV----HYEDP-----------------VRVALDV-VASGA
MLYDQIWLGSYMSGG-VGFTQ-YATAS-YTD--NILDDFTYYGK----------------
EY-VEDKYG-G-------LAEA-PH-DFDTILDVATEVTLYSLEQYEEYPTLMEDHFGG-
SQRAAIAAAASGCSTAFAAGNAQAGLSGW-YLSQILHKECHARLGFYGYDLQDQCGAANT
YSIRSDEGLPAELRGPNYPNYAMNVGHL-GEYAGIVQ----------AAHIARGDAYCLN
PLVKVAFADDN-LPFDWTNPRGEFAKGALREF-EPEGERDLIRP-AGK*--------
>GCF_000179575.2~NC_015636.1_979 # 974054 # 975712 # -1 # ID=1_979;partial=00;start_type=ATG;rbs_motif=GGAG/GAGG;rbs_spacer=5-10bp;gc_cont=0.397
------------------------------------------------------------
------------------------------------------------------------
------------------------------------------------------------
------------------------------------------------------------
------------------------------------------------------------
--------------MEA-----------EKKLFLKALKEKFE-------------EDPKE
-KYTKFYTFGG-WRQS--KRKTEFVEHAKELS-EKR-GGIPGYNP-------DI---GVP
LGQRKLMPYKISNT-DAIV--------------------EGDDLHFMNNAAIQQMWDDIR
RTVIVGMDTGHAVLEKRLGVEVTPETINEYMETINHALPGGAVVQEHMVEVDPALAWDSY
AKIFTGDDELADELDKRVLIDINKLF------PEE-QAEQLKAAIGKRTYQVSRVPTLVG
RVCDGGTIARWSAMQIGMSFITAYKLCAGEAAIADFSYAAKHADVIGMGTALPARRS-RG
ANEPGGIPFGVLADVVQTTRV-----SDDP-----------------VEQSLEV-VAMGC
MLYDQIWLGSYMSGG-VGFTQ-YASAT-YTD--DILDDFSYYGY----------------
DY-VEKKY--G-------INGT-KP-TMDVVEDIATEVTLYGLEQYDEFPALLEDHFGG-
SQRAGVVAAASGISVCMATGNSNAGVNGW-YLSQILHKEYHSRLGFYGYDLQDQCGASNS
LSIRNDESSPLELRGPNYPNYAMNVGHQ-GEYAGITQ----------AAHSARRDAFATN
PLIKIAFADPS-LVFDFAHPRKECARGALREF-EPAGERDPIIP-AH*---------
>GCF_000191585.1~NC_015216.1_352 # 338947 # 340599 # 1 # ID=1_352;partial=00;start_type=ATG;rbs_motif=AGGAGG;rbs_spacer=5-10bp;gc_cont=0.445
------------------------------------------------------------
------------------------------------------------------------
------------------------------------------------------------
------------------------------------------------------------
------------------------------------------------------------
----------------M-----------AEKMFIDALKKAFK-------------EDPTD
-DKTTFYNKGG-WKQS--ERKREFVAAGKDIA-AKR--GIPMYDP-------DV---GTP
LGQRVLMPYQVSTT-DTFV--------------------EGDDLHFVNNAAMQQFWDDIR
RTVIVGMNTAHMVIEKRLGKEVSPETITNYLETVNHAMPGAAVVQEHMVETNPYLVADSY
VKTFTGNDEIADEIDPAYVLNINKMF------NEE-QAEVLKAEVGDGIWQVVRIPTIVS
RTCDGGTTSRWSAMQIGMSMISAYKQAAGEAATGDFAYAAKHAEVVHMGTALPQRRA-RG
ENEPGGIPFGYLADICQSSRV----NPEDP-----------------AKVTLDV-VASGA
MLYDQIWLGSYMSGG-VGFTQ-YATAA-YTD--NILDDFVYYGK----------------
EY-VEDKF--G-------MTEA-PN-NMDTVLDVGSEVTFYALEQFEEYPALLETIFGG-
SQRASIVAAAAGASTGFATGNAQTGLSAW-YLSMYLHKEQHSRLGFYGYDLQDQCGASNV
FSIRNDEGLPVEMRGPNYPNYAMNVGHQ-GEYAGIAQ----------SAHAARGDAFVFN
PLVKIAFADDN-LAFDFSNVRAEFAKGALREF-EPAGERALISP-AK*---------
>GCF_000191585.1~NC_015216.1_2272 # 2316116 # 2317768 # 1 # ID=1_2272;partial=00;start_type=ATG;rbs_motif=GGA/GAG/AGG;rbs_spacer=5-10bp;gc_cont=0.434
------------------------------------------------------------
------------------------------------------------------------
------------------------------------------------------------
------------------------------------------------------------
------------------------------------------------------------
--------------MEN-----------DKKLFLKALKNKFN-------------EDPNE
-HYTDYYCYGG-WEQS--PRKKEFNEFSKKLE-EER--GLPGYNP-------DI---GVP
LGQRKLMSYKVSGT-DSYV--------------------EGDDLHFLNNSAIQQLSDDIK
RTIIVGMDTAHAVLEKRLGVEVTPETINNYMETINHALPGGAVVQEHMVEVHPGLVGDCY
AKLFSGDDDLIDELDSRFLVDINKEF------PEE-QAEQLKDYIGKKTYQISRVPTMVV
RACDGGTVSRWSAMQIGMSFISAYKLCAGEAAIADFSYAAKHADVISMGSILPARRA-RG
PNEPGGIPFGVLADMIQTSRV-----SEDP-----------------AEVSLQV-IAAAA
AIYDQIWLGSYMSGG-VGFTQ-YATAA-YTD--DILDDFLYYGK----------------
EY-VEDKF--G-------LCGV-KA-DADVVKDISSEITLYAMEQY-EIPALLEDHFGG-
SQRACVAAAAAGCSTAFATGNSNAGINGW-YLSQILHKEVHSRLGFYGYDLQDQCGASNS
LSIRSDEGLIHELRGPNYPNYAMNVGHQ-PEYAGIAQ----------APHAARGDAFCAN
PLIKIAFADKN-LGFDFTNPRKSIAQGALREF-MPSGERGLINP-SI*---------
>GCF_000196655.1~NC_014253.1_909 # 859310 # 861031 # -1 # ID=1_909;partial=00;start_type=ATG;rbs_motif=GGAG/GAGG;rbs_spacer=5-10bp;gc_cont=0.460
------------------------------------------------------------
------------------------------------------------------------
------------------------------------------------------------
------------------------------------------------------------
------------------------------------------------------------
------------MVDKD-----------KERRFKKELERKFTQEFGDNK---QSGGEITD
-KKTE-YQRMG-VAQS--PRKMEMLKAGQELS-KKR--GLVGYNP-------DLHAGGVQ
LGQRALTPSYLSGT-DMLT--------------------EMDDLHYVNNAAMQQMWDDIR
RTCIVGMDSAHETLEKRLGIEVTPETINHYLEVLNHAIPGGAVVQEHMVETHPGLTEDCY
VKIFTGDDDLADEIDDQFLIDIDKEF------PED-QAQQLKESIGKTTWQVAHIPTVVS
RTTDGGQTRRWMAMQLGMSFINAYHMCAGEAAVADLSYAAKHASVINMGEMLPARRA-RA
ENEPGGIPFGHMADIIQTSRA----YPDDP-----------------AKTALEV-VGAGC
MLYDQIWLGSYMSGG-VGFTQ-YATAA-YTN--NILDDNLYYDI----------------
EY-INDKYN-N-AGKPGADNKA-PA-TMDVVKDIATESTLYGLENYEKYPTALEDHFGG-
SQRATVLSAAAGSATSIATGNSNAGLSAW-YLSMYLHKEAHGRLGFFGFDLQDQCGAANV
FSYQSDEGLPLELRGPNYPNYAMNVGHQ-GGYAAITS----------GAHAGRGDAFATN
PLIKIAFADDL-LPFDFKEPRREFGRGALREF-KPAGERSLIIP-AE*---------
>GCF_000204415.1~NC_015416.1_674 # 675308 # 676987 # -1 # ID=1_674;partial=00;start_type=ATG;rbs_motif=GGAG/GAGG;rbs_spacer=5-10bp;gc_cont=0.589
------------------------------------------------------------
------------------------------------------------------------
------------------------------------------------------------
------------------------------------------------------------
------------------------------------------------------------
------------MAVKH-----------TKKLFVKALNKKFGK-----------DFDLAS
-QKVE-YKRLG-PEQN--ARKREFMEYAKKLE-GKR--GMTGYNP-------YVHAGGIP
LGQRQLVPYKLSST-EYVV--------------------EGDDLHFVNNPAMQQFWDDIR
RTIVVGLDMAHEVLQKRLGKEVTPETINNYLEILNHAMPGAAVVQEHMVETHPGLVDDCN
VRVFSGDDALADEIDDQYKIDINKMF------PED-QAETLKAAIGKTTWQAIHVPTIVV
RTCDGGTTSRWSAMQLCMTFIDAYNMCAGEAAVADLAYAAKHAAVLQMSDMLPARRA-RG
PNNPGGISFGFMSDMVQTSRV----KPQDP-----------------VYVSLNV-VAAGS
MFYDQIWLGSYMSGG-VGFTQ-YATAA-YTN--DVLDDFSYYGV----------------
DY-ANDKFG-G-------FAKA-PA-TIDVAKELATEVTLYGIEQYEAFPTLLEDHFGG-
SQRAAVLAAASGITSAIATGHSQIGLAGW-YLSMLLHKEAWGRLGFFGYDLQDQCGPTNV
FSYQSDEGNPLELRGANYPNYAMNVGHQ-GEYAGITS----------AAHAGRMDAFAVN
PLIKVTFANPG-LVFDFANVRDCFGKGGAREF-RAAGERSLVMP-AV*---------
>GCF_000214415.1~NC_015562.1_450 # 455359 # 457014 # 1 # ID=1_450;partial=00;start_type=ATG;rbs_motif=None;rbs_spacer=None;gc_cont=0.404
------------------------------------------------------------
------------------------------------------------------------
------------------------------------------------------------
------------------------------------------------------------
------------------------------------------------------------
--------------MDA-----------EKKLFLKALREKFE-------------EDPKE
-KYTKFYVFGG-WKQS--ARKREFYEYAQKIA-KER--GIPGYNP-------DI---GVP
LGQRKLMTYKISGT-DAFV--------------------EGDDLHFCNNAAIQQLVDDIK
RTVIVGMDTAHAVLEKRLGVEVTPETINEYMETINHALPGGAVVQEHMVEVHPGLVWDCY
AKIFTGNDELADEIDKRFLIDINKEF------PEE-QAEMLKRYIGNRTYQVSRVPTLVV
RCCDGATVARWSAMQIGMSFITAYKLCAGEAAIADFSYAAKHADVIQMGTLLPARRA-RG
PNEPGGVPFGIFADIIQTSRV-----SNDP-----------------AEITLEV-IGAAA
TFYDQVWLGSYMSGG-VGFTQ-YASAT-YTD--DILDDFVYYGL----------------
DY-VEKKY--G-------LCGT-KP-TMDVVRDIATEVTLYGLEQYDEYPALLEDHFGG-
SQRAAVTAAAAGCSVAFATGNSNAGINGW-YLSQILHKEYHSRLGFYGYDLQDQCGAANS
LSIRSDEGLLHEARGPNYPNYAMNVGHQ-PEYAGIAQ----------APHAARGDAFCFN
PLIKVAFADKH-LVFDFKWPRKCIAKGALREF-EPAGERDLIIP-AH*---------
>GCF_000214415.1~NC_015562.1_1256 # 1238719 # 1240380 # 1 # ID=1_1256;partial=00;start_type=ATG;rbs_motif=GGAG/GAGG;rbs_spacer=5-10bp;gc_cont=0.418
------------------------------------------------------------
------------------------------------------------------------
------------------------------------------------------------
------------------------------------------------------------
------------------------------------------------------------
--------------MEA-----------EKKLFLKALKEKFE-------------EDPKE
-KYTKFYVFGG-WKQS--ARKREFVEAAEKLL-EKR-GGIPFYNP-------DI---GVP
LGQRKLMPYKLSGT-DYIV--------------------EGDDLHFMNNAAMQQMWDDIR
RTVIVGMDTAHAVLEKRLGVEVTPETINEYMETINHALPGGAVVQEHMVEVHPALAWDCY
AKIFTGDDELADEIDKKFLIDINKLF------PEE-QAEQIKKAIGKRTYQVNRVPTLVG
RVCDGGTIARWSAMQIGMSFITAYKLCAGEAAIADFSYAAKHADVIQMGTLLPARRA-RG
PNEPGGIPFGILADIVQTSRV-----SDDP-----------------VEQALEV-VGAGA
MLYDQIWLGSYMSGG-VGFTQ-YATAA-YTD--DILDDFSYYGY----------------
DY-ITKKY--G-------GCNSIKP-TMDVVEDIATEVTLYALEQYDEYPALLEDHFGG-
SQRAAVTAAAAGITTALATGNSNAGLNGW-YLSQILHKEYHSRLGFYGYDLQDQCGAANS
LSIRNDESSPLELRGPNYPNYAMNVGHQ-GEYAGITQ----------AAHSARGDAFALN
PLIKVAFADPS-LIFDFAHPRKEFARGALREF-EPAGERDPIIP-AH*---------
>GCF_000214725.1~NC_015574.1_2061 # 2155099 # 2156754 # -1 # ID=1_2061;partial=00;start_type=ATG;rbs_motif=AGGAGG;rbs_spacer=5-10bp;gc_cont=0.448
------------------------------------------------------------
------------------------------------------------------------
------------------------------------------------------------
------------------------------------------------------------
------------------------------------------------------------
----------------M-----------ADKKFIDALNKKFK-------------EDPEE
-KKTTFYSFGG-WKQS--ERKREFVEAGKKIA-AER--GIPQYNP-------DV---GTP
LGQRVLMPYQVSTT-DTFV--------------------EGDDLHFVNNAAMQQMWDDIR
RTVIVGLDTAHNVIEKRLGKEVTPETITHYLETVNHAMPGAAVVQEHMVETNPALVADSY
VKVFTGNDEIADEIDSAYVLDINKMF------PEE-QAEVLKAEVGDGIWQAVRIPTIVS
RTCDGGTTSRWSAMQIGMSMISAYKQCAGEAATGDFAFAAKHAAVIHMGTALPQRRA-RG
ENEPGGIPFGYLADICQSSRK----YADDP-----------------VRVTLDV-VATGA
MLYDQIWLGSYMSGG-VGFTQ-YATAA-YTD--NVLDDFCYYGK----------------
EY-VEDKFG-G-------LCEA-PN-TMETVLDVGSEVTFYALEQYEEYPALLETQFGG-
SQRAAVTAAAAGCSTGFATGNAQTGLSAW-YLSMYLHKEQHSRLGFYGYDLQDQCGAANV
FAIRGDEGLPTELRGPNYPNYAMNVGHQ-GEYAGIAQ----------SAHAARKDAFVLN
PLVKIAFADDN-LAFDFSEVRAEFAKGALREF-EPAGERDLITP-AK*---------
>GCF_000217995.1~NC_015676.1_866 # 936550 # 938268 # 1 # ID=1_866;partial=00;start_type=ATG;rbs_motif=GGAG/GAGG;rbs_spacer=5-10bp;gc_cont=0.457
------------------------------------------------------------
------------------------------------------------------------
------------------------------------------------------------
------------------------------------------------------------
------------------------------------------------------------
-------------MTTD-----------RERRFKKQLEIKFTKEFGDNK---QSGGSITD
-TRNK-YHRLG-VDQD--PRKREMREAGQKVA-KER--GLVGYNP-------MMHCGGIP
LGQRAITPSFVSGT-DIMV--------------------EPDDLHYVNNAAMQQMWDDIR
RTCIVGLDMAHETLEKRLGMEVTPETINHYLEVLNHALPGGAVVQEYMVETHPALVDDCY
VKIFTGDDDLADEIDKQFLIDINKEF------PEE-QAEQLKKSIGKTTWQAAHIPTIVS
RTTDGGQTSRWIAMQVGMSFISAYNMCAGEAAVADLSYSAKHAAVVSMGDMLPARRA-RA
PNEPGGLTFGHMADIVQTSRK----TPEDP-----------------ANIALEV-VGAGC
MLYDQIWLGSYMSGG-VGFTQ-YATAA-YTN--NILDDNLYYDV----------------
DY-INDKYD-G-AANTGTDNKV-KP-TLDVVKDIATESTIYGLENYEKYPTALEDHFGG-
SQRATVLSAAAGSATAIATGHGNAGLSAW-YLSMYLHKEAHGRLGFFGYDLQDQCGATNV
FSYQSDEGSPIELRGPNYPNYAMNVGHQ-GGYAAITS----------AAHAGRGDAFALN
PLLKICFADDL-LPFDFTQPRKEFGRGALREF-SPAGERSLIIP-AK*---------
>GCF_000220645.1~NC_015847.1_1704 # 1598165 # 1599826 # 1 # ID=1_1704;partial=00;start_type=ATG;rbs_motif=GGAG/GAGG;rbs_spacer=5-10bp;gc_cont=0.421
------------------------------------------------------------
------------------------------------------------------------
------------------------------------------------------------
------------------------------------------------------------
------------------------------------------------------------
--------------MEA-----------EKRLFLKALKEKFE-------------EDPKE
-KYTKFYTFGG-WEQS--ARKREFVEANEKIVSEKR-QGIPLYNP-------DI---GVP
LGQRKLMPYKLSNT-DDYC--------------------EGDDLHFLNNAAIQQLWDDIR
RTVIVGMDTAHSVLEKRLGVEVTPETINEYMHTINHSLPGGAVVQEHMVEVHPSLAWDCY
ARIFTGDDELADELDSRFLIDINKLF------PEE-QAETLKAAIGKKTYQVSRVPSLVG
RVCDGGTISRWSAMQIGMSFITAYKLCAGEAATADFSYASKHADVIQMGNALPGRRA-RG
PNEPGGIRFGILSDVVQTTRV-----SEDP-----------------VEQSLEV-VATGA
ALYDQIWLGAYMSGG-VGFTQ-YATAS-YTD--DILDDFSYYAL----------------
DY-VEKKY--G-------RMGT-KA-TMDVVEDVAGEVTLYALEQYDDYPALLEDHFGG-
SQRAAVAAAASGIGVCMATGNSNAGVNGW-YLSQILHKEYHSRLGFYGYDLQDQCGASNS
LAIRNDEAAPLELRGPNYPNYAMNVGHQ-GEYAGIAQ----------AAHSARGDAFALN
PLVKVAFADPM-LVFDFSKPRKEIARGALREF-EAAGERDVILP-AK*---------
>GCF_000235565.1~NC_017527.1_524 # 500578 # 502257 # 1 # ID=1_524;partial=00;start_type=ATG;rbs_motif=GGT;rbs_spacer=8bp;gc_cont=0.637
------------------------------------------------------------
------------------------------------------------------------
------------------------------------------------------------
------------------------------------------------------------
------------------------------------------------------------
------------MGKIH-----------TKKLFVKALNKKFGR-----------DFDLSG
-TKTV-YERLG-PEQN--ARKREFMEASKKLE-GKR--GISMYNP-------YLHAGGVP
LGQRQLVPYKLSTT-EYIV--------------------EGDDLHFVNNPAMQQMWDDIR
RTIVVGLDMAHEVLEKRLGKEVTPETINNYLEILNHAMPGAAVVQEHMVETHPALVDDCN
VRMFTGDDDLADEIDDQYLIDVNKLF------PAE-QAEEIKAAMGKTSWQAIHIPTIVS
RTCDGGTTSRWSAMQLSMTFIDAYNMCAGEAAVADLAFAAKHAAVIQMADMLPARRA-RG
PNEPGGLSFGFLADMVQTSRV----KPFDP-----------------PQVSLNV-VAAGA
MLYDQIWLGSYMSGG-VGFTQ-YATAA-YTN--DVLDDFSYYAC----------------
DY-GVDKFG-D-------WGKA-PA-TLETSKDIATETTLYAMEQYESFPTLLEDHFGG-
SQRSAVMAAASAIGSACLTGNSQSGLAAW-YLSHLIHKDGWGRMGFFGYDLQDQCGPTNV
FSYQGDEGSPLELRGANYPNYAMNVGHQ-GEYAGISS----------AAHAGRFDAYACN
PLIKVCFANPA-LIFTWDDIRKGYGMGGAREF-RAAGERSLVMP-AV*---------
>GCF_000235685.2~NZ_AGIY02000001.1_1715 # 1720766 # 1722469 # 1 # ID=1_1715;partial=00;start_type=ATG;rbs_motif=GGAG/GAGG;rbs_spacer=5-10bp;gc_cont=0.609
M-----------------------------------------------------------
------------------------------------------------------------
------------------------------------------------------------
-------------------------------------------------A----------
------------------------------------------------------------
------------KKIER-----------TQKLFLKALKNKFA-------------EDPQS
-TTTV-YQRIG-LKQS--PRKMEFVKAGKTAE-MAR--GISMYDPV------RCHLGGIP
LGQRQLMTYEVSGT-GVFV--------------------EGDDLHFVNNAAMQQMWDDIR
RTIIVNMDLAHQTLQKRLGKEVTPETINEYLHVVNHAMPGAAVVQEHMVETHPGLVDDCY
LKVFTGDDEMVDDLEPQFVINIEKLF------PAK-QAAQLKAAVGKSMWQAIHIPTIVS
RTCDGGTTSRWSAMQLGMSFIGAYRMCAGEAATADLAFAAKHAGVIQMGEILPARRA-RG
PNEPGGIKFGHFADMVQTDRK----YPNDP-----------------ARASLEV-VGAGT
MLFDQIWLGSYMSGG-VGFTQ-YATAA-YTD--NILDDYTYYGM----------------
DY-IKQKYK-VDWQNPNEKDKV-KP-TQDIVNDIATEVTLYGMEQYEHFPTALEDHFGG-
SQRASVLAAASGLTTAIATGNSNAGLNGW-YLSMLLHKEGWSRLGFYGYDLQDQCGSANT
ESIRADEGCVGELRGPNYPNYAMNVGHQ-GEYAAICG----------AAHFTRGDAWTLN
PLIKITFADPS-LKFDFAEPRREFARGAIREY-MPAGERSLIIP-AR*---------
>GCF_000243255.1~NZ_CM001436.1_2867 # 2993706 # 2995412 # -1 # ID=1_2867;partial=00;start_type=ATG;rbs_motif=AGGAGG;rbs_spacer=5-10bp;gc_cont=0.498
------------------------------------------------------------
------------------------------------------------------------
------------------------------------------------------------
-------------------------------------------------M----------
------------------------------------------------------------
------------GKIER-----------SQKLFLDALKQKFQ------------GEDVES
-VKTTFYNFDG-VRQS--PRKREFMEATKAVE-AKR--GMAMYDPE------HCHLGGLP
MGQRQLMTYEVSGT-GTFV--------------------EGDDLHFVNNAAMQQFWDNIR
RTVIVGMDLAHATLQKRLGKEVTPETINEYLHILNHAMPGAAVVQEHMVETHPGLVDDCY
VKVFTGDDEMADDIEPQFLINVEKLF------PAE-QAEVLKAEVGKSMYQAIHIPTIVS
RTCDGGTTSRWSAMQIGMSFIAAYRMCAGEAAVADLSFAAKHAGVVQMASHLPARRA-RG
PNEPGGIKFGLFSDIIQTNRT----HPNDP-----------------AKASLEV-VGAGT
MLFDQIWLGSYMSGG-VGFTQ-YATAA-YTD--NILDEFTYYGM----------------
DY-IKDKYG-VDYTNPDPAKLV-KP-TQEVVNDIASEVNLNAMEQYEQFPTMMEDHFGG-
SQRAGVMAAACGLSTSIATGNSNAGLNGW-YLSMLMHKEGWSRLGFFGYDLQDQCGSANS
LSMEPDRGLIGELRGPNYPNYAMNVGHQ-GEYAAIVG----------AAHYGRKDAFCFN
PLVKICFADPS-LGFDFAEPRKEFAKGAIREF-MPAGERSLIIP-AR*---------
>GCF_000243455.1~NZ_AGJL01000024.1_15 # 16427 # 18085 # 1 # ID=98_15;partial=00;start_type=ATG;rbs_motif=GGA/GAG/AGG;rbs_spacer=5-10bp;gc_cont=0.417
------------------------------------------------------------
------------------------------------------------------------
------------------------------------------------------------
------------------------------------------------------------
------------------------------------------------------------
-------------MMEA-----------EKKLFLKALKEKFE-------------EDPKE
-KYTKFYCFGG-WKQS--ARKREFYEWGLKIA-EKR--GIPGFNP-------DI---GVP
LGQRKLMTYKISGT-DAYV--------------------EGDDLHFCNNAAIQQLVDDIK
RTVIVGMDTAHTVLEKRLGVEVTPETINEYMETINHALPGGAVVQEHMVEVHPGLVWDCY
AKIFTGNDELADEIDKRFLIDINKEF------PEE-QAEMLKRYIGNRTYQVSRVPTLVV
RCCDGATVSRWSAMQIGMSFITAYKLCAGEAAIADFSYAAKHADVIGMGALLPARRA-RG
PNEPGGVPFGIFADIIQTSRV-----SEDP-----------------AEITLEV-IGAAA
TFYDQVWLGSYMSGG-VGFTQ-YASAT-YTD--DILDDFVYYGM----------------
DY-VEKKY--G-------LCGT-KP-TMDVVRNIATEVTLYGLEQYDEYPALLEDHFGG-
SQRAGVVAAAAGCSVAFATGNSNAGINGW-YLSQILHKEYHSRLGFYGYDLQDQCGAANS
LSIRSDEGLLHEARGPNYPNYAMNVGHQ-PEYAGIAQ----------APHAARGDAFCFN
PIIKIAFADKH-LVFDFKWPRKCIAKGALREF-EPAGERDLIIP-AH*---------
>GCF_000243455.1~NZ_AGJL01000010.1_16 # 11915 # 13573 # -1 # ID=112_16;partial=00;start_type=ATG;rbs_motif=GGAG/GAGG;rbs_spacer=5-10bp;gc_cont=0.426
------------------------------------------------------------
------------------------------------------------------------
------------------------------------------------------------
------------------------------------------------------------
------------------------------------------------------------
--------------MGA-----------EKKLFLKALKEKFE-------------EDPKE
-KYTKFYVFGG-WRQS--ARKREFVEAAEKLA-EKR-GGIPFYNP-------DI---GVP
LGQRKLMPYKLSGT-DYIV--------------------EGDDLHFMNNAAMQQFWDDIR
RTVIVGMDTAHAVLEKRLGVEVTPETINEYMETINHALPGGAVVQEHMVEVHPALAWDCY
AKIFTGDDELADEIDKKFLIDINKLF------PEE-QAEQLKAAIGKRTYQVSRVPTLVG
RVCDGGTIARWSAMQIGMSFITAYKLCAGEAAIADFSYAAKHADVIQMGTLLPARRA-RG
PNEPGGIPFGILADVVQTTRV-----SDDP-----------------VEQSLEV-VASGA
MLYDQIWLGSYMSGG-VGFTQ-YATAS-YTD--DILDDFSYYGY----------------
DY-VEKKY--G-------ICGA-KP-TMDVVEDIATEVTLYALECYDEFPALLEDHFGG-
SQRAAVAAAASGISVCMATGNSNAGLNGW-YLSQILHKEYHSRLGFYGYDLQDQCGASNS
LSIRNDESSPLELRGPNYPNYAMNVGHQ-GEYAGITQ----------AAHSARKDAFALN
PLIKVAFADPS-LVFDFSHPRKEFARGALREF-EPAGERDPIIP-AH*---------
>GCF_000251105.1~NC_017034.1_909 # 886220 # 887887 # 1 # ID=1_909;partial=00;start_type=ATG;rbs_motif=AGGAG/GGAGG;rbs_spacer=11-12bp;gc_cont=0.617
------------------------------------------------------------
------------------------------------------------------------
------------------------------------------------------------
------------------------------------------------------------
------------------------------------------------------------
------------MSVKE-----------TQKRFIKAMKKKFA-------------EEPTS
-QTTV-YKYEG-YTQS--KRKVEFKKAGDAIA-KKR--GISAYNP-------MVHMGGIP
LGQRQLMPYVVSGT-DVVC--------------------EGDDLHFVNNAAMQQFWDEIR
RTVIVGLDTAHATLEKRLGKTVTPETISNYLAVLNHAMPGAAVVQEHMVETHPGLTDDCY
VKVFTGDDELADSIDKQYVIDINKAF------PKD-RAAQLKKAIGKSLWQAVHIPTIVV
RTCDGGTTSRWSAMQIGMSFIDAYKMCAGEAAVADLAFAAKHASLVEMADILPARRA-RG
PNEPGGLSFGFLADIVQTDRK----YPDDP-----------------VKSSLEV-VAAGC
MLYDQIWLGSYMSGG-VGFTQ-YATAA-YTD--DILDDFTYYGY----------------
DY-AKGKYK---------M-PT-KP-TMDIVNDLGTEVTLYGIEQYEKYPTTLEDHFGG-
SQRATVLAAASGVTTALATGSSNAGLSAW-YLSMYLHKEAWGRLGFFGYDLQDQCGATNV
FSCRSDEGAMCELRGPNYPNYAMNVGHQ-GGYAGIAG----------AAHFGRGDAWTAS
PLIKVCFADKN-LAFDFTEPRKEFARGAIREF-MPAGERTLVIP-AK*---------
>GCF_000275865.1~NZ_CM001555.1_495 # 505311 # 507017 # -1 # ID=1_495;partial=00;start_type=ATG;rbs_motif=GGAGG;rbs_spacer=5-10bp;gc_cont=0.634
------------------------------------------------------------
------------------------------------------------------------
------------------------------------------------------------
-------------------------------------------------M----------
------------------------------------------------------------
------------AKIER-----------TQKLFLKALKEKFQ------------GQDVQS
-EKAEFYKFGG-LKQS--PRKQEFLKESRAVE-MQR--GISMYDPE------RCHLGGIP
MGQRQLMTYEVSGT-GVFV--------------------EGDDLHFVNNAAMQQFWDDIR
RTIIVGMDLAHATLQKRLGKEVTPETINEYLHILNHAMPGAAVVQEHMVETHPALTDDCY
VKVFTGDDELADDIEPQFLLNIEKLF------PAK-SAEALKAAVGKSMFQAVHIPTIVS
RTCDGGTTSRWSAMQLGMSYIAAYRMCAGEAAVADLSYAAKHAGVIQMADILPARRA-RG
PNEPGGIKFGHFADMIQADRK----YPNDP-----------------ARASLEV-VGAGT
MLFDQIWLGSYMSGG-VGFTQ-YATAA-YTD--NILDEFTYYGM----------------
DY-IKDKYK-VDWKHPNAADKV-KP-TQDVVNDIATEVTLNAMEQYEQFPTMMEDHFGG-
SQRAGVIAAASGLSTAIATGNSNAGLNGW-YLSMLMHKEGWSRLGFFGYDLQDQCGSTNS
LSVRPDEGAIGEFRGPNYPNYAMNVGHQ-GEYAAIVG----------SAHYTRADAWSMN
PLIKITFADPS-LKFDFAEPRREFAKGAIREY-MPAGERSLIIP-AK*---------
>GCF_000275865.1~NZ_CM001555.1_1690 # 1717501 # 1719207 # -1 # ID=1_1690;partial=00;start_type=ATG;rbs_motif=GGAGG;rbs_spacer=5-10bp;gc_cont=0.624
------------------------------------------------------------
------------------------------------------------------------
------------------------------------------------------------
-------------------------------------------------M----------
------------------------------------------------------------
------------AKIER-----------SQKLFLKALKEKFQ------------GQDVQS
-EKTEFYKFGG-VRQS--QRKLEFMKESRSIE-MQR--GISMYDPE------RCHLGGIP
MGQRQLMTYEVSGT-GVFV--------------------EGDDLHFVNNSAMQQMWDEIR
RTVIVGMDMAHATLQKRLGKEVTPETINEYLHILNHAMPGGAVVQEHMVETHPALTDDCY
VKVFTGDDELADEIDAQYLINIEKLF------PKK-QAEELKAEVGKSMFQAIHIPSIVS
RTCDGGTTSRWSAMQIGMSFIAAYRMCAGEAAVADLSYAAKHAGVIQMGSILPARRA-RG
PNEPGGIKFGHFSDMIQADRK----YPNDP-----------------AKASLEV-VGAGT
MLFDQIWLGSYMSGG-VGFTQ-YATAA-YTD--NILDEFTYYGM----------------
DY-IKDKYK-VDWRNPSAADRV-KP-TQDIVNDIATEVTVNAMEQYEQYPTMMEDHFGG-
SQRAGVMAAASGLSTAIATGNSNAGLNGW-YLSMIIHKDAWSRLGFFGYDLQDQCGSANS
LSMEPDRGLMGELRGPNYPNYAMNVGHQ-GEYAAIVG----------SSHYGRGDAFCLE
PLIKITFADPS-LKFDFAEPRREFAKGAIREF-MPAGERSLIIP-AR*---------
>GCF_000300255.2~NC_020913.1_387 # 363737 # 365401 # 1 # ID=1_387;partial=00;start_type=ATG;rbs_motif=GGA/GAG/AGG;rbs_spacer=5-10bp;gc_cont=0.581
------------------------------------------------------------
------------------------------------------------------------
------------------------------------------------------------
------------------------------------------------------------
------------------------------------------------------------
------------MAGKA-----------NEKLFLEACKKKFK-------------EDPTS
-METKYYCYGG-WKQS--KSKVEFQKEAMEIA-KKR--GFPMMNE-------DI---GVP
LGQRSWMPYQLSHT-DIFV--------------------EPDDLHCINNPAIQQAWDDIR
RTVLVGLDSPHQTIERRLGKEVTPETINAYLETVNHTMPGGAVVQEHMAECNPALVYDSY
VKVFSGDDELIDELDPRFVIDINKNF------PKD-QAEKLKKAIGKTVMQAVRVPTMVG
RVMDGATVSRHAAMQISMAFISSYKLAAGEAAIADFAYSAKHMS-INMGSMMPARRV-RG
PNEPGGITFGFLDDMVQSDRV----YPDDP-----------------ARAVLET-VALGA
IIYDQVYLGGYMSGG-VGFTQ-YATAA-YTD--NILEDYVYHAV----------------
DV-INDRYG-G-------FCGV-APDDYDKQLKLGDEISSYALEMYERYPAVMETHFGG-
SQRATVTAASTGIAGAMATGVADNGLNLW-YQSMLQHKERTGRLGFYGFDLQDQCGSANS
YAYRSDEGLPMEVRGPNYPNYAMNVGHL-SGYAGIPK----------AAHAARGDAFVAS
PLIKVAFSDKS-LIFDFANITKEIGRGGLREF-QPAGERTAVIK-G*----------
>GCF_000302455.1~NZ_AMPO01000001.1_74 # 63416 # 65068 # 1 # ID=1_74;partial=00;start_type=ATG;rbs_motif=None;rbs_spacer=None;gc_cont=0.468
------------------------------------------------------------
------------------------------------------------------------
------------------------------------------------------------
------------------------------------------------------------
------------------------------------------------------------
--------------MNN-----------EKKLFLKALQSKFD-------------EDPKQ
-NHTNFYCFGG-WKQS--PRKKEFDEYAKKIE-EQR--GIPFYNP-------DI---GVP
LGQRKLMAYKVSGT-DTYV--------------------EGDDLHFCNNAAIQQLNDDIK
RTIIVGMDTAHSVLEKRLGVEVTPETINEYMETINHALPGGAVVQEHMVEVHPGLVGDCY
AKLFTGDDSLADELDSRYVIDINKQF------PED-QAKMLKEYIGNKTYQISRVPSLVV
RVCDGGTVSRWSAMQIGMSFIAAYKLCAGEAAIADFSYAAKHADVISMGSILPARRA-RG
PNEPGGVPFGVMADIIQTSRV-----SDDP-----------------AKVSLEV-IAAAA
TIYDQIWLGSYMSGG-VGFTQ-YATAA-YTD--DILDDFVYYGM----------------
EY-VDEKY--G-------ICGT-KA-TNEVVHDIAAEVTMYGLEQY-EYPALMEDHFGG-
SQRTAVVSAAAGCSVAFATGNSNAGINGW-YLSQILHKEAHSRLGFYGYDLQDQCGASNS
LSIRSDEGLIHELRGPNYPNYAMNVGHQ-PEYAGIAQ----------APHAARGDAFCVN
PLIKVAFADDN-LAFDFKNPRKSIAKGALREF-LPGGERDLIIP-AL*---------
>GCF_000302455.1~NZ_AMPO01000008.1_105 # 112226 # 113878 # 1 # ID=8_105;partial=00;start_type=ATG;rbs_motif=AGGAG;rbs_spacer=5-10bp;gc_cont=0.472
------------------------------------------------------------
------------------------------------------------------------
------------------------------------------------------------
------------------------------------------------------------
------------------------------------------------------------
----------------M-----------AEKMFINALKKAFK-------------EDPSD
-KTTEYFKFGG-WKQS--ERKREFVEAGKEVA-AKR--GIPQYDP-------DV---GTP
LGQRVLMPYQVSTT-DTFV--------------------EGDDLHFVNNAAMQQFWDDIR
RTVVVGLNTAHTVIEKRLGKEVTPETITHYLETVNHAMPGAAVVQEHMVETHPLLTADSY
VKVFTGNDEIADEIDQRYVLNINKEF------PEH-QADVLKAEVGDGMWTIVRIPTIVS
RTCDGGTTSRWSAMQVGMSMISAYKQAAGEAATGDFAYAAKHAEVIHMGTYLPVRRA-RG
ENEPGGIAFGYLADICQSSRV----NWEDP-----------------VRVTLDV-VASGA
MLYDQIWLGSYMSGG-VGFTQ-YATAA-YTD--DILDDFTYFGK----------------
EY-VEDKY--G-------MCEA-PN-NMDTVLDVASEVTFYALEQFEDYPALLETIFGG-
SQRASIVAAAAGCSTAFATANAQTGLSGW-YLSMYLHKEQHSRLGFYGYDLQDQCGASNV
FSIRNDEGLPTELRGANYPNYAMNVGHQ-GEYAGISQ----------AAHAARGDAFVLN
PLVKIAFADPN-LTFDFTQVRAEFAKGALREF-EPAGERALISP-AK*---------
>GCF_000304355.2~NC_018227.2_1534 # 1546832 # 1548538 # -1 # ID=1_1534;partial=00;start_type=ATG;rbs_motif=AGGAG;rbs_spacer=5-10bp;gc_cont=0.614
------------------------------------------------------------
------------------------------------------------------------
------------------------------------------------------------
-------------------------------------------------M----------
------------------------------------------------------------
------------AKIER-----------TQKMFLKALKEKFQ------------GQDIES
-ETAEFYKFNG-VRQS--PRKMEFMKASRAIE-MDR--GISMYDPE------RCHLGGIP
MGQRQLMTYEVSGT-GVFV--------------------EGDDLHYVNNSAMQQFWDDIR
RTVIVGMDLAHQTLQKRLGKEVTPETINEYLHILNHAMPGAAVVQEHMVETHPGLVDDCY
VKVFTGDDDVADDIEPQFLLNIEKLF------PAK-QAEELKAEVGKGMYQAIHIPTAVS
RTCDGGTTSRWSAMQIGMSFIAAYRMCAGEAAVADLSFAAKHAGVVQMASLLPARRA-RG
PNEPGGIKFGLFADIVQANRK----YPNDP-----------------AKAALEV-VGAGT
MLFDQIWLGSYMSGG-VGFTQ-YATAA-YTD--NILDEFTYYGM----------------
DY-IKDKYK-VDWKNPSAKDKI-KP-TQDVVNDMATEVTLNAMEQYEQFPTMMEDHFGG-
SQRAGVIAAASGLTTAIATGNSNAGLNGW-YLSMLLHKDGWSRLGFFGYDLQDQCGSANS
LSMEPDRGLMGELRGPNYPNYAMNVGHQ-GEYAAIVG----------GSHYGRGDAFCYS
PLVKVCFADPA-LKFDFAEPRREFAKGAIREF-MPAGERSLIIP-AR*---------
>GCF_000304355.2~NC_018227.2_1756 # 1766062 # 1767768 # 1 # ID=1_1756;partial=00;start_type=ATG;rbs_motif=AGGAG;rbs_spacer=5-10bp;gc_cont=0.617
------------------------------------------------------------
------------------------------------------------------------
------------------------------------------------------------
-------------------------------------------------M----------
------------------------------------------------------------
------------AKIER-----------SQKLFLKALKEKFQ------------GQDVQS
-DTAEYYKYNG-VRQS--PRKMEFMKASRAIE-MDR--GISMYDPE------RAHLGGIP
MGQRQLMTYEVSGT-GVFV--------------------EGDDLHFVNNAAMQQFWDDIR
RTVIVNMDLAHQTLQKRLGKEVTPETINEYLHILNHAMPGAAVVQEHMVETHPGLVDDCY
VKVFTGDQELADDLEPQFVLDVEKLF------PAK-QAEALSAAVGKSLWQAIHIPTAVS
RTCDGGTTSRWSAMQIGMSFIAAYRMCAGEAAVADLSFAAKHAGVIQMASLLPARRA-RG
PNEPGGLAFGLFSDIVQTNRK----YPNDP-----------------AKASLEV-VGAGT
MLYDQIWLGSYMSGG-VGFTQ-YATAA-YTD--NILDEFTYYGM----------------
DY-IKDKYK-VDWKNPSANDKV-KP-TYDIVNDMATEVTLNAMEQYEQFPTMMEDHFGG-
SQRAGVIAAASGLTTAIATGNSNAGLNGW-YLSMLLHKDGWSRLGFFGYDLQDQCGSANS
LSIRGDEGAIGELRGPNYPNYAMNVGHQ-GEYAAIVG----------GSHYGRGDAWCFD
PRVKICFADPA-LKFDFAEPRREFAKGAIREF-MPAGERSLIIP-AR*---------
>GCF_000306725.1~NC_018876.1_780 # 822644 # 824362 # -1 # ID=1_780;partial=00;start_type=ATG;rbs_motif=GGAG/GAGG;rbs_spacer=5-10bp;gc_cont=0.525
------------------------------------------------------------
------------------------------------------------------------
------------------------------------------------------------
------------------------------------------------------------
------------------------------------------------------------
-------------MAND-----------RKKMFAKHMEIKFTKEHGSNK---MQGGEITD
-MVGK-YYRLG-VEQN--PRKVEMKKAGQEIA-KKR--GLVGYNP-------MMHCGGIP
LGQRALTPSFISGT-DMMV--------------------EIDDLHYVNNAAMQQMWDDIR
RTVVVGMDMAHETLEKRLGIEVTPETINHYLETLNHALPGGAVVQEHMVETHPALVDDCY
VKVFTGDDELADEIDKQFLIDINKQF------PAE-QAETIKAAIGKTSWQAAHIPTIVS
RVTDGAQTSRWMAMQVGMSFISAYSMCAGEAAVADLSYAAKHAGVLSMGEMLPARRA-RG
PNEPGGISFGHFADIIQTSRV----TPEDP-----------------AKVALEV-VGGGC
MLYDQIWLGSYMSGG-VGFTQ-YATAA-YTN--NILDDNLYYDV----------------
DY-INDKYD-G-AAKTGKDNKV-KA-TLEVVKDIATESTIYGLENYEKYPTTLEDHFGG-
SQRATSLSAAAGCATAIATGNGNAGLSAW-YLSMYLHKEAHGRLGFFGYDLQDQCGATNV
LSYQSDEGLALELRGPNYPNYAMNVGHQ-GGYSGITS----------AAHAGRGDAFAVN
PLIKVCFADEL-LPFDFTAPRKEFGRGALREF-EPAGERSLIIP-AK*---------
>GCF_000308215.1~NZ_CAJE01000012.1_130 # 128962 # 130626 # 1 # ID=15_130;partial=00;start_type=ATG;rbs_motif=GGAG/GAGG;rbs_spacer=5-10bp;gc_cont=0.620
------------------------------------------------------------
------------------------------------------------------------
------------------------------------------------------------
------------------------------------------------------------
------------------------------------------------------------
-------------MAKE-----------KQKMFMDSLKHKFK-------------EDPTD
-QSTHYYTYGG-WKQS--KRKREWVEQANKIA-KQR--GIPMMNQ-------DI---GVP
LGQRVLMPYQLSHT-DIYA--------------------EGDDLHFVNNAAIQQAWDDIR
RTVIVGLDTAHNVIEKRLGKEVTPETINHYLETVNHAMPGGAVVQEHMAECSPALTADCY
VKVFSGDADLISQLDKRFVIDINKEF------PKD-QAKQLNDAVGKSLYQVVRCPTIVG
RVCDGGTMSRWSAMQISMSFISSYRLAAGEAAIADFAYAAKHSSVLEMGTMMPARRA-RG
PNEPGGIPFGFLADMVQSTRV----YPDDP-----------------ARAALET-VALGA
IIFDQIYLGSYMSGG-VGFTQ-YATAA-YTD--DILEDYTYWAL----------------
DL-IKTKYG-G-------LCKS-KP-SMDLMEKLGTEINSYALEMYERYPAAMETHFGG-
SQRATVAAAATGIGCAMATGNADFGVNGW-YLSMLQHKERHGRLGFYGYDLQDQCGSANS
FAYRSDEGLPFELRGPNYPNYAMNVGHL-PGYAGIAA----------APHAARGDAFAAS
PLIKIAFADKN-LPFDFANITKEIGRGALREF-VPAGERTVIIP-AK*---------
>GCF_000320505.1~NZ_BAGX02000020.1_75 # 75305 # 76960 # -1 # ID=35_75;partial=00;start_type=ATG;rbs_motif=GGAGG;rbs_spacer=5-10bp;gc_cont=0.379
------------------------------------------------------------
------------------------------------------------------------
------------------------------------------------------------
------------------------------------------------------------
------------------------------------------------------------
----------------M-----------ADKKFYEALNKKFK-------------ESPED
-KTTTFYNLGG-WKQS--ERKTQFYEAGKEIA-EER--GIPMYNP-------DI---GSP
LGQRTLMPYQLSTT-DTFV--------------------EGDDLHFINNAAIQQLWDDIR
RTVLVGLNTAHNVLQRRLGMEVTPETITNYLETVNHAMPGAAVVQEHMVETNPYLVSDSY
VKIFTGDDELADEIDQCYVLDINKEF------PDD-QAAQLKAEVGDKIWQVVRVPSLVG
RVCDGGTTSRWSAMQIGMSMISAYNQCAGEGATGDFAFATKHAEVIQMGAPLPQRRA-RA
ANEPGGVPFGYIADIVQSSRV----NVDDP-----------------VKVTLDV-VAAGA
ALYDQIWLGSYMSGG-VGFTQ-YATAA-YTD--NILDDFTYYGK----------------
DY-VEDKYG-G-------LTEA-PN-NMDTVLDVGSEVTFYALEQYDEYPALLETQFGG-
SQRAAVTAAASGCCTAFATGNSQTGLSAW-YLSQYLHKEQHSRLGFYGYDLQDQCGAANV
FSIRNDEGLPLEMRGPNYPNYAMNVGHQ-GEYAGIAQ----------APHAARKDAFSFN
PLIKIAFADKN-LCFDFTQPRAEIAKGALREF-SPAGERSLIIP-AK*---------
>GCF_000327485.1~NC_019943.1_866 # 861940 # 863652 # 1 # ID=1_866;partial=00;start_type=ATG;rbs_motif=AGGAG;rbs_spacer=5-10bp;gc_cont=0.601
M-----------------------------------------------------------
------------------------------------------------------------
------------------------------------------------------------
------------------------------------------------QM----------
------------------------------------------------------------
------------ASVEH-----------SQKQFLKALKEKFK------------GQDVES
-QKTGFYKFGG-VQQS--PRKREFMAATKKIE-ADR--GISMYDPE------HCHLNGIP
MGQRQLMTYEVSGT-GTFV--------------------EGDDLHYVNNSAIQQMSDEIK
RTIIVGMDIAHNTLQKRLGKEVTPQTINEYLHILNHAMPGGAVVQEHMVETNPGLVDDCY
VKIFTGNDEVADDIEPQYLLNIEKLF------PKK-QAEALKAEIGKSMYQAIHVPTIVV
RTCDGGTTSRWSAMQIGMSFIAAYRTCAGEAAVADLSFAAKHAGVIQMGSHLPARRA-RG
PNEPGGIKFGMFSDMIQADRK----YPDDP-----------------AKASLEV-VAAGA
ALFDQIWLGSYMSGG-VGFTQ-YATAA-YTD--NILDDFTYYGM----------------
DY-VKDKYG-YNFRQPGADKVI-RP-TQDIVNDIATEVTLYSMEQYEKFPTLMEDHFGG-
SQRAAVMAAAAGLSTSITTGNSNAGLNAW-YLSMIIHKDGWSRLGFFGYDLQDQCGSANS
LSMEPDRGAMGELRGPNYPNYAMNVGHQ-GEYAAIVA----------SAHYGRADAFCFD
PRVKITFADPS-LKFDFSEPRKEFARGAIREF-EAAGERSLIMP-AR*---------
>GCF_000327485.1~NC_019943.1_2573 # 2552083 # 2553771 # 1 # ID=1_2573;partial=00;start_type=ATG;rbs_motif=AGGAGG;rbs_spacer=5-10bp;gc_cont=0.610
MA----------------------------------------------------------
------------------------------------------------------------
------------------------------------------------------------
------------------------------------------------KA----------
------------------------------------------------------------
------------AKIER-----------TQKLFLKAMKEKFA-------------EDPQA
-QATVF-KREG-LSQS--PRKMEFVKAGKAAE-MDR--GISMYDPA------RCHCGGIP
LGQRQLMTYEISST-GVFV--------------------EGDDCHFVNNAAMQQMWDDIR
RTIIVGLDLAHGTLQKRLGKEVTPETINEYLHVLNHAMPGAAVVQEHMVETHPSLVDDCY
VKVFTGDDEMADDLEPQFVLNVDKLF------PAK-QAAQLKAAVGKSMWQAVHIPTIVS
RTCDGGTTSRWSAMQIGMSFIGAYKMCAGEAAVADLAFAAKHAGVIQMADILPARRA-RG
PNEPGGIKFGHFADMIQSDRK----YPNDP-----------------VRASLEV-VAGGC
MLFDQIWLGSYMSGG-VGFTQ-YATAA-YTD--NILDDFTSYGV----------------
DY-VKKKHG--------ALGKV-KA-TQDVVNDIASEVTLYGMEQYEEFPTTLESHFGG-
SQRATVLAAASGVSTALATANSNAGLNGW-YMSMLMHKEAWSRLGFFGYDLQDQCGSANS
MSVRPDEGLLGELRGPNYPNYAMNVGHQ-GGYAGIAG----------AAHIARGDAWALS
PLMKITFSDPS-LKFDFSEVRREFAKGAIREF-MPAGERSLIIP-AK*---------
>GCF_000328665.1~NC_019977.1_1620 # 1659823 # 1661538 # 1 # ID=1_1620;partial=00;start_type=ATG;rbs_motif=GGAG/GAGG;rbs_spacer=5-10bp;gc_cont=0.531
------------------------------------------------------------
------------------------------------------------------------
------------------------------------------------------------
------------------------------------------------------------
------------------------------------------------------------
-------------MAAD------------KKMFAKHLEIKFTKEHGANK---MEGGKITD
-MVGK-YYRLG-VDQN--PRKVEMKKAGQELA-KKR--GLVGYNP-------MMHCGGIP
LGQRALTPSFISGT-DMMV--------------------EVDDLHYVNNAAMQQMWDDIR
RTCIVGIDLAHETLEKRLGIEVTPETINFYLETLNHALPGGAVVQEHMVETHPALVDDCY
CKIFTGDDELADEIDKQFLIDINKEF------PEE-QAAQIKAAIGKTTWQAAHIPTVVS
RVTDGAQTTRWMAMQVGMSFISAYSMCAGEAAVADLSYAAKHAGVISMGEMLPARRA-RG
PNEPGGISFGHLSDIVQTSRV----DPEDP-----------------AHVALEV-VGAGC
MLYDQIWLGSYMSGG-VGFTQ-YATAA-YTN--NILDDNLYYNV----------------
DY-INDKYN-G-AAKKGTDNKV-KA-TLEVVKDIATESTLYGMENYEKYPTALEDHFGG-
SQRATVLSAAAGAATAIATGNGNAGLSGW-YLSMYLHKEGHGRLGFFGFDLQDQCGATNV
LSYQSDEGLPVELRGPNYPNYAMNVGHQ-GGYAAIAC----------AAHAGRGDAYAVN
PLIKVCFADNL-LPFDFTAPRKEFGRGALREF-MPAGERSLIIP-AK*---------
>GCF_000350305.1~NC_020892.1_454 # 421547 # 423205 # 1 # ID=1_454;partial=00;start_type=ATG;rbs_motif=GGA/GAG/AGG;rbs_spacer=5-10bp;gc_cont=0.591
------------------------------------------------------------
------------------------------------------------------------
------------------------------------------------------------
------------------------------------------------------------
------------------------------------------------------------
--------------MAQ-----------KEKLFLEACKKKFK-------------EEPTS
-METKYYCYGG-WKQS--KSKVEFQKEAMEIA-KKR--GFPMMNE-------DV---GVP
LGQRSWMPYQLSHT-DIFV--------------------EPDDLHCINNPAIQQAWDDIR
RTVLVGLDSPHQTIEKRLGKEVTPETINAYLEAVNHTIPGGAIVQEHMAECNPALVYDSY
VKVFSGNDELIDEIDPRFVIDINKNF------PKD-QAEKLKKAMGKTVMQAVRVPTMVG
RVMDGATVSRHAAMQISMSFISSYKLAAGEAAIADFAYSAKHLS-INMGTMMPARRA-RG
PNEPGGITFGYLGDMVQSDRV----YPDDP-----------------ARSVLET-VALGA
IIYDQIYLGGYMSGG-VGFTQ-YATAA-YTD--NILEDYVYHAV----------------
DI-IKDKYG-G-------FCGV-KADDYKKQLQLGDEISSYALEMYERYPAVMETHFGG-
SQRATVTAASTGIAGAMATGVADNGLNLW-YQSMLQHKERTGRLGFYGFDLQDQCGSSNS
YSYRSDEGLPMELRGPNYPNYAMNVGHL-SGYAGIPK----------AAHVARGDAFVAN
PFVKVAFSDKS-LIFDFANITKEIGRGGLREF-QPAGERTAVIK-G*----------
>GCF_000363885.1~NZ_APMM01000014.1_20 # 17023 # 18684 # -1 # ID=14_20;partial=00;start_type=ATG;rbs_motif=None;rbs_spacer=None;gc_cont=0.375
------------------------------------------------------------
------------------------------------------------------------
------------------------------------------------------------
------------------------------------------------------------
------------------------------------------------------------
--------------MDA-----------EKRLFLKALKEKFE-------------EDPRE
-KYTKFYIFGG-WKQS--KRKREFVEWAQKLV-EKR-GGIPFYNP-------DI---GVP
LGQRKLMPYKVSNT-DAIV--------------------EGDDLHFMNNAAMQQMWDDIR
RTVIVGLDTAHTVLEKRLGVEVTPETINEYMEVINHALPGGAVVQEHMVEVHPGLVWDCY
AKIFTGDDELADEIDKRFLIDINKLF------PEE-QAEQIKKAIGKRTYQVSRVPTLVG
RCCDGGTIARWSAMQIGMSFITAYKLCAGEAAIADFAYAAKHADVIQMANFLPARRA-RG
PNEPGGIYFGVFADIIQTSRV-----SDDP-----------------VEQSLEV-VGAGA
MLFDQIWLGGYMSGG-VGFTQ-YATAS-YTD--DILDDFSYYGY----------------
DY-IQKKY--G-------GCNSVKP-TMDVVEDIATEVTLYALEQYDEFPALLEDHFGG-
SQRAAVTAAAAGISVALATGNSNAGLNGW-YLSQIIHKEYHSRLGFYGYDLQDQCGAANS
LSFRNDEGSPLELRGPNYPNYAMNVGHQ-GEYAGITQ----------AAHSARGDAFALN
PLIKVAFADPS-LIFDFRYPRKEFARGALREF-EPAGERDIIIP-AH*---------
>GCF_000371805.1~NZ_AQUK01000001.1_1149 # 1027843 # 1029504 # -1 # ID=1_1149;partial=00;start_type=ATG;rbs_motif=None;rbs_spacer=None;gc_cont=0.375
------------------------------------------------------------
------------------------------------------------------------
------------------------------------------------------------
------------------------------------------------------------
------------------------------------------------------------
--------------MDA-----------EKRLFLKALKEKFE-------------EDPRE
-KYTKFYIFGG-WKQS--KRKREFVEWAQKLV-EKR-GGIPFYNP-------DI---GVP
LGQRKLMPYKVSNT-DAIV--------------------EGDDLHFMNNAAMQQMWDDIR
RTVIVGLDTAHTVLEKRLGVEVTPETINEYMEVINHALPGGAVVQEHMVEVHPGLVWDCY
AKIFTGDDELADEIDKRFLIDINKLF------PEE-QAEQIKKAIGKRTYQVSRVPTLVG
RCCDGGTIARWSAMQIGMSFITAYKLCAGEAAIADFAYAAKHADVIQMANFLPARRA-RG
PNEPGGIYFGVFADIIQTSRV-----SDDP-----------------VEQSLEV-VGAGA
MLFDQIWLGGYMSGG-VGFTQ-YATAS-YTD--DILDDFSYYGY----------------
DY-IQKKY--G-------GCNSVKP-TMDVVEDIATEVTLYALEQYDEFPALLEDHFGG-
SQRAAVTAAAAGISVALATGNSNAGLNGW-YLSQIIHKEYHSRLGFYGYDLQDQCGAANS
LSFRNDEGSPLELRGPNYPNYAMNVGHQ-GEYAGITQ----------AAHSARGDAFALN
PLIKVAFADPS-LIFDFRYPRKEFARGALREF-EPAGERDIIIP-AH*---------
>GCF_000376965.1~NZ_AQXV01000031.1_6 # 3163 # 4824 # -1 # ID=31_6;partial=00;start_type=ATG;rbs_motif=GGAG/GAGG;rbs_spacer=5-10bp;gc_cont=0.415
------------------------------------------------------------
------------------------------------------------------------
------------------------------------------------------------
------------------------------------------------------------
------------------------------------------------------------
--------------MEA-----------EKKLFLKALKEKFE-------------EDPKE
-KYTKFYTFGG-WQQS--ARKREFVEANEKIVAEKR-GGIPMYNP-------DI---GVP
LGQRKLMPYKLSGT-DYIV--------------------EGDDLHFMNNAAIQQMWDDIR
RTVIVGMDTGHAVLEKRLGVEVTPETINEYMATINHSLPGGAVVQEHMVEVHPSLAWDCY
AKIFTGDDELADELDKKYLIDINKLF------PEE-QAEQLKAAIGKKTYQVSRVPTLVG
RVCDGGTIARWSAMQIGMSFITAYKLCAGEAAIADFSYAAKHADVVGVGTALPARRS-RG
ANEPGGIPFGVLCDIVQTTRI-----SDDP-----------------VEQSLEV-VAVGA
MLYDQVWLGSYMSGG-VGFTQ-YATAA-YTD--DILDDFAYYGY----------------
EY-VEKKY--G-------INST-KP-TMDVVEDIATEVTLYSLEQYDEFPTLLEDHFGG-
SQRAAVAAAASGISVCMATGNSNAGVNGW-YLSQIMHKEYHSRLGFYGYDLQDQCGASNS
LSIRNDEASPLELRGPNYPNYAMNVGHQ-GEYAGITQ----------AAHSARKDAFAMN
PLIKIAFADPS-LVFDFARPRKECARGALREF-EAAGERDVILP-AK*---------
>GCF_000376965.1~NZ_AQXV01000055.1_109 # 118315 # 119973 # 1 # ID=55_109;partial=00;start_type=ATG;rbs_motif=GGA/GAG/AGG;rbs_spacer=5-10bp;gc_cont=0.420
------------------------------------------------------------
------------------------------------------------------------
------------------------------------------------------------
------------------------------------------------------------
------------------------------------------------------------
--------------MDA-----------EKKLFLKALKEKFE-------------EDPKE
-KYTSFYCFGG-WKQS--ARKREFYEAAQEIT-SKR--GIPGYNP-------DI---GVP
LGQRTLMTYKISGT-DEYV--------------------EGDDLHFCNNAAIQQLVDDIK
RTVIVGMDTGHAVLEKRLGVEVTPETINEYMETVNHALPGGAVVQEHMVEVHPGLVWDCY
AKIFTGNDELADELDKRFLIDINKEF------PEE-QAEMLKKYIGNKTYQVSRVPTVVV
RCCDGGTVSRWSAMQIGMSFITAYKLCAGEAAIADFSYAAKHADVIQMGTILPARRA-RG
ANEPGGVPFGIFADIIQTSRV-----CDDP-----------------AEVTLEV-IGAAA
TFYDQVWLGSYMSGG-VGFTQ-YASAT-YTD--DILDDFVYYGK----------------
DY-VEDKY--G-------LCGV-EA-SMDVVRDITTEVTLYGMEQYDEYPTLLEDHFGG-
SQRTGVVAAAAGCSVAFATGNSNAGINGW-YLSQLLHKEYHSRLGFYGYDLQDQCGSANS
VSIRADEGALHEARGPNYPNYAMNVGHQ-PEYTGIAQ----------APHAARGDAFCFN
PLVKVAFADKH-LVFDFKWPRKCIAKGALREF-EPAGERDLIIP-GNH*--------
>GCF_000404165.1~NC_021355.1_1500 # 1771710 # 1773365 # -1 # ID=1_1500;partial=00;start_type=ATG;rbs_motif=GGAGG;rbs_spacer=5-10bp;gc_cont=0.382
------------------------------------------------------------
------------------------------------------------------------
------------------------------------------------------------
------------------------------------------------------------
------------------------------------------------------------
----------------M-----------ADKKFYEALNKKFK-------------ESPED
-KTTTFYNLGG-WKQS--ERKTQFYEAGKEIA-EER--GIPMYNP-------DI---GSP
LGQRTLMPYQLSTT-DTFV--------------------EGDDLHFINNAAIQQLWDDIR
RTVLVGLNTAHNVLQRRLGMEVTPETITNYLETVNHAMPGAAVVQEHMVETNPYLVSDSY
VKIFTGDDELADEIDQCYVLDINKEF------PDD-QAAQLKAEVGDKIWQVVRVPSLVG
RVCDGGTTSRWSAMQIGMSMISAYNQCAGEGATGDFAFATKHAEVIQMGAPLPQRRA-RA
ANEPGGVPFGYMADIVQSSRV----NMDDP-----------------VRVTLDV-VAAGA
ALYDQIWLGSYMSGG-VGFTQ-YATAA-YTD--NILDDFAYYGK----------------
DY-VEDKYG-G-------LTEA-PN-NMDTVLDVGSEVTFYALEQYDEYPALLETQFGG-
SQRAAVTAAASGCCTAFATGNSQTGLSAW-YLSQYLHKEQHSRLGFYGYDLQDQCGAANV
FSIRNDEGLPLEMRGPNYPNYAMNVGHQ-GEYAGIAQ----------APHAARKDAFSFN
PLIKIAFADKN-LCFDFTQPRAEIAKGALREF-SPAGERSLIIP-AK*---------
>GCF_000404225.1~NC_021353.1_1481 # 1548220 # 1549875 # -1 # ID=1_1481;partial=00;start_type=ATG;rbs_motif=GGxGG;rbs_spacer=5-10bp;gc_cont=0.493
------------------------------------------------------------
------------------------------------------------------------
------------------------------------------------------------
------------------------------------------------------------
------------------------------------------------------------
----------------M-----------ADKLFMDAMKKKFK-------------EDPTD
-EYTSYYTFGG-WKQS--KRKREWVEQANAIA-KAR--GIPMMNQ-------DI---GVP
LGQRVLMPYQLSHT-DMYA--------------------EADDLHFVNNAAIQQAWDDIR
RTVIVGLDTAHTVIEKRLGKEVTPETINNYLETVNHAMPGGAVVQEHMAECSPALTADCY
VKVFSGNSELIDQLDKRFVIDINKEF------PED-QAKQLNDAIGKSLYQVVRCPTIVG
RVCDGGTMSRWSAMQISMSFISAYRLAAGEAAIADFAYAAKHASVVEMGTMMPARRA-RG
PNEPGGIPFGFLADMVQSTRE----YPDDP-----------------ARAALET-VALGA
IIFDQIYLGSYMSGG-VGFTQ-YATAA-YTD--NILEDYVYWAV----------------
DL-IKSQYG-G-------LCKS-KP-SMDLLEKLGTEVNTYALEMYEKYPAAMESHFGG-
SQRATVAAASTGIACAMATGNADFGVNGW-YLSMLQHKERHGRLGFYGYDLQDQCGSANS
FSYRSDEGLPFELRGPNYPNYAMNVGHL-CGYAGIAA----------APHAARGDAFACS
PLIKVAFADKN-LPFDFAHITKEIGRGALREF-MPAGERTVIIP-AK*---------
>GCF_000430905.1~NZ_AUMX01000003.1_35 # 29810 # 31516 # 1 # ID=3_35;partial=00;start_type=ATG;rbs_motif=GGAGG;rbs_spacer=5-10bp;gc_cont=0.553
------------------------------------------------------------
------------------------------------------------------------
------------------------------------------------------------
-------------------------------------------------M----------
------------------------------------------------------------
------------AKVEK-----------TQKLFLDALKQKFP------------KQDVSS
-TSTEFYKFNG-LEQS--PRKKEFMAENKKIE-AAR--GISMYDPN------RCHLGGIP
MGQRQLMTYEVSGT-GTFV--------------------EGDDLHFVNNAAMQQMWDDIR
RTVIVSMDMAHQTLQKRLGKEVTPETINEYLHVVNHAMPGGAVVQEHMVETHPGLTDDCY
VRVFTGDQELADNLEPQFVIDVEKLF------PKK-QAEALQAAVGKSLWQCVHMPTIVG
RTCDGGTTSRWSAMQIGMSFIAAYRMCAGEAAVADLSFAAKHAGVINMAHHLPARRA-RG
PNEPGGMLFGNFSDMIQADRV----NPNDP-----------------AKAALEN-VGAGA
MLFDQIWLGSYMSGG-VGFTQ-YATAA-YTD--NVLDDFIYSGM----------------
DY-IHDKYK-IDWKNPNPKDKV-KA-TQEVVNDIATEVNLYGMEQYEQFPTMMEDHFGG-
SQRASVLAAASGITTSIATANSNAGLNAW-YLSMLMHKDGWSRLGFFGYDLQDQCGSANS
LSIRPDEGCIGEFRGPNYPNYAMNVGHQ-GEYAAIAA----------AAHFGRGDAWTLS
PLIKICFADPA-LKFDFAHPRECFAKGAIREF-MPAGERSLIIP-AQ*---------
>GCF_000430905.1~NZ_AUMX01000016.1_46 # 48507 # 50213 # 1 # ID=12_46;partial=00;start_type=ATG;rbs_motif=GGAGG;rbs_spacer=5-10bp;gc_cont=0.558
------------------------------------------------------------
------------------------------------------------------------
------------------------------------------------------------
-------------------------------------------------M----------
------------------------------------------------------------
------------AKVEK-----------TQKLFLDALKQKFP------------KQDVES
-TTAEFYKFNG-VQQS--ARKKEFMAANKKIE-AAR--GISMYDPE------HCHLGGIP
MGQRQLMTYEISGT-GTFV--------------------EGDDLHFVNNAAMQQMWDDIR
RTVIVSMDMAHQTLQKRLGKEVTPETINEYLHVVNHAMPGGAVVQEHMVETHPGLTDDCY
VRVFTGDQELADNLEPQFVIDVEKLF------PKK-QAEALQAAVGKSLWQCVHMPTLVG
RTCDGGTTSRWSAMQIGMSFIAAYRMCAGEAAVADLSFAAKHAGVINMAHHLPARRA-RG
PNEPGGMLFGNFSDMIQADRV----NPNDP-----------------AKASLEN-VAAGA
MLFDQIWLGSYMSGG-VGFTQ-YATAA-YTD--NILDDFTYYGM----------------
DY-LHDKYK-VDTKNPNAKDKV-KA-TQEVVNDIATEVNLYGMEQYEQFPTMMEDHFGG-
SQRAAVLAAASGISTSIATGNSNAGLNGW-YLSMLLHKDGWSRLGFFGYDLQDQCGSANS
LSIRPDEGCIGEFRGPNYPNYAMNVGHQ-GEYAAIAA----------SAHFGRGDAWTLS
PLIKICFADPA-LKFDFAHPREEFAKGAIREF-MPAGERSLIIP-AQ*---------
>GCF_000499765.1~NC_023044.1_1653 # 1662638 # 1664290 # -1 # ID=1_1653;partial=00;start_type=ATG;rbs_motif=GGAG/GAGG;rbs_spacer=5-10bp;gc_cont=0.476
------------------------------------------------------------
------------------------------------------------------------
------------------------------------------------------------
------------------------------------------------------------
------------------------------------------------------------
----------------M-----------AEKMFINALKKAFE-------------EDPSD
-KTTTFYKFGG-WRQS--ERKREFVEAGKEVA-AKR--GIPQYDP-------DV---GTP
LGQRVLMPYQVSTT-DTFV--------------------EGDDLHFVNNAAMQQFWDDIR
RTVIVGLNTAHSVIEKRLGKEVTPETITHYLETVNHAMPGAAVVQEHMVETHPLLTADSY
VKVFTGNDEIADEIDQRYVLDINEEF------PEH-QAEVLKAEVGDGMWTVVRIPTIVS
RTCDGGTTSRWSAMQVGMSMISAYKQAAGEAATGDFAYAAKHAEVIHMGTYLPVRRA-RG
ENEPGGIAFGYLADICQSSRV----HWEDP-----------------VRVSLDV-VASGA
MLYDQIWLGSYMSGG-VGFTQ-YATAA-YTD--NILDDFTYFGK----------------
EY-VEDKY--G-------ITEA-PN-TMDTVLDVGSEVTFYALEQFEDYPALLETIFGG-
SQRASIVAAAAGCSTAFATGNAQTGLSAW-YLSMYLHKEQHSRLGFYGYDLQDQCGASNV
FSIRGDEGLPTELRGANYPNYAMNVGHQ-GEYAGIAQ----------AAHAARGDAFVLN
PLVKIAFADPN-LTFDFTQVRSEFAKGALREF-EPAGERALISP-AK*---------
>GCF_000499765.1~NC_023044.1_1784 # 1786063 # 1787715 # 1 # ID=1_1784;partial=00;start_type=ATG;rbs_motif=None;rbs_spacer=None;gc_cont=0.470
------------------------------------------------------------
------------------------------------------------------------
------------------------------------------------------------
------------------------------------------------------------
------------------------------------------------------------
--------------MNN-----------EKKLFLKALQNKFD-------------EDPKQ
-NHTNFYCFGG-WKQS--PRKKEFDEFAKKIE-EDR--GIPFYNP-------DI---GVP
LGQRKLMAYKVSGT-DTYV--------------------EGDDLHFCNNAAIQQLNDDIK
RTIIVGMDTAHSVLEKRLGVEVTPETINEYMETINHALPGGAVVQEHMVEVHPGLVGDCY
AKLFTGDDSLADELDSRYLIDINKEF------PEE-QAKQLKEYIGNKTYQISRVPSLVV
RVCDGGTVSRWSAMQIGMSFIAAYKLCAGEAAIADFSYAAKHADVISMGSILPARRA-RG
PNEPGGIAFGVMADIIQTSRV-----SDDP-----------------AKVSLEV-IGAAA
TIYDQIWLGSYMSGG-VGFTQ-YATAA-YTD--DILDDFLYYGM----------------
EY-VDDKY--G-------LCGT-KA-TTEVVHDIASEVTMYGLEQY-EYPALMEDHFGG-
SQRTAVVSAAAGCSVAFATGNSNAGINGW-YLSQILHKEAHSRLGFYGYDLQDQCGASNS
LSIRSDEGLIHELRGPNYPNYAMNVGHQ-PEYAGIAQ----------APHAARGDAFCVN
PLIKIAFADDS-LAFDFKNPRKSIAKGALREF-LPGGERDLIIP-AL*---------
>GCF_000504205.1~NZ_AZAJ01000001.1_2225 # 2318630 # 2320348 # -1 # ID=1_2225;partial=00;start_type=ATG;rbs_motif=GGAG/GAGG;rbs_spacer=5-10bp;gc_cont=0.492
------------------------------------------------------------
------------------------------------------------------------
------------------------------------------------------------
------------------------------------------------------------
------------------------------------------------------------
-------------MADD-----------RKRMFAKHMEIKYTKEHGTNK---MEGGKITD
-KTVE-YYRLG-VDQN--PRKLEMKKAGQELA-KKR--GLVGYNP-------MMHCGGIP
LGQRALTPSFLSGT-DDMV--------------------EIDDLHYVNNAAMQQMWDDIR
RTVIVGLDMAHETLEKRLGIEVTPETINHYLETLNHALPGGAVVQEHMVETHPALVDDCY
VKMFTGDDELADEIDSQFLIDINKAF------PEE-QAEQLKAAIGKNSFQAAHIPTIVS
RTTDGGQTSRWMAMQVGMSFISAYSMCAGEAAVADLSYAAKHAGVVQMGEMLPARRA-RA
PNEPGGIPFGHMADIIQTSRK----TPEDP-----------------ANVTLEV-VGGAC
MLYDQIWLGSYMSGG-VGFTQ-YATAA-YCN--NILDDNLYYNV----------------
DY-INDKYD-G-AATTGTDNKV-KA-NLEVVKDIATESTIYGLENYEKYPTTLEDHFGG-
SQRATSLSAAAGSAVSLATGNGNAGLSGW-YLCMYLHKESHGRLGFFGYDLQDQCGATNV
LSYQSDEGLALELRGPNYPNYAMNVGHQ-GGYTAIAS----------AAHAGRGDAYAVN
PLVKVCFADDL-LPFDFSKPRKEFARGALREF-EPAGERSLVIP-AK*---------
>GCF_000513315.1~NZ_HG794426.1_954 # 1035903 # 1037555 # 1 # ID=1_954;partial=00;start_type=ATG;rbs_motif=AGGAG;rbs_spacer=5-10bp;gc_cont=0.379
------------------------------------------------------------
------------------------------------------------------------
------------------------------------------------------------
------------------------------------------------------------
------------------------------------------------------------
----------------M-----------ADKKFIEALNKKFK-------------EDPEE
-KTTTFYNLGG-WKQS--ERKTEFANAGKEIA-EKR--GIPQYNP-------DV---GSP
LGQRALMPYQVSTT-DTYV--------------------EGDDFHFVNNAAIQQMWDDIR
RTVIVGLNTAHNVLEKRLGMEVTPETITEYLETVNHAMPGAAVVQEHMVETNPSLVADSY
VKVFTGDDELADEIDSAFVLDINKEF------PED-QAEALKAEVGDKVWQAVRIPTIVG
RVCDGGTTSRWSAMQIGMSMISAYNQCAGEGATGDFAYASKHAEVIHMGTYLPVRRA-RA
ENEPGGIAFGFLADMVQSTRV----NPDDP-----------------VRSALDV-VAAGA
ALYDQIWLGSYMSGG-VGFTQ-YASAA-YTD--NILDDFLYYGK----------------
EY-VEDKF--G-------ICEA-PN-NMDTVLDVGSEVTFYGLEQYEEYPALLETQFGG-
SQRASVVSAAAGCATAFATGNSQTGLSAW-YLSMYLHKEQHSRLGFYGYDLQDQCGASNV
FSIRNDEGLPVEMRGPNYPNYAMNVGHQ-GEYAGISQ----------APHSARGDAFAFN
PLVKIAFADQN-LSFDFSQPRAEIAKGALREF-MPDGERSLIIP-AK*---------
>GCF_000529525.1~NZ_HG796199.1_296 # 252866 # 254359 # -1 # ID=1_296;partial=00;start_type=ATG;rbs_motif=GGA/GAG/AGG;rbs_spacer=5-10bp;gc_cont=0.390
------------------------------------------------------------
------------------------------------------------------------
------------------------------------------------------------
------------------------------------------------------------
------------------------------------------------------------
------------------------------------------------------------
-----------------------------------------MYNP-------DI---GTP
LGQRALMSYQLSTT-DTFV--------------------EGDDLHFINNSAIQQAWDDIR
KTVIVGLNTAHNVLEKRLGIEVTPETITHYLETVNHAMPGAAVVQEHMVETDPLVVSDSY
VKVFTGDDELADEIDSAFVLDINKEF------PEE-QAEALKAEVGGSVWQAVRIPAIVG
RVCDGGTTSRWSAMQIGMSMISAYNQCAGEGATGDFAYASKHAEVIHMGTYLPVRRA-RA
ENELGGVPFGFMADICQGTRV----HPDDP-----------------VRSTLEV-VALGA
ALYDQIWLGSYMSGG-VGFTQ-YATAA-YTD--NVLDDFTYFGK----------------
DY-VEDKYG-G-------LTQA-PN-NMDTVLDVGTEVAFYALEQYEEYPALLETHFGG-
SQRSSVISAAAGASTAFATGNAQTGLSAW-YLSMYLHKEQHSRLGFYGFDLQDQCGAANV
FSIRNDEGIPLEMRGPNYPNYAMNVGHQ-GEYAGIAQ----------APHSARGDAWAFN
PLIKIAFADKN-LIFDFSQPRAEFAKGALREF-EPSGERTAITP-AK*---------
>GCF_000529525.1~NZ_HG796207.1_15 # 16844 # 18499 # 1 # ID=9_15;partial=00;start_type=ATG;rbs_motif=GGA/GAG/AGG;rbs_spacer=5-10bp;gc_cont=0.405
------------------------------------------------------------
------------------------------------------------------------
------------------------------------------------------------
------------------------------------------------------------
------------------------------------------------------------
--------------MSS-----------DNKKFLSALTEKFK------------GEDQKS
-DHTSFYCFDG-WKQS--PRKREFNDVAEKLA-KER--NMPFYNP-------DI---GVP
LGQRQLMAYKISGT-DSYV--------------------EGDDLHFCNNAAIQQLVDDIK
RTIIVGMDTAHSVLQERLGVEVTPETINEYMENINHALPGGAVVQEHMVEVHPGLAQDCY
AKIFTGNDDLADELDKRVLIDINKEF------PED-QAEMLKSYIGNKTYQVSRVPTLVV
RSCDGGTVSRWSAMQIGMSFINAYKLCAGEAAIADFSYAAKHADVIGMASFLPARRA-RG
PNEPGGISFGALSDMVQTSRI-----TDDP-----------------AETTLEV-IAAAA
AVYDQVWLGSYMSGG-VGFTQ-YASAT-YTD--DILDDFVYYGM----------------
DY-VEKNY--G-------LCGA-EK-SMDVVRDISTEVTLYGLEQY-ELPTLLETHFGG-
SQRASVVSAAAGCSTAFATGNSNAGVNGW-YLSMILHKEAHSRLGFYGYDLQDQCGAANS
LSIRSDEGLIHELRGPNYPNYAMNVGHQ-PEYAGIAQ----------APHAARGDAFSAN
PLIKIAFADDN-LTFDFKHPRREIAKGALREF-MPSGERDIIIP-SV*---------
>GCF_000621965.1~NZ_KK211377.1_84 # 87620 # 89272 # 1 # ID=3_84;partial=00;start_type=ATG;rbs_motif=GGAGG;rbs_spacer=5-10bp;gc_cont=0.377
------------------------------------------------------------
------------------------------------------------------------
------------------------------------------------------------
------------------------------------------------------------
------------------------------------------------------------
----------------M-----------ADKKFIDALNKKFK-------------ESPED
-KTTTFYNLGG-WRQS--ERKTEFYEAGKEIA-EKR--GIPQFNP-------DV---GSP
LGQRTLMPYQLSGT-DTFV--------------------EGDDLHFINNAAIQQMWDDIR
RTVIVGLNTAHNVLERRLGMEVTPETITRYLETLNHAMPGGAVVQEHMVEINPYLAADSY
VKVFTGDDELADEIDKCYVLDINKEF------PEE-QAEALKAEVGDKIWQAVRIPSVVG
RVCDGGVTSRWSAMQIGMSMISAYNQCAGEGATGDFAYASKHAEVIQMGTPLPQRRA-RA
ANEPGGIPFGYMADIVQSSRV----NSDDP-----------------VKISLDV-VAAGA
ALYDQVWLGSYMSGG-VGFTQ-YATAA-YTD--NVLDDFAYYGK----------------
DY-VEDKY--G-------LTKA-PN-NMDTVLDVGSEVTFYGLEQYEKFPALLETQFGG-
SQRAAVVAAAAGISTAFATGNAQTGLSAW-YLSQYLHKEQHSRLGFYGYDLQDQCGAANT
FSFRNDEGLPLEMRGPNYPNYAMNVGHQ-GEYAGIAQ----------APHAARGDAFTYN
PLIKIAFADKN-LVFDFSAPRNEIAKGALREF-EPAGERSLIIP-AK*---------
>GCF_000685155.1~NZ_JMIY01000002.1_319 # 286650 # 288353 # 1 # ID=2_319;partial=00;start_type=ATG;rbs_motif=GGAG/GAGG;rbs_spacer=5-10bp;gc_cont=0.509
------------------------------------------------------------
------------------------------------------------------------
------------------------------------------------------------
------------------------------------------------------------
------------------------------------------------------------
----------------M-----------AEPRFKKAMETKYAKEWGTNKCGSTAKSKITD
-KKTK-YLRLG-YTQN--PRKVEMTKCGAAIT-KKR--GLQAYDP-------KLHLAGIP
MGQRQLTPYTISGT-DIVC--------------------DGDDLHFVNNAAMQQEWDDIR
RTCIVGLDLAHETLEKRLGKEVTPETINYYLEVLNHAMPGAAIVQEHMVETHPALVDDCY
VKVFTGDETLQDEIDKQFVINIDNEF------PAE-QAKQIKAGIGKTSWQAVHIPTIVT
RTEDGPGTSRWMAMQVGMTFISAYHMCAGEAAVGELAFTAKHAGLVEMSDMIPARRA-RG
PNEPGGLSFGHMADIVQTSRK----TPDDP-----------------VNVALQT-ASAAS
MLYDQIWLGGYMSGG-VGFTM-YATPA-YTN--DILDDYVYWGA----------------
DY-AQKKYG-K-------FGSA-KA-TIETVKDIGTEVTLYGIEAYEKYPTTLEDHFGG-
SQRATVLAIAAGASTAMATGHSNAGLSAW-YLSMYLHKEAWGRLGFYGYDLQDQCGATNV
FSLGSDEGAIGEVRGANYPNYAMNVGHQ-GGYTTVVS----------AAHAGKKDAFCVN
PLVKSCFADDL-VNFDFADPRGAFGKAALREWDRCAGERAFVIP-AK*---------
>GCF_000691865.1~NZ_JMIO01000058.1_36 # 36452 # 38158 # -1 # ID=58_36;partial=00;start_type=ATG;rbs_motif=AGGAG;rbs_spacer=5-10bp;gc_cont=0.629
------------------------------------------------------------
------------------------------------------------------------
------------------------------------------------------------
-------------------------------------------------M----------
------------------------------------------------------------
------------AKIER-----------SQKLFLKALKEKFQ------------GQDVES
-ETAEFYNFNG-VRQS--PRKMEFMKASRAVE-MDR--GVSMYDPE------RCHLGGIP
MGQRQLMTYEVSGT-GVFV--------------------EGDDLHFVNNSAMQQFWDDIR
RTVIVGMDLAHQTLQKRLGKEVTPETINEYLHILNHAMPGGAVVQEHMVETHPGLVDDCY
VKVFTGDQELADDIEPQFLLDIEKLF------PAK-QAEELKAEVGKSMYQAIHIPTAVS
RTCDGGTTSRWSAMQIGMSFIAAYRMCAGEAAVADLSYAAKHAGVVQMGSLLPARRA-RG
PNEPGGIKFGLFSDIIQANRK----YPNDP-----------------AKASLEV-VGAGT
MLYDQIWLGSYMSGG-VGFTQ-YATAA-YTD--NILDEFTYYGM----------------
DY-IKDKYK-VDWRNPSADDKV-KP-TQDVVNDMATEVCLNAMEQYEMFPTMMEDHFGG-
SQRAGVIAAACGLTTSIGTGNSNAGLNAW-YLSMLLHKDGWSRLGFFGYDLQDQCGSANS
LSMVSDRGLMGELRGPNYPNYAMNVGHQ-GEYAAIVG----------GAHYGRGDAFCYS
PLVKVCFADPS-LRFDFAEPRREFAKGAIREF-MPAGERSLIVP-AR*---------
>GCF_000691865.1~NZ_JMIO01000060.1_25 # 20733 # 22439 # -1 # ID=60_25;partial=00;start_type=ATG;rbs_motif=GGAGG;rbs_spacer=5-10bp;gc_cont=0.636
------------------------------------------------------------
------------------------------------------------------------
------------------------------------------------------------
-------------------------------------------------M----------
------------------------------------------------------------
------------AKIER-----------TQKLFLKSLKEKFQ------------GQDVQS
-ETTEFYKFNG-YHQS--PRKEEFVKASRAVE-MDR--GISMYDPV------RCHLGGIP
LGQRQLMTYEVSGT-GVFV--------------------EGDDLHFVNNSAMQQFWDDIR
RTVIVNMDLAHQTLQKRLGKEVTPETINEYLHVLNHAMPGAAVVQEHMVETHPGLVDDCY
VKVFTGDQELADDLEPQFVLDVEKLF------PAK-QAEALSAAVGKSLWQAIHIPTTVS
RTCDGGTTSRWSAMQIGMSFIGAYRMCAGEAAVADLSYAAKHAGVIQMASHLPARRA-RG
PNEPGGLGFGLFSDIIQANRK----YPNDP-----------------AKASLEV-VGAGT
MLFDQIWLGSYMSGG-VGFTQ-YATAA-YTD--NILDEYTYYGM----------------
DY-IKDKYK-VDWRNPSPDDKV-KP-TYDVVNDMATEVAINAMEQYEQFPTLMEDHFGG-
SQRAGVIAAACGLTCSIGTGNSNAGLNGW-YLSMLLHKDGWSRLGFFGYDLQDQCGSANS
LSIRGDEGAIGEVRGPNYPNYAMNVGHQ-GEYAAIVG----------GAHYGRGDAWCFD
PRVAICFADPA-LKFDFAEPRREFAKGAIREF-MPAGERSLIIP-AR*---------
>GCF_000711215.1~NZ_JOMF01000006.1_123 # 125305 # 127011 # -1 # ID=6_123;partial=00;start_type=ATG;rbs_motif=AGGAG;rbs_spacer=5-10bp;gc_cont=0.513
------------------------------------------------------------
------------------------------------------------------------
------------------------------------------------------------
-------------------------------------------------M----------
------------------------------------------------------------
------------GKIER-----------SQKLFLDALKEKFH------------GQDPKS
-VNTTFYNFDG-VKQS--PRKREFMAATKAIE-QKR--GISMYDPE------HCHLGGIP
MGQRQLMTYEVSGT-GTFV--------------------EGDDLHFVNNAAMQQMWDDIR
RTIIVGMDLAHTTLQKRLGKEVTPETISEYLHILNHAMPGGAVVQEHMVETHPGLVDDCY
VKVFTGDDEMADSIEKQFVLDIDKLF------TPE-HAAVLKKNVGKSIYQAIHIPTIVS
RTCDGGTTSRWSAMQIGMSFIAAYRMCAGEAAVADLSFAAKHAGVIQMATHLPARRA-RG
PNEPGGIKFGLFSDIIQANRK----YPNDP-----------------AKASLEV-VGAGT
MLFDQIWLGSYMSGG-VGFTQ-YATAA-YTD--NILDEFTYYGM----------------
DY-IKDKYG-VDYKNPSPAKLV-KP-TQEVVNDIATEVNLNGMEQYEQYPTMMEDHFGG-
SQRASVLAASCGITTSIATGNSNAGLNAW-YLSMLMHKGGWSRLGFFGYDLQDQCGSANS
LSMEPDRGLIGELRGPNYPNYAMNVGHQ-GEYAAISG----------AAHFGRGDAFCFN
PLVKITFADPS-LKFDFSEPRKEFAKGAIREF-VPAGERSLIIP-AK*---------
>GCF_000711905.1~NZ_JONQ01000011.1_84 # 95165 # 96868 # 1 # ID=10_84;partial=00;start_type=ATG;rbs_motif=GGAG/GAGG;rbs_spacer=5-10bp;gc_cont=0.601
------------------------------------------------------------
------------------------------------------------------------
------------------------------------------------------------
------------------------------------------------------------
------------------------------------------------------------
--------------MVD-----------REQLFKKALEIKFTQEWGENK-ATEVSTDITS
-KKAK-YLRLG-TAQS--PRKREFEQYGKEIA-AKR--GLPGYDP-------KLHLGGIP
LGQRQITPYVVSST-DTLC--------------------DGDDLHFVNNAAMQQMWDDIR
RTVIVGMDLAHETLEKRLGKEVTPETINHYLEVLNHAMPGAAVVQEMMVETHPGLVDDCY
VKVFTGDDELADEIDKRFLIDIDKQF------GEE-KAAQIKAAIGKTTWQAVHVPTIVV
RTCDGATTSRWTAMQIGMSFIAAYRMCAGEAAVADLAYAAKHAALVGMGDMLPARRA-RG
PNEPGGLQFGYLADIVQADRV-----TDDK-----------------VKASLEV-VAAGA
MLYDQIWLGSYMSGG-VGFTQ-YATAA-YTN--NILDDFSYYGY----------------
EY-AVDKYG-G-------PAQA-PA-TLETVKDIATETAIYAIEQYEYFPTLLEDQFGG-
SQRAAVVAAAAGIATGLATGNSQAGLSGW-YLAQYLLKEAEGRLGFFGYDLQDQCGAANV
FSYQSDEGLPLELRGPNYPNYAMNVGHQ-GEYAGIAS----------SGHIGRGDAFVVN
PLVKVAFADPL-LNFDFTQVRKEFAKGAVREFDRCAGERALILP-AK*---------
>GCF_000739065.1~NZ_CP009149.1_514 # 503063 # 504721 # -1 # ID=1_514;partial=00;start_type=ATG;rbs_motif=GGA/GAG/AGG;rbs_spacer=5-10bp;gc_cont=0.393
------------------------------------------------------------
------------------------------------------------------------
------------------------------------------------------------
------------------------------------------------------------
------------------------------------------------------------
--------------MDV-----------EKKLFLKALKEKFE-------------EDPKE
-KYTKFYIFGG-WRQS--ARKREFVEFAQKLI-EKR-GGIPFYNP-------DI---GVP
LGQRKLMTYKISGT-DAFV--------------------EGDDLHFCNNAAIQQLVDDIK
RTVIVGMDTAHAVLEKRLGVEVTPETINEYMETINHALPGGAVVQEHMVEVHPGLVWDCY
AKIFTGNDELADEIDKRFLIDINKEF------PEE-QAEMLKRYIGNRTYQVSRVPTIVV
RCCDGGTVARWSAMQIGMSFITAYKLCAGEAAIADFSYAAKHADVIQMGTILPARRA-RG
PNEPGGVPFGIFADIVQTSRV-----SDDP-----------------AQVTLEV-IGAAA
TFYDQVWLGSYMSGG-VGFTQ-YASAT-YTD--DILDDFIYYGL----------------
DY-VEKKY--G-------LCGV-KP-SMDVVKDIATEVTLYGLEQYDEYPALLEDHFGG-
SQRAGVTAAAAGCSVAFATGNSNAGINGW-YLSQIMHKEYHSRLGFYGYDLQDQCGAANS
LSIRSDEGLLHECRGPNYPNYAMNVGHQ-PEYAGIAQ----------APHAARGDAFCLN
PIIKVAFADDN-LIFDFKWPRKCIAKGALREF-EPAGERDLIIP-AA*---------
>GCF_000739065.1~NZ_CP009149.1_1083 # 1054249 # 1055910 # -1 # ID=1_1083;partial=00;start_type=ATG;rbs_motif=GGAG/GAGG;rbs_spacer=5-10bp;gc_cont=0.418
------------------------------------------------------------
------------------------------------------------------------
------------------------------------------------------------
------------------------------------------------------------
------------------------------------------------------------
--------------MDA-----------EKRLFLKALKEKFE-------------EDPKE
-KYTKFYIFGG-WKQS--ARKREFVEAAQKLI-EKR-GGIPFYNP-------DI---GVP
LGQRKLMPYKVSNT-DAIV--------------------EGDDLHFMNNAAMQQFWDDIR
RTVIVGMDTAHAVLEKRLGVEVTPETINEYMETINHALPGGAVVQEHMVEVHPGLVWDCY
AKIFTGDDELADEIDKRFLIDINKLF------PEE-QAEQIKKAIGKRTYQVSRVPTLVG
RVCDGGTIARWSAMQIGMSFITAYKLCAGEAAIADFSYAAKHADVIQMASFLPARRA-RG
PNEPGGMFFGILADVVQTTRV-----SDDP-----------------VEQSLEV-VAAGA
MLYDQIWLGSYMSGG-VGFTQ-YATAA-YTD--DILDDFSYYGY----------------
DY-VTKKY--G-------GCNSVKA-TMDVVEDIATEVTLYALEQYDSFPALLEDHFGG-
SQRAAVTAAASGISVALATGNSNAGVNGW-YLSQILHKEYHSRLGFYGYDLQDQCGAANS
LSFRNDEGSPLELRGPNYPNYAMNVGHQ-GEYAGITQ----------AAHSARGDAFALN
PLIKVAFADPS-LIFDFRYPRKEFARGALREF-EPAGERDPIIP-AH*---------
>GCF_000744455.1~NZ_JQLY01000001.1_2221 # 2104499 # 2106151 # -1 # ID=1_2221;partial=00;start_type=ATG;rbs_motif=AGGAGG;rbs_spacer=5-10bp;gc_cont=0.460
------------------------------------------------------------
------------------------------------------------------------
------------------------------------------------------------
------------------------------------------------------------
------------------------------------------------------------
----------------M-----------AEKMFIDALKKAFK-------------EDPTE
-GKTTFYNHGG-WKQS--ERKREFVAAGKEVA-AKR--GIPQYNP-------DV---GTP
LGQRVLMPYQVSGT-DTYV--------------------EGDDLHFVNNAAMQQFWDDIR
RTVIVGMNTAHMVIEKRLGKEVSPETITNYLETVNHAMPGAAVVQEHMVETNPYLVADSY
VKTFTGNDEIADEIDPAYVLNINKMF------PED-QAEVLKAEVGDGIWQVVRIPTIVS
RTCDGGTTSRWSAMQIGMSMISAYKQAAGEAATGDFAYAAKHAEVVHMGTALPQRRA-RG
ENEPGGIPFGFLADICQSSRV----NADDP-----------------VRVTLDV-VASGA
MLYDQIWLGSYMSGG-VGFTQ-YATAA-YTD--NILDDFTYFGK----------------
EY-VEDKF--G-------MTEA-PN-TMDTVLDVGSEVTFYALEQFEEYPALLETIFGG-
SQRASIVAAAAGCATGFATGNAQTGLSAW-YLSMYLHKEQHSRLGFYGYDLQDQCGASNV
FSIRNDEGLPVEMRGPNYPNYAMNVGHQ-GEYAGIAQ----------SAHAARGDAFVFN
PLVKIAFADDN-LMFDFTNVRAEFAKGALREF-EPAGERALISP-AK*---------
>GCF_000745485.1~NZ_KN050693.1_335 # 338213 # 339868 # 1 # ID=5_335;partial=00;start_type=ATG;rbs_motif=None;rbs_spacer=None;gc_cont=0.431
------------------------------------------------------------
------------------------------------------------------------
------------------------------------------------------------
------------------------------------------------------------
------------------------------------------------------------
--------------MID-----------EKKLFAKALKGKFD-------------EDPNE
-NHTNFYCFGG-WEQS--ARKKEFNAEAEKLM-EER-GGVPFYNP-------DI---GVP
LGQRKLMAYKISGT-DSYV--------------------EGDDLHFINNAAIQQLLDDIK
RTVIVGMDTGHAVLEKRLGVEVTPETINEYMETINHALPGGAVVQEHMVEVNPGLVGDCY
AKIFTGDDNLADELDKRVLIDINKEF------PEE-QAEMLKKYVGKKTYQVSRVPTAVV
RSCDGGTVSRWSAMQIGMSFISAYKLCAGEAAIADFSYAAKHADVIGMGAILPSRRA-RG
PNEPGGIQFGVLADMIQTSRV-----SEDP-----------------AKVSLEV-IAAGA
AIYDQIWLGSYMSGG-VGFTQ-YATAA-YTD--DILDDFLYYGK----------------
EY-VEDKF--G-------LCQA-KA-DMDVVKDITTEVTLYGMEQY-EIPTLLESHFGG-
SQRAAVAAAAAGCSTAFATGNSNAGINGW-YLSQILHKEVHSRLGFYGYDLQDQCGASNS
LSVRSDEGLIHELRGPNYPNYAMNVGHQ-PEYAGIAQ----------APHAARGDAFCVN
PLIKIAFADKN-LTFDFTAPRECIAKGALREF-LPSGERDLISP-AN*---------
>GCF_000745485.1~NZ_JQJK01000015.1_145 # 124045 # 125697 # 1 # ID=10_145;partial=00;start_type=ATG;rbs_motif=AGGAGG;rbs_spacer=5-10bp;gc_cont=0.420
------------------------------------------------------------
------------------------------------------------------------
------------------------------------------------------------
------------------------------------------------------------
------------------------------------------------------------
----------------M-----------ADKKFMEALKKKFE-------------EAPEE
-SKTHFYDLGG-WKQS--ERKTEFVKAGKEIA-EKR--GIPMYNP-------DV---GTP
LGQRVLMPYQVSTT-DTYV--------------------EGDDLHFVNNAAMQQFWDDIR
RTVIVGLNTAHNVIEKRLGKEVTPETITTYLETVNHAMPGAAVVQEHMVETNPSLVYDSY
VKIFTGNDEIADEIDPAFVININKMF------PEE-QAEVLKAEVGDAMWQVVRIPTIVS
RTCDGGTTSRWSAMQIGMSMISAYKQAAGEAATGDFAYAAKHAEVVHMGSYLPVRRA-RG
ENEPGGIAFGFLADICQSSRV----NMDDP-----------------VRVTLDV-VASGA
MLYDQIWLGSYMSGG-VGFTQ-YATAA-YTD--NILDDFTYFGR----------------
EY-VEDKY--G-------LTEA-PN-TMETVLDVASEVTFYGLEQYEEYPALLEDQFGG-
SQRAAVTAAAAGCSTAFATGNAQTGLSGW-YLSMYLHKEQHSRLGFYGYDLQDQCGAANT
FAIRGDEGLPLEARGANYPNYAMNVGHQ-GEYAGISQ----------AAHAARKDAFVFN
PLVKIAFADDN-LAFDFSNVRAEFAKGALREF-EPAGERALISP-AK*---------
>GCF_000746075.1~NZ_JQKN01000002.1_410 # 426892 # 428547 # -1 # ID=2_410;partial=00;start_type=ATG;rbs_motif=None;rbs_spacer=None;gc_cont=0.431
------------------------------------------------------------
------------------------------------------------------------
------------------------------------------------------------
------------------------------------------------------------
------------------------------------------------------------
--------------MID-----------EKKLFAKALKGKFD-------------EDPNE
-NHTNFYCFGG-WEQS--ARKKEFNAEAEKLM-EER-GGVPFYNP-------DI---GVP
LGQRKLMAYKISGT-DSYV--------------------EGDDLHFINNAAIQQLLDDIK
RTVIVGMDTGHAVLEKRLGVEVTPETINEYMETINHALPGGAVVQEHMVEVNPGLVGDCY
AKIFTGDDNLADELDKRVLIDINKEF------PEE-QAEMLKKYVGKKTYQVSRVPTAVV
RSCDGGTVSRWSAMQIGMSFISAYKLCAGEAAIADFSYAAKHADVIGMGAILPSRRA-RG
PNEPGGIQFGVLADMIQTSRV-----SEDP-----------------AKVSLEV-IAAGA
AIYDQIWLGSYMSGG-VGFTQ-YATAA-YTD--DILDDFLYYGK----------------
EY-VEDKF--G-------LCQA-KA-DMDVVKDITTEVTLYGMEQY-EIPTLLESHFGG-
SQRAAVAAAAAGCSTAFATGNSNAGINGW-YLSQILHKEVHSRLGFYGYDLQDQCGASNS
LSVRSDEGLIHELRGPNYPNYAMNVGHQ-PEYAGIAQ----------APHAARGDAFCVN
PLIKIAFADKN-LTFDFTAPRECIAKGALREF-LPSGERDLISP-AN*---------
>GCF_000746075.1~NZ_JQKN01000013.1_69 # 61384 # 63036 # 1 # ID=10_69;partial=00;start_type=ATG;rbs_motif=AGGAGG;rbs_spacer=5-10bp;gc_cont=0.420
------------------------------------------------------------
------------------------------------------------------------
------------------------------------------------------------
------------------------------------------------------------
------------------------------------------------------------
----------------M-----------ADKKFMEALKKKFE-------------EAPEE
-SKTHFYDLGG-WKQS--ERKTEFVKAGKEIA-EKR--GIPMYNP-------DV---GTP
LGQRVLMPYQVSTT-DTYV--------------------EGDDLHFVNNAAMQQFWDDIR
RTVIVGLNTAHNVIEKRLGKEVTPETITTYLETVNHAMPGAAVVQEHMVETNPSLVYDSY
VKIFTGNDEIADEIDPAFVININKMF------PEE-QAEVLKAEVGDAMWQVVRIPTIVS
RTCDGGTTSRWSAMQIGMSMISAYKQAAGEAATGDFAYAAKHAEVVHMGSYLPVRRA-RG
ENEPGGIAFGFLADICQSSRV----NMDDP-----------------VRVTLDV-VASGA
MLYDQIWLGSYMSGG-VGFTQ-YATAA-YTD--NILDDFTYFGR----------------
EY-VEDKY--G-------LTEA-PN-TMETVLDVASEVTFYGLEQYEEYPALLEDQFGG-
SQRAAVTAAAAGCSTAFATGNAQTGLSGW-YLSMYLHKEQHSRLGFYGYDLQDQCGAANT
FAIRGDEGLPLEARGANYPNYAMNVGHQ-GEYAGISQ----------AAHAARKDAFVFN
PLVKIAFADDN-LAFDFSNVRAEFAKGALREF-EPAGERALISP-AK*---------
>GCF_000762265.1~NZ_CP006933.1_935 # 932836 # 934488 # -1 # ID=1_935;partial=00;start_type=ATG;rbs_motif=GGAG/GAGG;rbs_spacer=5-10bp;gc_cont=0.475
------------------------------------------------------------
------------------------------------------------------------
------------------------------------------------------------
------------------------------------------------------------
------------------------------------------------------------
----------------M-----------AEKMFINALKKAFE-------------EDPSD
-KTTTFYKFGG-WRQS--ERKREFVEAGKEVA-AKR--GIPQYDP-------DV---GTP
LGQRVLMPYQVSTT-DTFV--------------------EGDDLHFVNNAAMQQFWDDIR
RTVIVGLNTAHSVIEKRLGKEVTPETITHYLETVNHAMPGAAVVQEHMVETHPLLTADSY
VKVFTGNDEIADEIDQRYVLNINEEF------PEH-QADVLKAEVGDGMWTIVRIPTIVS
RTCDGGTTSRWSAMQVGMSMISAYKQAAGEAATGDFAYAAKHAEVIHMGTYLPVRRA-RG
ENEPGGIAFGYLADICQSSRV----NWEDP-----------------VRVTLDV-VASGA
MLYDQIWLGSYMSGG-VGFTQ-YATAA-YTD--NILDDFTYFGK----------------
EY-VEDKY--G-------ITEA-PN-NMDTVLDVASEVTFYALEQFEDYPALLETIFGG-
SQRASIVAAAAGCSTAFATGNAQTGLSGW-YLSMYLHKEQHSRLGFYGYDLQDQCGASNV
FSIRGDEGLPTELRGANYPNYAMNVGHQ-GEYAGIAQ----------AAHAARGDAFVLN
PLVKIAFADPN-LTFDFTQVRAEFAKGALREF-EPAGERALISP-AK*---------
>GCF_000762265.1~NZ_CP006933.1_2168 # 2214385 # 2216037 # 1 # ID=1_2168;partial=00;start_type=ATG;rbs_motif=None;rbs_spacer=None;gc_cont=0.483
------------------------------------------------------------
------------------------------------------------------------
------------------------------------------------------------
------------------------------------------------------------
------------------------------------------------------------
--------------MNN-----------EKKLFLKALQNKFD-------------EDPKQ
-NHTNFYCFGG-WKQS--PRKKEFDEYAKKIE-EQR--GIPFYNP-------DI---GVP
LGQRKLMAYKVSGT-DTYV--------------------EGDDLHFCNNAAIQQLNDDIK
RTIIVGMDTAHSVLEKRLGVEVTPETINEYMETINHALPGGAVVQEHMVEVHPGLVGDCY
AKLFTGDDSLADELDSRYLIDINKQF------PEE-QAKQLKEYIGNKTYQISRVPSLVV
RVCDGGTVSRWSAMQIGMSFISAYKLCAGEAAIADFSYAAKHADVISMGSILPARRA-RG
PNEPGGVPFGVMADIIQTSRV-----SDDP-----------------AKTSLEV-IAAAA
TIYDQIWLGSYMSGG-VGFTQ-YATAA-YTD--DILDDFVYYGM----------------
EY-VDDKY--G-------ICGT-KA-TTEVVHDIASEVTMYGLEQY-EYPALMEDHFGG-
SQRTAVVSAAAGCSVAFATGNSNAGINGW-YLSQILHKEAHSRLGFYGYDLQDQCGASNS
LSIRSDEGLIHELRGPNYPNYAMNVGHQ-PEYAGIAQ----------APHAARGDAFCVN
PLIKVAFADDN-LEFDFKSPRKSIAKGALREF-LPGGERDLIIP-AL*---------
>GCF_000765475.1~NZ_JRHO01000005.1_66 # 54691 # 56409 # -1 # ID=11_66;partial=00;start_type=ATG;rbs_motif=GGAG/GAGG;rbs_spacer=5-10bp;gc_cont=0.505
------------------------------------------------------------
------------------------------------------------------------
------------------------------------------------------------
------------------------------------------------------------
------------------------------------------------------------
-------------MADD-----------RKRLFQKDLEIKFTKEHGDNK---MEGGEITD
-KKVT-YYRLG-VDQN--PRKVEMKKAGQEMA-AAR--GLVGYNP-------MMHCGGIP
LGQRAITPSFISGT-DIMV--------------------ETDDLHYVNNAAMQQMWDDIR
RTTIVGMDMAHETLEKRLGIEVTPETINHYLEVLNHALPGGAVVQEHMVETHPALVDDCY
VKIFTGDDELADEIDSQFLIDINKQF------PED-QAEALKAAIGKTTWQAAHIPTVVS
RTTDGAQTSRWMAMQVGMSFIAAYNMCAGEAAVADLSYAAKHAGVISMGDMLPARRA-RG
PNEPGGISFGHMADIIQTSRV----DAEDP-----------------AHVALEV-VGGGC
MLYDQIWLGSYMSGG-VGFTQ-YATAA-YTN--NILDDNLYYNV----------------
DY-INDKYD-G-AANKGTDNKV-KA-TMDVVKDIATESTIYGLENYEKYPTALEDHFGG-
SQRATVLSAAAGSATALATGNGNAGLSAW-YLSMYLHKEAHGRLGFFGFDLQDQCGATNV
FSFQSDEGLPVELRGPNYPNYAMNVGHQ-GGYTAIAS----------AAHAGRGDAWAVN
PLIKVCFADDL-LPFDFTAPRKEFGRGAIREF-EPAGERSLIIP-AK*---------
>GCF_000784355.1~NZ_KN360943.1_67 # 66974 # 68680 # -1 # ID=37_67;partial=00;start_type=ATG;rbs_motif=AGGAGG;rbs_spacer=5-10bp;gc_cont=0.538
------------------------------------------------------------
------------------------------------------------------------
------------------------------------------------------------
-------------------------------------------------M----------
------------------------------------------------------------
------------GKIER-----------SQKLFLNALKEKFQ------------GQDIES
-ERTTFYNFGG-VRQS--PRKREFMAETVEIE-KRR--GISMYDPE------RCHLGGIP
MGQRQLMTYEVSGT-ETFV--------------------EGDDLHFVNNAAMQQMWDEIR
RTVIVGMDMAHATLQKRLGKEVTPETINEYLHILNHAMPGGAVVQEHMVETHPALTDDCF
VKIFTGDDELADDIDPQYLINVDKLF------PEN-QAAELKEEVGKSIFQAIHIPTIVS
RTCDGGTTSRWSAMQIGMSFIAAYRMCAGEAAVADLSFAAKHAGVIQMGTILPARRA-RG
PNEPGGIKFGFFGDMIQANRK----YPNDP-----------------AKAALEV-VGGGC
MLFDQIWLGSYMSGG-VGFTQ-YATAA-YTD--NILDEFTYYGM----------------
DY-IGDKYN-VDWKNPSPADKV-KP-TQDIVNDIATEVCLNAMEQYEQFPTMMEDHFGG-
SQRAGVMAAACGLSTSIATGNSNAGLNAW-YLCMLMHKDGWSRLGFFGYDLQDQCGSANS
LSMEPDRGLVGEFRGPNYPNYAMNVGHQ-GEYAAIVS----------SAHYGRGDGYCLQ
PLIKITFADPS-LSFDFAEPRREFAKGAVREF-TPAGERSLIIP-AR*---------
>GCF_000800805.1~NZ_CP010070.1_192 # 210609 # 212273 # 1 # ID=1_192;partial=00;start_type=ATG;rbs_motif=AGGA;rbs_spacer=5-10bp;gc_cont=0.554
------------------------------------------------------------
------------------------------------------------------------
------------------------------------------------------------
------------------------------------------------------------
------------------------------------------------------------
------------MAAKQ-----------KDKLFMDAVKKKFK-------------EDPTD
-METKYYCYGG-WRQS--KSKVEFQKAAQAIA-KKR--GFPMMNE-------DI---GVP
LGQRAWMPYQLSHT-DIYV--------------------EVDDLHCINNPAIQQAWDDIR
RTILVGLNSPHETIEKRLGKEVTPETINNYLEAVNHTMPGGAIVQEHMAECNPALVSDSY
VKVYSGDDELIDEIDKRFVIDINKLF------PKA-QADQLKKAIGKNLMQAVRVPTMVG
RLMDGATVSRHAAMQISMAFISSYKLAAGEAAIADFAYSAKHLS-INMGTMMPARRA-RG
PNEPGGIPFGFFADMLQSDRV----YPNDP-----------------ARAVLET-VGLGA
AIFDQVYLGGYMSGG-VGFTQ-YASAT-YTD--NILEDYVYHAV----------------
DV-IKDKYG-G-------LCKL-DPSKYDELMKLGDDVNAYALEMYEKYPAIMETHFGG-
SQRATVAAATTGIAGSMATGIADCGLNMW-YLSMLQHKERTGRLGFYGYDLQDQCGSANS
FSYRSDEGLPAELRGPNYPNYAMNVGHL-SGYSGIAK----------ASHVARGDAFTAN
PYIRVAFADPS-LVFDFANVTKEIGRGGLREF-VPAGERTAVIK-G*----------
>GCF_000828575.1~NZ_AP011952.1_1037 # 1023773 # 1025434 # -1 # ID=1_1037;partial=00;start_type=ATG;rbs_motif=GGA/GAG/AGG;rbs_spacer=5-10bp;gc_cont=0.525
------------------------------------------------------------
------------------------------------------------------------
------------------------------------------------------------
------------------------------------------------------------
------------------------------------------------------------
---------------MD-----------EKKLFLTALKKKFE------------GEDPDE
-KYTNFYCFGG-WEQS--ARKKEFTEYAKKAA-EKR-GGIPFYNP-------DI---GVP
LGQRKLMAYRVSGT-DAYV--------------------EGDDLHFVNNAAIQQMVDDIK
RTVIVGMDTAHAVLEKRLGVEVTPETINEYMEAINHALPGGAVVQEHMVEVHPGLVEDCY
AKIFTGDDNLADELDKRILIDINKEF------PEE-QAEQLKSYIGNRTYQVNRVPTIVV
RTCDGGTVSRWSAMQIGMSFISAYKLCAGEAAIADFSYAAKHADVIEMGTIMPARRA-RG
PNEPGGVAFGTFADIVQASRV-----SDDP-----------------AKISLEV-IAGAA
ALYDQVWLGSYMSGG-VGFTQ-YATAS-YTD--DILDDFVYYGM----------------
EY-VDDKY--G-------ICGT-KP-TMDVVRDISTEVTLYSLEQYEEYPTLLEDHFGG-
SQRAAVAAAAAGCSTAFATGNSNAGINGW-YLSQILHKEAHSRLGFYGYDLQDQCGASNS
LSIRSDEGLIHELRGPNYPNYAMNVGHQ-PEYAGIAQ----------APHAARGDAFCTN
PLIKVAFADKD-LSFDFTSPRKSIAAGALREF-MPEGERDLIIP-AGK*--------
>GCF_000828575.1~NZ_AP011952.1_1072 # 1054558 # 1056210 # -1 # ID=1_1072;partial=00;start_type=ATG;rbs_motif=GGAGG;rbs_spacer=5-10bp;gc_cont=0.523
------------------------------------------------------------
------------------------------------------------------------
------------------------------------------------------------
------------------------------------------------------------
------------------------------------------------------------
----------------M-----------ADKLFINALKKKFE-------------ESPEE
-KKTTFYTLGG-WKQS--ERKTEFVNAGKEVA-AKR--GIPQYNP-------DI---GTP
LGQRVLMPYQVSTT-DTFV--------------------EGDDLHFVNNAAMQQMWDDIR
RTVIVGLNHAHAVIEKRLGKEVTPETITHYLETVNHAMPGAAVVQEHMVETHPALVADSY
VKVFTGNDEIADEIDPVFVIDINKQF------PED-QAETLKAEVGDGIWQVVRIPTIVS
RTCDGATTSRWSAMQIGMSMISAYKQAAGEAATGDFAYAAKHAEVIHMGTYLPVRRA-RG
ENEPGGVPFGYLADICQSSRV----NYEDP-----------------VRVSLDV-VATGA
MLYDQIWLGSYMSGG-VGFTQ-YATAA-YTD--NILDDFTYFGK----------------
EY-VEDKY--G-------LCEA-PN-TMDTVLDVATEVTFYGLEQYEEYPALLEDQFGG-
SQRAAVVAAAAGCSTAFATGNAQTGLSGW-YLSMYLHKEQHSRLGFYGYDLQDQCGASNV
FSIRGDEGLPLELRGPNYPNYAMNVGHQ-GEYAGISQ----------APHAARGDAFVFN
PLVKIAFADDN-LVFDFTNVRGEFAKGALREF-EPAGERALITP-AK*---------
>GCF_000969885.1~NZ_CP009501.1_1749 # 1993626 # 1995341 # 1 # ID=1_1749;partial=00;start_type=ATG;rbs_motif=GGAG/GAGG;rbs_spacer=5-10bp;gc_cont=0.531
------------------------------------------------------------
------------------------------------------------------------
------------------------------------------------------------
------------------------------------------------------------
------------------------------------------------------------
-------------MAAD-----------IFAKFKKSMEVKFAQEFGSNK---QTGGDITS
-KTTK-FLRLG-PEQD--NRKVEMIKAGKEIA-EKR--GLAFYNP-------MMHS-GAP
LGQRAITPYTISGT-DMVC--------------------EPDDLHYVNNAAMQQFWDDIR
RTCIVGLDMAHETLEKRLGKEVTPETINHYLEVLNHAMPGAAVVQEMMVETHPALVDDCY
VKVFTGDDSLADEIDKQFLIDINKEF------PEE-QAAQIKASIGKTSWQAIHIPTIVS
RTTDGAQTSRWAAMQIGMSFISAYAMCAGEAAVADLSFAAKHAALVSMGEMLPARRA-RG
PNEPGGLSFGHLADIVQTSRK----VLDDP-----------------AKVALEV-VGAGC
MLYDQIWLGSYMSGG-VGFTQ-YATAA-YTD--DILDNNTYYNV----------------
DY-INDKYN-G-AAKVGKDNKI-KA-TLEVVKDIATESTIYGIETYEKFPTALEDHFGG-
SQRATVLAAAAGVATALATGNANAGLSGW-YLSMYLHKEAWGRLGFFGYDLQDQCGATNV
LSYQGDEGLPNELRGPNYPNYAMNVGHQ-GGYAGIAQ----------AAHAGRGDAFTVN
PLVKVCFADDL-LPFNFAEPRKEFGRGALREF-VPAGERSLIIP-AK*---------
>GCF_000969905.1~NZ_CP009520.1_3596 # 4368222 # 4369937 # -1 # ID=1_3596;partial=00;start_type=ATG;rbs_motif=GGAG/GAGG;rbs_spacer=5-10bp;gc_cont=0.522
------------------------------------------------------------
------------------------------------------------------------
------------------------------------------------------------
------------------------------------------------------------
------------------------------------------------------------
-------------MAAD-----------IFSKFKNSMEVKFAQEFGSNK---QTGVDITG
-KTEK-FLRLG-PEQD--PRKVEMIKAGKEIA-EKR--GIAFYNP-------MMHS-GAP
LGQRAITPYVISGT-DIVC--------------------EPDDLHYVNNAAMQQMWDDIR
RTCIVGLDMAHETLEKRLGKEVTPETINHYLEVLNHAMPGAAVVQEMMVETHPALVDDCY
VKVFTGDDALADEIDKQFLIDINKEF------PEE-QAAQIKASIGKTTWQAIHIPTIVS
RTTDGAQTSRWAAMQIGMSFISAYAMCAGEAAVADLSFAAKHAALVSMGEMLPARRA-RG
PNEPGGLSFGHMSDIVQTSRV-----SDDP-----------------GKISLEV-VGAGT
MLYDQIWLGSYMSGG-VGFTQ-YATAA-YTD--DILDNNVYYNI----------------
DY-INDKYN-G-AATIGKDNKV-KA-TLEVVKDIATESTLYGIETYEKFPTALEDHFGG-
SQRASVLAAAAGIASALATANANAGLSGW-YLSMYLHKEAWGRLGFFGYDLQDQCGATNV
LSYQGDEGLPDELRGPNYPNYAMNVGHQ-GEYAGIAQ----------AAHAGRGDAFTVN
PLIKVCFADDL-MPFNFAEPRREFGRGAIREF-VPAGERSLVIP-AAK*--------
>GCF_000969945.1~NZ_CP009524.1_3586 # 4352885 # 4354600 # -1 # ID=1_3586;partial=00;start_type=ATG;rbs_motif=GGAG/GAGG;rbs_spacer=5-10bp;gc_cont=0.530
------------------------------------------------------------
------------------------------------------------------------
------------------------------------------------------------
------------------------------------------------------------
------------------------------------------------------------
-------------MAAD-----------IFSKFKNSMEVKFAQEFGSNK---QTGVDITG
-KTKK-FLRLG-PEQD--PRKVEMIKAGKEIA-EKR--GIAFYNP-------MMHS-GAP
LGQRAITPYVISGT-DIVC--------------------EPDDLHYVNNAAMQQMWDDIR
RTCIVGLDMAHETLEKRLGKEVTPETINHYLEVLNHAMPGAAVVQEMMVETHPALVDDCY
VKVFTGDDALADEIDKQFLIDINKEF------SEE-QAAQIKASIGKTSWQAIHIPTIVS
RTTDGAQTSRWAAMQIGMSFISAYAMCAGEAAVADLSFAAKHAALVSMGEMLPARRA-RG
PNEPGGLSFGHLSDIVQTSRT-----SQDP-----------------AKIALEV-VGAGC
MLYDQIWLGSYMSGG-VGFTQ-YATAA-YTD--DILDNNVYYDV----------------
DY-INDKYN-G-AANVGKDNKV-KA-SLDVVKDIATESTLYGIETYEKFPTALEDHFGG-
SQRATVLAAAAGVACALGTANANAGLSGW-YLSMYLHKEAWGRLGFFGYDLQDQCGATNV
LSYQGDEGLPDELRGPNYPNYAMNVGHQ-GGYAGIAQ----------AAHSGRGDAFTVN
PLIKVCFADDL-MPFNFAEPRREFGRGAIREF-VPAGERSLVIP-AAK*--------
>GCF_000969965.1~NZ_CP009503.1_92 # 112516 # 114228 # 1 # ID=1_92;partial=00;start_type=ATG;rbs_motif=GGAG/GAGG;rbs_spacer=5-10bp;gc_cont=0.535
------------------------------------------------------------
------------------------------------------------------------
------------------------------------------------------------
------------------------------------------------------------
------------------------------------------------------------
-------------MSAD-----------IFSKFKKSMEVKFTQEFGSNQ---QSTTDITG
-KTEK-FLRLG-PAQD--ARKAEMIKAGKEIA-EKR--GLVGYNP-------MMHT-GAP
LGQRAITPYTISGT-DIVC--------------------EPDDLHYVNNSAMQQMWDDIR
RTCIVGLDMAHETLEKRLGKEVTPETINHYLETLNHAMPGAAVVQEMMIETHPALVDDCY
VKVFTGDDELADEIDKQYVININKMF------NEE-QAAQLKASIGKTTWQAIHIPTIVS
RTTDGAQTSRWAAMQIGMSFISAYNMCAGEAAVADLSFAAKHASLVSMGEMLPARRA-RG
PNEPGGLSFGHMADIIQTSRV----KAEDP-----------------AKVSLEV-VGAGC
MLYDQIWLGSYMSGG-VGFTQ-YATAA-YTD--DVLDNNTYYDV----------------
DY-INDKYN-G-AAEVGQPT-V-KA-SLDVVKDIATESTIYGIETYEKFPTALEDHFGG-
SQRATVLAAASGVACALATGNGNAGLSGW-YLSMYVHKEAWGRLGFFGFDLQDQCGATNI
CTYQGDEGLAGELRGPNYPNYAMNVGHQ-GGYGGIAS----------AAHSTRGDAFAVN
PLIKVCFADDL-LPFDFTAPRREFGRGAIREF-VPAGERSLIIP-AK*---------
>GCF_000970005.1~NZ_CP009504.1_89 # 108515 # 110227 # 1 # ID=1_89;partial=00;start_type=ATG;rbs_motif=GGAG/GAGG;rbs_spacer=5-10bp;gc_cont=0.536
------------------------------------------------------------
------------------------------------------------------------
------------------------------------------------------------
------------------------------------------------------------
------------------------------------------------------------
-------------MSAD-----------IFSKFKKSMEVKFTQEFGSNQ---QSTTDITG
-KTEK-FLRLG-PAQD--ARKAEMIKAGKEIA-EKR--GLVGYNP-------MMHT-GAP
LGQRAITPYTISGT-DIVC--------------------EPDDLHYVNNSAMQQMWDDIR
RTCIVGLDMAHETLEKRLGKEVTPETINHYLETLNHAMPGAAVVQEMMIETHPALVDDCY
VKVFTGDDELADEIDKQYVININKMF------NEE-QAAQLKASIGKTTWQAIHIPTIVS
RTTDGAQTSRWAAMQIGMSFISAYNMCAGEAAVADLSFAAKHASLVSMGEMLPARRA-RG
PNEPGGLSFGHMADIIQTSRV----KAEDP-----------------AKVSLEV-VGAGC
MLYDQIWLGSYMSGG-VGFTQ-YATAA-YTD--DVLDNNTYYDV----------------
DY-INDKYN-G-AAEVGQPT-V-KA-SLDVVKDIATESTIYGIETYEKFPTALEDHFGG-
SQRATVLAAASGVACALATGNGNAGLSGW-YLSMYVHKEAWGRLGFFGFDLQDQCGATNI
CTYQGDEGLAGELRGPNYPNYAMNVGHQ-GGYGGIAS----------AAHSTRGDAFAVN
PLIKVCFADDL-LPFDFTAPRREFGRGAIREF-VPAGERSLIIP-AK*---------
>GCF_000970025.1~NZ_CP009528.1_83 # 105343 # 107055 # 1 # ID=1_83;partial=00;start_type=ATG;rbs_motif=GGAG/GAGG;rbs_spacer=5-10bp;gc_cont=0.527
------------------------------------------------------------
------------------------------------------------------------
------------------------------------------------------------
------------------------------------------------------------
------------------------------------------------------------
-------------MAAD-----------IFSKFKKDMEVKFAQEFGANK---QTGGDITG
-KTEK-FLRLG-PEQD--PRKVEMIKAGKEIA-EKR--GISFYNP-------MMHS-GAP
LGQRAITPYTISGT-DIVA--------------------EPDDLHYVNNAAMQQMWDDIR
RTCVVGLDMAHETLEKRLGKEVTPETINHYLEVLNHAMPGAAVVQEMMVETHPALVDDCY
VKVFTGDDALADEIDKQYLIDINKEF------SEE-QAAQIKASIGKTSWQAIHIPTIVS
RTTDGAQTTRWAAMQIGMSFISAYAMCAGEAAVADLSFAAKHAAAVSMGEMLPARRA-RG
PNEPGGLSFGHLSDIIQTSRV-----SKDP-----------------AKIALEV-VGAGC
MLYDQIWLGSYMSGG-VGFTQ-YATAA-YTD--DILDNNVYYDV----------------
DY-INDKYN-G-AANVGKDNKV-KA-SLDVVKDIATESTLYGIETYEKFPTALEDHFGG-
SQRATVLAAAAGVACSLATANANAGLSGW-YLSMYLHKEAWGRLGFFGFDLQDQCGATNV
LSYQGDEGLPDELRGPNYPNYAMNVGHQ-GGYAGIAQ----------AAHSGRGDAFTVN
PLIKVCFADDL-LPFNFAEPRREFGRGAMREF-VPAGERSLVIP-AK*---------
>GCF_000970045.1~NZ_CP009505.1_108 # 130726 # 132438 # 1 # ID=1_108;partial=00;start_type=ATG;rbs_motif=GGAG/GAGG;rbs_spacer=5-10bp;gc_cont=0.558
------------------------------------------------------------
------------------------------------------------------------
------------------------------------------------------------
------------------------------------------------------------
------------------------------------------------------------
-------------MSAD-----------IFAKFKKSMEVKFAQDYGTNQ---LGGSDIEA
-KTSK-FLRLG-PEQS--PRKVEMIAAGKEIA-EKR--GIVGYNP-------NMHM-GAP
LGQRAITPYTLSGT-DIVA--------------------EPDDLHYVNNAAMQQMWDDIR
RTCIVGLDMAHETLEKRLGKEVTPETINHYLETLNHAMPGAAVVQEMMIETHPALVDDCY
VKIFTGDDALADEIDSQFVININKMF------PEE-QAEQIKASIGKTTWQAIHIPTIVS
RTTDGAQTSRWAAMQIGMSFISAYAMCAGEAAVADLSFSAKHASLVSMGEMLPARRA-RG
PNEPGGLSFGHMADVIQTSRV----DVDDP-----------------AHVSLEV-VGAGC
MLYDQIWLGSYMSGG-VGFTQ-YATAA-YTD--DILDNNTYYDV----------------
DY-INDKYG-G-AAAVDKPT-V-KA-SLEVVKDIATESTLYGIETYENYPTALEDHFGG-
SQRATMLAAASGVACSLATGNGNAGLSGW-YLSMYVHKEAWGRLGFFGFDLQDQCGATNI
CTYQGDEGLPGELRGPNYPNYAMNVGHQ-GGYGGIAS----------AAHSTRGDAFAVN
PLIKVCFADDL-LPFDFTAPRREFGRGAIREF-VPAGERSLIIP-AK*---------
>GCF_000970085.1~NZ_CP009506.1_4089 # 4855544 # 4857256 # 1 # ID=1_4089;partial=00;start_type=ATG;rbs_motif=GGAG/GAGG;rbs_spacer=5-10bp;gc_cont=0.543
------------------------------------------------------------
------------------------------------------------------------
------------------------------------------------------------
------------------------------------------------------------
------------------------------------------------------------
-------------MAAD-----------IFSKFKKSMEVKFTQEYGSNQ---QAGGDITG
-KTEK-FLRLG-PEQD--ARKQEMIKAGKEIA-EKR--GIAFYNP-------MMHM-GAP
LGQRAITPYTVSGT-DIVA--------------------EPDDLHYVNNAAMQQMWDDIR
RTCIVGLDMAHETLEKRLGKEVTPETINHYLETLNHAMPGAAVVQEMMVETHPALVDDCY
VKIFTGDDELADEVDKQYVININKMF------SEE-QAAQIKASIGKTTWQAIHIPTIVS
RTTDGAQTSRWAAMQIGMSFISAYAMCAGEAAVADLSFAAKHAALVSMGEMLPARRA-RG
PNEPGGLSFGHLSDIVQTSRV-----SKDP-----------------AKIALEV-VGAGC
MLYDQIWLGSYMSGG-VGFTQ-YATAA-YTD--DILDNNTYYDV----------------
DY-INDKYN-G-AANLGTDNKV-KA-TLDVVKDIATESTLYGIETYEKFPTALEDHFGG-
SQRATVLAAASGVACALATGNANAGLSGW-YLSMYVHKEAWGRLGFFGFDLQDQCGATNV
LSYQGDEGLPDELRGPNYPNYAMNVGHQ-GGYAGIAQ----------AAHSGRGDAFTVN
PLLKVCFADEL-MPFNFAEPRREFGRGAIREF-VPAGERSLIIP-AK*---------
>GCF_000970145.1~NZ_CP009508.1_4550 # 5251333 # 5253045 # 1 # ID=1_4550;partial=00;start_type=ATG;rbs_motif=GGAG/GAGG;rbs_spacer=5-10bp;gc_cont=0.543
------------------------------------------------------------
------------------------------------------------------------
------------------------------------------------------------
------------------------------------------------------------
------------------------------------------------------------
-------------MAAD-----------IFSKFKKSMEVKFTQEYGSNQ---QAGGDITG
-KTEK-FLRLG-PEQD--ARKQEMIKAGKEIA-EKR--GIAFYNP-------MMHM-GAP
LGQRAITPYTVSGT-DIVA--------------------EPDDLHYVNNAAMQQMWDDIR
RTCIVGLDMAHETLEKRLGKEVTPETINHYLETLNHAMPGAAVVQEMMVETHPALVDDCY
VKIFTGDDELADEVDKQYVININKMF------SEE-QAAQIKASIGKTTWQAIHIPTIVS
RTTDGAQTSRWAAMQIGMSFISAYAMCAGEAAVADLSFAAKHAALVSMGEMLPARRA-RG
PNEPGGLSFGHLSDIVQTSRV-----SKDP-----------------AKIALEV-VGAGC
MLYDQIWLGSYMSGG-VGFTQ-YATAA-YTD--DILDNNTYYDV----------------
DY-INDKYN-G-AANLGTDNKV-KA-TLDVVKDIATESTLYGIETYEKFPTALEDHFGG-
SQRATVLAAASGVACALATGNANAGLSGW-YLSMYVHKEAWGRLGFFGFDLQDQCGATNV
LSYQGDEGLPDELRGPNYPNYAMNVGHQ-GGYAGIAQ----------AAHSGRGDAFTVN
PLLKVCFADEL-MPFNFAEPRREFGRGAIREF-VPAGERSLIIP-AK*---------
>GCF_000970185.1~NZ_CP009511.1_75 # 91593 # 93305 # 1 # ID=1_75;partial=00;start_type=ATG;rbs_motif=GGAG/GAGG;rbs_spacer=5-10bp;gc_cont=0.535
------------------------------------------------------------
------------------------------------------------------------
------------------------------------------------------------
------------------------------------------------------------
------------------------------------------------------------
-------------MAAD-----------IFSKFKKSMEVKFTQEYGSNQ---QTGGDITG
-KTEK-FLRLG-PEQD--ARKAEMIKAGKEIA-EKR--GIAFYNP-------MMHS-GAP
LGQRAITPYTISGT-DIVA--------------------EPDDLHYVNNAAMQQMWDDIR
RTCIVGLDMAHETLEKRLGKEVTPETINHYLEVLNHAMPGAAVVQEMMVETHPALVDDCY
VKVFTGDDELADEIDKQYVININKMF------SEE-QAAQIKASIGKTSWQAIHIPTIVS
RTTDGAQTSRWAAMQIGMSFISAYAMCAGEAAVADLSFAAKHAALVSMGEMLPARRA-RG
PNEPGGLSFGHLSDIIQTSRT-----SQDP-----------------AKIALEV-VGAGC
MLYDQIWLGSYMSGG-VGFTQ-YATAA-YTD--DILDNNVYYDV----------------
DY-INDKYN-G-AANLGTDNKV-KA-TLDVVKDIATESTLYGIETYEKFPTALEDHFGG-
SQRATVLAAAAGVACALGTANANAGLSGW-YLSMYLHKEAWGRLGFFGFDLQDQCGATNV
LSYQGDEGLPDELRGPNYPNYAMNVGHQ-GGYAGIAQ----------AAHAGRGDAFTVN
PLIKVCFADDL-MPFNFAEPRREFGRGAIREF-VPAGERSLIIP-AK*---------
>GCF_000970205.1~NZ_CP009512.1_75 # 92210 # 93922 # 1 # ID=1_75;partial=00;start_type=ATG;rbs_motif=GGAG/GAGG;rbs_spacer=5-10bp;gc_cont=0.532
------------------------------------------------------------
------------------------------------------------------------
------------------------------------------------------------
------------------------------------------------------------
------------------------------------------------------------
-------------MAAD-----------IFSKFKKSMEVKFTQEYGSNQ---QAGGDITG
-KTAK-FLRLG-PEQD--ARKAEMIKAGKEIA-EKR--GIAFYNP-------MMHS-GAP
LGQRAITPYTLSGT-DIVA--------------------EPDDLHYVNNAAMQQMWDDIR
RTCIVGLDMAHETLEKRLGKEVTPETINHYLEVLNHAMPGAAVVQEMMVETHPALVDDCY
VKVFTGDDELADEIDKQYVININKMF------SEE-QAAQIKASMGKTTWQAIHIPTIVS
RTTDGAQTSRWAAMQIGMSFISAYAMCAGEAAVADLSFAAKHAALVSMGEMLPARRA-RG
PNEPGGLSFGHLADIIQTSRV-----SQDP-----------------AKIALEV-VGAGC
MLYDQIWLGSYMSGG-VGFTQ-YATAA-YTD--DILDNNTYYDV----------------
DY-INDKYN-G-AANLGTDNKV-KA-TLDVVKDIATESTLYGIETYEKFPTALEDHFGG-
SQRATVLAAASGVACALATGNANAGLSGW-YLSMYVHKEAWGRLGFFGFDLQDQCGATNV
LSYQGDEGLPDELRGPNYPNYAMNVGHQ-GGYAGIAQ----------AAHSGRGDAFTVN
PLIKVCFADDL-MPFNFAEPRREFGRGAIREF-VPAGERSLIIP-AK*---------
>GCF_000970265.1~NZ_CP009515.1_161 # 195854 # 197569 # -1 # ID=1_161;partial=00;start_type=ATG;rbs_motif=GGAG/GAGG;rbs_spacer=5-10bp;gc_cont=0.536
------------------------------------------------------------
------------------------------------------------------------
------------------------------------------------------------
------------------------------------------------------------
------------------------------------------------------------
-------------MSAD-----------IFSKFKKAMEVKFTQEYGTNQ---QSTTDITG
-KTEK-FLRLG-PAQD--ARKAEMIKAGKEIA-EKR--GISFYNP-------MMHT-GAP
LGQRAITPYTISGT-DMVC--------------------EPDDLHYVNNAAMQQMWDDIR
RTCIVGLDLAHETLEKRLGKEVTPETINHYLETLNHAMPGAAVVQEMMIETHPALVDDCY
VKIFTGDDELADEIDKQYLININKMF------TPE-QAAQLKASVGKTTWQAIHIPTIVS
RTTDGAQTSRWAAMQIGMSFISAYNMCAGEAAVADLSFAAKHAALVSMGEMLPARRA-RG
PNEPGGLSFGHLSDIIQTSRT----VTDDP-----------------AKVALEV-VGAGC
MLYDQIWLGSYMSGG-VGFTQ-YATAA-YTD--DILDNNTYYDV----------------
DY-INDKYK-G-AATIGTDNKV-KA-SLEAVKDIATESTLYGIETYEKFPTALEDHFGG-
SQRATVLAAAAGVACSLATGNANAGLSGW-YLSMYVHKEAWGRLGFFGFDLQDQCGATNV
LSYQGDEGLPDELRGPNYPNYAMNVGHQ-GGYAGIAQ----------AAHASRGDAFTVN
PLIKICFADDL-MPFNFAEPRREFGRGALREF-VPAGERSLIIP-AK*---------
>GCF_000970285.1~NZ_CP009516.1_88 # 105660 # 107372 # 1 # ID=1_88;partial=00;start_type=ATG;rbs_motif=GGAG/GAGG;rbs_spacer=5-10bp;gc_cont=0.528
------------------------------------------------------------
------------------------------------------------------------
------------------------------------------------------------
------------------------------------------------------------
------------------------------------------------------------
-------------MAAD-----------IFSKFKKSMEVKFTQEYGSNQ---QSGGDITG
-KTEK-FLRLG-PEQD--ARKVEMIKAGKEIA-EKR--GIAFYNP-------MMHM-GAP
LGQRAITPYTISGT-DIVA--------------------EPDDLHYVNNAAMQQMWDDIR
RTCIVGLDMAHETLEKRLGKEVTPETINHYLEVLNHAMPGAAVVQEMMVETHPALVDDCY
VKIFTGDDELADEVDKQFVININKMF------NEE-QAAQIKASIGKTTWQAIHIPTIVS
RTTDGAQTSRWAAMQIGMSFISAYAMCAGEAAVADLSFAAKHAALVSMGEMLPARRA-RG
PNEPGGLSFGHLSDIIQTSRT-----SEDP-----------------AKIALEV-VGAGC
MLYDQIWLGSYMSGG-VGFTQ-YATAA-YTD--DILDNNVYYDV----------------
DY-INDKYN-G-AANVGKDNKI-KA-TLEVVKDIATESTLYGIETYEKFPTALEDHFGG-
SQRATVLAAAAGVACALGTANANAGLSGW-YLSMYLHKEAWGRLGFFGYDLQDQCGATNV
LSYQGDEGLPDELRGPNYPNYAMNVGHQ-GGYAGIAQ----------AAHSGRGDAFTVN
PLIKVCFADDL-MPFNFAEPRREFGRGAIREF-VPAGERSLVIP-AK*---------
>GCF_000970305.1~NZ_CP009517.1_2534 # 3099028 # 3100740 # -1 # ID=1_2534;partial=00;start_type=ATG;rbs_motif=GGAG/GAGG;rbs_spacer=5-10bp;gc_cont=0.524
------------------------------------------------------------
------------------------------------------------------------
------------------------------------------------------------
------------------------------------------------------------
------------------------------------------------------------
-------------MAAD-----------IFSKFKKDMEVKFAQEFGSNK---QTGGDITG
-KTEK-FLRLG-PEQD--PRKVEMIKAGKEIA-EKR--GIAFYNP-------MMHS-GAP
LGQRAITPYTISGT-DIVA--------------------EPDDLHYVNNAAMQQMWDDIR
RTCVVGLDMAHETLEKRLGKEVTPETINHYLEVLNHAMPGAAVVQEMMVETHPALVDDCY
VKVFTGDDALADEIDKQFLIDINKEF------SEE-QAAQIKASIGKTSWQAIHIPTIVS
RTTDGAQTPRWAAMQIGMSFISAYAMCAGEAAVADLSFAAKHAALVSMGEMLPARRA-RG
PNEPGGLSFGHLSDIIQTSRT-----SEDP-----------------AKIALEV-VGAGC
MLYDQIWLGSYMSGG-VGFTQ-YATAA-YTD--DILDNNVYYDV----------------
DY-INDKYN-G-AANVGKDNKV-KA-TLEVVKDIATESTLYGIETYEKFPTALEDHFGG-
SQRATVLAAAAGVATSLATANANAGLSGW-YLSMYLHKEAWGRLGFFGFDLQDQCGATNV
LSYQGDEGLPDELRGPNYPNYAMNVGHQ-GGYAGIAQ----------AAHSGRGDAFTVN
PLIKVCFADDL-MPFNFAEPRREFGRGAMREF-VPAGERSLVIP-AK*---------
>GCF_000970325.1~NZ_CP009518.1_591 # 601669 # 603387 # -1 # ID=1_591;partial=00;start_type=ATG;rbs_motif=GGAG/GAGG;rbs_spacer=5-10bp;gc_cont=0.507
------------------------------------------------------------
------------------------------------------------------------
------------------------------------------------------------
------------------------------------------------------------
------------------------------------------------------------
-------------MADD-----------RKRLFQKELEVKFTKEHGDNK---MEGGEITD
-KKVT-YYRLG-VDQN--PRKVEMKKAGQEMA-KAR--GLVGYNP-------MMHCGGIP
LGQRAITPSFVSGT-DIMV--------------------ETDDLHYVNNAAMQQMWDDIR
RTTIVGMDMAHETLEKRLGIEVTPETINHYLEVLNHALPGGAVVQEHMVETHPALVDDCY
VKIFTGDDELADEIDDQFLIDINKQF------PED-QAEALKAAIGKTTWQAAHIPTVVS
RTTDGAQTSRWMAMQVGMSFIAAYNMCAGEAAVADLSYAAKHAGVISMGDMLPARRA-RG
PNEPGGISFGHMADIVQTSRV----DAEDP-----------------AHVALEV-VGAGC
MLYDQIWLGSYMSGG-VGFTQ-YATAA-YTN--NILDDNLYYNV----------------
DY-INDKYD-G-AANKGTDNKV-KA-TMDVVKDIATESTIYGLENYEKYPTALEDHFGG-
SQRATMLSAAAGSATALATGNGNAGLSAW-YLSMYIHKEAHGRLGFFGYDLQDQCGATNV
FSFQSDEGLPLELRGPNYPNYAMNVGHQ-GGYTAIAS----------AAHAGRGDAWAVN
PLIKVCFADDL-LPFDFTAPRKEFGRGAIREF-EPAGERSLIIP-AK*---------
>GCF_000979455.1~NZ_JJOY01000005.1_205 # 249459 # 251174 # 1 # ID=11_205;partial=00;start_type=ATG;rbs_motif=GGAG/GAGG;rbs_spacer=5-10bp;gc_cont=0.542
------------------------------------------------------------
------------------------------------------------------------
------------------------------------------------------------
------------------------------------------------------------
------------------------------------------------------------
-------------MAAD-----------IFSKFKKSMEVKFTQEYGSNQ---QSTTDITD
-KTEK-FLRLG-PAQD--ARKAEMIKAGKELA-EKR--GLAFYNP-------MMHT-GAP
LGQRAITPYVISGT-DIVA--------------------EPDDLHYVNNAAMQQMWDDIR
RTCIVGLDMAHETLEKRLGKEVTPETINHYLETLNHAMPGAAVVQEMMVETHPALVDDCY
VKIFTGDDELADEVDKQYVININKMF------NEE-QAAQIKASIGKTTWQAIHIPTIVS
RTTDGAQTSRWAAMQIGMSFISAYNMCAGEAAVADLSFAAKHAALVSMGEMLPARRA-RG
PNEPGGLSFGHLSDIVQTSRT----VTDDP-----------------AKVALEV-VGAGC
MLYDQIWLGSYMSGG-VGFTQ-YATAA-YTD--DILDNNVYYDV----------------
DY-INDKYN-G-AANLGKDNKV-KA-TLEVVKDIATESTLYGIETYEKFPTALEDHFGG-
SQRATVLAAAAGVATSLATANANAGLSGW-YLSMYLHKEAWGRLGFFGYDLQDQCGATNV
LSYQGDEGLPDELRGPNYPNYAMNVGHQ-GGYAGIAQ----------AAHAGRGDAFTVN
PLIKVCFADDL-MPFNFAEPRREFGRGAIREF-MPAGERALIIP-AK*---------
>GCF_000979975.1~NZ_JJQL01000030.1_34 # 38767 # 40482 # -1 # ID=70_34;partial=00;start_type=ATG;rbs_motif=GGAG/GAGG;rbs_spacer=5-10bp;gc_cont=0.547
------------------------------------------------------------
------------------------------------------------------------
------------------------------------------------------------
------------------------------------------------------------
------------------------------------------------------------
-------------MAAD-----------IFSKFKKSMEVKFTQEYGSNQ---QSTTDITD
-KTEK-FLRLG-PAQD--ARKAEMIKAGKELA-EKR--GLAFYNP-------MMHT-GAP
LGQRAITPYVISGT-DIVA--------------------EPDDLHYVNNAAMQQMWDDIR
RTCIVGLDMAHETLEKRLGKEVTPETINHYLETLNHAMPGAAVVQEMMVETHPALVDDCY
VKIFTGDDELADEVDKQYVININKMF------NEE-QAAQIKASIGKTTWQAIHIPTIVS
RTTDGAQTSRWAAMQIGMSFISAYNMCAGEAAVADLSFAAKHAALVSMGEMLPARRA-RG
PNEPGGLSFGHLSDIVQTSRT----VTDDP-----------------AKVALEV-VGAGC
MLYDQIWLGSYMSGG-VGFTQ-YATAA-YTD--DILDNNVYYDV----------------
DY-INDKYN-G-AANLGKDNKV-KA-TLEVVKDIATESTLYGIETYEKFPTALEDHFGG-
SQRATVLAAAAGVATSLATANANAGLSGW-YLSMYLHKEAWGRLGFFGYDLQDQCGATNV
LSYQGDEGLPDELRGPNYPNYAMNVGHQ-GGYAGIAQ----------AAHAGRGDAFTVN
PLIKVCFADDL-MPFNFAEPRREFGRGAIREF-MPAGERALIIP-AK*---------
>GCF_001017125.1~NZ_JXOJ01000001.1_178 # 172834 # 174540 # 1 # ID=1_178;partial=00;start_type=ATG;rbs_motif=AGGAG;rbs_spacer=5-10bp;gc_cont=0.625
------------------------------------------------------------
------------------------------------------------------------
------------------------------------------------------------
-------------------------------------------------M----------
------------------------------------------------------------
------------AKIER-----------SQKLFLKALKEKFQ------------GQDVES
-ETAEFYKFNG-VRQS--PRKMEFMKASRAVE-MDR--GIAMYDPE------RCHLGGIP
MGQRQLMTYEVSGT-GVFV--------------------EGDDLHFVNNSAMQQMWDDIR
RTVIVGMDLAHQTLQKRLGKEVTPETINEYLHILNHAMPGGAVVQEHMVETHPGLVDDCY
VKVFTGDQELADDIEPQFLLNIEKLF------PAK-QAEELKAEVGKSMYQAIHIPTAVS
RTCDGGTTSRWSAMQIGMSFIAAYRMCAGEAAVADLSYAAKHAGVVNMGSVLPARRA-RG
PNEPGGIKFGVFSDIVQANRK----YPNDP-----------------AKAALEV-VGAGT
MLYDQIWLGSYMSGG-VGFTQ-YATAA-YTD--NILDEFTYYGM----------------
DY-IKDKYK-VDWRNPGAKDKI-KP-TQEIVNDLATEVTLNAMEQYEQFPTMMEDHFGG-
SQRAGVIAAASGLTCSIGTGNSNAGLNGW-YLSMLLHKDGWSRLGFFGYDLQDQCGSANS
LSMESDRGLMGELRGPNYPNYAMNVGHQ-GEYAAIVG----------GSHYGRGDAFCYS
PLVKVCFADPS-LRFDFAEPRREFAKGAIREF-MPAGERSLIIP-AR*---------
>GCF_001017125.1~NZ_JXOJ01000001.1_413 # 408489 # 410195 # -1 # ID=1_413;partial=00;start_type=ATG;rbs_motif=AGGAGG;rbs_spacer=5-10bp;gc_cont=0.635
------------------------------------------------------------
------------------------------------------------------------
------------------------------------------------------------
-------------------------------------------------M----------
------------------------------------------------------------
------------AKIER-----------TQKLFLKSLKEKFQ------------GQDVQS
-ETTEFYKFNG-YHQS--PRKEEFVKASRAVE-MDR--GISMYDPV------RCHLGGIP
LGQRQLMTYEVSGT-GVFV--------------------EGDDLHFVNNAAMQQMWDDIR
RTVIVNMDLAHQTLQKRLGKEVTPETINEYLHVLNHAMPGAAVVQEHMVETHPGLVDDCY
VKVFTGDQELADDLEPQFVLDVEKLF------PGK-QAEALSAAVGKSLWQAIHIPTTVS
RTCDGGTTSRWSAMQIGMSFIGAYRMCAGEAAVADLSYAAKHAGVIQMASHLPARRA-RG
PNEPGGIGFGLFSDIIQANRK----YPNDP-----------------AKASLEV-VGAGT
MLFDQIWLGSYMSGG-VGFTQ-YATAA-YTD--NILDEFTYYGM----------------
DY-IKDKYK-VDWKNPSADDKV-KP-TYDIVNDISTEVALNGMEQYEQYPTMMEDHFGG-
SQRAGVLAAASGLSASIATGNSNAGLNAW-YLCMLLHKDGWSRLGFFGYDLQDQCGSANS
LSIRGDEGAIGEVRGPNYPNYAMNVGHQ-GEYAAITG----------GAHYGRGDAWCFD
PRVKICFADPA-LKFDFAEPRREFAKGAIREF-MPAGERSLIIP-AR*---------
>GCF_001304615.1~NZ_LKAZ01000057.1_168 # 197487 # 199202 # -1 # ID=57_168;partial=00;start_type=ATG;rbs_motif=GGAG/GAGG;rbs_spacer=5-10bp;gc_cont=0.536
------------------------------------------------------------
------------------------------------------------------------
------------------------------------------------------------
------------------------------------------------------------
------------------------------------------------------------
-------------MAAD-----------IFEKFKKSMEVKFAQEFGSNK---QTGGDITS
-NTTK-FLRLG-PEQD--DRKVEMIKAGKEIA-EKR--GLAFYNP-------MMHS-GAP
LGQRAITPYTISGT-DMVC--------------------EPDDLHFVNNAAMQQFWDDIR
RTCIVGLDMAHETLEKRLGKEVTPETINHYLEVLNHAMPGAAVVQEMMVETHPALVDDCY
VKVFTGDDSLADEIDKQFLIDINKEF------PEE-QAAQIKASIGKTSWQAIHIPTIVS
RTTDGAQTSRWAAMQIGMSFISAYAMCAGEAAVADLSFAAKHAALVSMGEMLPARRA-RG
PNEPGGLSFGHLSDIIQTSRK----VLDDP-----------------AKVALEV-VGAGC
MLYDQIWLGSYMSGG-VGFTQ-YATAA-YTD--DILDNNVYYDV----------------
DY-INDKYN-G-AANVGKDNKI-KA-TLDVVKDIATESTIYGIETYEKFPTALEDHFGG-
SQRATVLAAAAGVATALATSNANAGLSGW-YLSMYLHKEAWGRLGFFGYDLQDQCGATNV
LSYQGDEGLPNELRGPNYPNYAMNVGHQ-GGYAGIAQ----------AAHAGRGDAFTVN
PLVKVCFADEL-LPFNFAEPRKEFGRGALREF-MPAGERSLVVP-AR*---------
>GCF_001477655.1~NZ_CP011266.1_1346 # 1503908 # 1505563 # -1 # ID=1_1346;partial=00;start_type=ATG;rbs_motif=GGA/GAG/AGG;rbs_spacer=5-10bp;gc_cont=0.358
------------------------------------------------------------
------------------------------------------------------------
------------------------------------------------------------
------------------------------------------------------------
------------------------------------------------------------
--------------MGL-----------EDKKFLNALNQKFK------------GEDQES
-DHTSFYCFDG-WKQS--ERKREFNDAAEKLA-KER--NMPFYNP-------DI---GVP
LGQRQLMAYKISGT-EDYV--------------------EGDDLHFCNNAAIQQLVDDIK
RTIIVGMDTAHSVLQERLGVEVTPETINEYMENINHALPGGAVVQEHMVEVHPSLVDDCY
AKIFTGNDDLADELDKRVLIDINKEF------PED-QAEMLKKYVGNKTYQVSRVPTLVV
RACDGGTVSRWSAMQIGMSFINAYKLCAGEAAIADFSYAAKHADVIGMGAFLPSRRA-RG
PNEPGGVAFGNLADMVQTSRI-----SDDP-----------------AEVTLEV-IAAAA
VLYDQVWLGSYMSGG-VGFTQ-YASAA-YTD--DILDDFIYYGM----------------
DY-VEKNY--G-------MCNA-EL-DMDTVRDISTEVTLYGLEQY-EIPTLLETHFGG-
SQRASVISAAAGCSTAFATGNSNAGVNGW-YLSMILHKEAHSRLGFYGYDLQDQAGASNS
LSIRSDEGLIHELRGPNYPNYAMNVGHQ-PEYAGIAQ----------APHAARGDAFCTN
PLIKIAFADDN-LTFDFKHPRKEIAKGALREF-MPSGERDIIIP-SA*---------
>GCF_001477655.1~NZ_CP011266.1_2020 # 2218335 # 2219990 # -1 # ID=1_2020;partial=00;start_type=ATG;rbs_motif=AGGA/GGAG/GAGG;rbs_spacer=11-12bp;gc_cont=0.411
------------------------------------------------------------
------------------------------------------------------------
------------------------------------------------------------
------------------------------------------------------------
------------------------------------------------------------
----------------M-----------ADKKFLDAMKQKFS-------------EDPTE
-KTTQFYNMGG-WTQS--ERKTAFVNEGKEIA-EKR--GIPMYNP-------DI---GTP
LGQRALMSYQLSTT-DTFV--------------------EGDDLHFINNAAIQQAWDDIR
RTVIVGLNTAHNVLEKRLGIEVTPETITNYLETVNHAMPGAAVVQEHMVETDPLVVQDSY
VKVFTGDDELADEIDSAFVLDINKEF------PEE-QAEALKAEVGGAVWQAVRIPSIVG
RVCDGGTTSRWSAMQIGMSMISAYNQCAGEGATGDFAYASKHAEVVHMGTYLPVRRA-RA
ENELGGVPFGFMADICQASRV----SPDDP-----------------VKTSLEV-VALGA
ALYDQIWLGSYMSGG-VGFTQ-YATAA-YTD--NVLDDFTYYGK----------------
DY-VEDKYG-D-------LCSA-PN-NMDTVLDVGTEVAFYALDQYEEYPALLETHFGG-
SQRASVISAAAGCSTAFATGNAQTGLSAW-YLAMYLHKEQHSRLGFYGYDLQDQCGAANV
FSIRNDEGLPLEMRGPNYPNYAMNVGHQ-GEYAGIAQ----------APHAARGDAWAFN
PLIKIAFADKN-LCFDFSQVRAEFAKGALREF-EPAGERTAITP-AK*---------
>GCF_001481295.1~NZ_LOPS01000026.1_28 # 19161 # 21605 # -1 # ID=26_28;partial=00;start_type=ATG;rbs_motif=None;rbs_spacer=None;gc_cont=0.599
MATDYKRQFYPGNSIPAKNRRRYMDPKVKLKKLRDIPMDDVVRLMGHRVPGAAYKSVHPP
IEEGKEPKCPIRELVTPIPGAKAGDRIRYIQFTDSVYFAPISPYQRAWMYMSRYRGIDTG
TLSGRQIIEVRERDLEQIAKELIDNETFDPALTGIRGATVHGHSCRLDEHGLMFDAWQRY
VWDDKLKQVVYVKDQVALPLDK--------KIAVG----------KPASMTDLKKRTTIF
R----------------------------------ADGVDMRDDKEVTDFYIRIHKLRTL
GGFRPWTVKVSEMAEKA-----------KEKLFLEACKKKFK-------------EAPTD
-IETKYYCYGG-WHQS--KSKVEFQKEAMEIA-KKR--GFPMMNE-------DI---GVP
LGQRAWMPYQLSHT-DIFV--------------------EPDDLHCINNPAIQQAWDDIR
RTVLVGLDSPHNTIQKRLGKEVTPETINAYLETVNHTMPGGAVVQEHMAECNPALVYDSY
VKVFSGDDELIDELDPRFVIDINKNF------PKD-QAEQLKKAMGKTVMQAVRVPTMVG
RLMDGATVSRHAAMQISMAFISSYKLAAGEAAIADFAYSAKHQS-ITMGSMMPARRV-RG
PNEPGGITFGFLDDMVQSDRV----YPDDP-----------------ARAALET-VALAA
IIYDQIYLGGYMSGG-VGFTQ-YASAA-YTD--NILEDYVYHGI----------------
DV-INDRYG-G-------FCGI-KPDDYDKQMKLGDEISSYALEMYERYPAVMETHFGG-
SQRATVTAASTGIVGAFATGVADNGLNLW-YQSMLQHKERTGRLGFYGFDLQDQCGSANS
YAYRSDEGLPMELRGPNYPNYAMNVGHL-SGYAGIPK----------AAHLARGDAFVAS
PLIKIAFSDKD-LIFDFANITKEIGRGGLREF-QPAGERTAVIK-G*----------
>GCF_001548675.1~NZ_CP010834.1_1856 # 1995943 # 1997598 # -1 # ID=1_1856;partial=00;start_type=ATG;rbs_motif=AGGA/GGAG/GAGG;rbs_spacer=11-12bp;gc_cont=0.420
------------------------------------------------------------
------------------------------------------------------------
------------------------------------------------------------
------------------------------------------------------------
------------------------------------------------------------
----------------M-----------ADKKFLDAMKKKFV-------------EDPTE
-KTTQFYNMGG-WTQS--ERKTAFVNEGKEIA-EKR--GIPMYNP-------DI---GSP
LGQRALMSYQLSTT-DTFV--------------------EGDDLHYINNAAIQQAWDDIR
RTVIVGLNTAHNVLEKRLGIEVTPETITNYLETVNHAMPGAAVVQEHMVETDPLVVADSY
VKVFTGDDELADEIDSAFVLDINKEF------PED-QAEALKAEVGGAIWQAVRIPSIVG
RVCDGGNTSRWSAMQIGMSMISAYNQCAGEGATGDFAYASKHAEVVHMGTYLPVRRA-RA
ENELGGVPFGFMADICQGSRA----YPDDP-----------------VRSTLEV-VALGA
ALYDQIWLGSYMSGG-VGFTQ-YATAA-YTD--NVLDDFTYYGK----------------
DY-VEDKYG-D-------LCSA-PN-NMDTVLDVGSEVAFYALEQYESYPALLETHFGG-
SQRASVISAAAGCSTAFATGNAQTGLSAW-YLSMYLHKEQHSRLGFYGFDLQDQCGAANV
FSIRNDEGLPLEMRGPNYPNYAMNVGHQ-GEYAGISQ----------APHSARGDAWAFN
PLVKIAFADKN-LCFDFSQVRAQFAKGALREF-EPAGERTAITP-AK*---------
>GCF_001560915.1~NZ_CP014214.1_1402 # 1481021 # 1482682 # -1 # ID=1_1402;partial=00;start_type=ATG;rbs_motif=GGA/GAG/AGG;rbs_spacer=5-10bp;gc_cont=0.562
------------------------------------------------------------
------------------------------------------------------------
------------------------------------------------------------
------------------------------------------------------------
------------------------------------------------------------
-------------MAAK-----------DQKLFLEACKKKFK-------------EEPTQ
-MDTKYYCYGG-WKQS--KRKVELQATAAEIA-KKR--GFPMMNE-------DI---GVP
LGQRSWMPYQLSHT-DIFV--------------------EPDDLHCINNPAIQQAWDDIR
RTVLVGLDFPHQTIEKRLGKEVTPETISNYLEVVNHTMPGGAVVQEHMAECNPALVADSY
VKVFSGNDDLIDEIDPRFVIDINKNF------PKE-QAAQLKKAIGNTFMQAVRVPTMVG
RLMDGGTVSRHAAMQISMAFISAYKLAAGEAAIADFAYSAKHQS-ITMGSMMPARRV-RG
PNEPGGITFGFLDDMVQSDRV----YPDDP-----------------GRAALET-VALAA
GIYDQVYLGGYMSGG-VGFTQ-YATAA-YTD--NILEDYVYHGI----------------
DT-IKDRYG-G-------FCGV-KPDDYKKQLKLADEISSYALEMYERYPAVMEIHFGG-
SQRATVTAASTGIITAMATGVADNGLNAW-YQSMLQHKERTGRLGFYGFDLQDQCGSANS
YAYRSDEGLPMELRGPNYPNYAMNVGHL-SGYAGIPK----------AAHLARGDAFVAN
PMIKVAFSDKD-LVFDFANVTKEFGRGGLREF-VPAGERTAVIK-G*----------
>GCF_001563245.1~NZ_CP014265.1_1114 # 1342426 # 1344102 # 1 # ID=1_1114;partial=00;start_type=ATG;rbs_motif=GGA/GAG/AGG;rbs_spacer=5-10bp;gc_cont=0.357
------------------------------------------------------------
------------------------------------------------------------
------------------------------------------------------------
-------------------------------------------------M----------
------------------------------------------------------------
-----------TKGEKL-----------ENKRFLEALTQKFK------------GEDQED
-QQTSFYCFDG-WKQS--PRKREFFDAANELA-KKR-DNLPFYNP-------DI---GVP
LGQRQLMSYKISGT-EDYV--------------------EGDDLHFCNNAAIQQLVDDIK
RTVIVGMDTAHSVLQERLGVEVTPETINEYMETINHALPGGAVVQEHMVEVHPGLASDCY
AKIFTGNDELADELDKRVLIDINKEF------PEE-QAEMLKEYIGNKTYQVSRVPTLVV
RACDGGTVSRWSAMQIGMSFITAYSLCAGEAAIADFSYAAKHADVIGMAAILPARRA-RG
ANEPGGVPFGIFADMIQTSRI-----SDDP-----------------AKITLEV-IGGAA
TFYDQVWLGSYMSGG-VGFTQ-YASAT-YTD--DILDDFIYYGK----------------
DY-VEKNY--G-------MCQA-EA-NFDNVKDIATEVTIYGLEQY-EIPTLLEDHFGG-
SQRASVISAAAGCSVAFATGNSNAGVNGW-YLSMIEHKEAHSRLGFYGYDLQDQCGAANS
LSIRSDEGLIHELRGPNYPNYAMNVGHQ-PEYAGIAQ----------APHAARGDAFCVN
PLIKIAFADKN-LSFDFLHPRKCIAKGALREF-EADGERSIILP-AFSK*-------
>GCF_001563245.1~NZ_CP014265.1_1381 # 1664648 # 1666300 # -1 # ID=1_1381;partial=00;start_type=ATG;rbs_motif=GGAGG;rbs_spacer=5-10bp;gc_cont=0.386
------------------------------------------------------------
------------------------------------------------------------
------------------------------------------------------------
------------------------------------------------------------
------------------------------------------------------------
----------------M-----------ADKKFLDAMTKKFK-------------EAPDE
-RTTTFYNMGG-WTQS--ERKTEFVNEGKSIA-EKR--GIPMYNP-------DI---GNP
LGQRALMSYQLSGT-DTFV--------------------EGDDLHFINNAAMQQAWDDIR
RTVIVGLNTAHNVLEKRLGMEVTPETITNYLEVVNHAMPGAAVIQEHMVETNPLLVEDSY
VKIFTGDDDLADEIDAAFVLDINKEF------PEE-QAEVLKSEVGGAIWQIVRIPSVVG
RVCDGGTTSRWSAMQIGMSMISAYGQCAGEGATGDFAYASKHAEVIGMGTYLPIRRA-RA
DNELGGVPFGFMADICQATRV-----SDDP-----------------VKSSLEV-VALGA
ALYDQIWLGSYMSGG-VGFTQ-YATAA-YTD--NVLDDFSYFGK----------------
DY-VEDKYG-G-------LCEA-PN-NMDTVLDVGSEVAFYSLEQYEEYPALLETHFGG-
SQRAAVISAASGISTAFATGNAQTGLSAW-YLAQYLHKEQHSRLGFYGYDLQDQCGAANV
FAIRNDEGLPLELRGPNYPNYAMNVGHQ-GEYAGIAQ----------APHSARKDAYAVN
PLVKIAFADKN-LAFDFTKVRAEFAKGALREF-EPAGERSIIIP-AK*---------
>GCF_001571385.1~NZ_BCNW01000001.1_704 # 671275 # 672981 # -1 # ID=1_704;partial=00;start_type=ATG;rbs_motif=GGAGG;rbs_spacer=5-10bp;gc_cont=0.633
------------------------------------------------------------
------------------------------------------------------------
------------------------------------------------------------
-------------------------------------------------M----------
------------------------------------------------------------
------------AKIER-----------AQKLFLKALKEKFQ------------GQDVQS
-EKAEFYKFGG-IRQS--ARKLEFMKESRAVE-MQR--GISMYDPE------RCHLGGLP
MGQRQLMTYEVSGT-GVFV--------------------EGDDLHFVNNAAMQQMWDDIR
RTIIVGMDLAHATLQKRLGKEVTPETINEYLHILNHAMPGAAVVQEHMVETHPALTEDCY
VKVFTGDDELADDIEPQFLLNIEKLF------PGK-SAEALKAAVGKSMFQAVHIPTIVS
RTCDGGTTSRWSAMQLGMSYIAAYRMCAGEAAVADLSFAAKHAGVIQMADILPARRA-RG
PNEPGGIKFGHFADMVQADRK----YPNDP-----------------AKASLEV-VGAGT
MLFDQIWLGSYMSGG-VGFTQ-YATAA-YTD--NILDEFTYYGM----------------
DY-IKDKYK-VDWKNPNPADKV-TP-TQEIVNDIATEVTLNAMEQYEQFPTMMEDHFGG-
SQRAGVIAAASGLSTGIATGNSNAGLNGW-YLSMLLHKEGWSRLGFFGYDLQDQCGSTNS
LSVRPDEGCIGEFRGPNYPNYAMNVGHQ-GEYAAIVG----------SAHYTRADAWSLS
PLIKITFADPS-LKFDFAEPRREFAKGAIREF-MPAGERSLIIP-AR*---------
>GCF_001571385.1~NZ_BCNW01000001.1_1276 # 1285167 # 1286873 # 1 # ID=1_1276;partial=00;start_type=ATG;rbs_motif=AGGAG;rbs_spacer=5-10bp;gc_cont=0.613
------------------------------------------------------------
------------------------------------------------------------
------------------------------------------------------------
-------------------------------------------------M----------
------------------------------------------------------------
------------AKIER-----------AQKLFLKALKEKFQ------------GQDVQS
-EKTEFYNFNG-VRQS--PRKCEFMKESRAVE-MQR--GISMYDPE------RCHLGGIP
MGQRQLMTYEVSGT-GVFV--------------------EGDDLHFVNNAAMQQMWDEIR
RTVIVGMDMAHATLQKRLGKEVTPETINEYLHILNHAMPGGAVVQEHMVETHPALTDDCY
VKVFTGDDELADDIEPQFLINIEKLF------PKK-QAEDLKAEVGKSMFQAIHIPSIVS
RTCDGGTTSRWSAMQIGMSFIAAYRMCAGEAAVADLSFAAKHAGVIQMASILPARRA-RG
PNEPGGIKFGHFADMIQTDRK----YPNDP-----------------AKASLEV-VGAGC
MLFDQIWLGSYMSGG-VGFTQ-YATAA-YTD--NILDEFTYYGM----------------
DY-IKDKYN-VDWRNPSADDKV-KP-TQDVVNDIATEVTLNALEQYEQFPTMMEDHFGG-
SQRAGVMAAASGLSTSIATGNSNAGLNGW-YLSMIIHKDAWSRLGFFGYDLQDQCGSANS
LSMEPDRGLMGELRGPNYPNYAMNVGHQ-GEYSAIVA----------GSHYGRGDAFCLE
PLIKITFADPS-LKFDFAEPRREFAKGAIREF-MPAGERSLIIP-AR*---------
>GCF_001571405.1~NZ_BCNX01000007.1_81 # 97822 # 99528 # 1 # ID=7_81;partial=00;start_type=ATG;rbs_motif=AGGAG;rbs_spacer=5-10bp;gc_cont=0.616
------------------------------------------------------------
------------------------------------------------------------
------------------------------------------------------------
-------------------------------------------------M----------
------------------------------------------------------------
------------AKIER-----------TQKLFLKALKEKFQ------------GQDVES
-ETAEFYKFNG-VRQS--PRKMEFMKASRAIE-MDR--GISMYDPE------RCHLGGIP
MGQRQLMTYEVSGT-GVFV--------------------EGDDLHFVNNAAMQQMWDDIR
RTVIVNMDLAHQTLQKRLGKEVTPETINEYLHILNHAMPGAAVVQEHMVETHPGLVDDCY
VKVFTGDQELADDLEPQFVIDVEKLF------PAK-QAEALSAAVGKSLWQAIHIPTTVV
RTCDGGTTSRWSAMQIGMSFIAAYRMCAGEAAVADLSYAAKHAGVIQMASHLPARRA-RG
PNEPGGLAFGLFSDIIQTNRK----YPNDP-----------------AKAALEV-VGAGT
MLYDQIWLGSYMSGG-VGFTQ-YATAA-YTD--NILDEFTYYGM----------------
DY-IKDKYK-VDWKNPSPSDKV-KP-TYDVVNDMATEVTLNAMEQYEQFPTMMEDHFGG-
SQRAGVIAAASGLTAAIATGNSNAGLNGW-YLSMLLHKDGWSRLGFFGYDLQDQCGSANS
LSIRGDEGAIGEVRGPNYPNYAMNVGHQ-GEYAAIVG----------SSHYGRGDAWCFD
PRVKICFADPA-LKFDFSEPRREFAKGAIREF-MPAGERSLIIP-AR*---------
>GCF_001571405.1~NZ_BCNX01000007.1_326 # 328482 # 330188 # -1 # ID=7_326;partial=00;start_type=ATG;rbs_motif=AGGAG;rbs_spacer=5-10bp;gc_cont=0.618
------------------------------------------------------------
------------------------------------------------------------
------------------------------------------------------------
-------------------------------------------------M----------
------------------------------------------------------------
------------AKIER-----------TQKLFLKALKEKFQ------------GQDVES
-ETTQFYKFNG-VRQS--PRKMEFMKASRAIE-MDR--GISMYDPE------RCHLGGIP
MGQRQLMTYEVSGT-GVFV--------------------EGDDLHFVNNAAMQQMWDDIR
RTVIVGMDLAHQTLQKRLGKEVTPETINEYLHILNHAMPGGAVVQEHMVETHPGLVDDCY
VKVFTGDQELADDIEPQFLLNIEKLF------PAK-QAEELKAEIGKSMYQAIHIPTAVS
RTCDGGTTSRWSAMQIGMSFIAAYRMCAGEAAVADLSYAAKHAGVVQMGSLLPARRA-RG
PNEPGGIKFGLFSDIVQANRK----YPNDP-----------------AKAALEV-VGAGT
MLYDQIWLGSYMSGG-VGFTQ-YATAA-YTD--NILDEFTYYGM----------------
DY-IKDKYK-VDWKNPSPSDKV-KP-TQDIVNDIATEVTLNAMEQYEQFPTMMEDHFGG-
SQRAGVIAAASGLSTSIATGNSNAGLNAW-YLSMLLHKDGWSRLGFFGYDLQDQCGSANS
LSMESDRGLMGELRGPNYPNYAMNVGHQ-GEYAAIVG----------GSHYGRGDAFCYS
PLVKVCFADPA-LKFDFSEPRREFAKGAIREF-MPAGERSLIIP-AR*---------
>GCF_001602375.1~NZ_BCNY01000014.1_52 # 36274 # 37980 # -1 # ID=14_52;partial=00;start_type=ATG;rbs_motif=GGAGG;rbs_spacer=5-10bp;gc_cont=0.634
------------------------------------------------------------
------------------------------------------------------------
------------------------------------------------------------
-------------------------------------------------M----------
------------------------------------------------------------
------------AKIER-----------TQKLFLKSLKEKFQ------------GQDVQS
-ETTEFYKFNG-YHQS--PRKEEFVKASRAVE-MDR--GISMYDPV------RCHLGGIP
LGQRQLMTYEVSGT-GVFV--------------------EGDDLHFVNNAAMQQMWDDIR
RTVIVNMDLAHQTLQKRLGKEVTPETINEYLHVLNHAMPGAAVVQEHMVETHPGLVDDCY
VKVFTGDQELADDLEPQFVLDVEKLF------PGK-QAEALSAAVGKSLWQAIHIPTTVS
RTCDGGTTSRWSAMQIGMSFIGAYRMCAGEAAVADLSYAAKHAGVIQMASHLPARRA-RG
PNEPGGIGFGLFSDIVQANRK----YPNDP-----------------AKASLEV-VGAGT
MLFDQIWLGSYMSGG-VGFTQ-YATAA-YTD--NILDEFTYYGM----------------
DY-IKDKYK-VDWKNPSADDKV-KP-TYDIVNDISTEVALNGMEQYEQYPTMMEDHFGG-
SQRAGVLAAASGLSASIATGNSNAGLNAW-YLCMLLHKDGWSRLGFFGYDLQDQCGSANS
LSIRGDEGAIGEVRGPNYPNYAMNVGHQ-GEYAAITG----------GAHYGRGDAWCFD
PRVKICFADPA-LKFDFAEPRREFAKGAIREF-MPAGERSLIIP-AR*---------
>GCF_001602375.1~NZ_BCNY01000015.1_712 # 673787 # 675493 # 1 # ID=15_712;partial=00;start_type=ATG;rbs_motif=AGGAG;rbs_spacer=5-10bp;gc_cont=0.624
------------------------------------------------------------
------------------------------------------------------------
------------------------------------------------------------
-------------------------------------------------M----------
------------------------------------------------------------
------------AKIER-----------SQKLFLKALKEKFQ------------GQDVES
-ETAEFYKFNG-VRQS--PRKMEFMKASRAVE-MDR--GVSMYDPE------RCHLGGIP
MGQRQLMTYEVSGT-GVFV--------------------EGDDLHFVNNSAMQQMWDDIR
RTVIVGMDLAHQTLQKRLGKEVTPETINEYLHILNHAMPGGAVVQEHMVETHPGLVDDCY
VKVFTGDQELADDIEPQFLLNIEKLF------PAK-QAEELKAEVGKSMYQAIHIPTTVS
RTCDGGTTSRWSAMQIGMSFIAAYRMCAGEAAVADLSYAAKHAGVVNMGSVLPARRA-RG
PNEPGGIKFGLFADIVQANRK----YPNDP-----------------AKASLEV-VGAGT
MLYDQIWLGSYMSGG-VGFTQ-YATAA-YTD--NILDEFTYYGM----------------
DY-AKDKYK-VDWKNPSPSDKV-KP-TQEIVNDLATEVTLNAMEQYEMFPTMMEDHFGG-
SQRAGVIAAASGLTTSITTGNSNAGLNGW-YLSMLLHKDGWSRLGFFGYDLQDQCGSANS
LSMVSDRGLMGELRGPNYPNYAMNVGHQ-GEYAAIVA----------GAHYGRSDAFCYS
PLVKVCFADPS-LRFDFAEPRREFAKGAIREF-MPAGERSLIIP-AR*---------
>GCF_001639265.1~NZ_LWMT01000244.1_21 # 29329 # 30984 # 1 # ID=244_21;partial=00;start_type=ATG;rbs_motif=GGAGG;rbs_spacer=5-10bp;gc_cont=0.385
------------------------------------------------------------
------------------------------------------------------------
------------------------------------------------------------
------------------------------------------------------------
------------------------------------------------------------
----------------M-----------ADKKFIQALDKKFK-------------EAPED
-KTTTFYNLGG-WKQS--ERKTEFYNAGKEIA-EKR--GIPQYNP-------DV---GSP
LGQRTLMPYQVSTT-DTYV--------------------EGDDFHFVNNAAIQQMWDDIR
RTVVVGLNTAHTVLEKRLGIEVTPETITNYLETVNHAMPGAAVVQEHMVETNPLLVADSY
VKVFTGDDELADEIDSAFVLDINKEF------PED-QAAVLKEEVGDKIWQVVRIPSIVG
RVCDGGTTSRWSAMQIGMSMISSYNQCAGEGATGDFAYASKHAEVIHMGTYLPVRRA-RA
ENEPGGIPFGVMADINQSSRV----NADDP-----------------VKVTLDV-VAQAA
AIYDQIWLGSYMSGG-VGFTQ-YASAA-YTD--NVLDDFAYYGK----------------
EY-VEDKYG-G-------LTQA-PN-NMDTVLDVGSEVTFYGLEQYEEYPALLETQFGG-
SQRASVVSAAAGISTAFATGNSQTGLSAW-YLSMYLHKEQHSRLGFYGYDLQDQCGASNV
FSIRNDEGLPVELRGPNYPNYAMNVGHQ-GEYTGIAQ----------APHAARGDAFAFN
PLIKIAFADDN-LSFDFSKPRAEIAKGALREF-QPDGERSIIIP-AK*---------
>GCF_001639285.1~NZ_LWMW01000054.1_11 # 11208 # 12863 # 1 # ID=54_11;partial=00;start_type=ATG;rbs_motif=GGAGG;rbs_spacer=5-10bp;gc_cont=0.373
------------------------------------------------------------
------------------------------------------------------------
------------------------------------------------------------
------------------------------------------------------------
------------------------------------------------------------
----------------M-----------ANKKFIEALNKKFK-------------ESPEE
-KTTTFYNLGG-WKQS--ERKSEFAKEGKEIA-TKR--GIPQYNP-------DV---GSP
LGQRALMPYQVSTT-ETFV--------------------EGDDFHFVNNAAIQQMWDDIR
RTVIVGLNTAHTVLEKRLGIEVTPETITEYLETVNHAMPGAAVVQEHMVETNPALVADSY
VKIFTGDDEVADEIDSAFVLDINKEF------SKE-QAEALKAEVGDKIWQVVRIPSIVG
RVCDGGTTSRWSAMQIGMSMISAYNQCAGEGATGDFAYASKHAEVIHMGTYLPVRRA-RA
ENEPGGIPFGYMADICQSSRV----NEDDP-----------------VRTTLDV-VAMSA
ALYDQIWLGSYMSGG-VGFTQ-YASAA-YTD--NVLDDFTYYGK----------------
EY-VEDKYG-G-------LCEA-PN-NMDTVLDVGSEVTFYGLEQYEEYPALLETQFGG-
SQRASVVSAAAGCSTAFATGNAQTGLSAW-YLSMYLHKEQHSRLGFYGYDLQDQCGASNV
FSIRADEGLPVEMRGPNYPNYAMNVGHQ-GEYAGISQ----------APHAARKDAFAFN
PLIKIAFADKN-LSFDFSQPRAEIAKGALREF-MPDGERSLIIP-AK*---------
>GCF_001639295.1~NZ_LWMV01000094.1_19 # 23731 # 25386 # 1 # ID=94_19;partial=00;start_type=ATG;rbs_motif=GGAGG;rbs_spacer=5-10bp;gc_cont=0.371
------------------------------------------------------------
------------------------------------------------------------
------------------------------------------------------------
------------------------------------------------------------
------------------------------------------------------------
----------------M-----------ADKKFIDALNKKFK-------------EDPTE
-KSTTFYNLGG-WTQS--ERKTEFANAGKEIA-EKR--GIPQYNP-------DV---GSP
LGQRALMPYQVSTT-DTYV--------------------EGDDFHFVNNAAIQQMWDDIR
RTVIVGLNTAHNVIEKRLGMEVTPETITHYLETVNHAMPGAAVVQEHMVETNPLLVADSY
VKIFTGDDELADEIDKAYVLDINKEF------NEE-QAAALKAEVGDNIWQVVRIPSIVG
RVCDGGTTSRWSAMQIGMSMISAYNQCAGEGATGDFAYASKHAEVIHMGTYLPVRRA-RA
ENEPGGVAFGYMADICQSSRI----NPDDP-----------------VRVSLDV-VAQAA
AIYDQIWLGSYMSGG-VGFTQ-YASAA-YTD--NVLDDFCYYGK----------------
EY-VEDKYG-G-------LTKA-PN-NMDTVLDVGTEVTFYGLEQYEEYPALLETQFGG-
SQRASVVSAAAGISTAFATGNSQTGLSAW-YLSMYLHKEQHSRLGFYGYDLQDQCGASNV
FSIRNDEGLPVELRGPNYPNYAMNVGHQ-GEYSGIAQ----------APHAARKDAFTFN
PLIKIAFADKN-LSFDFSQPRAEIAKGALREF-QPDGERSIIIP-AK*---------
>GCF_001729285.1~NZ_LZPM01000013.1_32 # 27712 # 29364 # 1 # ID=13_32;partial=00;start_type=ATG;rbs_motif=AGGAGG;rbs_spacer=5-10bp;gc_cont=0.419
------------------------------------------------------------
------------------------------------------------------------
------------------------------------------------------------
------------------------------------------------------------
------------------------------------------------------------
----------------M-----------ADKKFMEALKKKFE-------------EAPEE
-SKTHFYDLGG-WKQS--ERKTEFVKAGKEIA-EKR--GIPMYNP-------DV---GTP
LGQRVLMPYQVSTT-DTYV--------------------EGDDLHFVNNAAMQQFWDDIR
RTVIVGLNTAHNVIEKRLGKEVTPETITTYLETVNHAMPGAAVVQEHMVETNPSLVYDSY
VKIFTGNDEIADEIDPAFVININKMF------PEE-QAEVLKAEVGDAMWQVVRIPTIVS
RTCDGGTTSRWSAMQIGMSMISAYKQAAGEAATGDFAYAAKHAEVVHMGSYLPVRRA-RG
ENEPGGIAFGFLADICQSSRV----NMDDP-----------------VRVTLDV-VASGA
MLYDQIWLGSYMSGG-VGFTQ-YATAA-YTD--NILDDFTYFGK----------------
EY-VEDKY--G-------MTEA-PN-TMETVLDVASEVTFYGLEQYEEYPALLEDQFGG-
SQRAAVTAAAAGCSTAFATGNAQTGLSGW-YLSMYLHKEQHSRLGFYGYDLQDQCGAANT
FAIRGDEGLPLEARGANYPNYAMNVGHQ-GEYAGIAQ----------AAHAARKDAFVFN
PLVKIAFADDN-LAFDFSNVRAGFAKGALREF-EPAGERALISP-AK*---------
>GCF_001729285.1~NZ_LZPM01000018.1_9 # 9706 # 11361 # 1 # ID=18_9;partial=00;start_type=ATG;rbs_motif=None;rbs_spacer=None;gc_cont=0.431
------------------------------------------------------------
------------------------------------------------------------
------------------------------------------------------------
------------------------------------------------------------
------------------------------------------------------------
--------------MID-----------EKKLFAKALKGKFD-------------EDPNE
-NHTNFYCFGG-WEQS--ARKKEFNAEAEKLM-EER-GGVPFYNP-------DI---GVP
LGQRKLMAYKVSGT-DSYV--------------------EGDDLHFLNNAAIQQLLDDIK
RTVIVGMDTGHAVLEKRLGVEVTPETINEYMETINHALPGGAVVQEHMVEVNPGLVGDCY
AKIFTGDDNLADELDKRVLIDINKEF------PEE-QAEMLKKYVGKKTYQVSRVPTAVV
RSCDGGTVSRWSAMQIGMSFISAYKLCAGEAAIADFSYAAKHADVIGMGAILPSRRA-RG
PNEPGGIQFGVLADMIQTSRV-----SEDP-----------------AKVSLEV-IGAGA
AIYDQIWLGSYMSGG-VGFTQ-YATAA-YTD--DILDDFLYYGK----------------
EY-VEDKF--G-------LCQA-KA-DMDVVKDITTEVTLYGMEQY-EIPTLLESHFGG-
SQRAAVAAAAAGCSTAFATGNSNAGINGW-YLSQILHKEVHSRLGFYGYDLQDQCGASNS
LSVRSDEGLIHELRGPNYPNYAMNVGHQ-PEYAGIAQ----------APHAARGDAFCVN
PLIKIAFADKN-LTFDFTAPRECIAKGALREF-LPSGERDLISP-AN*---------
>GCF_001729385.1~NZ_LZPL01000035.1_1 # 485 # 2140 # -1 # ID=35_1;partial=00;start_type=ATG;rbs_motif=GGA/GAG/AGG;rbs_spacer=5-10bp;gc_cont=0.364
------------------------------------------------------------
------------------------------------------------------------
------------------------------------------------------------
------------------------------------------------------------
------------------------------------------------------------
--------------MGL-----------ENKKFLSALNKKFK------------GEDQEN
-DHTSFYCFDG-WKQS--ARKREFNEAAEKLA-KER--NIPFYNP-------DI---GVP
LGQRQLMAYKISGT-EDYV--------------------EGDDLHFCNNSAIQQLVDDIK
RTIIVGMDTAHSVLQERLGVEVTPETINEYMENINHALPGGAVVQEHMVEVHPGLVDDCY
AKIFTGNDDLADELDKRLLIDINKEF------PEE-QAEMLKSYVGNKTYQVSRVPTLVV
RACDGGTVSRWSAMQIGMSFINAYKLCAGEAAIADFSYAAKHADVIGMGAFLPSRRA-RG
PNEPGGVAFGTLADMVQTSRI-----SDDP-----------------CEVSLEV-IAAAA
ALYDQVWLGSYMSGG-VGFTQ-YASAA-YTD--DILDDFLYYGK----------------
DY-VEKKY--G-------MCQA-DL-SMDTVRDISTEVTLYGLEQY-ETPTLLETHFGG-
SQRASVVSAAAGCSTAFATGNSNAGVNGW-YLSMILHKETHSRLGFYGYDLQDQAGASNS
LSIRSDEGLIHELRGPNYPNYAMNVGHQ-PEYAGIAQ----------APHAARRDAFCTN
PLIKIAFADHH-LTFDFRHPRKEIAKGALREF-MPAGEREIIIP-SR*---------
>GCF_001729385.1~NZ_LZPL01000056.1_24 # 19919 # 21586 # -1 # ID=56_24;partial=00;start_type=ATG;rbs_motif=None;rbs_spacer=None;gc_cont=0.393
------------------------------------------------------------
------------------------------------------------------------
------------------------------------------------------------
------------------------------------------------------------
------------------------------------------------------------
------------MVINM-----------ADKKFLNAMKQKFS-------------EDPTE
-KSTQFYNMGG-WTQS--ERKTAFVNEGKEIA-EKR--GIPMYNP-------DI---GTP
LGQRALMSYQLSTT-DTFV--------------------EGDDLHFINNAAIQQAWDDIR
RTVIVGLNTAHNVLEKRLGIEVTPETITNYLETVNHAMPGAAVVQEHMVETDPLLVADSY
VKVFTGDDELADEIDSAFVLDINKEF------NEE-QAEALKAEVGSAVWQAVRIPSIVG
RVCDGGTTSRWSAMQIGMSMISAYNQCAGEGATGDFAYASKHAEVVQMGTYLPVRRA-RA
ANELGGVPFGFMADICQGSRV----YADDP-----------------VRQTLEV-VALGA
ALYDQIWLGSYMSGG-VGFTQ-YATAA-YTD--NVLDDFTYYGK----------------
DY-VEDKYG-D-------LCAA-PN-NMDTVLDVGSEVAFYALDQYEEYPALLETHFGG-
SQRASVISAAAGCSTAFATGNAQTGLSGW-YLSMYLHKEQHSRLGFYGFDLQDQCGAANV
FSIRNDEGLPLEMRGPNYPNYAMNVGHQ-GEYAGIAQ----------APHAARGDAFAFN
PLIKIAFADKN-LSFDFSKVRAEFAKGALREF-EPAGERTVITP-AK*---------
>GCF_001729965.1~NZ_JRWK01000005.1_21 # 20518 # 22176 # -1 # ID=5_21;partial=00;start_type=ATG;rbs_motif=AGxAGG/AGGxGG;rbs_spacer=5-10bp;gc_cont=0.400
------------------------------------------------------------
------------------------------------------------------------
------------------------------------------------------------
------------------------------------------------------------
------------------------------------------------------------
--------------MDN-----------DKKLFLKALQEKFD-------------EDPKE
-ENTKFYCYGG-WEQS--ARKREFNEEAVKAM-EER-DGLPFYNP-------DI---GVP
LGQRKLMAYQVSGT-DTYV--------------------EGDDLHFCNNSAIQQLVDDIK
RTVIVGMDTAHGVLEHRLGVEVTPETINEYLETINHALPGGAVVQEHMVEVDPGLVTDSY
AKIFTGDDDLLDQLDQRFVIDINKEF------PEE-QAEMLKKYIGKKTYQVSRVPTLVV
RACDGGTTSRWSAMQIGMSFISAYKLCAGEAAIADFSYAAKHADVISMASAMPSRRA-RG
PNEPGGVTFGAFSDMVQASRV-----TDDP-----------------AEVTLEV-IGGAA
PLYDQVWLGSYMSGG-VGFTQ-YATAA-YTD--EILDDFIYYGK----------------
DY-VENKFG-G-------LCQA-EA-TSDVVRDIASEVTLYGLEQY-EIPAALEDHFGG-
SQRAAVLAAGAGCSVAFATANSNAGVNGW-YLSQLLHKEGHSRLGFYGYDLQDQCGSSNS
LSIRSDEGLIHELRGPNYPNYAMNVGHQ-PEYAGIAQ----------APHAARGDAFALN
PLIKVAFADKH-LKFDWTHPRKAIAKGAIREF-MPSGERDLINP-AL*---------
>GCF_001888095.1~NZ_JWTK01000002.1_607 # 596646 # 598367 # -1 # ID=2_607;partial=00;start_type=ATG;rbs_motif=AGGAG;rbs_spacer=5-10bp;gc_cont=0.514
------------------------------------------------------------
------------------------------------------------------------
------------------------------------------------------------
------------------------------------------------------------
------------------------------------------------------------
-------------MADD-----------RKRMFQKDLETKFTKEHGTNK---MEGGDITD
-MRIP-YYRLG-VDQN--PRKLEMKKVGKDIA-EKR--GLAGYNP-------MMHCGGIP
LGQRALTPSFISGHDDMMV--------------------ENDDLHYVNNAAMQQMWDDIR
RTCIVGMDMAHETLEKRLSIEVTPETINHYLEVLNHALPGGAVVQEHMVESHPALVDDCY
VKIFTGDDELADEIDDQFLIDIDKQF------PAE-QAEQLKSAIGNTTWQAAHIPTIVS
RTTDGGQTTRWTAMQIGMSYIAAYGMCAGEAAVADLSYAAKHAGVVNMGDMLPARRA-RA
PNEPGGVTFGNLSDIVQTSRV----NPDDP-----------------ANVTLEV-VGAGC
MLYDQIWLGSYMSGG-VGFTQ-YSTAA-YTN--NILDDNLYYDV----------------
EY-INDKYD-G-AADKGIDNKV-AP-SMDVIKDIATESTLYGLENYEKYPVALEDHFGG-
SQRATVLSAAAGSAGSLATGNANAGLSAW-YLCMYLHKEGHGRLGFFGFDLQDQCGATNT
FSYQSDEGLPHELRGPNYPNYAMNVGHQ-GGYAAIAA----------GAHAGRGDAYALN
PLIKVCFADEM-LPFDFSQPRKEFGRGALREF-EPAGERSLIIP-AK*---------
>GCF_001889405.1~NZ_CP017921.1_61 # 61885 # 63606 # 1 # ID=1_61;partial=00;start_type=ATG;rbs_motif=AGGAG;rbs_spacer=5-10bp;gc_cont=0.516
------------------------------------------------------------
------------------------------------------------------------
------------------------------------------------------------
------------------------------------------------------------
------------------------------------------------------------
-------------MADD-----------RKRMFQKDLETKFTKEHGTNK---MEGGDITD
-MRIP-YYRLG-VDQN--PRKLEMKKVGKDIA-EKR--GLAGYNP-------MMHCGGIP
LGQRALTPSFISGNDDMMV--------------------ENDDLHYVNNAAMQQMWDDIR
RTCIVGMDMAHETLEKRLSIEVTPETINHYLEVLNHALPGGAVVQEHMVESHPALVDDCY
VKIFTGDDELADEIDDQFLIDIDKQF------PAE-QAEQLKSAIGNTTWQAAHIPTIVS
RTTDGGQTTRWTAMQIGMSYIAAYGMCAGEAAVADLSYAAKHAGVVNMGDMLPARRA-RA
PNEPGGVTFGNLSDIIQTSRI----NPDDP-----------------ANVTLEV-VGAGC
MLYDQIWLGSYMSGG-VGFTQ-YSTAA-YTN--NILDDNLYYDV----------------
EY-INDKYD-G-AADKGIDNKV-AP-SMDVIKDIATESTLYGLENYEKYPVALEDHFGG-
SQRATVLSAAAGSAGSLATGNANAGLSAW-YLCMYLHKEGHGRLGFFGFDLQDQCGATNT
FSYQSDEGLPHELRGPNYPNYAMNVGHQ-GGYAAIAA----------AAHAGRGDAYALN
PLIKVCFADEM-LPFDFSQPRKEFGRGALREF-EPSGERSLIIP-AK*---------
>GCF_900036045.1~NZ_LT158599.1_1702 # 1548967 # 1550673 # -1 # ID=1_1702;partial=00;start_type=ATG;rbs_motif=GAGG;rbs_spacer=10bp;gc_cont=0.613
------------------------------------------------------------
------------------------------------------------------------
------------------------------------------------------------
-------------------------------------------------M----------
------------------------------------------------------------
------------AKIER-----------TQKMFLKALKEKFQ------------GQDIES
-ETAEFYKFNG-VRQS--PRKMEFMKASRAIE-MDR--GISMYDPE------RCHLGGIP
MGQRQLMTYEVSGT-GVFV--------------------EGDDLHYVNNSAMQQMWDDIR
RTVIVGMDLAHQTLQKRLGKEVTPETINEYLHILNHAMPGAAVVQEHMVETHPGLVDDCY
VKVFTGDDEVADDIEPQFLLNIEKLF------PAK-QAEELKAEVGKGMYQAIHIPTAVS
RTCDGGTTSRWSAMQIGMSFIAAYRMCAGEAAVADLSFAAKHAGVVQMASLLPARRA-RG
PNEPGGIKFGLFADIVQANRK----YPNDP-----------------AKAALEV-VGAGT
MLFDQIWLGSYMSGG-VGFTQ-YATAA-YTD--NILDEFTYYGM----------------
DY-IKDKYN-VDWKNPSESDKV-KP-TQDVVNDMATEVTLNAMEQYEQFPTMMEDHFGG-
SQRAGVIAAASGLTTAIATGNSNAGLNGW-YLSMLLHKDGWSRLGFFGYDLQDQCGSANS
LSMEPDRGLMGELRGPNYPNYAMNVGHQ-GEYAAIVG----------GSHYGRGDAFCYS
PLVKVCFADPA-LKFDFAEPRREFAKGAIREF-MPAGERSLIIP-AR*---------
>GCF_900036045.1~NZ_LT158599.1_1953 # 1774872 # 1776578 # 1 # ID=1_1953;partial=00;start_type=ATG;rbs_motif=GAG;rbs_spacer=10bp;gc_cont=0.623
------------------------------------------------------------
------------------------------------------------------------
------------------------------------------------------------
-------------------------------------------------M----------
------------------------------------------------------------
------------AKIER-----------SQKLFLKALKEKFQ------------GQDVQS
-DTAEYYKYNG-VRQS--PRKMEFMKASRAIE-MDR--GISMYDPE------RAHLGGIP
MGQRQLMTYEVSGT-GVFV--------------------EGDDLHFVNNAAMQQFWDDIR
RTVIVNMDLAHQTLQKRLGKEVTPETINEYLHILNHAMPGAAVVQEHMVETHPGLVDDCY
VKVFTGDQELADDLEPQFVLDVEKLF------PAK-QAEALSAAVGKSLWQAIHIPTAVS
RTCDGGTTSRWSAMQIGMSFIAAYRMCAGEAAVADLSFAAKHAGVIQMASLLPARRA-RG
PNEPGGLAFGLFSDIVQANRK----YPNDP-----------------AKASLEV-VGAGT
MLYDQIWLGSYMSGG-VGFTQ-YATAA-YTD--NILDEFTYYGM----------------
DY-IKDKYK-VDWKNPNANDKV-KP-TYDVVNDMATEVTLNAMEQYEQFPTMMEDHFGG-
SQRAGVIAAASGLTAAIATGNSNAGLNAW-YLSMLLHKDGWSRLGFFGYDLQDQCGSANS
LSIRGDEGAIGELRGPNYPNYAMNVGHQ-GEYAAIVG----------GSHYGRGDAWCFD
PRVKICFADPA-LKFDFAEPRREFAKGAIREF-MPAGERSLIIP-AR*---------
>GCF_900095295.1~NZ_LT607756.1_1944 # 2062188 # 2063843 # -1 # ID=1_1944;partial=00;start_type=ATG;rbs_motif=AGGAGG;rbs_spacer=5-10bp;gc_cont=0.466
------------------------------------------------------------
------------------------------------------------------------
------------------------------------------------------------
------------------------------------------------------------
------------------------------------------------------------
----------------M-----------ADKKFMEALNKKFK-------------EAPEE
-KKTTFYSFGG-WKQS--ERKREFVEAGKEVA-AKR--GIPQYNP-------DI---GCP
LGQRVLMPYQVSTT-DTFV--------------------EGDDLHFVNNTAMQQFWDDIR
RTVIVGLGTAHGVIEKRLGKEVSPETITNYLETVNHSMPGAAVVQEHMVETHPALVADSY
VKIFTGNDEIADEIDSAFVIDINKMF------PDE-QAEVLKAEVGDGIWQAVRIPTIVS
RTCDGGTTSRWSAMQIGMSMISAYKQCAGEAATGDFAFAAKHAEVIHMGTALPQRRA-RG
ENEPGGIPFGYLADICQSSRK----YMDDP-----------------VRVSLDV-VASGA
MLYDQIWLGSYMSGG-VGFTQ-YGTAA-YTD--NILDDFCYYGK----------------
EY-VEDKFG-G-------LCEA-PN-NMDTVRDVGSEVTFYGLEQYEEYPALLETQFGG-
SQRAAVAAAAAGCSTGFATGNAQTGLSAW-YLSMYLHKEQHARLGFYGYDLQDQCGASNV
FSIRGDEGLPLELRGPNYPNYAMNVGHQ-GEYAGIAQ----------SAHAARKDAFVFN
PLVKIAFADDS-LAFDFSEVRAQFAKGALREF-EPAGERALISP-AK*---------
>GCF_900095385.1~NZ_FMID01000057.1_5 # 3256 # 4962 # 1 # ID=6_5;partial=00;start_type=ATG;rbs_motif=GGAGG;rbs_spacer=5-10bp;gc_cont=0.638
------------------------------------------------------------
------------------------------------------------------------
------------------------------------------------------------
-------------------------------------------------M----------
------------------------------------------------------------
------------AKIER-----------TQKLFLKSLKEKFQ------------GQDVQS
-ETTEFYKFNG-YHQS--PRKEEFVKASRAVE-MDR--GISMYDPV------RCHLGGIP
LGQRQLMTYEVSGT-GVFV--------------------EGDDLHFVNNAAMQQMWDDIR
RTVIVNMDLAHQTLQKRLGKEVTPETINEYLHVLNHAMPGAAVVQEHMVETHPGLVEDCY
VKVFTGDQELADDLEPQFVLDVEKLF------PAK-QAEALSAAVGKSLWQAIHIPTAVS
RTCDGGTTSRWSAMQIGMSFIGAYRMCAGEAAVADLSYAAKHAGVIQMASHLPARRA-RG
PNEPGGIGFGLFSDIIQANRK----YPNDP-----------------AKASLEV-VGAGT
MLFDQIWLGSYMSGG-VGFTQ-YATAA-YTD--NILDEFTYYGM----------------
DY-IKDKYK-VDWKNPSADDKV-KP-TYDTVNDIATEVALNGMEQYEQYPTMMEDHFGG-
SQRAGVLAAACGLSSSIATGNSNAGLNAW-YLCMLLHKDGWSRLGFFGYDLQDQCGSANS
LSIRGDEGAIGEVRGPNYPNYAMNVGHQ-GEYAAIVG----------GAHYGRGDAWCFD
PRVKICFADPA-LKFDFAEPRREFAKGAIREF-MPAGERSLIIP-AR*---------
>GCF_900095385.1~NZ_FMID01000031.1_26 # 28692 # 30398 # 1 # ID=56_26;partial=00;start_type=ATG;rbs_motif=AGGAG;rbs_spacer=5-10bp;gc_cont=0.630
------------------------------------------------------------
------------------------------------------------------------
------------------------------------------------------------
-------------------------------------------------M----------
------------------------------------------------------------
------------AKIER-----------SQKLFLKALKEKFQ------------GQDVES
-ETAEFYKFNG-VRQS--PRKMEFMKASRAVE-MDR--GISMYDPE------RCHLGGIP
MGQRQLMTYEVSGT-GVFV--------------------EGDDLHFVNNSAMQQMWDDIR
RTVIVGMDLAHQTLQKRLGKEVTPETINEYLHILNHAMPGGAVVQEHMVETHPGLVDDCY
VKVFTGDQELADDIEPQFLLNIEKLF------PAK-QAEELKAEVGKSMYQAIHIPTAVS
RTCDGGTTSRWSAMQIGMSFIAAYRMCAGEAAVADLSYAAKHAGVVQMGSLLPARRA-RG
PNEPGGIKFGLFSDIVQANRK----YPNDP-----------------AKAALEV-VGAGT
MLYDQIWLGSYMSGG-VGFTQ-YATAA-YTD--NILDEFTYYGM----------------
DY-VKDKYK-VDWKNPSPKDKV-KP-TQEIVNDMATEVTLNAMEQYEMFPTMMEDHFGG-
SQRAGVIAAASGLTTSIATGNSNAGLNAW-YLSMLLHKDGWSRLGFFGYDLQDQCGSANS
LSMESDRGLMGELRGPNYPNYAMNVGHQ-GEYAAIVG----------GSHYGRGDAFCYS
PLVKVCFADPA-LKFDFAEPRREFAKGAIREF-MPAGERSLIIP-AR*---------
>GCF_900095815.1~NZ_LT608329.1_1493 # 1411589 # 1413253 # -1 # ID=1_1493;partial=00;start_type=ATG;rbs_motif=GGA/GAG/AGG;rbs_spacer=5-10bp;gc_cont=0.517
------------------------------------------------------------
------------------------------------------------------------
------------------------------------------------------------
------------------------------------------------------------
------------------------------------------------------------
--------------MDN-----------EKKLFLKALKKKFE------------GEDPEE
-KSTNFYCFGG-WEQS--ERKREFTEYAKKAA-EKR-GGIPFYNP-------DI---GVP
LGQRKLMAYRVSGT-DAYV--------------------EGDDLHFVNNAAIQQMVDDIK
RTVIVGMDTAHAVLEKRLGVEVTPETINEYMEVINHALPGGAVVQEHMVEVHPGIVEDCY
AKVFTGDDNLADELDKRILIDINKEF------PEE-QAEQLKSYIGNRTYQVNRVPTIVV
RACDGGTVSRWSAMQIGMSFISAYKLCAGEAAIADFSFAAKHADVIEMGTIMPARRA-RG
PNEPGGVAFGTFADIVQTSRV-----SDDP-----------------ANVSLEV-IAGAA
ALYDQVWLGSYMSGG-VGFTQ-YATAS-YTD--DILDDFLYYGM----------------
EY-VEDKF--G-------ICGS-EP-TMDVVRDISTEVTLYSLEQYEEYPTLLEDHFGG-
SQRAAVAAAAAGCSTAFATGNSNAGVNGW-YLSQILHKEAHSRLGFYGYDLQDQCGASNS
LSIRSDEGLIHELRGPNYPNYAMNVGHQ-PEYAGIAQ----------APHAARGDAFCTN
PLIKVAFADKD-LSFDFTSPRKSIAKGALREF-IPEGERDLIIP-AGK*--------
>GCF_900095815.1~NZ_LT608329.1_1528 # 1442434 # 1444086 # -1 # ID=1_1528;partial=00;start_type=ATG;rbs_motif=GGAGG;rbs_spacer=5-10bp;gc_cont=0.507
------------------------------------------------------------
------------------------------------------------------------
------------------------------------------------------------
------------------------------------------------------------
------------------------------------------------------------
----------------M-----------ADKLFINALKKKFE-------------ESPEE
-KKTTFYTLGG-WKQS--ERKTEFVNAGKEVA-EKR--GIPQYNP-------DI---GTP
LGQRVLMPYQVSTT-DTYV--------------------EGDDLHFVNNAAMQQLWDDIR
RTVIVGLNHAHAVIEKRLGKEVTPETITHYLETVNHAMPGAAVVQEHMVETHPALVADSY
VKVFTGNDEIADEIDPAFVIDINKQF------PED-QAETLKAEVGDGIWQVVRIPTIVS
RTCDGATTSRWSAMQIGMSMISAYKQAAGEAATGDFAYAAKHAEVIHMGTYLPVRRA-RG
ENEPGGVPFGYLADICQSSRV----NYDDP-----------------VRVSLDV-VATGA
MLYDQIWLGSYMSGG-VGFTQ-YATAA-YTD--NILDDFTYFGK----------------
EY-VEDKY--G-------LCEA-PN-TMDTVLDIATEVTFYGLEQYEEYPALLEDQFGG-
SQRAAVVAAAAGCSTAFATGNAQTGLSGW-YLSMYLHKEQHSRLGFYGYDLQDQCGASNV
FSIRGDEGLPLELRGPNYPNYAMNVGHQ-GEYAGISQ----------APHAARGDAFVFN
PLVKIAFADDN-LVFDFTNVRGEFAKGALREF-EPAGERALITP-AK*---------
>U_35297~gi|262527001|emb|FP565147.1|_861 # 835144 # 836883 # 1 # ID=1_861;partial=00;start_type=ATG;rbs_motif=AGGAGG;rbs_spacer=11-12bp;gc_cont=0.510
------------------------------------------------------------
------------------------------------------------------------
------------------------------------------------------------
------------------------------------------------------------
------------------------------------------------------------
------------MPYND-----------IQHSFMKAMSDKFA-------------EKPES
-TETKFYVYGG-IAQKGGMRKREFIAEAQKIV-DSRVSGTPAYNP-------DV---GMP
QGQRFLMPYMMNHT-DIMV--------------------NADDLHWINNAAMQQCWDDMK
RGIVLGLDDAHGLLEARLGKEVTPDTISHYMEVLNHALPGGAVIQEHMVETKPMLVNDSY
AKIFTGDDDLADAVDRRFLLDINKEFAAGWEKPGE-QADQLKDAIGKKIWQILWMPTVVG
RQTDGGTMFRWVGMQVGMTMISAYKLCAGESVTGEFAYYAKHAAVVQLSNYMPVKRA-RA
HNEPGGMPLGINADSVRSPAL----FPNDP-----------------IRAELES-IAVAA
MVYDQLWFGTYMSGG-VGFTQ-YASAT-YTD--NILEDFCYKGC-------EIGL-----
DY-ANGEMG-S-------IKGD-KL-NMDILEEMIRAENDYCLTQYEAYPTVAESHFGG-
SVRACCAAAGCGSTVACATGLAQPTLSAW-SLSMLGHYERKGRLGFFGYDLQDQCTACGS
YSYQSDEGMPFEMRGVNYPNYAMNVGHQ-SAYAGLVM----------GAHVANKDAWVLS
PLWKVAFSDRD-LPFDRGYVTREYGLGANREYTKVAGERDLIIA-GHYGREPGAKL*
>U_35297~gi|262527001|emb|FP565147.1|_2893 # 2818751 # 2820490 # 1 # ID=1_2893;partial=00;start_type=ATG;rbs_motif=AGGAGG;rbs_spacer=11-12bp;gc_cont=0.512
------------------------------------------------------------
------------------------------------------------------------
------------------------------------------------------------
------------------------------------------------------------
------------------------------------------------------------
------------MPYND-----------IQHNFLKAMSDKFA-------------EKPES
-TATEFYTYGG-IAQKGGMRKREFIAEASKIV-DSRVNSTPAYNP-------DA---GMP
QGQRYLMPYMMNHT-DIMV--------------------NADDLHWINNAAMQQAWDDMK
RGIVLGLDDAHGLLEARLGKEVTPDTISNYMEVLNHALPGGAVIQEHMVETKPMLVNDSY
AKIFSGDDDLVDSVDRRFILDINKEFAAGYDKPGE-QADQLKDAIGKKIWQILWMPTVVA
RQTDGGTMFRWVGMQVGMTMINAYKLCAGESVTGEFAYYAKHAAVVQLSNYMPVKRA-RS
HNEPGGMPLGINADSTRSPAL----FPNDP-----------------IRAELES-IAVAA
MVYDQLWFGTYMSGG-VGFTQ-YASAT-YTD--NILEDFCYKGC-------EIGL-----
DY-AGGKMA-S-------IKGD-KL-NMDILEEIIRAENDYALTQYEAYPTVAESHFGG-
SVRACCAAAGCGSAVACATGLAQPALSAW-SLSMLGHYERVGRLGFFGYDLQDQCTACGS
YSYQSDEGMPFEMRGVNYPNYAMNVGHQ-SAYAGLVA----------GAHSANHDAWVLS
PLWKVAFSDRD-LPFDRGYVTREYGLGANREYTKVAGERDLIIA-GHYGREPGAKL*
>U_83947~MflrDRAFT_Methanoflorens_stordalmirensis_v4_3_scaffold3.4_237 # 215504 # 217180 # 1 # ID=4_237;partial=00;start_type=ATG;rbs_motif=GGAG/GAGG;rbs_spacer=5-10bp;gc_cont=0.572
------------------------------------------------------------
------------------------------------------------------------
------------------------------------------------------------
------------------------------------------------------------
------------------------------------------------------------
------------MATEK-----------TQKMFLEAMKKKFA-------------EDPTS
-NKTT-YKREG-WTQS--KDKREFQEWGAKIA-KDR--GIPAYNV-------NVHLGGMT
LGQRQLMPYNVSGT-DVMC--------------------EGDDLHYVNNPAMQQMWDEIR
RTVIVGLDTAHETLTRRLGKEVTPETINGYLEALNHTMPGAAIVQEHMVETHPALVEDCF
VKVFTGDDDLAAEIDKPFLVDINKLF------PKA-QAEQLKKAIGKTLWQGVHIPTIVS
RTCDGGNTSRWSAMQIGMSFIAAYNMCAGEAAVADLAFAAKHASLVEMANFLPARRA-RG
PNEPGGLSFGFMADMIQTDRI----YPEDP-----------------VKSSLEV-VAAGC
MLYDQIWLGSYMSGG-VGFTQ-YATAA-YTD--NILDDYSYYGN----------------
DY-AK-KYG-E-------DGKA-PS-TMDVVNDLGTEVTLYGIEQYEKYPTTLEDHFGG-
SQRATVLAAASGVTVAIATGNSNAGLSGW-YLSMLLHKDAWGRLGFYGYDLQDQCGSTNT
FSVRSDEGAPDELRGANYPNYAMNVGHQ-GGYAGIAK----------AAHVGRRDAFAVS
PLVKVCFADPN-LWFDFAAPRKEFARGALREF-QPAGERTIVSP-GRK-------F*
>U_85862~NODE_2133_length_15003_cov_249.83_8 # 4874 # 6727 # -1 # ID=19_8;partial=00;start_type=TTG;rbs_motif=AGGAGG;rbs_spacer=5-10bp;gc_cont=0.432
MAEDVNPSG---------------------------------------------------
------------------------------------------------------------
---------DAGESNEKF---------FHWRSTKIPLAT---------------------
-------ELSYRYD--------------------------------PMEMKE--------
------------------------------------------------------------
-----------KFLPTE-----------KQREIYNSLNKVFS-------------DDPMD
KVNKKVYKYGGVVGQS--RTKQEFVEWGKKLA-RER--GIPGYNR-------EV---GIP
LGQRYYEPQLISGT-DVIV--------------------DFDDLNLYNNPAMQQMVDDVK
RTVIIGLDIPHRVLQLRVGKEITPESMNLYMETLQHTLGGGAVVQEHMAEVHPGLTQDAY
AKVLTGDDELKDQFDKRWVLDVDKEF------HPE-RAEKLKKGIGEKLYVVTRNPTLRV
RIADGGAIKRGAAIASTMAFVASYRL-TGEAVISDFAYAAKHAQQISMGEIMWQSRS-RA
ENEPGGIPYGYWADICTAESK----LEPKPFLPAL--LEDLEEGKRQLDAVLEA-GAIAA
LALENYWLGVYMSGG-ISFTS-ASSIV-FTG--NILDDFVYRFA----------------
EL-VNTYYQ-G-------HERL-PS-KWTTGRSITEMANQYMMEVYEKYPALLEYHWGG-
AHRVTTMGIIGPALVTITTGDAMLGSMLVNYAIGLITKEGWLRTGFSGQEVQDHIGMPYS
CSLRAEEGGLIELRGLNTPYKSYTATHA-AASVVQCY----------AGMMGRGSAWCTS
PLVKAAFADSH-LVFNFREPRKEFARGALREF-EPAGERDLVRP-GRR*--------
>U_85862~NODE_1051_length_27943_cov_239.173_17 # 16671 # 18335 # 1 # ID=25_17;partial=00;start_type=ATG;rbs_motif=AGGAG;rbs_spacer=5-10bp;gc_cont=0.422
M-----------------------------------------------------------
------------------------------------------------------------
------------------------------------------------------------
------------------------------------------------------------
------------------------------------------------------------
---------------SK-----------KENIMIKRLKEIFN------------TEDLTD
-KHTSFYQFGG-WKQS--KRKQEFVIRAKQIA-ESR--GIPIYLRD----RDDI---GVP
LGQRFYEPLYISST-ETLC--------------------EREDLQLVNNAAIQQMGDDIK
RTVIIGLDLAHKILKERLGKEVTPETINHYMEVVNHTMPGGVVAQEHMAEVNPELTKDSY
AKIVTGNQELKDSLDSRFILDIDQLF------PEE-KAEEINDEIGSRIFQVTRVPTIAI
RIADGGIVHRWASQQTVLAFIAAYSI-GGGAPLSDFAFAGKHAQVIVLGNTTWPRRA-RA
PNEFGGIPFGYISDICQADRV------SDP-----------------LTYVLES-VALGG
VLYDLIWWGGYMGGG-VGPVN-GTASL-YTN--EVLDELSRYMD----------------
EW-IHHNYG-G-------YNSV-KP-SLEVVKKIAQESVCRVLEEYDNYPVLLEEHWGG-
GIRLNVISTLASITTGLATGNSLASLMAGHYVYAHLVKEAMGRNAWGGGEAVDLVSIPDI
VSTFPDGALIPELRGPNI--FSTMVAHS-AFPVGGIT----------ASHAAKGHPWVLS
PVVKVAFSDPN-LVFDFRYVRREIAKGAKREF-NFTGDRNALRP-GGE*--------
>U_88235~gb|MSDW01000001.1|_862 # 877337 # 878995 # 1 # ID=1_862;partial=00;start_type=ATG;rbs_motif=GGAG/GAGG;rbs_spacer=5-10bp;gc_cont=0.416
------------------------------------------------------------
------------------------------------------------------------
------------------------------------------------------------
------------------------------------------------------------
------------------------------------------------------------
----------------M-----------AEEKFIESLKNKFE-------------EDPTS
KNQKSLYQLGG-YKQS--KRKKEFQEAGQQIA-KER--GTSSFNE-------DI---GVP
LGQRVLMPYQLSHT-DMTV--------------------EPDDLHVLNNAAMQQAWDDIQ
RTVIVGLDMSHKVLEKRLGKDVTPETINQYLETYNHTQPGGAVVQEHMAECNPGVTGDAY
VKVFTGDDELKDEVDDQFLLDIDEKF------PED-QAEQLKDAIGETTWQILRVPTIVV
RTMDGATVRRWAAMQSCMAFISAYNLCAGEAPVSDFVFAAKHQSVVNMGSAMPRRRA-RG
ENEPGGIPYGYVADMVQSYRV----KPDDP-----------------ARATLEA-IALGA
VLYDQLYLGGYMSGG-VGFTQ-YATAT-YTD--NILEDYVYHGV----------------
DL-LEEKYG-G-------LGQA-DT-TMEDVEDIATEMTDYALSEYENYPAAMETHFGG-
SQRAAVTAASAGVTTAMATGNSNAGVNGW-YLSQLLHKERLGRLGFYGYDLQDQAGSANS
LSFRTDEGIPFELRGPNYPNYAMNVGHQ-SAYSGIAA----------GPHYAQGHAFCAN
PLVKIAFADDRALSFDFRNVTKEFGRGGLREF-EPEGERKGKIS-P*----------
>U_88236~gb|MRZU01000004.1|_451 # 450892 # 452550 # 1 # ID=4_451;partial=00;start_type=ATG;rbs_motif=GGAGG;rbs_spacer=5-10bp;gc_cont=0.467
------------------------------------------------------------
------------------------------------------------------------
------------------------------------------------------------
------------------------------------------------------------
------------------------------------------------------------
--------------MAD-----------KEKRFIKALKNKFE-------------EEPTD
-TKTHFYDLGG-YKQS--ERKKEFQERAAQIA-KER--GTPSLNE-------DI---GVP
LGQRVLMPYQLSHT-DTMV--------------------EPDDLHIINNAAMQQAWDDIQ
RTVIVGLDTAHQVMEKRLGVEVTPETINEYLEVFNHTQPGGAVVQEHMAECNPGVTGDAY
VKVFTGNDELADEIDDNLLIDINENF------PED-QAEQLKEAIGDSLWQAIRAPTIVT
RVMDGATIRRWAAMQSSMAFISSYSLCAGEAAIADFAYASKHSKVINMASAMPRRRA-RG
ENEPGGIPFGYMGDIAQSFRT----NPDDP-----------------SRATLET-ITLAA
VLYDQLYLGGYMSGG-VGFTQ-YATAT-YTD--DILDDFVYHGA----------------
EL-IDEKFG-G-------LGNV-EP-TMENVEEIATEMTDYSLSAYEDYPAAMEAHFGG-
SQRAAVVAASAGVAASMATGNANAGVNGW-YLSQLLHKERAGRLGFYGYDLQDQCGSANS
LSIRSDEGAPFELRGPNYPNYAMNVGHM-SAYAGIAA----------GGHWARGDAWVAS
PIIKVAFSDND-LSFDFANVNEEVGRGGLREF-EPEGERSGIIS-P*----------
>U_88236~gb|MRZU01000004.1|_452 # 452804 # 454465 # 1 # ID=4_452;partial=00;start_type=ATG;rbs_motif=GGA/GAG/AGG;rbs_spacer=5-10bp;gc_cont=0.427
------------------------------------------------------------
------------------------------------------------------------
------------------------------------------------------------
------------------------------------------------------------
------------------------------------------------------------
-------------MNEK-----------QSKRFIKALKNKFE-------------EEPTD
-TKTHFYDLGG-YKQS--ERKKEFQERAAQIA-KER--GTPSLNE-------DI---GVP
LGQRVLMPYQLSHT-DTMV--------------------EPDDLHIINNAAMQQAWDDIQ
RTVIVGLDTAHQVMEKRLGVEVTPETINEYLEVFNHTQPGGAVVQEHMAECNPGVTGDAY
VKVFTGNDELADEIDDNLLIDINENF------PED-QAEQLKEAIGDSLWQAIRAPTIVT
RVMDGATIRRWAAMQSSMAFISSYSLCAGEAAIADFAYASKHSKVINMASAMPRRRA-RG
ENEPGGIPFGYMGDIAQSFRT----NPDDP-----------------SRATLET-VALSA
MIYDQLYLGGYMSGG-VGFTQ-DGCCH-YTD--DILDDFVYYGK----------------
EL-VVDRFG-E-------VGSA-PV-NLDVVSELATEVNDYALGCYEDFPSAMETHFGG-
SQRAAIGGIAAGVTVGLATGHSQAGLSGW-FLSQNQHKERCGRLGFYGYDLQDQCGYPNS
FSYRTDESSPLELRGPNYPNAALNTEHM-PAYAGICA----------AAHVGCGDAWVVN
PFIKVAFSDDG-LCFDFADINGMFGRGGKREF-IPEGERSGILF-Y*----------
>AAQ63476.1 methyl coenzyme M reductase alpha subunit [uncultured archaeon]
------------------------------------------------------------
------------------------------------------------------------
------------------------------------------------------------
------------------------------------------------------------
------------------------------------------------------------
------------MPYGD-----------IQHNFLKAMSDKFA-------------EKPEE
-TNTKFYVYGG-WKQD--KRKVEFVEESKKLA-FARHSRTPGYNP-------DV---GMP
QGQRYLMPYMMNHT-DIMV--------------------NMDDLHWINNAAMQQCWDDMK
RGIVLGLDDAHGLLEARLGKEVTPDTISHYMEVLNHALPGGAVIQEHMVETKPMLVNDSY
CKIFTGDDDLADAIDRRFLLDINKEFAAGWDHPGE-QAEQLKEAIGKKIWQVLWMPTVVA
RTSDGGTMFRWVGMQVGMTMINAYKLCAGESVTGEFAYYAKHAAVVKLSNFMPVKRA-RA
HNEPGGMPLGINADSVRSNAL----FPNDP-----------------IRNELES-IAVAA
LVYDQLWFGTYMSGG-VGFTQ-YASAT-YTD--NILEDFCYKGC-------EIGL-----
DY-AGGEMA-S-------LKGD-KL-NMDILEEIIRAENDYALTQYEAYPTVAESHFGG-
SVRACCAAAGCGSAVACATGLTQPTLSAW-SLSQLGHYERIGRLGFFGYDLQDQATANCS
YSYQSDEGMPFEMRGVNYPNYAMNVGHQ-SAYGGLVA----------GAHCANHDAWVLS
PLWKVAFADRD-LPLDRGYVTKEFGVGGLREF-KPAGERDLIIG-GYYGR-------
>CBH39484.1 methyl coenzyme M reductase, alpha subunit [uncultured archaeon]
------------------------------------------------------------
------------------------------------------------------------
------------------------------------------------------------
------------------------------------------------------------
------------------------------------------------------------
------------MPYND-----------IQHNFLKAMSDKFA-------------EKPES
-TATEFYTYGG-IAQKGGMRKREFIAEASKIV-DSRVNSTPAYNP-------DA---GMP
QGQRYLMPYMMNHT-DIMV--------------------NADDLHWINNAAMQQAWDDMK
RGIVLGLDDAHGLLEARLGKEVTPDTISNYMEVLNHALPGGAVIQEHMVETKPMLVNDSY
AKIFSGDDDLVDSVDRRFILDINKEFAAGYDKPGE-QADQLKDAIGKKIWQILWMPTVVA
RQTDGGTMFRWVGMQVGMTMINAYKLCAGESVTGEFAYYAKHAAVVQLSNYMPVKRA-RS
HNEPGGMPLGINADSTRSPAL----FPNDP-----------------IRAELES-IAVAA
MVYDQLWFGTYMSGG-VGFTQ-YASAT-YTD--NILEDFCYKGC-------EIGL-----
DY-AGGKMA-S-------IKGD-KL-NMDILEEIIRAENDYALTQYEAYPTVAESHFGG-
SVRACCAAAGCGSAVACATGLAQPALSAW-SLSMLGHYERVGRLGFFGYDLQDQCTACGS
YSYQSDEGMPFEMRGVNYPNYAMNVGHQ-SAYAGLVA----------GAHSANHDAWVLS
PLWKVAFSDRD-LPFDRGYVTREYGLGANREYTKVAGERDLIIA-GHYGREPGAKL-
>CBH37407.1 methyl coenzyme M reductase, alpha subunit [uncultured archaeon]
------------------------------------------------------------
------------------------------------------------------------
------------------------------------------------------------
------------------------------------------------------------
------------------------------------------------------------
------------MPYND-----------IQHSFMKAMSDKFA-------------EKPES
-TETKFYVYGG-IAQKGGMRKREFIAEAQKIV-DSRVSGTPAYNP-------DV---GMP
QGQRFLMPYMMNHT-DIMV--------------------NADDLHWINNAAMQQCWDDMK
RGIVLGLDDAHGLLEARLGKEVTPDTISHYMEVLNHALPGGAVIQEHMVETKPMLVNDSY
AKIFTGDDDLADAVDRRFLLDINKEFAAGWEKPGE-QADQLKDAIGKKIWQILWMPTVVG
RQTDGGTMFRWVGMQVGMTMISAYKLCAGESVTGEFAYYAKHAAVVQLSNYMPVKRA-RA
HNEPGGMPLGINADSVRSPAL----FPNDP-----------------IRAELES-IAVAA
MVYDQLWFGTYMSGG-VGFTQ-YASAT-YTD--NILEDFCYKGC-------EIGL-----
DY-ANGEMG-S-------IKGD-KL-NMDILEEMIRAENDYCLTQYEAYPTVAESHFGG-
SVRACCAAAGCGSTVACATGLAQPTLSAW-SLSMLGHYERKGRLGFFGYDLQDQCTACGS
YSYQSDEGMPFEMRGVNYPNYAMNVGHQ-SAYAGLVM----------GAHVANKDAWVLS
PLWKVAFSDRD-LPFDRGYVTREYGLGANREYTKVAGERDLIIA-GHYGREPGAKL-
>AAQ63481.1 methyl coenzyme M reductase alpha subunit [uncultured archaeon]
------------------------------------------------------------
------------------------------------------------------------
------------------------------------------------------------
-------------------------------------------------M----------
------------------------------------------------------------
------------AYKYP-----------SEKIFVEALKAKFA------------GLDLSE
-TRVE-YKRAG-YVQN--ARKREFQAAGERVA-EQR--GMKQYDV-------NVHLGGMT
LGQRQLVPYKLSTT-PDIV--------------------EGDDLHYVNNPAMQQMWDDIK
RTIVVGMDLAHETLEKRLGKEVTPESIAGYMEAVNHTMPGAAIVQEHMVETHPGLVDDCY
VKMFTGDDELADEIDSQYVININDLF------DKEGQNDTIKAAIGKTTWQAVHIPTIVV
RCCDGGNTSRWSAMQIGMSFIAAYNMCAGEAAVADLAFAAKHAAAVQMAEMLPARRA-RS
PNEPGGLSFGYCADMCQTQRI----APDDP-----------------VRCTLEV-VATGT
MLYDQIWLGSYMSGG-VGFTQ-YATAA-YTN--DVLDDFTYYGY----------------
DY-ALNKYG-E-------DGTA-PN-DLATATDLATEVTLNAMECYEDYPTLLEDHFGG-
SQRAGVMAAASACTTGIATGNAQVALSGW-YMSMYLHKEGWGRLGFFGYDLQDQCGATNV
CSYQGDEGCCLELRGANYPNYAMNVGHQ-GEYAGITQ----------SAHSGNHDAYCCN
PLIKVTFADPS-LVFDFSHTRKEYARGAMRTF-RPAGERSLVIP-AGI---------
>AAU83007.1 methyl coenzyme M reductase subunit alpha [uncultured archaeon GZfos26B2]
------------------------------------------------------------
------------------------------------------------------------
------------------------------------------------------------
-------------------------------------------------M----------
------------------------------------------------------------
------------AYKYP-----------SEKIFVEALKAKFA------------GLDLAD
-QKTR-YVRAG-FVQN--ARKREFQAAGMRVA-EQR--GIKQYDV-------NVHLGGMT
LGQRQLVPYKLSTQ-PDIV--------------------EGDDLHYVNNPAMQQMWDDMK
RTIIVGMDLAHETLEKRLGKEVTPESIAGYMEAVNHTMPGAAIVQEHMVETHPGLVDDCY
VKMFTGDDELADEIDSQYVININDLF------DKEGQNEKIKAAIGKTTWQAIHIPTIVV
RCCDGGNTSRWSAMQLGMSYIAAYNMCAGEAAVADLAFAAKHAAAVQMAEMLPARRA-RS
PNEPGGLSFGYCADMVQKMRV----KPDDP-----------------VLYTLEV-VACGT
MLYDQIWLGSYMSGG-VGFTQ-YATAA-YTN--DVLDDFTYYGY----------------
DY-ALNKFG-P-------DGTA-PN-DLATATDLATEVTLNGMECYEDYPTLLEDHFGG-
SQRAGILAAASACTTGIATGNAQVALSAW-YMSMYVHKEGWGRLGFFGYDLQDQCGATNV
CSYQGDEGCCLELRGANYPNYAMNVGHQ-GEYAGFTG----------AAHAGAHDAYCCN
PLIKVCFADPS-LVFDFADIRKEYARGAMRTF-RPAGERSLVIP-AGV---------
>AAD45633.1 McrA, partial [uncultured methanogen ODP8-ME6]
------------------------------------------------------------
------------------------------------------------------------
------------------------------------------------------------
------------------------------------------------------------
------------------------------------------------------------
------------------------------------------------------------
------------------------------------------------------------
------------------------------------------------------------
------------------------------------------------------------
------------------------------------------------------------
-----------------------------------LSYAAKHAGVISMGEMLPARRA-RG
PNEPGGISFGHMADIIQTSRT----VPEDP-----------------AKVSLEV-LAAGA
VLYDQIWLGSYMSGG-VGFTQ-YSTAV-YTN--NILDDNIYYDL----------------
DY-INDKYN-G-AANVGTDNKI-NA-TIEVVKDIATESTIYGLENYERYPTTLEDHFGG-
SQRAGVVAAAAGVSTAIATGNGNAGLSAW-YLSMYLHKEAHGRLGSSGTTCR--------
----------------------TSVVRQ---------------------------TWSRT
SQMKV----------------------------------------------------
>BAD16558.1 methyl-coenzyme M reductase alpha subunit, partial [uncultured archaeon]
------------------------------------------------------------
------------------------------------------------------------
------------------------------------------------------------
------------------------------------------------------------
------------------------------------------------------------
------------------------------------------------------------
------------------------------------------------------------
------------------------------------------------------------
------------------------------------------------------------
------------------------------------------------------------
---------------------------AGEAAVANLAFSAKHAGLVSMSEMLPSRRA-RG
PNEPGGLSFGHMADIIQTSRV----DKKDP-----------------AHVALEV-VGAGC
MLYDQIWLGSYMSGG-VGFTQ-YATAA-YTN--NILDDNTYYDV----------------
DY-INDKYN-G-AANVGAD-KA-AA-TIEVVKDIATESTIYGLENYEKYPTVLEDHFGG-
SQRATMLAAASGVSTALATGNGNAGLSAW-YLSMYLHKEAHGRLGFFGYDLQ--------
------------------------------------------------------------
---------------------------------------------------------
>CAL58674.1 methyl coenzyme M reductase subunit alpha, partial [uncultured archaeon]
------------------------------------------------------------
------------------------------------------------------------
------------------------------------------------------------
------------------------------------------------------------
------------------------------------------------------------
------------------------------------------------------------
------------------------------------------------------------
------------------------------------------------------------
------------------------------------------------------------
---------------------------------------------------------IVI
RLTIG-------AMQIGMSFIAAYNMCAGEAAVADLAFSAKHAGLVSMSEMLPARRA-RG
PNEPGGLSFGHMADIIQTSRV----DKKDP-----------------AHVSLEV-VGAGC
MLYDQIWLGSYMSGG-VGFTQ-YATAA-YTN--NVLDENTYYDV----------------
DY-INDKYN-G-AADLGGE-KA-PA-TIETVKDIATESTIYGLENYEKYPTVLEDHFGG-
SQRATMLAAAVGVSTALATGNGNAGLSGW-YLSMYVHKEAHGRLGFFGFDLQDQCGATNV
FSYQSDEGEPLELRGAN-------------------------------------------
---------------------------------------------------------
>CAL58675.1 methyl coenzyme M reductase subunit alpha, partial [uncultured archaeon]
------------------------------------------------------------
------------------------------------------------------------
------------------------------------------------------------
------------------------------------------------------------
------------------------------------------------------------
------------------------------------------------------------
------------------------------------------------------------
------------------------------------------------------------
------------------------------------------------------------
---------------------------------------------------------IVI
RLRRG-------AMQIGMSFIAAYNMCAGEAAVADLAFSAKHAGLVSMSEMLPARRA-RG
PNEPGGLSFGHMADIIQTSRV----DKKDP-----------------AHVSLEV-VGAGC
MLYDQIWLGSYMSGG-VGFTQ-YATAA-YTN--NVLDENTYYDV----------------
DY-INDKYN-G-AANLGGE-KA-PA-TIETVKDIATESTIYGLENYEKYPTVLEDHFGG-
SQRATMLAAAAGVSTALATGNGNAGLSGW-YLSMYVHKEAHGRLGFFGFDLQDQCGATNV
FSYQSDEGEPLELRGANYPNYAMTL-----------------------------------
---------------------------------------------------------
>CAL58676.1 methyl coenzyme M reductase subunit alpha, partial [uncultured archaeon]
------------------------------------------------------------
------------------------------------------------------------
------------------------------------------------------------
------------------------------------------------------------
------------------------------------------------------------
------------------------------------------------------------
------------------------------------------------------------
------------------------------------------------------------
------------------------------------------------------------
------------------------------------------------------------
---------------------------AGEAAVADLAFSAKHAGLVSMSEMLPARRA-RG
PNEPGGLSFGHMADIIQTSRV----DKKDP-----------------AHVALEV-VGAGC
MLYDQIWLGSYMSGG-VGFTQ-YATAA-YTN--NILDDNTYHDV----------------
DY-INDKYG-G-AANLGTDNKA-PA-TIETVKDIATESTIYGLENYEKYPTVLEDHFGG-
SQRATMLAAASGVSTALATGNGNAGLSAW-YLSMYLHKEAHGRLGFFGYDLQDQCGATNV
FSYQSDEGEPLELRGANYPNYAMTL-----------------------------------
---------------------------------------------------------
