# Supplementary material for: Divergent methyl-coenzyme M reductase genes in a deep-subseafloor Archaeoglobi
Source: ISME J. 2019 Jan 16;13(5):1269–79. doi: 10.1038/s41396-018-0343-2 (PMC6474303; doi:10.1038/s41396-018-0343-2)
Supplement: Supplementary file 5 — Supplementary_File_2 [file 41396_2018_343_MOESM5_ESM.txt]

[
Fri Jul 14 16:19:05 2017: Loaded from /home/s4293811/Documents/mount/abisko/Joel/99_phd/01_Projects/46_Archaeoglobi/experiments/03-Genome_tree/02-Creating_the_Tree/archaea.v03/01-genomes/boot.root.dec.tree
Sun Oct  7 15:15:38 2018: tree_bootrootdec saved to /srv/projects/abisko/Joel/99_phd/01_Projects/46_Archaeoglobi/experiments/03-Genome_tree/02-Creating_the_Tree/archaea.v03/01-genomes/alpha.tre.tree
]
(((((((((((((((GCF_000025865.1~NC_014002.1_608:0.00626,
GCF_001888095.1~NZ_JWTK01000002.1_607:0.00159
)69:0.00396,
GCF_001889405.1~NZ_CP017921.1_61:0.00227
)92:0.01436,
GCA_001726015.1~MCNQ01000005.1_76:0.00639
)100:0.09639,
((GCA_900111645.1~FOHQ01000007.1_69:0.00637,
GCF_000013725.1~NC_007955.1_2588:0.02016
)62:0.00767,
(GCF_000765475.1~NZ_JRHO01000005.1_66:0.00557,
GCF_000970325.1~NZ_CP009518.1_591:0.01145
)'71:d__Archaea; p__Diaforarchaeota; c__Methanomicrobia; o__Methanosarcinales; f__Methanosarcinaceae; g__Methanococcoides; s__Methanococcoides':0.00581
)99:0.02536
)47:0.01066,
((((GCA_900114835.1~FOUJ01000003.1_168:0.01649,
GCF_000504205.1~NZ_AZAJ01000001.1_2225:0.00780
)100:0.02146,
GCA_900100715.1~FNCA01000001.1_400:0.01728
)100:0.01898,
GCA_001577565.1~LSRV01000012.1_8:0.03745
)100:0.02619,
((GCA_001896725.1~MPPA01000031.1_63:0.02395,
GCF_000328665.1~NC_019977.1_1620:0.01723
)100:0.03046,
GCF_000306725.1~NC_018876.1_780:0.04029
)54:0.01803
)86:0.02113
)84:0.02455,
(GCF_000196655.1~NC_014253.1_909:0.13277,
GCF_000217995.1~NC_015676.1_866:0.06543
)'51:d__Archaea; p__Diaforarchaeota; c__Methanomicrobia; o__Methanosarcinales; f__Methanosarcinaceae':0.01333
)'87:Methanosarcinaceae':0.02739,
AAD45633.1:0.15965
)'78:Methanosarcinaceae':0.02612,
(((CAL58674.1:0.00925,
CAL58675.1:0.00448
)100:0.03648,
CAL58676.1:0.00804
)81:0.01379,
BAD16558.1:0.01214
)'100:ANME-3':0.06496
)66:0.02013,
((((((((GCF_000970085.1~NZ_CP009506.1_4089:0.00000,
GCF_000970145.1~NZ_CP009508.1_4550:0.00000
)100:0.00299,
GCF_000007345.1~NC_003552.1_4771:0.00784
)100:0.01241,
GCF_000970205.1~NZ_CP009512.1_75:0.00641
)83:0.00995,
GCF_000970185.1~NZ_CP009511.1_75:0.00479
)'57:d__Archaea; p__Diaforarchaeota; c__Methanomicrobia; o__Methanosarcinales; f__Methanosarcinaceae; g__Methanosarcina; s__Methanosarcina':0.00730,
((GCA_001714685.2~MDTP02000004.1_6:0.02395,
GCF_000970265.1~NZ_CP009515.1_161:0.03439
)38:0.01190,
(GCF_000979455.1~NZ_JJOY01000005.1_205:0.00000,
GCF_000979975.1~NZ_JJQL01000030.1_34:0.00000
)'100:d__Archaea; p__Diaforarchaeota; c__Methanomicrobia; o__Methanosarcinales; f__Methanosarcinaceae; g__Methanosarcina; s__Methanosarcina':0.01963
)41:0.01421
)17:0.00758,
GCF_000970285.1~NZ_CP009516.1_88:0.00917
)24:0.00300,
((((GCA_000969925.1~CP009502.1_1735:0.00445,
GCF_001304615.1~NZ_LKAZ01000057.1_168:0.01270
)45:0.00735,
GCF_000969885.1~NZ_CP009501.1_1749:0.00566
)100:0.04110,
(GCF_000969905.1~NZ_CP009520.1_3596:0.02626,
GCF_000969945.1~NZ_CP009524.1_3586:0.00769
)88:0.00763
)38:0.00196,
((GCA_001316305.1~BBEF01000013.1_63:0.04235,
GCF_000970025.1~NZ_CP009528.1_83:0.00055
)100:0.01539,
GCF_000970305.1~NZ_CP009517.1_2534:0.00253
)94:0.00913
)'66:d__Archaea; p__Diaforarchaeota; c__Methanomicrobia; o__Methanosarcinales; f__Methanosarcinaceae; g__Methanosarcina; s__Methanosarcina':0.01475
)90:0.03342,
((GCF_000969965.1~NZ_CP009503.1_92:0.00000,
GCF_000970005.1~NZ_CP009504.1_89:0.00000
)'100:g__Methanosarcina; s__Methanosarcina':0.03020,
GCF_000970045.1~NZ_CP009505.1_108:0.05330
)'89:Methanosarcinaceae':0.03331
)'100:Methanosarcinaceae':0.07733
)99:0.06872,
(GCA_001317315.1~LKCM01000102.1_19:0.07367,
GCF_000685155.1~NZ_JMIY01000002.1_319:0.04181
)'100:Methanoperedenaceae':0.20959
)90:0.05681,
((GCA_001507975.1~LGEW01000002.1_72:0.00000,
GCA_001508185.1~LGFK01000018.1_13:0.00000
):0.00000,
GCF_000711905.1~NZ_JONQ01000011.1_84:0.00000
)'100:Methermicoccaceae':0.16391
)78:0.05805,
(((((GCA_001508615.1~LGHB01000045.1_11:0.00054,
GCA_001509375.1~LGFT01000100.1_4:0.00055
)'100:s__Methanosaeta_A':0.01658,
(GCA_001602645.1~LUYE01000004.1_51:0.00054,
GCF_000235565.1~NC_017527.1_524:0.00482
)57:0.00385
)100:0.03754,
GCA_001509375.1~LGFT01000098.1_4:0.04255
)'100:g__Methanosaeta_A':0.05407,
((GCA_001603225.1~LUYH01000181.1_4:0.00055,
GCF_000204415.1~NC_015416.1_674:0.00055
)'100:g__Methanosaeta; s__Methanosaeta':0.08706,
GCA_000014945.1~CP000477.1_587:0.03785
)65:0.02476
)'100:Methanosaetaceae':0.11286,
(AAQ63481.1:0.03720,
AAU83007.1:0.04179
)'100:ANME=2ac':0.21850
)95:0.08250
)58:0.05324,
(((((((((((((((((GCA_001509255.1~LGGD01000127.1_6:0.01531,
GCF_000691865.1~NZ_JMIO01000058.1_36:0.02019
):0.00840,
GCF_001602375.1~NZ_BCNY01000015.1_712:0.00808
)14:0.00566,
GCF_000015825.1~NC_009051.1_370:0.00486
)31:0.00767,
GCF_001017125.1~NZ_JXOJ01000001.1_178:0.01535
)'43:d__Archaea; p__Diaforarchaeota; c__Methanomicrobia; o__Methanomicrobiales; f__Methanocullaceae; g__Methanoculleus':0.00779,
GCF_900095385.1~NZ_FMID01000031.1_26:0.00355
)33:0.00371,
GCF_001571405.1~NZ_BCNX01000007.1_326:0.01447
)35:0.00526,
(GCF_000304355.2~NC_018227.2_1534:0.00520,
GCF_900036045.1~NZ_LT158599.1_1702:0.00457
)'100:d__Archaea; p__Diaforarchaeota; c__Methanomicrobia; o__Methanomicrobiales; f__Methanocullaceae; g__Methanoculleus; s__Methanoculleus':0.02192
)32:0.00745,
GCA_001896715.1~MPOY01000389.1_3:0.02684
)54:0.00976,
(((((((GCF_000015825.1~NC_009051.1_601:0.00636,
GCF_900095385.1~NZ_FMID01000057.1_5:0.00331
)82:0.00189,
(GCF_001017125.1~NZ_JXOJ01000001.1_413:0.00055,
GCF_001602375.1~NZ_BCNY01000014.1_52:0.00152
)'98:d__Archaea; p__Diaforarchaeota; c__Methanomicrobia; o__Methanomicrobiales; f__Methanocullaceae; g__Methanoculleus; s__Methanoculleus':0.00787
)78:0.00416,
GCA_001896715.1~MPOY01000500.1_6:0.03462
)77:0.01429,
GCF_000691865.1~NZ_JMIO01000060.1_25:0.01296
)89:0.02122,
GCA_900025055.1~FIZL01000073.1_15:0.04778
)60:0.01369,
(GCF_000304355.2~NC_018227.2_1756:0.00408,
GCF_900036045.1~NZ_LT158599.1_1953:0.00392
)'95:d__Archaea; p__Diaforarchaeota; c__Methanomicrobia; o__Methanomicrobiales; f__Methanocullaceae; g__Methanoculleus; s__Methanoculleus':0.01646
)28:0.00397,
GCF_001571405.1~NZ_BCNX01000007.1_81:0.01527
)100:0.04116
)85:0.03439,
(((GCF_000147875.1~NC_014507.1_2409:0.04278,
GCF_000243255.1~NZ_CM001436.1_2867:0.03150
)67:0.01315,
GCF_000711215.1~NZ_JOMF01000006.1_123:0.05817
)'99:f__Methanomicrobiaceae':0.03173,
GCF_000327485.1~NC_019943.1_866:0.13376
)'48:d__Archaea; p__Diaforarchaeota; c__Methanomicrobia; o__Methanomicrobiales':0.01973
)13:0.01998,
((GCF_000147875.1~NC_014507.1_1984:0.01092,
GCF_000784355.1~NZ_KN360943.1_67:0.00690
)'100:f__Methanomicrobiaceae; g__Methanolacinia; s__Methanolacinia':0.07796,
(GCF_000275865.1~NZ_CM001555.1_1690:0.02374,
GCF_001571385.1~NZ_BCNW01000001.1_1276:0.02452
)'89:f__Methanofollaceae; g__Methanofollis; s__Methanofollis':0.01483
)'29:d__Archaea; p__Diaforarchaeota; c__Methanomicrobia; o__Methanomicrobiales':0.01098
)51:0.03171,
(GCF_000275865.1~NZ_CM001555.1_495:0.02031,
GCF_001571385.1~NZ_BCNW01000001.1_704:0.02107
)'100:d__Archaea; p__Diaforarchaeota; c__Methanomicrobia; o__Methanomicrobiales; f__Methanofollaceae; g__Methanofollis; s__Methanofollis':0.01823
)40:0.01671,
(((((GCF_000015765.1~NC_008942.1_1104:0.01406,
GCF_000430905.1~NZ_AUMX01000016.1_46:0.01793
)56:0.00813,
GCF_000015765.1~NC_008942.1_1608:0.00503
)47:0.00558,
GCF_000430905.1~NZ_AUMX01000003.1_35:0.02054
)'100:g__Methanocorpusculum; s__Methanocorpusculum':0.09223,
GCA_001508455.1~LGGJ01000137.1_6:0.03359
)'70:f__Methanocorpusculaceae':0.02401,
GCF_000013445.1~NC_007796.1_2282:0.09026
)'54:d__Archaea; p__Diaforarchaeota; c__Methanomicrobia; o__Methanomicrobiales':0.02983
)87:0.03493,
GCF_000021965.1~NC_011832.1_2287:0.08929
)47:0.02823,
(GCA_001412335.1~LKUF01000111.1_1:0.06920,
GCF_000235685.2~NZ_AGIY02000001.1_1715:0.05733
)'45:d__Archaea; p__Diaforarchaeota; c__Methanomicrobia; o__Methanomicrobiales; f__Methanoregulaceae':0.02446
)64:0.03609,
(GCF_000017625.1~NC_009712.1_600:0.08161,
GCF_000327485.1~NC_019943.1_2573:0.05892
)'73:d__Archaea; p__Diaforarchaeota; c__Methanomicrobia; o__Methanomicrobiales; f__Methanoregulaceae; g__Methanoregula; s__Methanoregula':0.02599
)'98:Methanomicrobiales':0.16394,
(((GCA_000011005.1~AP011532.1_529:0.02494,
GCF_000063445.1~NC_009464.1_1057:0.06508
)65:0.01546,
GCF_000251105.1~NC_017034.1_909:0.00990
)'100:Methanocellales':0.09442,
U_83947~MflrDRAFT_Methanoflorens_stordalmirensis_v4_3_scaffold3.4_237:0.13969
)56:0.04710
)59:0.04792
)83:0.11533,
((((((((((((GCF_001477655.1~NZ_CP011266.1_1346:0.01474,
GCF_001729385.1~NZ_LZPL01000035.1_1:0.04148
)100:0.03212,
GCF_000529525.1~NZ_HG796207.1_15:0.03635
)87:0.02212,
GCF_000016525.1~NC_009515.1_896:0.04596
)'95:g__Methanobrevibacter_A':0.03337,
GCF_001563245.1~NZ_CP014265.1_1114:0.08080
)100:0.07532,
(GCF_000012545.1~NC_007681.1_312:0.01356,
GCF_001729965.1~NZ_JRWK01000005.1_21:0.02311
)'100:g__Methanosphaera':0.09618
)39:0.02311,
(((GCF_000745485.1~NZ_KN050693.1_335:0.00000,
GCF_000746075.1~NZ_JQKN01000002.1_410:0.00000
)'95:s__Methanobacterium_D':0.00328,
GCF_001729285.1~NZ_LZPM01000018.1_9:0.00175
)'100:g__Methanobacterium_D':0.05893,
GCF_000191585.1~NC_015216.1_2272:0.08231
)63:0.03715
)22:0.01841,
((((GCA_001316325.1~BBES01000001.1_98:0.00566,
GCF_000762265.1~NZ_CP006933.1_2168:0.00054
)'99:s__Methanobacterium':0.00664,
GCF_000499765.1~NC_023044.1_1784:0.01711
)41:0.00494,
GCF_000302455.1~NZ_AMPO01000001.1_74:0.00717
)100:0.02301,
GCA_000309865.1~AMGN01000010.1_28:0.01724
)'100:g__Methanobacterium':0.06100
)'73:d__Archaea; p__Euryarchaeota; c__Methanobacteria; o__Methanobacteriales; f__Methanobacteriaceae':0.02662,
((((GCF_000008645.1~NC_000916.1_1104:0.00166,
GCF_000828575.1~NZ_AP011952.1_1037:0.00165
)88:0.00670,
GCF_000145295.1~NC_014408.1_1473:0.00161
)'96:d__Archaea; p__Euryarchaeota; c__Methanobacteria; o__Methanobacteriales; f__Methanothermobacteraceae; g__Methanothermobacter':0.01250,
GCF_900095815.1~NZ_LT608329.1_1493:0.02185
)99:0.04106,
GCF_000166095.1~NC_014658.1_739:0.07438
)64:0.02550
)'74:Methanobacteriales (MrtA)':0.03166,
((((GCF_000025525.1~NC_013887.1_432:0.00507,
GCF_000091665.1~NC_000909.1_86:0.00182
)80:0.00500,
GCF_000739065.1~NZ_CP009149.1_514:0.01047
)71:0.00774,
GCF_000024625.1~NC_013407.1_1198:0.01275
)'100:f__Methanocaldococcaceae; g__Methanocaldococcus':0.02559,
((GCF_000214415.1~NC_015562.1_450:0.01680,
GCF_000243455.1~NZ_AGJL01000024.1_15:0.02238
)'72:g__Methanotorris; s__Methanotorris':0.00810,
GCF_000376965.1~NZ_AQXV01000055.1_109:0.06383
)'74:f__Methanococcaceae':0.01108
)'94:Methanococcales (MrtA)':0.03443
)100:0.06133,
(((((((((GCF_000016125.1~NC_009135.1_17:0.01718,
GCF_000017225.1~NC_009637.1_818:0.00313
)33:0.00313,
GCF_000018485.1~NC_009975.1_1133:0.00055
)38:0.00502,
GCF_000017165.1~NC_009634.1_902:0.03527
)50:0.01058,
(GCF_000011585.1~NC_005791.1_1586:0.00173,
GCF_000220645.1~NC_015847.1_1704:0.00164
)100:0.01855
)100:0.02628,
GCF_000006175.1~NC_014222.1_1130:0.03680
)'100:g__Methanococcus; s__Methanococcus':0.05661,
GCF_000376965.1~NZ_AQXV01000031.1_6:0.03561
)35:0.02291,
(GCF_000017185.1~NC_009635.1_1284:0.06546,
GCF_000179575.2~NC_015636.1_979:0.03244
)60:0.01908
)93:0.02623,
GCF_000243455.1~NZ_AGJL01000010.1_16:0.01301
)'93:f__Methanococcaceae':0.01954,
(((((GCF_000363885.1~NZ_APMM01000014.1_20:0.00000,
GCF_000371805.1~NZ_AQUK01000001.1_1149:0.00000
)'100:g__Methanocaldococcus_A; s__Methanocaldococcus_A':0.03898,
GCF_000092305.1~NC_014122.1_282:0.01261
)31:0.01070,
(GCF_000024625.1~NC_013407.1_147:0.00207,
GCF_000739065.1~NZ_CP009149.1_1083:0.01318
)'67:g__Methanocaldococcus; s__Methanocaldococcus':0.00282
)29:0.01516,
((GCF_000023985.1~NC_013156.1_955:0.01369,
GCF_000025525.1~NC_013887.1_1338:0.00681
)40:0.00348,
GCF_000091665.1~NC_000909.1_907:0.00159
)'84:g__Methanocaldococcus':0.00857
)'98:f__Methanocaldococcaceae':0.03658,
GCF_000214415.1~NC_015562.1_1256:0.01126
)71:0.01597
)'100:Methanococcales':0.06520
)100:0.05409,
GCA_000007185.1~AE009439.1_703:0.16223
)99:0.06687,
((((((((((GCF_000016525.1~NC_009515.1_1011:0.00242,
GCF_000151225.1~NZ_GG704759.1_750:0.00091
)'100:s__Methanobrevibacter_A':0.03851,
GCF_000529525.1~NZ_HG796199.1_296:0.02823
)76:0.01339,
((GCF_001477655.1~NZ_CP011266.1_2020:0.01406,
GCF_001729385.1~NZ_LZPL01000056.1_24:0.02674
)60:0.00477,
GCF_001548675.1~NZ_CP010834.1_1856:0.02063
)76:0.01062
)'91:g__Methanobrevibacter_A':0.02785,
(GCF_000024185.1~NC_013790.1_1905:0.02955,
GCF_001563245.1~NZ_CP014265.1_1381:0.01834
)'100:g__Methanobrevibacter; s__Methanobrevibacter':0.06362
)100:0.04300,
(((GCF_000513315.1~NZ_HG794426.1_954:0.03663,
GCF_001639285.1~NZ_LWMW01000054.1_11:0.03610
)'76:g__Methanobrevibacter_C; s__Methanobrevibacter_C':0.00813,
(GCF_001639265.1~NZ_LWMT01000244.1_21:0.03650,
GCF_001639295.1~NZ_LWMV01000094.1_19:0.03484
)'92:g__Methanobrevibacter_D; s__Methanobrevibacter_D':0.01889
)91:0.01828,
((GCF_000320505.1~NZ_BAGX02000020.1_75:0.00625,
GCF_000404165.1~NC_021355.1_1500:0.00054
)100:0.06040,
GCF_000621965.1~NZ_KK211377.1_84:0.04828
)'99:g__Methanobrevibacter_B; s__Methanobrevibacter_B':0.04149
)59:0.01141
)100:0.06836,
((((((GCF_000499765.1~NC_023044.1_1653:0.01499,
GCF_000762265.1~NZ_CP006933.1_935:0.00055
)38:0.00054,
GCA_001316325.1~BBES01000007.1_36:0.00055
)51:0.01437,
GCF_000302455.1~NZ_AMPO01000008.1_105:0.00888
)78:0.01833,
GCA_000309865.1~AMGN01000020.1_5:0.00947
)'100:g__Methanobacterium':0.05204,
(GCF_000191585.1~NC_015216.1_352:0.02671,
GCF_000744455.1~NZ_JQLY01000001.1_2221:0.01323
)'97:g__Methanobacterium_B':0.02086
)83:0.03491,
(GCF_000214725.1~NC_015574.1_2061:0.02708,
GCF_900095295.1~NZ_LT607756.1_1944:0.04426
)'97:g__Methanobacterium_C; s__Methanobacterium_C':0.02654
)43:0.01464
)46:0.01330,
((GCF_000745485.1~NZ_JQJK01000015.1_145:0.00000,
GCF_000746075.1~NZ_JQKN01000013.1_69:0.00000
)'99:s__Methanobacterium_D':0.00313,
GCF_001729285.1~NZ_LZPM01000013.1_32:0.00351
)'100:g__Methanobacterium_D':0.05440
)'72:d__Archaea; p__Euryarchaeota; c__Methanobacteria; o__Methanobacteriales; f__Methanobacteriaceae':0.03469,
(((GCF_000008645.1~NC_000916.1_1140:0.00336,
GCF_000828575.1~NZ_AP011952.1_1072:0.00170
)47:0.00167,
GCF_000145295.1~NC_014408.1_1508:0.00171
)'49:d__Archaea; p__Euryarchaeota; c__Methanobacteria; o__Methanobacteriales; f__Methanothermobacteraceae; g__Methanothermobacter':0.00627,
GCF_900095815.1~NZ_LT608329.1_1528:0.00054
)93:0.01645
)84:0.04195,
GCA_001507955.1~LGEU01000033.1_17:0.05429
)91:0.05246,
GCF_000166095.1~NC_014658.1_789:0.08669
)'100:Methanobacteriales':0.10036
)65:0.04645
)63:0.01488,
(((((((((((GCA_000437835.1~FR903863.1_54:0.00000,
GCF_000300255.2~NC_020913.1_387:0.00000
)'100:s__Methanomethylophilus':0.01082,
(GCF_001481295.1~NZ_LOPS01000026.1_28:0.02635,
GCF_001560915.1~NZ_CP014214.1_1402:0.08360
)71:0.02013
)78:0.02060,
GCF_000350305.1~NC_020892.1_454:0.03169
)'100:g__Methanomethylophilus':0.07413,
GCF_000800805.1~NZ_CP010070.1_192:0.07113
)32:0.02029,
GCA_001563305.1~CP013703.1_619:0.06810
)69:0.04341,
GCA_001421175.1~LJKL01000008.1_33:0.06180
)'100:f__Methanomethylophilaceae':0.14210,
((GCF_000308215.1~NZ_CAJE01000012.1_130:0.04350,
GCF_000404225.1~NC_021353.1_1481:0.04296
)79:0.02235,
GCA_001512965.1~LFRW01000043.1_37:0.04520
)'92:f__Methanomassiliicoccaceae':0.04265
)'81:Methanomassiliicoccales':0.09662,
((U_88236~gb|MRZU01000004.1|_451:0.01824,
U_88236~gb|MRZU01000004.1|_452:0.17041
)100:0.10363,
U_88235~gb|MSDW01000001.1|_862:0.15102
)'100:Methanonatronarchaeia':0.18281
)93:0.06402,
((((((GCA_001587575.1~LNJC01000051.1_5:0.00000,
GCA_001587655.1~LNGE01000012.1_39:0.00000
):0.00000,
GCA_001587695.1~LNGF01000014.1_3:0.00000
)100:0.00383,
GCA_001587675.1~LNGD01000052.1_8:0.00614
)60:0.00460,
((GCA_001587595.1~LNJB01000002.1_54:0.00000,
GCA_001587605.1~LNJD01000003.1_57:0.00000
):0.00000,
GCA_001587635.1~LNJE01000007.1_19:0.00000
)'100:s__Methanofastidiosum':0.01264
)62:0.00913,
GCA_001587715.1~LNGC01000006.1_28:0.01192
)'100:Methanofastidiosales':0.16070,
(((CBH37407.1:0.00055,
U_35297~gi|262527001|emb|FP565147.1|_861:0.00055
)100:0.02555,
(CBH39484.1:0.00055,
U_35297~gi|262527001|emb|FP565147.1|_2893:0.00055
)100:0.03116
)98:0.06298,
AAQ63476.1:0.03845
)'100:ANME-1':0.44264
)93:0.10183
)79:0.05348,
(((GCA_001717005.1~MAGS01000030.1_90:0.00000,
GCA_001717035.1~MAGT01000008.1_103:0.00000
)100:0.02264,
GCA_001717025.1~MAGU01000068.1_30:0.02744
)'100:g__Methanomethylicus':0.05552,
(GCA_001717015.1~MAGV01000073.1_10:0.00055,
GCA_001717085.1~MAGW01000233.1_4:0.02226
)'100:g__V4':0.04907
)'100:Verstraetearchaeota':0.17612
)62:0.03257,
((((((((JGI24724J26744_100174111:0.22290,
JGI24724J26744_100202833:0.16145
)100:0.12541,
JGI24724J26744_100679051:0.18170
)60:0.04419,
JGI24724J26744_100352853:0.27639
)'100:Coal Oil Point':0.30829,
GCA_001766825.1~LYOR01000001.1_301:0.42869
)69:0.08649,
U_85862~NODE_2133_length_15003_cov_249.83_8:0.22571
)100:0.20549,
((GCA_001399795.1~LIHK01000056.1_152:0.13730,
GCA_001399805.1~LIHJ01000018.1_10:0.18660
)'22:Bathyarchaeota':0.05859,
JGI24025J20009_100133354:0.37706
)100:0.34539
)100:0.26534,
((((GCA_001766815.1~LYOS01000002.1_372:0.15113,
GCA_001766825.1~LYOR01000003.1_42:0.14497
)99:0.17923,
(GCA_001766815.1~LYOS01000008.1_5:0.13073,
GCA_001766825.1~LYOR01000007.1_33:0.09057
)100:0.26587
)'100:Syntropharchaeum':0.15927,
U_85862~NODE_1051_length_27943_cov_239.173_17:0.38511
)99:0.13530,
(GCA_001766815.1~LYOS01000003.1_176:0.11465,
GCA_001766825.1~LYOR01000007.1_47:0.06844
)'100:Syntropharchaeum':0.54820
)58:0.08713
)100:0.25484,
((((AGA20297.1:0.00545,
AGA20298.1:0.00055
)71:0.00054,
AGA20296.1:0.01082
)91:0.02749,
AGA20295.1:0.00055
)'100:Red Sea':0.34062,
GCA_001766815.1~LYOS01000001.1_339:0.88322
)76:0.34258
)73:0.10496
)63:0.01488
)100;
