# Supplementary material for: Divergent methyl-coenzyme M reductase genes in a deep-subseafloor Archaeoglobi
Source: ISME J. 2019 Jan 16;13(5):1269–79. doi: 10.1038/s41396-018-0343-2 (PMC6474303; doi:10.1038/s41396-018-0343-2)
Supplement: Supplementary file 6 — Supplementary_File_3 [file 41396_2018_343_MOESM6_ESM.txt]

(JGI24025J20009_100133354:0.4477312025,(((((((JGI24724J26744_100174111:0.2282999972,JGI24724J26744_100202833:0.1700209470)100:0.1313410381,JGI24724J26744_100679051:0.1766342863)61:0.0498672888,JGI24724J26744_100352853:0.2854510112)100:0.3225226492,GCA_001766825.1_LYOR01000001.1_301:0.4491357218)79:0.0807038528,U_85862_NODE_2133_length_15003_cov_249.83_8:0.2393847896)100:0.2188015668,((((((AGA20298.1:0.0000029195,AGA20297.1:0.0059325733)77:0.0000029195,AGA20296.1:0.0118912570)88:0.0299715171,AGA20295.1:0.0000025619)100:0.4035337747,GCA_001766815.1_LYOS01000001.1_339:0.9668468462)95:0.3261210510,(((((GCA_000007185.1_AE009439.1_703:0.0000029195,GCA_000007185.1.renamed.faa_GCA_000007185.1_AE009439.1_703:0.0000029195)100:0.1711001943,((((((GCA_000309865.1_AMGN01000010.1_28:0.0184266749,(((GCA_001316325.1_BBES01000001.1_98:0.0064016538,GCF_000762265.1_NZ_CP006933.1_2168:0.0000029195)99:0.0078075261,GCF_000499765.1_NC_023044.1_1784:0.0187270677)47:0.0052963310,GCF_000302455.1_NZ_AMPO01000001.1_74:0.0083777831)96:0.0263987878)100:0.0585383242,(GCF_000191585.1_NC_015216.1_2272:0.0795272013,((GCF_000745485.1_NZ_KN050693.1_335:0.0000029195,GCF_000746075.1_NZ_JQKN01000002.1_410:0.0000029195)97:0.0035552834,GCF_001729285.1_NZ_LZPM01000018.1_9:0.0020233118)100:0.0715455098)75:0.0433720503)42:0.0239457870,((GCF_000012545.1_NC_007681.1_312:0.0149965135,GCF_001729965.1_NZ_JRWK01000005.1_21:0.0255041707)100:0.1099813941,((GCF_000016525.1_NC_009515.1_896:0.0499765684,(GCF_000529525.1_NZ_HG796207.1_15:0.0406486762,(GCF_001477655.1_NZ_CP011266.1_1346:0.0154833795,GCF_001729385.1_NZ_LZPL01000035.1_1:0.0472961008)98:0.0365629961)78:0.0232192390)88:0.0385013090,GCF_001563245.1_NZ_CP014265.1_1114:0.0868506703)100:0.0780344992)55:0.0276315376)82:0.0341197119,((((GCF_000008645.1_NC_000916.1_1104:0.0019271399,GCF_000828575.1_NZ_AP011952.1_1037:0.0017893840)96:0.0074926083,GCF_000145295.1_NC_014408.1_1473:0.0018939689)99:0.0157017278,GCF_900095815.1_NZ_LT608329.1_1493:0.0228860096)100:0.0494583825,GCF_000166095.1_NC_014658.1_739:0.0756567645)56:0.0291743656)73:0.0343959738,((GCF_000024625.1_NC_013407.1_1198:0.0137129656,((GCF_000025525.1_NC_013887.1_432:0.0056362743,GCF_000091665.1_NC_000909.1_86:0.0020017431)79:0.0055585445,GCF_000739065.1_NZ_CP009149.1_514:0.0116430762)66:0.0089757462)93:0.0271443295,((GCF_000214415.1_NC_015562.1_450:0.0183683678,GCF_000243455.1_NZ_AGJL01000024.1_15:0.0248661703)71:0.0094171275,GCF_000376965.1_NZ_AQXV01000055.1_109:0.0693034079)78:0.0127163888)82:0.0333860264)97:0.0689480545,((((((GCF_000006175.1_NC_014222.1_1130:0.0350047314,((GCF_000011585.1_NC_005791.1_1586:0.0018492983,GCF_000220645.1_NC_015847.1_1704:0.0018269472)100:0.0220005854,(GCF_000016125.1_NC_009135.1_17:0.0175294678,((GCF_000017165.1_NC_009634.1_902:0.0415219675,GCF_000017225.1_NC_009637.1_818:0.0019227764)31:0.0036678496,GCF_000018485.1_NC_009975.1_1133:0.0017426083)37:0.0029158499)53:0.0105313340)99:0.0300239778)100:0.0590978918,GCF_000017185.1_NC_009635.1_1284:0.0581884126)52:0.0245228890,GCF_000376965.1_NZ_AQXV01000031.1_6:0.0356042616)59:0.0259106306,GCF_000179575.2_NC_015636.1_979:0.0476202863)96:0.0296268015,GCF_000243455.1_NZ_AGJL01000010.1_16:0.0114875217)93:0.0207119599,((((GCF_000023985.1_NC_013156.1_955:0.0105554672,(GCF_000025525.1_NC_013887.1_1338:0.0088035303,GCF_000091665.1_NC_000909.1_907:0.0044023258)44:0.0058499563)66:0.0162055052,(GCF_000363885.1_NZ_APMM01000014.1_20:0.0000029195,GCF_000371805.1_NZ_AQUK01000001.1_1149:0.0000029195)100:0.0379124666)17:0.0025413358,((GCF_000024625.1_NC_013407.1_147:0.0036485835,GCF_000739065.1_NZ_CP009149.1_1083:0.0132165903)50:0.0057894555,GCF_000092305.1_NC_014122.1_282:0.0208190588)42:0.0091727941)92:0.0401340643,GCF_000214415.1_NC_015562.1_1256:0.0157039164)55:0.0170125775)99:0.0706541434)98:0.0615660214)97:0.0766620612,((((((((GCA_000309865.1_AMGN01000020.1_5:0.0103578333,((GCA_001316325.1_BBES01000007.1_36:0.0000029195,(GCF_000499765.1_NC_023044.1_1653:0.0167991617,GCF_000762265.1_NZ_CP006933.1_935:0.0000029195)50:0.0000022032)63:0.0163059704,GCF_000302455.1_NZ_AMPO01000008.1_105:0.0099403274)66:0.0201538065)100:0.0574230105,(GCF_000191585.1_NC_015216.1_352:0.0287216082,GCF_000744455.1_NZ_JQLY01000001.1_2221:0.0155531660)94:0.0234056729)89:0.0404203207,(GCF_000214725.1_NC_015574.1_2061:0.0293818441,GCF_900095295.1_NZ_LT607756.1_1944:0.0498538088)96:0.0276405781)37:0.0142186466,(((((GCF_000016525.1_NC_009515.1_1011:0.0036786669,GCF_000151225.1_NZ_GG704759.1_750:0.0000021187)100:0.0421186169,GCF_000529525.1_NZ_HG796199.1_296:0.0314693408)69:0.0155583489,((GCF_001477655.1_NZ_CP011266.1_2020:0.0156792988,GCF_001729385.1_NZ_LZPL01000056.1_24:0.0295890668)45:0.0052808527,GCF_001548675.1_NZ_CP010834.1_1856:0.0229136797)58:0.0113123011)93:0.0301936225,(GCF_000024185.1_NC_013790.1_1905:0.0340053402,GCF_001563245.1_NZ_CP014265.1_1381:0.0187786089)100:0.0711362684)100:0.0471307131,(((GCF_000320505.1_NZ_BAGX02000020.1_75:0.0074225861,GCF_000404165.1_NC_021355.1_1500:0.0000029487)100:0.0647097812,GCF_000621965.1_NZ_KK211377.1_84:0.0540236249)98:0.0452052212,((GCF_000513315.1_NZ_HG794426.1_954:0.0413873706,GCF_001639285.1_NZ_LWMW01000054.1_11:0.0381797744)67:0.0090325939,(GCF_001639265.1_NZ_LWMT01000244.1_21:0.0405353350,GCF_001639295.1_NZ_LWMV01000094.1_19:0.0374387313)90:0.0210516189)79:0.0210050724)55:0.0116613348)99:0.0764115733)57:0.0131539811,((GCF_000745485.1_NZ_JQJK01000015.1_145:0.0000029195,GCF_000746075.1_NZ_JQKN01000013.1_69:0.0000029195)100:0.0034235470,GCF_001729285.1_NZ_LZPM01000013.1_32:0.0039342590)100:0.0631420044)88:0.0348198243,(GCF_000008645.1_NC_000916.1_1140:0.0019060948,((GCF_000145295.1_NC_014408.1_1508:0.0018819565,GCF_900095815.1_NZ_LT608329.1_1528:0.0075360780)36:0.0018707997,GCF_000828575.1_NZ_AP011952.1_1072:0.0018764775)36:0.0018446310)84:0.0186456684)97:0.0472800047,GCA_001507955.1_LGEU01000033.1_17:0.0589989999)93:0.0576568348,GCF_000166095.1_NC_014658.1_789:0.0965746012)96:0.1061506776)37:0.0407859908,(((((GCA_000011005.1_AP011532.1_529:0.0288994643,GCF_000063445.1_NC_009464.1_1057:0.0711059853)66:0.0175041698,GCF_000251105.1_NC_017034.1_909:0.0112939165)100:0.1048775025,U_83947_MflrDRAFT_Methanoflorens_stordalmirensis_v4_3_scaffold3.4_237:0.1501640048)39:0.0488547186,(((GCA_001412335.1_LKUF01000111.1_1:0.0761584686,GCF_000235685.2_NZ_AGIY02000001.1_1715:0.0628689979)44:0.0263207578,((((GCA_001508455.1_LGGJ01000137.1_6:0.0367010651,(((GCF_000015765.1_NC_008942.1_1104:0.0150671796,GCF_000430905.1_NZ_AUMX01000016.1_46:0.0200633280)60:0.0090587338,GCF_000015765.1_NC_008942.1_1608:0.0056063974)62:0.0058838593,GCF_000430905.1_NZ_AUMX01000003.1_35:0.0230434902)100:0.0983762519)74:0.0271589950,GCF_000013445.1_NC_007796.1_2282:0.0958248936)64:0.0311881779,((((((((((((GCA_001509255.1_LGGD01000127.1_6:0.0186071427,GCF_001602375.1_NZ_BCNY01000015.1_712:0.0068398700)34:0.0107450835,GCF_000015825.1_NC_009051.1_370:0.0021493171)18:0.0082669626,GCF_000691865.1_NZ_JMIO01000058.1_36:0.0251865673)29:0.0073924141,GCF_001017125.1_NZ_JXOJ01000001.1_178:0.0187495670)31:0.0070743711,GCF_900095385.1_NZ_FMID01000031.1_26:0.0033694888)21:0.0045959326,GCF_001571405.1_NZ_BCNX01000007.1_326:0.0156154973)30:0.0057470068,(GCF_000304355.2_NC_018227.2_1534:0.0063430886,GCF_900036045.1_NZ_LT158599.1_1702:0.0044534471)100:0.0241736911)17:0.0081475996,GCA_001896715.1_MPOY01000389.1_3:0.0295447200)46:0.0096756117,(((((GCA_001896715.1_MPOY01000500.1_6:0.0381576705,((GCF_000015825.1_NC_009051.1_601:0.0071867244,GCF_900095385.1_NZ_FMID01000057.1_5:0.0035912226)59:0.0022722699,(GCF_001017125.1_NZ_JXOJ01000001.1_413:0.0000029195,GCF_001602375.1_NZ_BCNY01000014.1_52:0.0017892630)97:0.0085839372)67:0.0047261533)77:0.0156052577,GCF_000691865.1_NZ_JMIO01000060.1_25:0.0145156218)96:0.0234565174,GCA_900025055.1_FIZL01000073.1_15:0.0532397124)56:0.0149834771,(GCF_000304355.2_NC_018227.2_1756:0.0048371135,GCF_900036045.1_NZ_LT158599.1_1953:0.0040728336)98:0.0186886741)32:0.0041580224,GCF_001571405.1_NZ_BCNX01000007.1_81:0.0171553456)96:0.0460080800)76:0.0377398026,(((GCF_000147875.1_NC_014507.1_2409:0.0469028019,GCF_000243255.1_NZ_CM001436.1_2867:0.0348746736)50:0.0145201067,GCF_000711215.1_NZ_JOMF01000006.1_123:0.0638573557)99:0.0351506894,GCF_000327485.1_NC_019943.1_866:0.1459968004)53:0.0206448886)27:0.0221043363,((GCF_000147875.1_NC_014507.1_1984:0.0111734577,GCF_000784355.1_NZ_KN360943.1_67:0.0085683013)100:0.0841728693,(GCF_000275865.1_NZ_CM001555.1_1690:0.0257476103,GCF_001571385.1_NZ_BCNW01000001.1_1276:0.0268645117)70:0.0167924821)36:0.0111332653)74:0.0338365638,(GCF_000275865.1_NZ_CM001555.1_495:0.0230668768,GCF_001571385.1_NZ_BCNW01000001.1_704:0.0225718895)97:0.0218127722)36:0.0182314541)77:0.0380513070,GCF_000021965.1_NC_011832.1_2287:0.0916100496)72:0.0318703621)75:0.0391135012,(GCF_000017625.1_NC_009712.1_600:0.0879859876,GCF_000327485.1_NC_019943.1_2573:0.0646328687)63:0.0314672268)100:0.1767227015)69:0.0492084221,((((GCA_000014945.1_CP000477.1_587:0.0399369962,(GCA_001603225.1_LUYH01000181.1_4:0.0000029195,GCF_000204415.1_NC_015416.1_674:0.0000024446)100:0.0974082505)59:0.0253830903,((((GCA_001508615.1_LGHB01000045.1_11:0.0000029240,GCA_001509375.1_LGFT01000100.1_4:0.0000029195)100:0.0233771351,GCA_001602645.1_LUYE01000004.1_51:0.0000029195)48:0.0020247630,GCF_000235565.1_NC_017527.1_524:0.0036383630)100:0.0411536510,GCA_001509375.1_LGFT01000098.1_4:0.0489014281)99:0.0609557928)99:0.1251198484,(AAQ63481.1:0.0404886559,AAU83007.1:0.0474683212)100:0.2340008989)93:0.0838151114,((((((GCA_000969925.1_CP009502.1_1735:0.0045619007,GCF_001304615.1_NZ_LKAZ01000057.1_168:0.0146310419)53:0.0074027987,GCF_000969885.1_NZ_CP009501.1_1749:0.0076812704)85:0.0124589091,((((GCA_001316305.1_BBEF01000013.1_63:0.0473252284,GCF_000970025.1_NZ_CP009528.1_83:0.0000029195)100:0.0171625116,GCF_000970305.1_NZ_CP009517.1_2534:0.0030981212)89:0.0097640418,(((GCA_001714685.2_MDTP02000004.1_6:0.0350231226,((((GCF_000969965.1_NZ_CP009503.1_92:0.0000029195,GCF_000970005.1_NZ_CP009504.1_89:0.0000029195)100:0.0203059183,GCF_000970045.1_NZ_CP009505.1_108:0.0735280895)94:0.0535172683,GCF_000970265.1_NZ_CP009515.1_161:0.0252277265)59:0.0190607853,(GCF_000979455.1_NZ_JJOY01000005.1_205:0.0000029195,GCF_000979975.1_NZ_JJQL01000030.1_34:0.0000029195)100:0.0191749037)43:0.0100118984)28:0.0141816003,(((GCF_000007345.1_NC_003552.1_4771:0.0088180307,(GCF_000970085.1_NZ_CP009506.1_4089:0.0000029195,GCF_000970145.1_NZ_CP009508.1_4550:0.0000029195)100:0.0033554864)99:0.0141093120,GCF_000970205.1_NZ_CP009512.1_75:0.0070045983)63:0.0115184189,GCF_000970185.1_NZ_CP009511.1_75:0.0048542557)39:0.0065550394)23:0.0094147580,GCF_000970285.1_NZ_CP009516.1_88:0.0113150735)66:0.0171501556)46:0.0021477728,(GCF_000969905.1_NZ_CP009520.1_3596:0.0296466886,GCF_000969945.1_NZ_CP009524.1_3586:0.0086260583)72:0.0088992455)76:0.0333337126)100:0.0922598249,((((((GCA_001577565.1_LSRV01000012.1_8:0.0412676907,(GCA_900100715.1_FNCA01000001.1_400:0.0197299280,(GCA_900114835.1_FOUJ01000003.1_168:0.0183852897,GCF_000504205.1_NZ_AZAJ01000001.1_2225:0.0088290214)100:0.0235992601)100:0.0214198176)100:0.0288851468,((GCA_001896725.1_MPPA01000031.1_63:0.0272549229,GCF_000328665.1_NC_019977.1_1620:0.0193198722)100:0.0340624415,GCF_000306725.1_NC_018876.1_780:0.0450452399)53:0.0200275736)42:0.0226670796,((GCA_001726015.1_MCNQ01000005.1_76:0.0071317321,((GCF_000025865.1_NC_014002.1_608:0.0070006364,GCF_001888095.1_NZ_JWTK01000002.1_607:0.0017589488)79:0.0040930653,GCF_001889405.1_NZ_CP017921.1_61:0.0028977280)90:0.0162152197)100:0.1073971224,((GCA_900111645.1_FOHQ01000007.1_69:0.0066224277,GCF_000013725.1_NC_007955.1_2588:0.0233272908)57:0.0086797182,(GCF_000765475.1_NZ_JRHO01000005.1_66:0.0069521900,GCF_000970325.1_NZ_CP009518.1_591:0.0122523181)64:0.0066053650)94:0.0292834948)42:0.0118065819)33:0.0251521702,(GCF_000196655.1_NC_014253.1_909:0.1431330967,GCF_000217995.1_NC_015676.1_866:0.0733581258)57:0.0160353774)46:0.0319018141,AAD45633.1:0.1749879819)67:0.0296360349,(BAD16558.1:0.0147311454,((CAL58674.1:0.0110387371,CAL58675.1:0.0043656701)100:0.0405680604,CAL58676.1:0.0085213092)76:0.0148875520)100:0.0711536576)67:0.0272150325)99:0.0702547322,(GCA_001317315.1_LKCM01000102.1_19:0.0834669327,GCF_000685155.1_NZ_JMIY01000002.1_319:0.0430915885)100:0.2262249153)90:0.0597315254,((GCA_001507975.1_LGEW01000002.1_72:0.0000029195,GCF_000711905.1_NZ_JONQ01000011.1_84:0.0000029195)39:0.0000029195,GCA_001508185.1_LGFK01000018.1_13:0.0000029195)100:0.1761794681)81:0.0652646429)64:0.0590601639)96:0.1262136135)56:0.0360911864,((((((((((GCA_000437835.1_FR903863.1_54:0.0000029195,GCF_000300255.2_NC_020913.1_387:0.0000029195)100:0.0122807631,(GCF_001481295.1_NZ_LOPS01000026.1_28:0.0286429434,GCF_001560915.1_NZ_CP014214.1_1402:0.0894334447)81:0.0220422719)83:0.0226467326,GCF_000350305.1_NC_020892.1_454:0.0349452942)99:0.0780826420,GCF_000800805.1_NZ_CP010070.1_192:0.0785155437)41:0.0221258446,GCA_001563305.1_CP013703.1_619:0.0744522864)71:0.0458353072,GCA_001421175.1_LJKL01000008.1_33:0.0686132020)100:0.1495285158,(GCA_001512965.1_LFRW01000043.1_37:0.0499680650,(GCF_000308215.1_NZ_CAJE01000012.1_130:0.0482713328,GCF_000404225.1_NC_021353.1_1481:0.0474435189)80:0.0251872248)92:0.0469566252)82:0.1018591456,(U_88235_gb_MSDW01000001.1__862:0.1627747938,(U_88236_gb_MRZU01000004.1__451:0.0218207712,U_88236_gb_MRZU01000004.1__452:0.1876124342)100:0.1114698435)100:0.2000999753)88:0.0673854959,((((((GCA_001587575.1_LNJC01000051.1_5:0.0000029195,GCA_001587655.1_LNGE01000012.1_39:0.0000029195)26:0.0000029195,GCA_001587695.1_LNGF01000014.1_3:0.0000029195)100:0.0040387404,GCA_001587675.1_LNGD01000052.1_8:0.0070545270)51:0.0050509988,((GCA_001587595.1_LNJB01000002.1_54:0.0000029195,GCA_001587605.1_LNJD01000003.1_57:0.0000029195)31:0.0000029195,GCA_001587635.1_LNJE01000007.1_19:0.0000029195)100:0.0140802521)59:0.0096146524,GCA_001587715.1_LNGC01000006.1_28:0.0137627667)100:0.1724728957,(((U_35297_gi_262527001_emb_FP565147.1__861:0.0000025017,CBH37407.1:0.0000025765)100:0.0270553287,(U_35297_gi_262527001_emb_FP565147.1__2893:0.0000024176,CBH39484.1:0.0000020530)100:0.0344636492)93:0.0651401995,AAQ63476.1:0.0431614759)100:0.4657335745)94:0.1116159199)77:0.0578909058,(((GCA_001717005.1_MAGS01000030.1_90:0.0000029195,GCA_001717035.1_MAGT01000008.1_103:0.0000029195)100:0.0251792448,GCA_001717025.1_MAGU01000068.1_30:0.0300135259)100:0.0611093455,(GCA_001717015.1_MAGV01000073.1_10:0.0000025817,GCA_001717085.1_MAGW01000233.1_4:0.0244862628)99:0.0534387539)100:0.1894358522)52:0.0361014933)68:0.1032843398)100:0.2846057922,((((GCA_001766815.1_LYOS01000002.1_372:0.1690189029,GCA_001766825.1_LYOR01000003.1_42:0.1555837464)100:0.1958834216,(GCA_001766815.1_LYOS01000008.1_5:0.1487625224,GCA_001766825.1_LYOR01000007.1_33:0.0951622339)100:0.2862892188)100:0.1695182895,U_85862_NODE_1051_length_27943_cov_239.173_17:0.4253356279)98:0.1480023030,(GCA_001766815.1_LYOS01000003.1_176:0.1244563445,GCA_001766825.1_LYOR01000007.1_47:0.0757088158)100:0.5585195093)60:0.0888739174)100:0.2778389305)100:0.3846347128,GCA_001399805.1_LIHJ01000018.1_10:0.1771127270)58:0.0562132623,GCA_001399795.1_LIHK01000056.1_152:0.1156856206);
