# Supplementary material for: Divergent methyl-coenzyme M reductase genes in a deep-subseafloor Archaeoglobi
Source: ISME J. 2019 Jan 16;13(5):1269–79. doi: 10.1038/s41396-018-0343-2 (PMC6474303; doi:10.1038/s41396-018-0343-2)
Supplement: Supplementary file 7 — Supplementary_Fie_4 [file 41396_2018_343_MOESM7_ESM.txt]

>GCA_000007185.1~AE009439.1_699 # 611026 # 612360 # 1 # ID=1_699;partial=00;start_type=ATG;rbs_motif=GGGGG;rbs_spacer=8bp;gc_cont=0.626
----------------------------------------------------M----ARE
------------------AKDTVDLYDDRGNCVAEEVPIEVLSPMRNEAIQSIVNDIKRT
VAIDLEGIENALQNATVG-----GKG-MKIPGREM----DVDIVDNAEAIADEIEK-MIR
VY-EDDDTNVEPM-YDGKRLLVQLPSERVKVMAD-PYSGTLQAGMAVVHAIIDVCEVD-M
WD----ANMVKAAVFGRYPQTIDY-FGGNVASMLDVPMKQEGVGYALRNIMVNHIVAATR
KNTMQAVCLAATLEQTAMFEMGDALGP-FERLHLLGYAYQGLNADNMVYDIVKKHGKEGT
VGTVVREVVERALEDGVIEVKEE-----LPSG-FKVYKANDMD--------LWNAYAAAG
LVAAVMVNQGAARAAQGVSATILYYNDLLEYET-GLPGVDFGRAEGTAVGFSFFSHSIYG
GGGPGIFHGNHIVTRHSKGFAIPPVAAAMALDAGTQMFSPEVTSKLIGDVFGEID-EFRE
PMKYITEAAAEEAKR-----
>GCA_000007185.1.renamed.faa~GCA_000007185.1~AE009439.1_699 # 611026 # 612360 # 1 # ID=1_699;partial=00;start_type=ATG;rbs_motif=GGGGG;rbs_spacer=8bp;gc_cont=0.626
----------------------------------------------------M----ARE
------------------AKDTVDLYDDRGNCVAEEVPIEVLSPMRNEAIQSIVNDIKRT
VAIDLEGIENALQNATVG-----GKG-MKIPGREM----DVDIVDNAEAIADEIEK-MIR
VY-EDDDTNVEPM-YDGKRLLVQLPSERVKVMAD-PYSGTLQAGMAVVHAIIDVCEVD-M
WD----ANMVKAAVFGRYPQTIDY-FGGNVASMLDVPMKQEGVGYALRNIMVNHIVAATR
KNTMQAVCLAATLEQTAMFEMGDALGP-FERLHLLGYAYQGLNADNMVYDIVKKHGKEGT
VGTVVREVVERALEDGVIEVKEE-----LPSG-FKVYKANDMD--------LWNAYAAAG
LVAAVMVNQGAARAAQGVSATILYYNDLLEYET-GLPGVDFGRAEGTAVGFSFFSHSIYG
GGGPGIFHGNHIVTRHSKGFAIPPVAAAMALDAGTQMFSPEVTSKLIGDVFGEID-EFRE
PMKYITEAAAEEAKR-----
>GCA_000011005.1~AP011532.1_525 # 504344 # 505675 # 1 # ID=1_525;partial=00;start_type=ATG;rbs_motif=AGGAGG;rbs_spacer=3-4bp;gc_cont=0.571
----------------------------------------------------M----PK-
------------------FKDKIDLYDDKGKLLEKDVPLEAISPVINPAIRKIVNLTKRT
VAVSLEGIESALKTGKVG-----GKG-RQVLGRSL----DLSIVKDADKIAKVVAD-TVR
IN-KSDDTAVKVI-GGGKSLLVQVPTQRVEAGAE-FVASLSCTASAVTEAIIDMYKVD-M
FD----GPFVKNAVWGMYPQTMDL-VGGNVKMILEIPQKDEGVGYALRNILTNHCVVIAK
RNTMNVAALSSIFEQAGVCEMGDAVGP-WERYQLLGFAYQGLNANNLVYSTVKENGKNGT
IGSVVASVIGKAIEDKVIKVEKT-----LPSG-YKLYTTDDIP--------LWNAYTAAA
TMAATMVNCGALRGAQAVSSTLLYTNDLIERET-GLPGCDFGKVEGTAVGFSFFSHSIYG
GGGPGVFNGNHVVTRHSKGFAVPCVSAACSLDAGTQMFSPEATSGIL-GIFGEIA-EFRE
PLSHVAKGAAEVKGKV----
>GCA_000014945.1~CP000477.1_590 # 591871 # 593175 # -1 # ID=1_590;partial=00;start_type=GTG;rbs_motif=AGGAGG;rbs_spacer=5-10bp;gc_cont=0.566
------------------------------------------------------------
------------------MSDKIDIYSDRGVLLKSDVDLSAISPLRNAAIQKLAKLTRRT
VAVNLAGIENALKTGRVG-----GGR-RQIKGREL----NYDIVANASALAEKIKA-LLQ
VT-PGDDTNVQVL-GGGKQLLVQIPSARAEIASE-FVVGMTAAAAATVEAIIQHFKAG-L
FD----APMIHAAVWGEYPQTVGM-NGGNVASVLNIPQNDEGLGFAYRNVMANHIAAITK
RNAMNAASLAAILEQMGEFEMGNAIGI-FERHQLLALAFQGLNANNMVYDLVKKNGKTGT
IGTVVHSVVERALEDKVIKPGKK-----FPSG-YVMYEANDVS--------MWNAYNAAG
VLAATMVNCGALRGAQAVSSTLLYYNDLVEKET-ALPGCDFGRVMGTAVGFSFFSHSIYG
GGGPGVFNGNHIVTRHSRGMAIPCVAAAVALDAGTQMFTPEMTSGLVGAIYGEIK-EFRE
PIVSVAEAI-----------
>GCA_000309865.1~AMGN01000010.1_25 # 18696 # 20027 # 1 # ID=10_25;partial=00;start_type=ATG;rbs_motif=GGAG/GAGG;rbs_spacer=5-10bp;gc_cont=0.452
----------------------------------------------------M----PT-
------------------YEDKIDLYGADGKLLESDVPLEAVSPMLNPTIENIVQEVKRS
VAVNLAGIEKSLDKAAYG-----GKS-NFIPGREL----KLPIVENVAILAEKIEK-MIR
VD-DEDDFNLKLI-NKGDQLLVQLPSQRMKMAGD-YTVSTMVTGSAVVQAIIDTFNVD-K
FD----ASAIKTAVLGQYPQTVDF-SGANVSALLGPPQMLEGMGYGLRNIMANHVVAITK
KNTLNAVALSSLLEQTANFEMGDAIGA-FERFHLLGLAYQGLNANNLVFDLVKQNGK-GT
VGTVVNSLVERALDDGVIKVAKT-----MPSG-YNIYEPVDWA--------LWNAYAAAG
LMSSVIVNIGASRAAQGVASTLLYYNDILEFET-SLPGVDYGRVEGTGVGMSFFSHSIYG
GGGPGIFHGNHVVTRHSKGFAVPCTAAAMCMDAGTQMFSPEMTSGMVGSIYSDIE-YFKE
PLKYIADGAREIKDQI----
>GCA_000309865.1~AMGN01000020.1_1 # 2 # 556 # 1 # ID=20_1;partial=10;start_type=Edge;rbs_motif=None;rbs_spacer=None;gc_cont=0.476
------------------------------------------------------------
------------------------------------------------------------
------------------------------------------------------------
------------------------------------------------------------
------------------------------------------------------------
-------------------------------------------------------GAEGT
VGSVIESMVTRAKADGVIGVEKD-----L-NG-FSVYGTDDLA--------KWNAYAAAG
QLAATMVNQGAARAAQGVSSTILYYNDILEFET-GLPSVDFGRAEGVAVGFSFFSHSIYG
GGGPGIFNGNHIVTRHSKGFAIPCVAAAMSLDAGTQLFSPEATSGLIKEVFSQVD-AFRE
PLKYVNEAAAEIKNQI----
>GCA_000309865.1~AMGN01000039.1_2 # 1712 # 2527 # 1 # ID=39_2;partial=01;start_type=ATG;rbs_motif=AGGAGG;rbs_spacer=5-10bp;gc_cont=0.451
----------------------------------------------------M----AK-
------------------FEDKVDLYDDRGNLVEAEVPIEALSPLRNPAIKAIVQGIKRT
VAVNLEGTENALKAAKVG-----GPA-CKILGREL----DLDIVGNAEAIAAKAKE-MIQ
VE-EGDTTNVELL-GGGKRVLVQIPHTRFEAAAE-YSATSLVTANAFIQAIIDVCDVN-M
YD----ANMVKAAILGRYPQSVEY-MGGNLATMLDIPQKLEGPGYALRNIMVNHVVATTL
KNTMQTAALSSILEQSAMFEMGDAVGA-FERMHLLGLAYQGMNADNMVFDLVKENGAEGT
VGSVIESM----------------------------------------------------
------------------------------------------------------------
------------------------------------------------------------
--------------------
>GCA_000437835.1~FR903863.1_57 # 48020 # 49348 # -1 # ID=17_57;partial=00;start_type=ATG;rbs_motif=AGGAGG;rbs_spacer=5-10bp;gc_cont=0.575
----------------------------------------------------M----PK-
------------------YEDVIDLYDDYGKRIAKDVPLEAISPLRNKAIQKIASLTKRT
IAVNLAGIEKALATGQIG-----G---SKIAGKEI----EVPLVKDAKKLADDIKA-MVQ
VT-EGDDTVVEVK-NDGKLIVVIVPEDRLNAGVE-YTTGFTAVAAAITEAIIDRYKVP-M
YK----ANMVKGAVWGQYPQTVNF-AGSNIKTILEVPQMNEGAGFALRNIMSNHVVALVQ
RNAMQGAALSSLFETCAAYEMGDAIGP-FERQHLLSLAYQGLNANNLVYSLVKKNGKTGT
VGTVVESLMERAIDDGVIRVKET-----LPSG-YNVYTTDDLP--------KWNAYAAAG
EVAAVMVNVGAARAAQGVPSTVLYYNDLLEHES-ALPGVDYGRAEGVGVGMSFFSHSIYG
GGGPGLFHGNHVVTRHAKGTLIPAVTAGNCLDGGTQTFSAEATSGLFKDVFGGMP-EFNT
PMQFVGAEAKKIKNKL----
>GCA_000969925.1~CP009502.1_1739 # 2057686 # 2058990 # -1 # ID=1_1739;partial=00;start_type=GTG;rbs_motif=AGGAGG;rbs_spacer=5-10bp;gc_cont=0.501
------------------------------------------------------------
------------------MSDTVDIYDDRGKLLESNVDIMSLAPTRNAAIKKIIMDTKRS
VAVNLAGIQGALASGKMG-----GKG-RHILGREL----NYDLVGNADAIAESVKK-YVQ
VD-EGDDTLVKVM-KGGKSLLIQSPSSRMIAGAD-YMAATTVGAAAVTQTIIDMFETD-P
YD----APIVKGAVWGSYPQTMDL-MGGNVQGILSIPQNNEGLGFSLRNIMANHVAAICN
RNAMNTAALSCIYEQTGIFEMGGAVGI-FERQQLLGLAYQGLNANNLLYDMVKENGKEGT
IGTVVESVVRRAIEDGVISVDKT-----APSG-YKFYKANDVP--------MWNAYAAAG
TLAATMVNCGAGRAAQNVSSTLLYFNDILEKET-GLPGCDYGKVEGTAVGFSFFSHSIYG
GGGPGVFNGNHVVTRHSRGFAIPCVCAAVALDAGTQMFSIESTSGLIGDVFGAIQ-EFRE
PIKAVAGVL-----------
>GCA_001316205.1~BBCW01000006.1_12 # 8446 # 9750 # 1 # ID=6_12;partial=00;start_type=GTG;rbs_motif=AGGAGG;rbs_spacer=5-10bp;gc_cont=0.514
------------------------------------------------------------
------------------MSDTVDIYDDRGKLLESNVDIMSLAPTRNAAIKKIIMDTKRS
VAVNLAGIQGALASGKMG-----GKG-RQILGRGL----NYDVVGNAEAIAESVKN-YVQ
VD-EGDDTNVKVL-KGGKSLLIQAPASRMIAGAD-YMASTTVGAAAVTQTLIDMFGTD-M
YD----APIVKAAVWGSYPQTMDL-MGGQVQSILSIPQNNEGLGFSLRNIMANHVAAIAN
RNAMNASALSSIYEQAGIFEMGGAVGM-FERHQLLGLACQGLNANNVLYDVVKENGKNGT
IGTVIESIVGRAIEAGVISVDKT-----APSG-YKFYKANDVP--------MWNAFAAVG
TLAATLVNCGAGRAAQNVSSTLLYFNDILEKET-GLPGCDYGKAQGVAVGFSFFSHSIYG
GGGPGVFNGNHVVTRHSRGFAIPCVCAAVALDAGTQMFTIESTSGLIGDVFGGIP-EFRE
PIKAVAGVL-----------
>GCA_001316305.1~BBEF01000013.1_58 # 46941 # 47555 # 1 # ID=13_58;partial=00;start_type=TTG;rbs_motif=GGxGG;rbs_spacer=5-10bp;gc_cont=0.499
------------------------------------------------------------
------------------------------------------------------------
------------------------------------------------------------
--------------------MIQSPKSRIIAGAD-FMSATTVGAAAVTQTIMDMFGTD-P
YD----APIVKAAVWGSYPQTMDL-MGGQVQGILSIPQNNEGLGFSLRNIMANHVAAISN
RNAMNASALSSIYEQSGIFEMGGAVGM-FERHQLLGLAYQGLNANNLLYDIVKENGKDGT
IGTVIESVVRRAIEAGIISVDKT-----APSG-YNFYKANDVP-----------------
--------------------------------S-GMP-----------------------
------------------------VQQSVPL----------------------------Q
PLS-----------------
>GCA_001316305.1~BBEF01000013.1_59 # 47552 # 47917 # 1 # ID=13_59;partial=00;start_type=GTG;rbs_motif=None;rbs_spacer=None;gc_cont=0.516
------------------------------------------------------------
------------------------------------------------------------
------------------------------------------------------------
------------------------------------------------------------
------------------------------------------------------------
------------------------------------------------------------
------------------------------------------------------------
------MNCGAGRAAQNVSSTLLYFNDILEKET-GLPGCDYGKVEGTAVGFSFFSHSIYG
GGGPGVFNGNHVVTRHSRGFAIPCVCAAVALDAGTQMFSIESTSGLIGDVFGAIP-EFRE
PIKAVAGVL-----------
>GCA_001316325.1~BBES01000001.1_93 # 56980 # 58038 # 1 # ID=1_93;partial=00;start_type=ATG;rbs_motif=None;rbs_spacer=None;gc_cont=0.466
------------------------------------------------------------
------------------------------------------------------------
---------------------------------------------------------MIR
VD-DEDDFNLKFI-NKGQQLLVQLPSQRMKMAGD-YTVSTMVTGSAVVQAIIDTFDVD-K
FD----ASAIKTAVLGQYPQTVDF-SGANVSALLGPPQMLEGMGYGLRNITANHVVAITK
KNTLNAVALSSLLEQTANFEMGDAVGA-FERFHLLGLAYQGLNANNLVFDLVKENGK-GT
VGTVVTSLVERAVDDGVIKVAKT-----MPSG-YNIYEPVDWA--------LWNAYAAAG
LMSSVIVNIGASRAAQGVASTLLYYNDILEFET-SLPGVDYGRVEGTGVGMSFFSHSIYG
GGGPGIFHGNHVVTRHSKGFAVPCTAAAMCMDAGTQMFSPEMTSGMVGTIYSDIE-YFKE
PLKYIADGAREVKDEI----
>GCA_001316325.1~BBES01000007.1_41 # 33163 # 34494 # -1 # ID=7_41;partial=00;start_type=ATG;rbs_motif=AGGAGG;rbs_spacer=5-10bp;gc_cont=0.458
----------------------------------------------------M----AK-
------------------FEDKVDLYDDRGNLVEAEVPIEALSPLRNPAIKSIVQGIKRT
VAVNLEGTENALKAAKVG-----GPA-CKILGREL----DLDIVGNAEAIAAKAKE-MIQ
VE-EGDTTNVELL-GGGKRALVQIPHTRFEAAAE-YSAAPLVTANAFIQAIIDVCDVN-M
YD----ANMIKAAILGRYPQSVEY-LGGNIATMLDLPQKLEGPGYALRNIMVNHVVATTL
KNTMQSAALSSLLEQSAMFEMGDAVGA-FERMHLLGLAYQGMNADNMVYDLVKENGATGT
VGSVIESMIERSKADGVIGVEKD-----L-NG-FSVYGTDDVA--------KWNAYAAAG
LIAATMVNQGAARAAQGVSSTILYYNDILEFET-GLPSVDFGRAEGVAVGFSFFSHSIYG
GGGPGIFNGNHIVTRHSKGFAIPCVAAAMALDAGTQMFSPEATSGLIKEVFSQVD-AFRE
PLKYVNEAAAEIKNQV----
>GCA_001317315.1~LKCM01000102.1_22 # 17517 # 18821 # -1 # ID=102_22;partial=00;start_type=GTG;rbs_motif=AGGAGG;rbs_spacer=5-10bp;gc_cont=0.470
------------------------------------------------------------
------------------MADTIDLYSDRGAKLKSGVDINDISPMRNAAIKSIVTGIKRT
AAVDLAGIEKTLATSAIG-----GKG-RKIPGREM----KLDIVKNAAAIQKAVTE-MVQ
VD-SGDDTVVKAL-NGGKQLIVQVPSVRIDVAAE-YVSSLTCTASAVTQALVSQFNIG-M
FD----APTVKSAVWGQYPQTLDM-VGGNVKSIVEIPQKDEGFGYTLRNVMANHLAAVCK
KNAMNTAALCSILENTGVFEMGDAIGN-QTRHRLLAFSHQGLNANNMVYGTTKALGKTGT
IGSAVHACVEKAIADKVISADKK-----FASG-YTTYKTNDVG--------KWNAYCAAG
TLVATLINCGAQRAPQAVSSVLLYFQDLIEKET-SLPGCDFGKVQGAAVGFSFFSHSIYG
GGGPGVFNGNHVVTRHSKGLAVPCVAAAVALDAGVQVYSPEKTSGLVGDVFSAVD-EFRE
PIKAVAGAV-----------
>GCA_001399795.1~LIHK01000056.1_160 # 145422 # 146813 # 1 # ID=13_160;partial=00;start_type=TTG;rbs_motif=GGA/GAG/AGG;rbs_spacer=5-10bp;gc_cont=0.458
----------------------------------------------------MSNLSLK-
------------------YKDTLDLYDDHSNCIAKEVPLQALSPLYNPYMREVLNLFKRT
AFIDLAKLEQYVKSGRAGWETVVGQDEIQMPWYGR----DLPMVERSEEIAERIKEKIAK
FD-DGEEELVKPV-AGGKLIIVKIPRRMMEVSAS-RDPPLTWTMVALCQAISETFNLN-P
ETDPDGCNMVRGAIFGRYPQSPELPPGGPVFGLLRQSNIVDGLGSGFRGIMVNHIVALVN
KRTMDGVALATILEQGAQWEMGNVLGW-FERYNLLASAYQGFNANNLVLDLVLEN-REGT
IGDVARSTVKRAVEDGVIKVKKT-----FPSG-YKVYSTSDYP--------LWNAYGCAG
VLAAVIVNVGASRAAQSVSTVTGYFGDHLIFETGGLPDPDTGRIEGTGIGYAFYTHSIYG
GAGPGAYTLDHVVVRSTSGFLTPCVVAGMCLDSGTQLFSPEMTSSALFKIRDHMP-LLNE
PLKKVAEAAEKVKGELTKA-
>GCA_001399805.1~LIHJ01000018.1_8 # 4335 # 5714 # 1 # ID=24_8;partial=00;start_type=ATG;rbs_motif=GGxGG;rbs_spacer=5-10bp;gc_cont=0.512
---------------------------------------------------------MG-
------------------YKDAVDLYDDHSNCLAKDVPIQALSPLYNPYMGEVLDLFKRT
AFVDLANLEKCMKLGRGGWETRIGRDEIQMPWYSR----DLPIVERSEEIAKKMKEKMAR
YG-DGKEELVRLI-LGGKFIVVKIPERMMKISAS-RDPALTWTMVALCQAVAETFNLD-P
ETDPSGCNMLNAAVWGRYPQSPELPPGGPVFGFLKQSNTVDGLGCGFRGTTINHIVALTN
KRTLDAVALTTILEQGAQWETGNALGW-FERYHLLGAAYQGFNANNLVLDLVKEN-KEGT
IGDVAISTVRRAVEDGIINVKRT-----FPSG-YKHYATGDFP--------LWNAYGCAG
ALAAVIVNCGASRAGQSASSVLAYFGDQLIFETGGLPDPDAGRLQGAGQGFAFYTHSIYG
GAGPGAYTLDHVVVRHTSGFLTPCISAAMCLDSGTQLFSPEMTSSAFFGLRDEIP-LLEE
PLKKVAGSAEEVGRKLAKAG
>GCA_001412335.1~LKUF01000111.1_5 # 3151 # 3381 # -1 # ID=111_5;partial=01;start_type=Edge;rbs_motif=None;rbs_spacer=None;gc_cont=0.571
------------------------------------------------------------
------------------------------------------------------------
------------------------------------------------------------
------------------------------------------------------------
------------------------------------------------------------
------------------------------------------------------------
------------------------------------------------------------
----------------------------------------------------FFSHSIYG
GGGPGMFNGNHVVTRHAAGVGLPCIVAACALDAGTQMFGPEATSKIYQDTFGQLD-AFKK
PIQAIAKSV-----------
>GCA_001412335.1~LKUF01000365.1_1 # 3 # 1052 # -1 # ID=365_1;partial=10;start_type=ATG;rbs_motif=GGAG/GAGG;rbs_spacer=5-10bp;gc_cont=0.578
----------------------------------------------------M----AK-
------------------YKETIDLYDDQGKQLKSGVALDKISPLVNKGALEAIDLTKRT
VAVNLAGIDNSIKTGSMG------KG--RILGRAI----KADCVKDADALSDAIAK-MVS
VE-DGDDTKITKV-GGGKMLLVEVPSARLRAAAT-YDAATSAVAAAVTYALIEKYKVG-M
YD----GAYVKSAVWGAYPQTMDM-QGGNIVSILSIPQNNEGLGYALRNIPANHVAMMTH
RNAMQAAALSSTFEQAGEFEMGMAIGP-FERAQLLLYAYQGLNANNIVYDLVKKNGKTGT
IGSVVQSLVERAIEDKVIKPGKK-----GKSGYI-FYDTKDPM--------LWNAYAAAG
TLAATMVNCGAGRFAQAVSATLLYFNDLLEHET-GLPGCDYGR-----------------
------------------------------------------------------------
--------------------
>GCA_001412355.1~LKUD01000066.1_5 # 2511 # 3812 # -1 # ID=66_5;partial=00;start_type=ATG;rbs_motif=AGGAGG;rbs_spacer=5-10bp;gc_cont=0.576
----------------------------------------------------M----AK-
------------------YTETIDLYDDTGKLLKSGVTLEKISPLVNPATKKLIDLTKRT
IAVQLGKIESELKVGKVG------KG--QIMGREL----DLDIMGNKDAIVAKIKD-MVD
V--EGGDTIVHEF-SGGKLLLVEVPKARIDAAAT-YDAAITSVAAATTYSIIDQFNID-A
FN----GSMVKAAAWGGYPHTMDL-EGALVSSVLTIPQNNEGLGYALRNIPVNHVVMMTN
RNAMQGAALSSTLEQAGEFEMGAAIGP-FERAQLLAYAYQGLNANNLVYDLVKANGSTGT
IGTVVQSLVERAIEDKVIMPGKK-----G--GYFQFYDTKDPM--------LWNAYAAAG
TMAATMVNCGAGRFAQAVSSTLLYFNDLLEHET-GLPGCDYGRVMGVAVGFSFFSHSIYG
GGGPGVFNGNHVVTRHAAGVAIPCVVAAAALDAGTQMFSPESTSKVYGDTYGKID-VFAK
PIQEIAKGV-----------
>GCA_001421175.1~LJKL01000008.1_37 # 28583 # 29917 # -1 # ID=6_37;partial=00;start_type=ATG;rbs_motif=GGAGG;rbs_spacer=5-10bp;gc_cont=0.554
----------------------------------------------------M----PK-
------------------YKDVIDLYDDRGKRIAKDVPLEAISPLRNKAIKRIAAMTKRT
VAVNLAGIEKSLKTGVIG-----GGG-TQIRGKEI----DIPLVKNAEKIAKAVKD-MVQ
VY-DGDETIVEVK-PGGKSLIVIAPEERLSAGVE-YTTGFTVTAAATVQAIIDEFDIP-M
HK----ANMVKGAVWGRYPQTVGF-TGTNLRSILDVPQNNEGAGYALRNIMSNHVVALVS
RNAMQGVALSSIFEQTAAFEMGDAIGP-FERGHLLGLAYQGLNANNMLYKMVKKNGNTGT
VGTVIESLMETAIDDGVIRVKET-----LPSG-YKVYTTDDLS--------LWNAYAAVG
MVAAVMVNVGAARAAQGAPSTILYYNDLLEHET-GLPSVDYGRSMGVCVGMSFFSHSIYG
GGGPGLFHGNHVVTRHSKGVLIPAVTAANCLDGGTQTFSAEATSGAFKEVFGDMP-EFRT
PMQFVGAEAKKIAKKL----
>GCA_001421185.1~LJKK01000123.1_55 # 48202 # 49521 # -1 # ID=11_55;partial=00;start_type=TTG;rbs_motif=AGGAGG;rbs_spacer=5-10bp;gc_cont=0.593
----------------------------------------------------M----AK-
------------------YKDKIDLYDDKGKLIEKDVPLDAINPLYNPAIRRIASLAKRT
IAVDLAGIEKGLKTGRVG-----G---GYIKGKEI----NADIVANADKIAKRVKD-ILK
VD-KDDDTEVRPI-LDGKRLVVHVPTARVDAGIE-YTTGFTATAAAVTQAIIDEFGVD-M
FH----ANMVKTATWGRYPQTMNF-LGANVKSILEVPQNNEGAGYALRNIMANHVVALAS
KNSLNAAAISSIFEQTAMFELGDAIGP-FERYHLLGLAYQGLNANNLTVDLVKANGKTGT
VGDVVASLVERAIEDKVIKVKEK-----LPSG-YKVYTTNDFP--------LWNAYAATG
MLAAVMVNIGAARASQAVPATILYYNDLLEHET-GLPSVDFGRAMGVSVGMSFFSHSIYG
GGGPGLFHGNHVVTRHSKGFVIPCIAAACSLDAGTQYFSPEATSTLIKDVYGDIP-EFKA
PLKAVGKEAKKLK-------
>GCA_001507955.1~LGEU01000134.1_1 # 1 # 1014 # 1 # ID=5_1;partial=10;start_type=Edge;rbs_motif=None;rbs_spacer=None;gc_cont=0.461
------------------------------------------------------------
------------------------------------------------------------
------------------------------------------------------------
--------------HGGKRALVQVPTTRFEAAAE-YSVAPLVTASAFLQAIIKELDVS-M
YD----ANMVKAAILGRYPQSVEY-LGGNIATMLDIPQKLEGPGYALRNILVNHIVAATL
KNTMQAAALSSILEQTAMFEMGDAVGA-FERLHFLGLAYQGMNADNLVYDLVKENGKEGT
VGTVIASVVERALEDGVIKVEKE-----L-DG-FKVYGTDDIP--------LWNAYAAAG
QMAATMVNQGAARAAQGVSSTLLYYNDLIEFET-GLPSVDFGRVEGTAVGFSFFSHSIYG
GGGPGIFNGNHIVTRHSKGFAIPCVAAAMALDSGTQMFSPEATSGLIKDVFSQVD-EFRE
PLKFVVEAAAEIKDEI----
>GCA_001507975.1~LGEW01000002.1_68 # 77682 # 78983 # 1 # ID=36_68;partial=00;start_type=TTG;rbs_motif=AGGAGG;rbs_spacer=5-10bp;gc_cont=0.567
------------------------------------------------------------
------------------MSDKVDIYSDRGKLLASDVDIMDLAPTRNRAIRTIIHDTKRT
AAVNLGGIEKALANGRI------GKV-KKIPGKEM----KLDIVANAERLAERVKE-LVQ
VN-EGDDTTVEVL-AGGKFLKVQVPSARLESGAE-YVSSITASAAAITQAIIELFDVG-I
FD----ACMVKAAVWGDYPQTIGL-NGGNVSSILEIPQKDEGLGFTLRNIMANHIAAITQ
RNAMNAAALSSILEQCGEFEMGNAIGM-FERHQLLGLAYQGLNANNIVYETVKEQGKSGT
IGTVVHSIVERALEDGVISVDKV-----APSG-YKFYKANDVM--------LWNAYAAAG
SLAATMVNCGAARAAQCVSSTLLYFNDLLEKET-GLPGCDYGKVQGTAVGFSFFSHSIYG
GGGPGVFNGNHIVTRHSRGFAIPCVAAAVALDAGTQMFSPEMTSAVVGTVYGSIP-EFRE
PIKTVAASL-----------
>GCA_001508185.1~LGFK01000018.1_9 # 7925 # 9226 # 1 # ID=2_9;partial=00;start_type=TTG;rbs_motif=AGGAGG;rbs_spacer=5-10bp;gc_cont=0.567
------------------------------------------------------------
------------------MSDKVDIYSDRGKLLASDVDIMDLAPTRNRAIRTIIHDTKRT
AAVNLGGIEKALANGRI------GKV-KKIPGKEM----KLDIVANAERLAERVKE-LVQ
VN-EGDDTTVEVL-AGGKFLKVQVPSARLESGAE-YVSSITASAAAITQAIIELFDVG-I
FD----ACMVKAAVWGDYPQTIGL-NGGNVSSILEIPQKDEGLGFTLRNIMANHIAAITQ
RNAMNAAALSSILEQCGEFEMGNAIGM-FERHQLLGLAYQGLNANNIVYETVKEQGKSGT
IGTVVHSIVERALEDGVISVDKV-----APSG-YKFYKANDVM--------LWNAYAAAG
SLAATMVNCGAARAAQCVSSTLLYFNDLLEKET-GLPGCDYGKVQGTAVGFSFFSHSIYG
GGGPGVFNGNHIVTRHSRGFAIPCVAAAVALDAGTQMFSPEMTSAVVGTVYGSIP-EFRE
PIKTVAASL-----------
>GCA_001508455.1~LGGJ01000173.1_1 # 1 # 993 # -1 # ID=180_1;partial=10;start_type=ATG;rbs_motif=GGAGG;rbs_spacer=5-10bp;gc_cont=0.552
----------------------------------------------------M----AK-
------------------YTDTIDLYDDNGKLLKSNVALDKVSPLVNPAILKLVNLTKRT
IAVNLGGIEAALKTGKIG------KH-QQILGREL----DLDIVKNADAITAKIQE-MVQ
VA-DGDDTFINKY-GGGKLLLVQAPTARLTAAST-YDAAITAVASATTYAIMDQFNVG-M
FD----ANTVKAAVWGTYPQTMDM-AGAGVQSILSIPQNNEGLGYALRNIPANHAVMMTH
KNAMQGAALSSTFEQAGEFEMGAAIGP-FERAQMLLYAYQGLNANNLVYDLVKKNGQTGT
VGTVVQSLVERAIEDKVITPGKK-----G--GYFQFYDTKDPM--------LWNAYAAAG
TLAATMVNCGAGRFAQAVSSTLL-------------------------------------
------------------------------------------------------------
--------------------
>GCA_001508615.1~LGHB01000045.1_14 # 13485 # 14789 # -1 # ID=52_14;partial=00;start_type=GTG;rbs_motif=AGGAGG;rbs_spacer=5-10bp;gc_cont=0.588
------------------------------------------------------------
------------------MSDKIDLYSDRGVLLKSDVDLSAVSPLKNAAMKKLINLTKRT
VAVNLAGIENALKTGKVG-----GQG-RQIKGREL----KYDVVANADALAANVKK-LLQ
VE-EGDDTNVQVL-GGGKQLLVQIPQARVDVAAE-FVVGMTAAAAATTEALIGQFKAG-M
FD----APMIHAAVWGQYPQTVPM-SGGNIASVLNIPQNDEGLGFALRNIMANHIALITK
KNAMNAAALSSILEQIGNFEMGNAMGI-FERYQMLGLAYQGLNANNMVYDLVKANGKNGT
IGTVVHSVVERAIEDKVIKAGEK-----LPSG-FVMYEANDVP--------KWNAYCAAG
TLAATMVNCGALRGAQAVSSTLLYFNDVMEKET-ALPGCDWGKVMGTAVGFSFFSHSIYG
GGGPGVFNGNHVVTRHSRGFAIPCVCAAVALDAGTQMFTPEMTSGLVGAIYGEIK-EFRE
PIVSVAEAV-----------
>GCA_001508665.1~LGHE01000059.1_11 # 7627 # 8931 # -1 # ID=72_11;partial=00;start_type=ATG;rbs_motif=AGGA;rbs_spacer=5-10bp;gc_cont=0.611
----------------------------------------------------M----AK-
------------------YTETIDLYSDDGKLLKSGVTLDRISPLVNPATGKIIDLTKRT
INVNLGGIQDALKAGKLG------KG--KIKGREL----DLPIMENKDAIVARIKE-MIQ
VE-EGDDTEIMEF-NGGKLQLVKVPTKRLVNAST-YDAAITSVAAATTFAIVDQFNID-A
FN----ASTVKAACWGGYPHTQDM-EGALVTSILTIPQNNEGIGYALRNIPVNHTVMMTG
RNALQGAALASTLETAGIFEMGSAVGP-FERAMLLAYAYQGLNANNMVYDLVKANGQTGT
IGTVVQSLVERAIEDKVIAPGKK-----G--GYFQFYDTKDPM--------LWNAYAAAG
TMAATIVNCGAGRFAQAVSATLLYFNDLLEHET-GLPSTDYGRVMGTAVGFSFFSHSIYG
GGGPGIFNGNHVVTRHANGVAIPCVVAAAALDAGTQMFSPESTSKIFADTYGKID-VFNK
PIDQIANGA-----------
>GCA_001508665.1~LGHE01000182.1_4 # 1489 # 2754 # -1 # ID=199_4;partial=00;start_type=ATG;rbs_motif=GGAG/GAGG;rbs_spacer=5-10bp;gc_cont=0.603
----------------------------------------------------M----AK-
------------------YKETIDLYDDAGKQLKSGVSLEKISPLVNPATRKLIDLTKRT
IAVNLGGIQESLKTGKVA------KG--YVLGREM----NLDIVANKDAIIAKIKE-MVQ
VE-EGDNTNIREF-GGGKLILVEAPSARLEAAST-YDAAITSVAAATTYALVEQFNIG-A
FD----AAMVKAAVWGSYPHTMDL-SGANVTSILSIPQNNEGLGYALRNIPVNHAVMMTK
RNAMQGAALSSTFEQAGMFEMGNAIGP-FERAQLLTYAYQGLNANNLVYELVKKNGSTGT
IGTVVQSLVERGIEDKVITPGKK-----G--GYFQFYDTKDPM--------LWNAYAAAG
TMAATMVNCGAGRFAQAVSSTLLYFNDLLEHET-GLPGCDYGRVMGTAVGFSFFSHSIYG
GGGPGIFNGNHVVTRHAAGVAIPCVVAAAA-------------SKVYGDTFGQVD-VFSK
PIQQIAQGV-----------
>GCA_001509255.1~LGGD01000127.1_3 # 2434 # 3498 # 1 # ID=204_3;partial=00;start_type=ATG;rbs_motif=None;rbs_spacer=None;gc_cont=0.632
----------------------------------------------------M-------
------------------------------------------------------------
-------------TGSCS------RA-----------------------------A-SPQ
VE-EGDDTEIMEF-NGGKLQLVKVPTKRLVNAST-YDAAITSVAAATTFAIVDQFNID-A
FN----ASTVKAACWGGYPHTQDM-EGALVTSILTIPQNNEGIGYALRNIPVNHTVMMTG
RNALQGAALASTLETAGIFEMGSAVGP-FERAMLLAYAYQGLNANNMVYDLVKANGQTGT
IGTVVQSLVERAIEDKVIAPGKK-----G--GYFQFYDTKDPM--------LWNAYAAAG
TMAATIVNCGAGRFAQAVSATLLYFNDLLEHET-GLPSTDYGRVMGTAVGFSFFSHSIYG
GGGPGIFNGNHVVTRHANGVAIPCVVAAAALDAGTQMFSPESTSKIFADTYGKID-VFNK
PIDQIANGA-----------
>GCA_001509375.1~LGFT01000104.1_4 # 1530 # 2834 # -1 # ID=110_4;partial=00;start_type=GTG;rbs_motif=AGGAGG;rbs_spacer=5-10bp;gc_cont=0.588
------------------------------------------------------------
------------------MSDKIDLYSDRGVLLKSDVDLSAVSPLKNAAMKKLINLTKRT
VAVNLAGIENALKTGKVG-----GQG-RQIKGREL----KYDVVANADALAANVKK-LLQ
VE-EGDDTNVQVL-GGGKQLLVQIPQARVDVAAE-FVVGMTAAAAATTEALIGQFKAG-M
FD----APMIHAAVWGQYPQTVPM-SGGNIASVLNIPQNDEGLGFALRNIMANHIALITK
KNAMNAAALSSILEQIGNFEMGNAMGI-FERYQMLGLAYQGLNANNMVYDLVKANGKNGT
IGTVVHSVVERAIEDKVIKAGEK-----LPSG-FVMYEANDVP--------KWNAYCAAG
TLAATMVNCGALRGAQAVSSTLLYFNDVMEKET-ALPGCDWGKVMGTAVGFSFFSHSIYG
GGGPGVFNGNHVVTRHSRGFAIPCVCAAVALDAGTQMFTPEMTSGLVGAIYGEIK-EFRE
PIVSVAEAV-----------
>GCA_001509375.1~LGFT01000105.1_1 # 65 # 1369 # 1 # ID=111_1;partial=00;start_type=GTG;rbs_motif=AGGAGG;rbs_spacer=5-10bp;gc_cont=0.593
------------------------------------------------------------
------------------MSDKIDLYSDRGVLLKSDVDLSAVSPLKNAAMKKLINLTKRT
VAVNLAGIENALKTGKVG-----GQG-RQLKGREL----KYDVTANADALAADIKK-LLQ
VE-DGDDTNVQVL-GGGKQLLVQVPTARVDVASE-FVVGMTAAAAATTEALIGKFKST-M
YD----APMVHAAVWGQYPQTVPM-AGGNIASVLNIPQNDEGLGFALRNIMANHIAAITK
RNAMNAAALSSIYEQIGNFEMGNAIGI-FERHQLLGLAYQGLNANNMVYDLVKTNGKTGT
IGTVVQSVVERAIEDKVIKAGEK-----FPSG-FVMYEANDVS--------KWNAYCAAG
TLAATMVNCGALRGAQAVSSTLLYFNDLIEKET-ALPGCDWGKVMGTAVGFSFFSHSIYG
GGGPGVFNGNHVVTRHSRGFAIPCVSAAVALDAGTQMFTPEMTSGLVGAIYGEIK-EFRE
PIVSVAEAV-----------
>GCA_001512385.1~LFRO01000055.1_17 # 15596 # 16900 # 1 # ID=41_17;partial=00;start_type=ATG;rbs_motif=AGG;rbs_spacer=10bp;gc_cont=0.597
----------------------------------------------------M----AK-
------------------YTETIDLYSDDGKLLKSGVTLDRISPLVNPATSKIIDLTKRT
ISVNLGGIQEALKTGKLG------KG--KIKGREL----DLPIMENKDAIVAKIKE-MVQ
VE-EGDDTKILEF-NGGKLLLVEVPSKRLINAAT-YDAAITSVAAATTFAIVDQFNID-A
FN----ASTVKAACWGSYPHTQDM-EGALVTSILTIPQNNEGIGYALRNIPVNHVVMMTG
RNALQGAALASTFETAGVFEMGSAIGP-FERAQLLAYAYQGLNANNLVYDLVKANGETGT
VGTVVQSLVERAIEDRVITPGKK-----G--SYFQFYDTKDPM--------LWNAYAAAG
TMAATIVNCGAGRFAQAVSATLLYFNDLLEHET-GLPSTDYGRVMGTAVGFSFFSHSIYG
GGGPGIFNGNHVVTRHANGVAIPCVVAAAALDAGTQMFSPESTSKLFAETYGKID-VFNK
PINQIANGA-----------
>GCA_001512385.1~LFRO01000030.1_4 # 1951 # 3255 # -1 # ID=65_4;partial=00;start_type=ATG;rbs_motif=GAGG;rbs_spacer=6bp;gc_cont=0.589
----------------------------------------------------M----AK-
------------------YKETIDLYDDAGKLLKSGVPLEKISPVSNPAIRKIIDLTKRT
VAVNLGGIQEGLKSGKVA------KG--YVLGREM----NLDIVGNKDAIIGKIKE-MVQ
VE-DGDDTNIREF-SGGKLILVEVPSARLQAAST-YDAAITAVAAATTFSIVEQFDIG-A
FD----APMVKTAVWGSYPHTMDL-TGANVTSILSIPQNNEGLGYALRNIPVNHIVMMTG
RNAMQGAALSSTFEQAGMFEMGNAIGP-FERAQLLAYAYQGLNANNLVYDLVKANGATGT
IGTVVQSLVERAIEDKVITPGKK-----G--GYFQFYDTKDPM--------LWNAYAAAG
TMAATMVNCGAGRFAQAVSSTLLYFNDLLEHET-GLPGCDYGRVMGTAVGFSFFSHSIYG
GGGPGIFNGNHVVTRHAAGVAIPCVVAAAALDAGTQMFSPESTSKIYADTYGKVD-VFNK
PLQQIAQGV-----------
>GCA_001512965.1~LFRW01000043.1_40 # 35364 # 36683 # -1 # ID=16_40;partial=00;start_type=TTG;rbs_motif=AGGAGG;rbs_spacer=5-10bp;gc_cont=0.572
----------------------------------------------------M----AK-
------------------YKDKIDLYDDKGKLIEKDVPLDAINPLYNPAIQRIVSLAKRT
IAVDLAGIEKGLKTGRVA-----G---GYIKGKEI----DVEVVANADKIAKRVKD-ILK
VD-KDDDTDVHPI-LGGKRLVVQVPTRRVETGVE-YTTGFTAAAAAVTQAIIDEFGID-M
FH----ANMVKTAVWGRYPQTINF-LGSNVKSILEVPQNNEGAGYALRNIMANHVVALAS
KNSLNAAAISSIFEQTAMFELGDAIGP-FERYHLLGLAYQGLNANNLTVDLVKECGKNGT
VGDVVGAIVGRAIEDKVIKVKEK-----LPSG-YKVYTTNDFP--------LWNAYAATG
MLAAVMVNIGAARASQAVPATILYYNDLLEHET-GLPSVDFGRAMGVSVGMSFFSHSIYG
GGGPGLFHGNHVVTRHSKGFVIPCIAAACSLDAGTQYFSPEATSTLIKDVYGDIP-EFKA
PLKAVGKEAKKLK-------
>GCA_001563305.1~CP013703.1_616 # 614566 # 615888 # 1 # ID=1_616;partial=00;start_type=ATG;rbs_motif=GAGG;rbs_spacer=6bp;gc_cont=0.549
----------------------------------------------------M----PK-
------------------YEDVIDLYDDNGKRLAKDVPLEAISPLRNAAIKKIVSLTKRT
IAVDLAGIEKVLKTGAVA-----G---AMIKGKEI----DIPLVKNAAKIAKIVKE-KIQ
VY-DGDGTEVIVK---GNRLVAIVPEARMEAGIE-YTTGFTAVAAATTEAIIDEFKIP-M
YE----ANMVKAAVWGRYPQTITF-QGANVKSILEVPQNNEGAGFALRNIMANHVVALVN
RNAMQGTALSAIFEQCGSYEMGDLIGN-FERGGLLALAYEGLNANNMLYTLVKKNGKTGT
VGTVIESLMDRAIADGVIKVKET-----LPSG-YKVYTTKDLP--------LWNAYAATG
MVAAVMVNIGAARAAQGVPGTVLYYNDLLEHES-GLPGVDYGRAEGVGVGMSFFSHSIYG
GGGPGLFHGNHVVTRHAKGVLIPAVTAANCLDGGTQTFSAEATSGLFKEVFGDVE-EFAR
PMQCVAAEAKKVKKKL----
>GCA_001577565.1~LSRV01000012.1_12 # 11334 # 12638 # -1 # ID=85_12;partial=00;start_type=GTG;rbs_motif=AGGAGG;rbs_spacer=5-10bp;gc_cont=0.474
------------------------------------------------------------
------------------MSDKIDIYDDRGKLLESGVDLMDIAPTRNTAIQNIIKDTKRT
VAVNLAGIEKALKTGSMG-----GAK-KKILGREL----DYDIVGNSGAIQDAVAD-LVS
VD-EGDDTNVKEL-GGGKQLLVQVPSVRSQVGAD-FVSASTVTGAAVVQTIIDMFNTD-M
FD----APIVKSAVWGSYPQTMDM-SGGNIASILSIPQKNEGLGYSLRNITTNHIAAITG
KKAINAAALSSIFEQVGMYEMGNAVGP-FERHQLLGLAYQGLNANNFVYDIVKENGKNGT
IGSVIESTVDRALEAGIISVDKT-----APSG-YNFYKANDVS--------MWNACAAVG
QLAATMVNCGAGRAAQNVSSTILYFNDMLEKET-GLPGCDMGRAQGTAVGFSFFSHSIYG
GGGPGIFNGNHVVTRHSRGFAIPCVCAAVSLDAGTQMFTIEKTSGLVGSVFGSIP-EFKE
PIKAVAGAL-----------
>GCA_001587575.1~LNJC01000051.1_8 # 5172 # 6500 # -1 # ID=51_8;partial=00;start_type=ATG;rbs_motif=AGGAGG;rbs_spacer=5-10bp;gc_cont=0.414
----------------------------------------------------M----PK-
------------------YSDKIDLYSDRGKLVESGVPLEALSPLKNEAIQSIVSKIVRT
VAVDLKGTQSALATGTLG-----GKG-QIIMGREM----KLDVVGKAPEIKKRVEE-ILK
ID-AKDDTLVTLL-GNNERMLVQVPTKRM--FCE-YTVGMTATAAAVTQAIIDVFDVS-I
FD----ANVVKAAVWGAYPQTLDL-KGAKIQAMLEVPQKNEGLGYSLRNIMVNHIVATTK
KNAMNSAALASILEQTAMFEMGDAIGP-FERMHLLGLAYQGMNANNITYELVKENGKKGT
IGSVVESLVGKAIEDKIITVDKT-----LPSG-YKVYKAKDIP--------LWNAYAASG
MLAAVMVNCGAMRAGQAVPSTVLYFNDLVEHET-GLPGVDFGRAQGTTVGMSFFSHSIYG
GGGPGIFNGNHIVTRHSKGFVIPCIAAAMALDAGTQMFSPEATSGLIKEVFSTVP-EFAE
PMKYVNQAAVKVKGGI----
>GCA_001587595.1~LNJB01000002.1_57 # 49935 # 51263 # -1 # ID=2_57;partial=00;start_type=ATG;rbs_motif=AGGAGG;rbs_spacer=5-10bp;gc_cont=0.406
----------------------------------------------------M----PK-
------------------YSDKIDLYSDKGKLIESGVPLEALSPLKNEAIQGIVSKVVRT
IAVDLKGTQSALATGALG-----GKG-QVIMGREM----KLDVVGKAPEIKKRVEE-ILK
ID-AKDDTLVTLL-GNNERMLVQVPTKRM--FCE-YTVGMTATAAAVTQAIIDVFDVS-I
FD----ANVVKAAIWGAYPQTLDL-KGAKIQAMLEVPQKNEGLGYSLRNIMVNHIVATTK
KNAMNAAALASILEQTAMFEMGDAVGP-FERLHLLGLAYQGMNANNVTYELVKANGKKGT
IGSVIESLVGKAIEDKVIAVDKT-----LPSG-YKVYKAKDIP--------LWNAYAASG
MLAAVMVNCGAMRAGQGLPSTILYFNDLVEHET-GLPGVDFGRAQGTTVGMSFFSHSIYG
GGGPGIFNGNHIVTRHSKGFVIPCIAAAMALDAGTQMFSPEATSGLIKEVFSTVP-EFAE
PMKYVNQAAVKAKGGI----
>GCA_001587605.1~LNJD01000003.1_60 # 52318 # 53646 # -1 # ID=3_60;partial=00;start_type=ATG;rbs_motif=GGAGG;rbs_spacer=5-10bp;gc_cont=0.406
----------------------------------------------------M----PK-
------------------YSDKIDLYSDKGKLIESGVPLEALSPLKNEAIQGIVSKVVRT
IAVDLKGTQSALATGALG-----GKG-QVIMGREM----KLDVVGKAPEIKKRVEE-ILK
ID-AKDDTLVTLL-GNNERMLVQVPTKRM--FCE-YTVGMTATAAAVTQAIIDVFDVS-I
FD----ANVVKAAIWGAYPQTLDL-KGAKIQAMLEVPQKNEGLGYSLRNIMVNHIVATTK
KNAMNAAALASILEQTAMFEMGDAVGP-FERLHLLGLAYQGMNANNVTYELVKANGKKGT
IGSVIESLVGKAIEDKVIAVDKT-----LPSG-YKVYKAKDIP--------LWNAYAASG
MLAAVMVNCGAMRAGQGLPSTILYFNDLVEHET-GLPGVDFGRAQGTTVGMSFFSHSIYG
GGGPGIFNGNHIVTRHSKGFVIPCIAAAMALDAGTQMFSPEATSGLIKEVFSTVP-EFAE
PMKYVNQAAVKAKGGI----
>GCA_001587635.1~LNJE01000007.1_22 # 20837 # 22165 # -1 # ID=7_22;partial=00;start_type=ATG;rbs_motif=AGGAGG;rbs_spacer=5-10bp;gc_cont=0.406
----------------------------------------------------M----PK-
------------------YSDKIDLYSDKGKLIESGVPLEALSPLKNEAIQGIVSKVVRT
IAVDLKGTQSALATGALG-----GKG-QVIMGREM----KLDVVGKAPEIKKRVEE-ILK
ID-AKDDTLVTLL-GNNERMLVQVPTKRM--FCE-YTVGMTATAAAVTQAIIDVFDVS-I
FD----ANVVKAAIWGAYPQTLDL-KGAKIQAMLEVPQKNEGLGYSLRNIMVNHIVATTK
KNAMNAAALASILEQTAMFEMGDAVGP-FERLHLLGLAYQGMNANNVTYELVKANGKKGT
IGSVIESLVGKAIEDKVIAVDKT-----LPSG-YKVYKAKDIP--------LWNAYAASG
MLAAVMVNCGAMRAGQGLPSTILYFNDLVEHET-GLPGVDFGRAQGTTVGMSFFSHSIYG
GGGPGIFNGNHIVTRHSKGFVIPCIAAAMALDAGTQMFSPEATSGLIKEVFSTVP-EFAE
PMKYVNQAAVKAKGGI----
>GCA_001587655.1~LNGE01000076.1_4 # 2135 # 3463 # 1 # ID=76_4;partial=00;start_type=ATG;rbs_motif=AGGAGG;rbs_spacer=5-10bp;gc_cont=0.414
----------------------------------------------------M----PK-
------------------YSDKIDLYSDRGKLVESGVPLEALSPLKNEAIQSIVSKIVRT
VAVDLKGTQSALATGTLG-----GKG-QIIMGREM----KLDVVGKAPEIKKRVEE-ILK
ID-AKDDTLVTLL-GNNERMLVQVPTKRM--FCE-YTVGMTATAAAVTQAIIDVFDVS-I
FD----ANVVKAAVWGAYPQTLDL-KGAKIQAMLEVPQKNEGLGYSLRNIMVNHIVATTK
KNAMNSAALASILEQTAMFEMGDAIGP-FERMHLLGLAYQGMNANNITYELVKENGKKGT
IGSVVESLVGKAIEDKIITVDKT-----LPSG-YKVYKAKDIP--------LWNAYAASG
MLAAVMVNCGAMRAGQAVPSTVLYFNDLVEHET-GLPGVDFGRAQGTTVGMSFFSHSIYG
GGGPGIFNGNHIVTRHSKGFVIPCIAAAMALDAGTQMFSPEATSGLIKEVFSTVP-EFAE
PMKYVNQAAVKVKGGI----
>GCA_001587675.1~LNGD01000046.1_1 # 1 # 1206 # -1 # ID=46_1;partial=10;start_type=ATG;rbs_motif=AGGAGG;rbs_spacer=5-10bp;gc_cont=0.399
----------------------------------------------------M----PK-
------------------YSDKIDLYSDRGKLVESGVPLEALSPLKNEAIQSIVSKIVRT
VAVDLKGTQSALATGALG-----GKG-QIIMGREM----KLDIVGKAPEIKKRVEE-IIK
ID-SKDDTLVTLL-GNNERMLVQVPTKRM--FCE-YTVGMTATAAAVTQAIIDVFNVS-I
FD----ANVVKAAIWGAYPQTLDL-KGAKIQAMLEVPQKNEGLGYSLRNIMVNHIVATTK
KNAMNSAALASILEQTAMFEMGDAIGP-FERMHLLGLAYQGMNANNITYELVKENGKKGT
IGSVVESLIGKAIEDKVITVDKT-----LPSG-YKVYKAKDIP--------LWNAYAASG
MLAAVMVNCGAMRAGQAVPSTVLYFNDLVEHET-GLPGVDFGRAQGTTVGMSFFSHSIYG
GGGPGIFNGNHIVTRHSKGFVIPCIAAAMALDAGT-------------------------
--------------------
>GCA_001587675.1~LNGD01000052.1_11 # 9912 # 10088 # -1 # ID=52_11;partial=01;start_type=Edge;rbs_motif=None;rbs_spacer=None;gc_cont=0.418
------------------------------------------------------------
------------------------------------------------------------
------------------------------------------------------------
------------------------------------------------------------
------------------------------------------------------------
------------------------------------------------------------
------------------------------------------------------------
------------------------------------------------------------
-----------------KGFVIPCIAAAMALDAGTQMFSPEATSGLIKEVFSTVP-EFAE
PMKYVNQAAVKVKGGI----
>GCA_001587695.1~LNGF01000070.1_4 # 2135 # 3463 # 1 # ID=70_4;partial=00;start_type=ATG;rbs_motif=AGGAGG;rbs_spacer=5-10bp;gc_cont=0.414
----------------------------------------------------M----PK-
------------------YSDKIDLYSDRGKLVESGVPLEALSPLKNEAIQSIVSKIVRT
VAVDLKGTQSALATGTLG-----GKG-QIIMGREM----KLDVVGKAPEIKKRVEE-ILK
ID-AKDDTLVTLL-GNNERMLVQVPTKRM--FCE-YTVGMTATAAAVTQAIIDVFDVS-I
FD----ANVVKAAVWGAYPQTLDL-KGAKIQAMLEVPQKNEGLGYSLRNIMVNHIVATTK
KNAMNSAALASILEQTAMFEMGDAIGP-FERMHLLGLAYQGMNANNITYELVKENGKKGT
IGSVVESLVGKAIEDKIITVDKT-----LPSG-YKVYKAKDIP--------LWNAYAASG
MLAAVMVNCGAMRAGQAVPSTVLYFNDLVEHET-GLPGVDFGRAQGTTVGMSFFSHSIYG
GGGPGIFNGNHIVTRHSKGFVIPCIAAAMALDAGTQMFSPEATSGLIKEVFSTVP-EFAE
PMKYVNQAAVKVKGGI----
>GCA_001587715.1~LNGC01000006.1_31 # 25976 # 27304 # -1 # ID=6_31;partial=00;start_type=ATG;rbs_motif=AGGAGG;rbs_spacer=5-10bp;gc_cont=0.409
----------------------------------------------------M----PK-
------------------YSDKIDLYSDRGKLIESGVPLEALSPLKNEAIQSIVSKIVRT
IAVDLKGTQSALATGALG-----GKG-QVIMGREM----KLDVVGKAPEIKKRVEE-ILK
VD-AKDDTLVTLL-GNNERMLVQVPTKRM--FCE-YTVGMTATASAVTQAIIDVFDVS-I
FD----ANVIKAAIWGSYPQTLDL-KGAKIQAMLEVPQKNEGLGYSLRNIMVNHIVATTK
KNAMNSAALASILEQTAMFEMGDAVGP-FERLHLLGLAYQGMNANNITYELVKANGKKGT
IGSVVESLVGKAIEDKVITVDKT-----LPSG-YKVYKAKDIP--------LWNAYAASG
MLASVMVNCGAMRAGQGIPSTVLYFNDLVEHET-GLPGVDFGRAQGTTVGMSFFSHSIYG
GGGPGIFNGNHIVTRHSKGFVIPCIAAAMALDAGTQMFSPEATSGLIKEVFSTVP-EFAE
PMKYVNQAAVKIKGGI----
>GCA_001602645.1~LUYE01000004.1_48 # 30837 # 32141 # 1 # ID=21_48;partial=00;start_type=GTG;rbs_motif=AGGAGG;rbs_spacer=5-10bp;gc_cont=0.603
------------------------------------------------------------
------------------MSDKIDLYSDRGVLLKSDVDLSAVSPLKNAAMKKLINLTKRT
VAVNLAGIENALKTGKVG-----GQG-RQIKGREL----KYDVVANADSLAAEIKK-LLQ
VE-AGDDTAVKVL-GGGKQLLVQVPTARVDAASE-FVVGTTATAAAACEALVTKFKAG-M
FE----APMIHAAVWGQYPQTVPM-AGGNIASVLNIPQNDEGLGFALRNIMANHIAAITK
RNAMNAAALSSIYEQIGNFEMGNAIGI-FERYQLLGLAYQGLNANNMVYDLVKSNGKTGT
IGTVVHSVVERAIEDKVIKAGEK-----LPSG-FVMYEANDVP--------MWNAYCAAG
TLAATMVNCGALRGAQAVSSTLLYFNDVIEKET-ALPGCDWGKVMGTAVGFSFFSHSIYG
GGGPGVFNGNHVVTRHSRGFAIPCVSAAVALDAGTQMFTPEMTSGLVGAVYGEIK-EFRE
PIVAVAEAV-----------
>GCA_001603225.1~LUYH01000181.1_1 # 231 # 1535 # 1 # ID=229_1;partial=00;start_type=GTG;rbs_motif=AGGAGG;rbs_spacer=5-10bp;gc_cont=0.575
------------------------------------------------------------
------------------MSDKIDLYSDRGVLLKSDVDLSAVSPLKNAAMQRLISLTKRT
VAVNLAGVEGALKTGKVA-----GGR-RQIKGREL----NYDVVANAGALAEKIKT-LLQ
VA-PGDDTNVQIL-GGGKQLLVQVPTARVNAASE-FVVGLTGAASATVEALIQQFKVG-I
VE----APMVHASVWGEYPQTVGM-NGGNVASVLNIPQNDEGLGFALRNVMANHLAMITK
RNAMNAAALASIYEQIGEMEMGNAMGI-FERHQLLGMAYQGLNANNMVYETVKANGKTGT
IGTVVQSIVGKAIEDKVIKAGKK-----LPSG-YVMYEANDVS--------KWNAYAAAG
VLAATMVNCGSLRGAQAVSSTLLYFNDIIEKET-ALPGCDFGRVMGTAVGFSFFSHSIYG
GGGPGVFNGNHVVTRHSRGFAIPCVAAAVALDAGTQMFTPEMTSGLVGAIYGEIK-EFRE
PIVSVAEAV-----------
>GCA_001714685.2~MDTP02000004.1_2 # 1858 # 3162 # 1 # ID=4_2;partial=00;start_type=GTG;rbs_motif=AGGAGG;rbs_spacer=5-10bp;gc_cont=0.503
------------------------------------------------------------
------------------MSDKVDIYDDRGKLLESNVDIMKLAPTRNAAIKKIILDTKRS
VAISIGGIQGALASGKMG-----GKG-RQILGRGL----NYDLVGNVDALAAKVKD-LVK
VD-EGDDTNVKVL-KGGKSLLVQVPESRMIAGAD-YMSATTVGAAAVTEAVLDMFKTD-M
YD----APIVKAAVWGSYPQTMDL-MGGNVASILSIPQNNEGLGFSLRNIMANHVAAITS
RSAMNSAALSSIYEQAGIFEMGGAVGM-FERHQLLGLACQGLNANNVVYDTIKTNGKNGT
IGSVVQSIVARAIEDGVISVDKK-----APSG-YNFYKANDVP--------MWNAYAAAG
TLAATLVNCGAGRAAQNVSSTLLYFNDILEKET-GLPGCDYGKVEGVAVGFSFFSHSIYG
GGGPGVFNGNHVVTRHSRGFAIPCVCAAVALDAGTQMFTIESTSGLIGDVFGGIK-EFRE
PIKAVAGAL-----------
>GCA_001717005.1~MAGS01000030.1_92 # 87432 # 88679 # -1 # ID=24_92;partial=00;start_type=TTG;rbs_motif=AGGA/GGAG/GAGG;rbs_spacer=11-12bp;gc_cont=0.522
------------------------------------------------------------
--------------------------------------------MQNPAIQKMVSYVKQC
VSVNLEGVEKALATGAVG-----GKG-CVINGRSL----KVDLVKSAASIADEVKK-NLQ
VS-ANDDTEVKVL-KGGKHLLVKVPAKRLNAGVE-YTTGATSTAAALCCAIVDQFKVN-I
WD----ADLVHASVWGRYPQTMEM-LGGNVASLLSVPQQNEGMGYALRNVPCAHIALITK
KNAMNAAALSSILEQAAMFEMGDAIGD-FERLHLMGLAYQGLNVNNLVYDIVKENAKKGT
LGDVVVSTVKRAIADGIIKPLAK-----APSG-YVNYTTDDLS--------KWNAYASAG
LLAGTMVTCGAARSMQHTPSVFIYFNDLVERET-SLPGVDFGRVEGTGVEMAFFSHSIYG
GGNPAVFAGNHIVTRHSKGFTIPCVAAAVALDAGTTIYTPEKISGTTGEVLSEVP-ELRE
PLKYVNEAAVAIKGGV----
>GCA_001717015.1~MAGV01000073.1_12 # 11102 # 12097 # -1 # ID=71_12;partial=00;start_type=GTG;rbs_motif=AGGAG(G)/GGAGG;rbs_spacer=13-15bp;gc_cont=0.574
------------------------------------------------------------
------------------------------------------------------------
------------------------------------------------------------
---------------------MKVPAKRLNAGVE-YTTGFTATAAALCYTIVENFKVN-L
WD----ADLVHAAVWGRYPQTMEP-LGGNVSSLLSVPQQNEGMGYALRNVPCAHIALITK
KNAMNAAALSSILEQAAMFEMGDAIGN-FERLHLLGLAYQGLNANNLVYDIVKENSKTGT
LGDVAISTVKRAIADGVIKPLEK-----KPSG-YTAYTTDDLN--------KWNAYAAAG
LLAGTMITCGSARSMQHCPSVFIYFNDLIERET-GLPGVDFGRVAGTGVEMAFFSHSIYG
GGNPAVFHGNHIVTRHSKGFTIPCVAAAVALDAGTVIYTPEKISGVVGETLSEVP-ELRE
PLRYVNEAAVSIHGGI----
>GCA_001717025.1~MAGU01000068.1_28 # 25642 # 26976 # 1 # ID=63_28;partial=00;start_type=ATG;rbs_motif=GGAG/GAGG;rbs_spacer=5-10bp;gc_cont=0.494
----------------------------------------------------M----AK-
------------------YSDKVDLYDDRGRVFASKVPLEALSPLQNPAIQKIVSFVKQC
VSVNLEGVEKSLATGAVG-----GKS-CIINGRSL----KLDLVKNAGSIADTIKK-TLQ
VS-ADDDTDVKVL-KGGKHLLVRVPAKRMNAGVE-YTTGATSTAAALCCAIVDNFNVG-I
WD----ADLVHASVWGRYPQTMEM-LGGNVSSLLSVPQQNEGMGYALRNVPCAHIALITR
KNAMNAAALSSIMEQAAMFEMGDAIGD-FERLHILGLAYQGLNANNLVYDIVKANSKTGT
LGDVVISTVKRAIDDGVIKPLAK-----APSG-YINYTTDDLN--------KWNAYASAG
LLAGTMVTCGAARSMQHTPSVFIYFNDLIERET-SLPGVDFGRVEGTGVEMAFFSHSIYG
GGNPAVFAGNHIVTRHSKGFTIPCVAAAVALDAGTTIYTPEKISGTIGEVLSEVA-ELRE
PLKYVNEAAVAIKGGV----
>GCA_001717035.1~MAGT01000008.1_101 # 96496 # 97719 # 1 # ID=10_101;partial=00;start_type=ATG;rbs_motif=None;rbs_spacer=None;gc_cont=0.525
------------------------------------------------------------
----------------------------------------------------MVSYVKQC
VSVNLEGVEKALATGAVG-----GKG-CVINGRSL----KVDLVKSAASIADEVKK-NLQ
VS-ANDDTEVKVL-KGGKHLLVKVPAKRLNAGVE-YTTGATSTAAALCCAIVDQFKVN-I
WD----ADLVHASVWGRYPQTMEM-LGGNVASLLSVPQQNEGMGYALRNVPCAHIALITK
KNAMNAAALSSILEQAAMFEMGDAIGD-FERLHLMGLAYQGLNVNNLVYDIVKENAKKGT
LGDVVVSTVKRAIADGIIKPLAK-----APSG-YVNYTTDDLS--------KWNAYASAG
LLAGTMVTCGAARSMQHTPSVFIYFNDLVERET-SLPGVDFGRVEGTGVEMAFFSHSIYG
GGNPAVFAGNHIVTRHSKGFTIPCVAAAVALDAGTTIYTPEKISGTTGEVLSEVP-ELRE
PLKYVNEAAVAIKGGV----
>GCA_001717085.1~MAGW01000293.1_4 # 1545 # 2435 # 1 # ID=213_4;partial=01;start_type=GTG;rbs_motif=None;rbs_spacer=None;gc_cont=0.531
MQIITVFRQGFNIPYIFKIHATKL-----------------------KERSSM----AK-
------------------YPDKVDLYDDRGRVFASKVPVEALSPLRNPAMQKIISYVKQC
VSVNLEGVEKALATGEVG-----GKW-CIIKGRSL----KLDLVKNAESIADSLKS-CLQ
VT-KDDDTEVKVL-KGGKHLLVKVPAKRLNAGVE-YTTGFTATAAALCYTIVENFKVN-L
WD----ADLVHAAVWGRYPQTMEP-LGGNVSSLLSVPQQNEGMGYALRNVPCAHIALITK
KNAMNAAALSSILEQAAMFEMGDAIGN-FERLHLLGLAYQGLNANNLVYDIVKENSKTGT
LGDV--------------------------------------------------------
------------------------------------------------------------
------------------------------------------------------------
--------------------
>GCA_001726015.1~MCNQ01000005.1_80 # 73676 # 74980 # -1 # ID=21_80;partial=00;start_type=GTG;rbs_motif=AGGAGG;rbs_spacer=5-10bp;gc_cont=0.484
------------------------------------------------------------
------------------MSDKIDIYDDRGKLLESGVAIEELAPTRNAAIQRIIGDTKRT
VAVNLGGIQKSLATGKMG-----GKA-RHMPGREM----ELDIVENAGAIADSVKE-LVQ
ID-GDDDTNIETL-GGGKHLLVQLPTARLTAGAD-YSSALTVSAAATVQTIVDMFNID-M
FN----APVVKGAVWGNYPQTMDM-AGGNIASILNIPQKNEGLGYSLRNIMTNHIAAITE
KKAMNAAALSSIFEQAGMFEMGNAVGE-FERHQLLGFACQGLNANNVVYDLVKDNGKDGT
VGTVVQSVVERAIEDNVIEVDNT-----APSG-YNFYKANDVS--------MWNAYAAAG
QLAATMVNCGAGRAAQNVSSTILYYNDIIEKET-GLPGCDMGRAQGTAVGFSFFSHSIYG
GGGPGVFNGNHIVTRHSRGFAIPCVSAGVSLDAGTQMFSIEKTSGLIGDVFGSIK-EFRE
PIKAVAESL-----------
>GCA_001766815.1~LYOS01000001.1_337 # 315429 # 316784 # 1 # ID=1_337;partial=00;start_type=ATG;rbs_motif=GGAGG;rbs_spacer=5-10bp;gc_cont=0.492
----------------------------------------------------MP--YPY-
------------------LKDRVSLYSDRGEVLAEDVPIEAISPLHNPGAQQVKDTLCRT
ILWNAEEAEYKIKSGHLG-----DEY-IHIPRTPWLAMEDYEIMANIEKIAKRVEE-LLR
TA-PDDDTEVQIL-RGGRYLLVRPPTRLAWCGIE-YQTALTNVAYAIEQACVDVCDAD-W
RT----YPYIHAAIYGRFPQTPEY-DGSSLRWMLKPVIEDENPGYALRNMLINHIAACTR
SRTLEAAALCSLLETISVVEMGEMLGP-WYRHYLMTMAYQGFNGNDLVRDILKECGQNGT
MADVVAYTVERMIDDGVIKEKKT-----FPSG-YKMYESVDED--------LRHAYLSSG
MLAATIVNCGSARAAQGVMTSIYYFNDQMEMET-ALPCTGYGVSMGTALASGFFSHTIYG
GSAPGLYSGNHVITKTGKVYYMPCYAAAVAIDAGTQTWTPEMTSEFVGDVYSEID-IIRE
PMEAIAEGALEIKSKFE---
>GCA_001766815.1~LYOS01000002.1_373 # 361676 # 363010 # -1 # ID=2_373;partial=00;start_type=ATG;rbs_motif=None;rbs_spacer=None;gc_cont=0.488
---------------------------------------------------------MN-
------------------DSDRFTIYNDRGVSVAENIHYDALSPYKNSAIREILHTLKRT
AIIDLNKLETSLKSGSVGNTMAVGGE-CRILGREV----DLPIKEHAASIAERMRE-MLK
VA-DDDDTRLEIL---DSLLIVQIPSIMLETGTE-YTQAYLLPATALAHAIIDEFNLG-I
FD---GVDMVKCAIMGRFPQTVTP-SGGAVSTLLSFPMHIEGAGVAYRTPSVNTIVALAG
RRTFDAVALSSVLEHAAAFESGAAIGP-YKRYHLLGMAYQGLNAKNMVYELVRDHGN-AT
VLDIIEDVTERALRDGIIELEKK-----LPSG-YEMYSTHDAS--------MWNAYASAG
LLAAAIQNAGASRSAQGVPSAMQFYSDLLALAT-SLPGVDFGRALGTATLFEWLTHNSYG
GGEVGIFSGEHVVTKGSKGFIIPCAVAAMCLDAGTQMYMPEVTSKHIFKLREVLP-VLKD
PLSRIAEAAEEIGG------
>GCA_001766815.1~LYOS01000003.1_174 # 166672 # 168030 # 1 # ID=3_174;partial=00;start_type=ATG;rbs_motif=GGAG/GAGG;rbs_spacer=5-10bp;gc_cont=0.478
----------------------------------------------------M----KE-
------------------RNDVIDLYDEKGDMLAEAIPLQAISPLRNQAIREMIKTIKRS
AIINLKKAEQALKTGALGSEMGVGEE-CQIPGCEM----DLDIVANAGAIAEMIKK-WIQ
VD-EDDDTVVEIV-DGGEMLFILAPTKRVDVGSD-LANPRVNVGIAAAHAIIEYFNLS-P
FS---GSEVIKAAIFGRYPQSITT-KGALSGLIPAWPPTVDGVGLNFRTNMVNDIVAMTN
KNTMNGVALSSILEHVAMFDSGDAIHPAYERYHLLGLAYQGLNANNVVYDIVKANGADGT
IGSVIMDTIKRAEDDGVISVKET-----LPSG-FKIYKTDDAS--------LWNSYVAAG
QLAAVIVNCGAMRAAQGVPATINEFNDILKLAT-GLPDVDYGRGLGTTIGTAFYSHNIYG
GAGPGAFSPANPLLRHCRGFISPCFVAAMCLDAGTQMFNPELTSGAFLKIRTVLPEVMRN
PIKSVAESALELKGAL----
>GCA_001766815.1~LYOS01000008.1_4 # 1869 # 3254 # 1 # ID=8_4;partial=00;start_type=ATG;rbs_motif=None;rbs_spacer=None;gc_cont=0.488
---------------MFLYAQVKT-----------------------GKEVTY----LV-
------------------NNDVIDIYADDGKVLEENIPLEALNPYKNQAILDILQTIRRT
ALVDISALETTLKKGEVGGTMNVGSE-CHIPGREL----DLPLMDRIEEIREKVKK-MLE
LT-PNDDTLVEVV---DSLMVIQIPSRSFAIATD-SSQVYFKPAIALIGAICDIFELG-P
FD---GPEMVKAAVLGRYPQMISP--NGVMSAILSFPTTIEGAGNAYRSIKVNDIVALAN
KRTFDAAALGSVFEHGAAFESGNAMGA-YRRYHLLGMAYQGFNADNMVWELLRDHGKGGR
ITDIIDDLVERALRDRVIEVEEK-----LPSG-YTLYSTRDAA--------RWNGYAAAG
LMAAAIHNAGVMRSGQGAPSAMLFYNELLTSQT-GLPGVDFGRALSTSVVYTFLTHNTYG
GGEPGIFSAEHPATRGSRGFIIPCAAAAMCLDAGTMMFPAEATSGKMFKLREILP-VFKD
PVKKIAAAAAAVSGEV----
>GCA_001766825.1~LYOR01000003.1_43 # 31398 # 32750 # -1 # ID=3_43;partial=00;start_type=ATG;rbs_motif=GGA/GAG/AGG;rbs_spacer=5-10bp;gc_cont=0.521
-----------------------------------------------MSQIFL----MD-
------------------KGERVTIFNDRGEPLAERVPLESLSPYRNRAMREILHTLKRT
AVIDINKLENSLKKGSVGNTMAIGAE-CRILGREV----DLPIMEHINSIADRVHE-MLR
VS-DDDDTRVEIL---DSLLIVQIPSIVVATGTG-YTQAHLLPATALAYAIIEEFDLG-I
FD---GVDMIKAALLGRYPQTIDP-SGGAVSTLISFPTKVEGAAVGYRTLSVNTIVALTG
RRTFDAVALSSILEHAAAFESGAAMGP-YRRFHLLGMAYQGFNAENMVYELVRDHGK-GT
VIDIIEDVVHRALNDGVIKVERR-----LPSG-YEIYTPVDAS--------LWNAYASAG
LLAATIQNAGASRSAQGAPSAMQFYSDLLAMAT-SLPGVDFGRALGTATLFEWLTHNSYG
GGEVGIFSGEHVVTKGSKGFVIPCAAAAMCLDAGTQMYMPEVTSKNMFKLREVLP-VFKD
PLSRIAEAANEYGG------
>GCA_001766825.1~LYOR01000004.1_64 # 70830 # 72212 # -1 # ID=4_64;partial=00;start_type=ATG;rbs_motif=GGAGG;rbs_spacer=5-10bp;gc_cont=0.522
---------------------------------------------------------MK-
------------------FEDKIDLYSDEGKLLAEKVPIEALHPYRNPYMKEIYLTLKRT
AIVDLGKLQGMLRDGRTGWSTTVGQDEIKMPWYGL----DLDLVEDSEEIAEELKK-MLQ
LK-EGDDTNIISL-EGGSLLVVQLPLEVLRLSAD-YSPAFTQVSVALGQIIAKKYGLDNP
LDRPYRFGMLKNCLHGRYPQYVGPNPGNPVAPLMKVPSILEGMGTGYKSFMINHVVALGN
NRTLHAVALATIFEQGAQFEMGNAIGW-YERYQLLGSAFQGFNANNLVLDMVKENAR-GT
AYDVVLTLMERALADGVIEEPPRKYPFVQPSG-YKLYQLKDYA--------MWNAYGVAA
LLAAVIVNSGAMRAAQNTSAVLGSWNDFIAFEGGGLPDPDAGRVMGTGLGFGFYTHGLYG
GAGPGAFTMDHVIVRHTSGFLTPCIVAGMCLDAGSQIFRPNVTSGLYYTLAEELP-IFQN
PLEKLAEAAESIKGEI----
>GCA_001766825.1~LYOR01000007.1_34 # 36984 # 38321 # -1 # ID=7_34;partial=00;start_type=ATG;rbs_motif=GGAG/GAGG;rbs_spacer=5-10bp;gc_cont=0.532
---------------------------------------------------------ME-
------------------GDDVITIYNDRGEVLGEEIPLEALNPYKNQAILEILQSIRRT
AFVDISELENALRTGEVGGTMNVGCE-CQIPGREM----DLPLLDRINDIADRVRD-LLR
IS-PGDDTRVEVL---DSLMVIQIPSRSFLIATD-SSQVYLKPATALSRAIAEIFGLG-P
FD---GIEMVKAAVLGRYPQTTAP--NGALSALLSFPTQVEGGGNAYRGIMVNHIVALVN
RRTFDAAALASVLEHAAAFESGAAMGP-YRRYHLFGLAYQGLNADNMVWELLRDHGKGGR
ITDIIDGVIDRALRDRVIEVERE-----MPSG-FRLYRTRDAA--------RWNAYAAAG
LMAAAIHNAGVMRSGQGVPSAMLFYNDLLVTQT-GLPGVDLGRALGTSTLYEYLTHNTYG
GGEPGTFSAEHPATRGSKGFVIPCAAAAMCLDAGTMMYPPEMTSGKIFKIRKILP-EFRD
PVKRIADAAVAFE-EV----
>GCA_001766825.1~LYOR01000007.1_45 # 48177 # 49535 # 1 # ID=7_45;partial=00;start_type=ATG;rbs_motif=GGAG/GAGG;rbs_spacer=5-10bp;gc_cont=0.532
----------------------------------------------------M----KD-
------------------KKETIDLYDEEGKILAEDIPLQAISPLRNRAIRDMIMTFKRS
AIINLKKAEHALKTGALGSEMGIGED-CQIPGCEM----DLDIVANAGTIADMIRE-WLQ
VE-PGDDTVVELI-DGGEMLFVLVPKRRVEIGSD-LATPRVNVGIAVAHAIIEIFGLT-P
FT---GTEVIKAAIFGRYPQSISA-KGALSGLIPAWPPTVDGVGLNFRTNMVNDIVAMTN
KDTMNGVALSSILEHVAMFDSGDAIHPAYERYHLLGLAFQGLNADNLVYDLVKENAVDGT
IGSVIVDLISRAEKDGVISVKET-----LPSG-FKIYKTDDAS--------LWNAYLAAG
QLASVIINCGAMRAAQGVPASMVEFNDMIKLAT-GLPDIDYGRGLGTSIGVSFYSHNIYG
GAGPGAFSPANPLLRHCRGFLAPCFVAAMCLDAGTQMFTPELTSSNFLRVRDVLPEEIKK
PIRAVAEAALELKGKL----
>GCA_001896715.1~MPOY01000389.1_1 # 152 # 1456 # 1 # ID=38_1;partial=00;start_type=ATG;rbs_motif=AGGA;rbs_spacer=5-10bp;gc_cont=0.619
----------------------------------------------------M----AK-
------------------YTETIDLYSDDGKLLKGGVTLDRISPLVNPATSKIIDLTKRT
INVNLGGIQDALKTGKLG------KG--KIKGREL----DLPIMENKDAIVARIKD-MIQ
VT-EGDDTEIMEF-NGGKLQLVKVPAKRLANAAT-YDAAITSVAAATTYAIVEEFGID-A
FN----ASTVKAACWGGYPHTQDL-EGALVTSILNIPQNNEGLGYALRNIPVNHTVMMTG
RNALQGAALASTLETAGVFEMGGAVGP-FERAMLLAYAYQGLNANNMVYDLVKANGQTGT
VGTVVQSLVERAIEDKVIAPGKK-----G--GYFQFYDTKDPM--------LWNAYTAAG
TMAATIVNCGAGRFAQAVSSTLLYFNDLLEHET-GLPGCDYGRVMGTAVGFSFFSHSIYG
GGGPGIFNGNHVVTRHANGVAIPCVVAAAALDAGTQMFSPESTSKIFADTYGKID-VFNK
PIDQIANGA-----------
>GCA_001896715.1~MPOY01000549.1_3 # 1418 # 2722 # 1 # ID=360_3;partial=00;start_type=ATG;rbs_motif=GGAG/GAGG;rbs_spacer=5-10bp;gc_cont=0.612
----------------------------------------------------M----AK-
------------------YKETIDLYDDAGKLLKSGVPLEKISPVVNPATRKLIDLTKRT
IAVNLGGVQEGLKTGKVA------KG--QVLGREL----NLDIVGNKDAIIAKIKD-MVQ
VT-EGDDTNIREF-GGGKLILVEVPKARLEAAST-YDAAITAVASAATYAIVEQFNVG-M
FD----AAMVKAALWGSYPHTMDL-TGANVTSILSIPQNNEGLGYALRNIPVNHAVMITN
KNAMQGAALSSTFEQAGMFEMGNAIGP-FERAQLLAYAYQGLNANNMVYDLVKKNGATGT
IGTVVQSLVERAIEDKVITPGKK-----G--GYFQFYDTKDPM--------LWNAYAAAG
TMAATMVNCGAGRFAQAVSSTLLYFNDLLEHET-GLPGCDYGRVMGVAVGFSFFSHSIYG
GGGPGVFNGNHVVTRHAAGVAIPCVVAAAALDAGTQMFSPESTSKVYGDTFGKVD-VFNK
PIQQIAQGV-----------
>GCA_001896725.1~MPPA01000031.1_59 # 70023 # 71324 # 1 # ID=35_59;partial=00;start_type=GTG;rbs_motif=AGGAGG;rbs_spacer=5-10bp;gc_cont=0.497
------------------------------------------------------------
------------------MSDKIDIHDDKGKLLESGVDLMDIAPTRNAAIQKIVKDTKRT
VAVNLAGIENALASGKMG-----GAG-RRILGRGL----KYDIVANASAIQESVER-LIR
VK-EDDDSNVQVL-AGGKQLRVQVPSVRTAIGAD-YISASTVGAAAVVQTIIDMYKVD-M
FD----APIVKGAVWGSYPQTMDM-MGSNVASILSIPQNNEGLGYSLRNITTNHIAAITG
KKAMNAAALSSIFEQVSMYEMGNTVGL-FERHQLLGLAYQGLNANNMVYDIVTEN-KNGT
IGTVVASTVERAIEDDVITVDKK-----APSG-YNFYKAKDVS--------KWNAYAAAG
LLAATMVNVGAGRAAQNVSSSILYFNDILEKET-GLPGCDMGRVQGTAVGFSFFSHSIYG
GGGPGIFNGNHVVTRHSRGFAIPCVCAACSLDAGTQMFSIERTSALVGNVFGSIP-EFRE
PVKAVAGAL-----------
>GCA_900025055.1~FIZL01000073.1_11 # 10612 # 11916 # 1 # ID=73_11;partial=00;start_type=ATG;rbs_motif=GGAGG;rbs_spacer=5-10bp;gc_cont=0.590
----------------------------------------------------M----AK-
------------------FNDTIDLYDDTGKLLKSNVPLEKISPLINPATRKIIDLTKRT
IAVNLGGIEGALKTGKVG------KG--HVLGREL----DLDIVGNKDAVISKIRE-MVQ
VQ-EGDDTNIREF-SGGKMILVEVPSVRLEAAST-YDAAITAVAAATTYAIVEQFDVG-P
FD----AAMVKAACWGAYPHTQDM-KGAQVTSILSIPQNNEGLGYALRNVPVNHFVMMTN
KNAMEGAALSSTFEQAGMFEMGNAIGP-FERAQLLTYAYQGLNANNLVYDLVKENGATGT
IGTVVQSLVERAIDDGVITPGKK-----G--GYFQYYDTKDPM--------LWNAYTAAG
TMAATMVNCGAGRFAQAVSSTLLYFNDLLEHET-GLPGCDYGRVMGTAVGFSFFSHSIYG
GGGPGIFNGNHVVTRHAAGVAIPCVVAAAALDAGTQMFSPESTSKIFADTYGKVD-VFNK
PIQQIAQGV-----------
>GCA_900100715.1~FNCA01000001.1_396 # 465161 # 466465 # 1 # ID=8_396;partial=00;start_type=GTG;rbs_motif=AGGAGG;rbs_spacer=5-10bp;gc_cont=0.477
------------------------------------------------------------
------------------MSDKIDIYDDRGKLLESGVDLMDIAPTRNAAIQNIIKDTKRT
VAVNLAGIEKSLKTGAMG-----GTK-KQILGREL----EYDIVGNSGAILDAVEK-LIK
VS-EDDDTNVKEL-GGGKQLLVQIPSVRTQVGAD-YVSASTVTGAAVVQTIIDMFNTD-M
FD----APIVKSAVWGSYPQTMDM-KGANIASILSIPQNNEGLGYSLRNITTNHVAAITG
KKAMNAAALSSIFEQVGMYEMGNAVGP-FERHQLLGLAYQGLNAGNYVYDIVKENGKDGT
IGTVIQSVVDRALEAGVISVDKT-----APSG-YNFYKANDVS--------MWNACAAAG
QLAATMVNCAAGRAAQNVSSTILYYNDILEKET-GLPGCDMGRAQGTAVGFSFFSHSIYG
GGGPGIFNGNHVVTRHSRGFAIPCVCAACSLDAGTQMFSIEKTSALVGNVFGSIE-EFRE
PIKAVAGAL-----------
>GCA_900111645.1~FOHQ01000007.1_73 # 61434 # 62738 # -1 # ID=13_73;partial=00;start_type=GTG;rbs_motif=AGGAGG;rbs_spacer=5-10bp;gc_cont=0.482
------------------------------------------------------------
------------------MSDKIDIYDDRGTLLESGVDIMALAPTTNAAIGKIIKDTKRT
VAINLAGIEKGLATGKYG-----GKG-RQILGRGL----EYDIVGNADAIAESVAN-FVK
VS-DDDDTNVKVI-GGGKQLLVQVPSSRTDAGAD-FVSGSTVSAAAVVQTIIDTYNTD-M
FD----APLVKGAVWGSYPQTMDM-SGGNVASILSIPQQNEGLGFSLRNIMTNHVAAITG
RKALNAAALSSIYEQAGMYEMGNAVGS-FERHQLLGFAYQGLNANNLVYEMVKENGKTGT
VGTVINTVVDKAIEAGIIEVDHK-----APSG-YNFYKANDVS--------MWNAYAAAG
QLAATLVNCGAGRAAQNVSSTILYFNDILEKET-GLPGCDMGRAQGTGVGFSFFSHSIYG
GGGPGIFNGNHVVTRHSRGFAIPCVSAACSLDAGTQMITIEKTSGLVGNVFGSIE-EFRE
PIKAVAGAL-----------
>GCA_900114835.1~FOUJ01000003.1_172 # 203297 # 204601 # -1 # ID=11_172;partial=00;start_type=GTG;rbs_motif=AGGAGG;rbs_spacer=5-10bp;gc_cont=0.480
------------------------------------------------------------
------------------MSDKIDIYDDRGKLLESGVDLTAIAPTRNAAIQNIIKDTKRT
VAVNLAGIDKALKTGSMG-----GAK-KQILGREL----EYDIVGNSGAICDAVKK-LIQ
VS-DDDDTAVTEL-SGGKQLLVQIPSIRTQIGAD-FVSASTVTGAAVVQTIIDMFNTD-M
FD----APIVKSAVWGSYPQTMDM-KGANIASILSIPQNNEGLGYSLRNITTNHVAAITG
KKAMNAAALSSIFEQVGMYEMGNAVGP-FERHQLLGLAYQGLNAGNYVYDIVKENGKDGT
IGTVIQSTVDRALEAGIISVDKT-----APSG-YNFYKANDVS--------MWNACAAAG
QLAATMVNCGAGRAAQNVSSTILYYNDILEKET-GLPGTDMGRAQGTAVGFSFFSHSIYG
GGGPGIFNGNHVVTRHSRGFAIPCVCAAVSLDAGTQMTTIEKTSTLVGNVFGSIP-EFKE
PIKAVAGAL-----------
>GCF_000006175.1~NC_014222.1_1126 # 1269754 # 1271085 # 1 # ID=1_1126;partial=00;start_type=ATG;rbs_motif=GGAG/GAGG;rbs_spacer=5-10bp;gc_cont=0.389
----------------------------------------------------M----VK-
------------------YEDKICLFDAKGNQVAEDVPLEAISPLNNPTIMGMVKNIKRT
VAVNLAGVEDSLAKGKIG-----GKG-CQVPGRAI----ELDVVSDAEAIADKVKS-ILQ
VS-AGDDTEVKLI-NGGKQMAVQVPTKRLDVAAE-YSVSMLATGMALKEAIITNFNVD-M
FD----GSTVHSAIMGQYPQDMDY-AGGNIASLLGAPSKLEGLGYALRNIPVNHAVATTK
KSLMNAIAFSSVLEQTAMFEMGDAVGS-FERQHLLGLAYQGLNANNLVIELVKANAN-GT
VGSVVNSIIEKAIADGVIVVDKT-----LGSG-FNMYKPADVN--------KWNAYAAAG
LVAAVMVNCGAARAAQNVASTILYYNDIIEYET-GLPGVDYGRSMGTAVGFSFFSHSIYG
GGGPGIFNGNHVVTRHSKGFAIPPVCAAMCMDAGTQMFSPEKTSALVGTVYSAFD-EFRE
PLKYVIEGALEVQDKL----
>GCF_000007345.1~NC_003552.1_4775 # 5600310 # 5601614 # -1 # ID=1_4775;partial=00;start_type=GTG;rbs_motif=AGGAGG;rbs_spacer=5-10bp;gc_cont=0.525
------------------------------------------------------------
------------------MSDTVDIYDDRGKLLESNVDIMSLAPTRNAAIKKIILDTKRS
VAVSLAGIQGALASGKMG-----GKG-RQILGRGL----NYDLVGNADAIAENVKN-LVQ
VD-EGDDTSVKVI-KGGKSLLIQAPSSRIAAGAD-YMSATTVGAAAVTQTIIDMFGTD-M
YD----APIAKSAVWGSYPQTMDL-MGGNVQGVLSIPQNNEGLGFSLRNIMANHIAAITS
RGAMNAAALSSIYEQSGIFEMGGAVGM-FERHQLLGLACQGLNANNVVYDIVKENGKDGT
IGTVIESIVGRAVEDGVISVDKT-----APSG-YKFYKANDVP--------MWNAYAAAG
TLAATFVNCGAGRAAQNVSSTLLYFNDILEKET-GLPGCDYGKVQGVAVGFSFFSHSIYG
GGGPGVFNGNHVVTRHSRGFAIPCVCAAVALDAGTQMFTIESTSGLIGDVFGSIE-EFRQ
PIKAVAGAL-----------
>GCF_000008645.1~NC_000916.1_1107 # 1043318 # 1044649 # -1 # ID=1_1107;partial=00;start_type=ATG;rbs_motif=GGAG/GAGG;rbs_spacer=5-10bp;gc_cont=0.507
----------------------------------------------------M----PM-
------------------YEDRIDLYGADGKLLEEDVPLEAVSPLKNPTIANLVSDVKRS
VAVNLAGIEGSLKKAALG-----GKS-NFIPGREV----ELPIVENAEAIAEKVKR-LVQ
TS-EDDDTNIRLI-NNGQQILVQVPTTRMGVAAD-YTVSALVTGAAVVQAIIDEFDVD-M
FD----ANAVKTAVMGRYPQTVDF-TGANLSTLLGPPVLLEGLGYGLRNIMANHVVAITR
KNTLNASALSSILEQTAMFETGDAVGA-FERMHLLGLAYQGLNANNLLFDLVKENSK-GT
VGTVIASLVERAIEDRVIKVASE-----MKSG-YKMYEPADWA--------LWNAYAATG
LLAATIVNVGAARAAQGVASTVLYYNDILEYET-GLPGVDFGRAMGTAVGFSFFSHSIYG
GGGPGIFHGNHVVTRHSKGFALPCVAAAMCLDAGTQMFSVEKTSGLIGSVYSEID-YFRE
PIVNVAKGAAEIKDQL----
>GCF_000008645.1~NC_000916.1_1144 # 1074573 # 1075904 # -1 # ID=1_1144;partial=00;start_type=ATG;rbs_motif=AGGAGG;rbs_spacer=5-10bp;gc_cont=0.504
----------------------------------------------------M----AK-
------------------FEDKVDLYDDRGNLVEEQVPLEALSPLRNPAIKSIVQGIKRT
VAVNLEGIENALKTAKVG-----GPA-CKIMGREL----DLDIVGNAESIAAAAKE-MIQ
VT-EDDDTKVELL-GGGKRALVQVPSARFDVAAE-YSAAPLVTATAFVQAIINEFDVS-M
YD----ANMVKAAVLGRYPQSVEY-MGANIATMLDIPQKLEGPGYALRNIMVNHVVAATL
KNTLQAAALSTILEQTAMFEMGDAVGA-FERMHLLGLAYQGMNADNLVFDLVKANGKEGT
VGSVIADLVERALEDGVIKVEKE-----L-TD-YKVYGTDDLA--------MWNAYAAAG
LMAATMVNQGAARAAQGVSSTLLYYNDLIEFET-GLPGVDFGKVEGTAVGFSFFSHSIYG
GGGPGIFNGNHIVTRHSKGFAIPCVAAAMALDAGTQMFSPEATSGLIKEVFSQVD-EFRE
PLKYVVEAAAEIKNEI----
>GCF_000011585.1~NC_005791.1_1582 # 1509697 # 1511028 # 1 # ID=1_1582;partial=00;start_type=ATG;rbs_motif=GGAG/GAGG;rbs_spacer=5-10bp;gc_cont=0.405
----------------------------------------------------M----VK-
------------------YEDKISLYDAKGNLVAENVPLEAISPLYNPTIKSMVKNIKRT
VAVNLAGIEGTLAAGKIG-----GKG-CQVPGRTL----DISAVSNAQAIADEVEK-ILK
VS-EDDDTAVKII-NGGKQLAVQVPTARLDVAAE-YSVSMLSTAMALKEALIKTFNID-M
FD----GSTVHAAIVGNYPQVMDY-AGGNIASLLGAPSMMEGLGYALRNIPVNHAVATTK
KNMMNAIAFSSVMEQTATFEMGDAVGS-FERQHLLGLAYQGLNADNLVIDFIKANAK-GT
VGSVVETVIDRAIADGVIVVDKT-----MSSG-FNMYKPADVN--------KWNAYAAAG
LVAAVAVSCGAARAAQNVASVILYFNDILEYET-GLPGVDYGRSMGTAVGFSFFSHSIYG
GGGPGIFNGNHVVTRHSKGFAIPPVCAAMCADAGTQMFSPEHTSGLVGSVYSAFD-EFRE
PMKYVIEGALSIKDQF----
>GCF_000012545.1~NC_007681.1_309 # 377061 # 378389 # 1 # ID=1_309;partial=00;start_type=ATG;rbs_motif=AGGA/GGAG/GAGG;rbs_spacer=11-12bp;gc_cont=0.362
----------------------------------------------------M----PT-
------------------YEDKIDLYGVDGKLLEEQVPLEAISPVINPTIKNIIQEIKRS
VAINLAGIEKSLANGAYG-----GKA-NFIPGREL----ELDIVDNADAIADKIEK-MLK
IS-DDDDFNLNLL-NGGKQILVQVPSERLSIAGD-YSVAPLATGSALIQAILDTFDIN-K
YQ----ASEIKTAAMGGYPHNVKL-GGA-LTTLLGQTTHLEGLGYSLRNIGANHVVAITK
KNTLNAVALSSILEQTATFEMGDAVGA-FERSHLLGLAYQGLNANNIVYDLVKENGK-AT
LGDVIISLLSRALDDGVIRVKET-----LPSG-FKLYEPVDWA--------LWNAYAAAG
LIAATIVNVGAARAAQGVASSILYFNDILEYEA-GLPGVDFGRVMGTGVGMSFFSHGIYG
GGGPGVFNGNHVVTRHSKGYAIPCNAAAMALDAGTQMFSVESTSGLVGEVYGSVD-NLRE
PVKYVAEGASQVKDKL----
>GCF_000013445.1~NC_007796.1_2278 # 2421502 # 2422809 # 1 # ID=1_2278;partial=00;start_type=ATG;rbs_motif=GGAGG;rbs_spacer=5-10bp;gc_cont=0.523
----------------------------------------------------M----AK-
------------------FSDTIDLYDDQGKLLKSGVALDKVSPLTNAGIKKMISLTKRT
VAVNLGGAEAFLKTGKAG------KN--QIPGREL----NLDLVANAGAIKEKMFK-MLQ
VT-EGDDTEIKEF-GGGKLLLCTVPTARIEAAAT-YDAAMTAVSAAATYAVIDQFNVD-M
FN----GSTVKAAFWGTYPQTMDP-SGSACASILSIPQNNEGLGYALRNIQANHCVMITN
KNAMQGAALSATFEQAGEFEMGAAIGP-FERAQLLLYAYQGLNANNLVYDLVKKNGATGT
IGTVVQSLVERAIEDKVITPGKK-----GPSGYI-FYETKDPM--------LWNAYTAAG
TMAATMVNCGAGRFAQAVSSTLLYFNDLIEHET-GLPGCDYGRVMGVAVGFSFFSHSIYG
GGGPGIFNGNHVVTRHAAGVGLPCIVAACALDAGTQMFSPESTSKVYQDTFGKIP-EFAQ
PIQHIAQGA-----------
>GCF_000013725.1~NC_007955.1_2592 # 2547584 # 2548888 # -1 # ID=1_2592;partial=00;start_type=GTG;rbs_motif=AGGAGG;rbs_spacer=5-10bp;gc_cont=0.473
------------------------------------------------------------
------------------MSDKVDIYDDRGTLLESDVDILNLAPTTNTAIGKIIKDTKRT
VAINLAGIEKGLATGKYG-----GKG-RQILGRSL----EYDIVGNADAIAESVAN-LVK
VS-NDDDTVVKVI-GGGKQLLVQVPSARTDAGAD-FVSGSTVSGAAVVETIINTFNTD-M
FD----APLVKGAVWGSYPQTMDM-SGGNVASILSIPQQNEGLGFSLRNIMTNHVAAITG
RKAMNAAALSSIYEQAGMYEMGNAVGS-FERHQLLGFAYQGLNANNVVYDIVKENGKTGT
IGTVIDTVIEKAIDLGVIEVDHT-----APSG-YKFYKANDVS--------MWNACAAAG
QLAATLVNCGAGRAAQNVSSTIVYFNDILEKQT-GLPGCDMGRAQGTGVGFSFFSHSIYG
GGGPGIFNGNHVVTRHSRGFAIPCVSAACAIDAGTQMITIEKTSALVGNVFGSIE-EFRE
PIKAVAGAL-----------
>GCF_000015765.1~NC_008942.1_1102 # 1080452 # 1081891 # 1 # ID=1_1102;partial=00;start_type=GTG;rbs_motif=None;rbs_spacer=None;gc_cont=0.499
ML----------IKYISKISLSNLLGTDFVLLDKTPFGKKACDLHEEKQVNIM----AK-
------------------YKDVIDLYDDYGKLLRSNISLERISPLVNPAVKKIIDDTKRS
VAVNLGGMQDGLKSGKIG------KH-QQILGREL----DLDILGNIDAIEAKIKE-YVS
VE-SGDDTEIKRF-NGGKLLLVKVPSARIAAAAT-YDAALTSVAAATTYAVVEQFNVD-M
FN----ANTVKAAAFGTYPVTMDL-AGGACSMIMSIPQNNESLGYALRNIPANQTVMMTH
RNAMQGAALASTFEHAGQFEMGNAIGP-FERAQLLLFAYQGLNANNIVYDLVKANGQTGT
VGTVVQSLVERAMEDNVITQAAA-----AKGGYFKPYETKDPM--------LWNAYASAG
TLAATMVNAGAGRMAQAASSTLLYFNDLLEHET-GLPGSDFGRVMGAGVGFSFFSHSIYG
GGGPGIFNGNHVVTRHAAGVAMPCAVAACALDAGTQMFSPEGTAKIYGETFGKIE-EFAH
PIQAIAKVA-----------
>GCF_000015765.1~NC_008942.1_1612 # 1597612 # 1598925 # -1 # ID=1_1612;partial=00;start_type=ATG;rbs_motif=GGAG/GAGG;rbs_spacer=5-10bp;gc_cont=0.512
----------------------------------------------------M----AK-
------------------YKDVIDLYDDNGKLLKSNVALEKISPLVNPAIKKIIDDTKRT
VAVNLGGMQDALKTGKIG------KH-QQILGREL----NLDIVGNIDAIEAKIKE-YVS
VE-AGDDTMIKRY-NGGKLLLVKVPSARIAAAAT-YDAALTSVAAATTYAVVEQFNVD-M
FD----ANTVKAAAFGTYPVTMDL-AGGACSMIMSIPQNNESLGYALRNIPANQSVMITH
RNAMQGAALTSVFEQAGEFEMGSAIGP-FERAQLLLLAYQGLNANNIVYDLVKENGQTGT
VGTVVQSLVERAIEDKVITQGAA-----AKGGYFKPYETKDPM--------LWNAYTSAG
TLAATMVNCGAGRFAQAVSSTLLYFNDLIEHET-GLPGSDFGRTMGVAVGFSFFSHSIYG
GGGPGIFNGNHVVTRHAAGVGMPCIVAACALDAGTQMFSPEGTAKIYGETFGQID-EFAH
PLQAIAKAV-----------
>GCF_000015825.1~NC_009051.1_367 # 354913 # 356217 # 1 # ID=1_367;partial=00;start_type=ATG;rbs_motif=AGGA;rbs_spacer=5-10bp;gc_cont=0.607
----------------------------------------------------M----AK-
------------------YTETIDLYSDDGKLLKSGVALDRISPLVNPATGKIIDLTKRT
ISVNLGGIQDALKVGKLG------KG--KIKGREL----DLPIMENKDAIVAKIKE-MIQ
VE-EGDDTEIMEF-NGGKLLLVQVPTKRLVNAST-YDAAITSVAAATTFSIVDQFNID-A
FN----ASTVKAACWGSYPHTQDM-EGALVTSILTIPQNNEGIGYALRNIPVNHTVMMTG
RNALQGAALSSTLETAGIFEMGSAVGP-FERAQLLAYAYQGLNANNMVYDLVKANGQNGT
VGTVVQSLVERAIEDKVIAPGKK-----G--GYFQFYDTKDPM--------LWNAYAAAG
TMAATIVNCGAGRFAQAVSATLLYFNDLLEHET-GLPSTDYGRVMGTAVGFSFFSHSIYG
GGGPGIFNGNHVVTRHANGVAIPCVVAAAALDAGTQMFSPESTSKLFADTYGKID-VFNK
PIDQIANGA-----------
>GCF_000015825.1~NC_009051.1_605 # 586578 # 587882 # -1 # ID=1_605;partial=00;start_type=ATG;rbs_motif=GGAGG;rbs_spacer=5-10bp;gc_cont=0.602
----------------------------------------------------M----AK-
------------------YKETIDLYDDAGKQLKSGVPLEKISPLVNPATRKLIDLTKRT
IAVNLGGIQEGLKTGKVA------KG--YVLGREM----NLDIIGNKDAIIGKIKE-MVQ
VE-EGDDTNIREF-GGGKLILVEVPKTRLEAAST-YDAAITSVASATTFSLVEQFDIG-A
FD----AAMVKAAVWGGYPHTMDL-TGANVTSILSIPQNNEGLGYALRNIPVNHAVMITG
KNAMQGAALSSTFEQAGMFEMGNAIGP-FERAQLLTYAYQGLNANNLVYDLVKKNGATGT
IGTVVQSLVERAIEDKVITPGKK-----G--GYFQFYNTKDPM--------LWNAYAAAG
TMAATMVNCGAGRFAQAVSSTLLYFNDLLEHET-GLPGCDYGRVMGTAVGFSFFSHSIYG
GGGPGIFNGNHVVTRHAAGVAIPCVVAAAALDAGTQMFSPESTSKVYGDTFGQVD-VFNK
PIQQIAKGV-----------
>GCF_000016125.1~NC_009135.1_21 # 14899 # 16230 # -1 # ID=1_21;partial=00;start_type=ATG;rbs_motif=GGAG/GAGG;rbs_spacer=5-10bp;gc_cont=0.413
----------------------------------------------------M----VK-
------------------YDDKISLYDAKGNLVADNVPLEAISPLYNPTIKNMVKNIKRT
VAVNLAGIESTLAAGKIG-----GKG-CQVPGRTL----DISAVSNAQAIADEVEK-ILK
VS-EDDDTAVKLV-NGGKQLAVQVPTARLEVAAE-YSVSMLSTAMALKEALIKTFDID-M
FD----GSTVHAAIVGNYPQVMDY-AGGNIASLLGAPSNMEGLGYALRNIPVNHAVATTK
KNMMNAIAFSSVMEQTATFEMGDAVGS-FERQHLLGLAYQGLNADNLVIDFIKANGK-GT
VGSVVETVVERAIADGVIVVDKT-----MSSG-FNMYKPADVN--------KWNAYAAAG
LVAAVAVSCGAARAAQNVASVILYFNDILEYET-GLPGVDYGRSMGTAVGFSFFSHSIYG
GGGPGIFNGNHVVTRHSKGFAIPPVCAAMCADAGTQMFSPETTSGLVGAVYSAFD-EFRE
PMKYVIEGALSIKDQF----
>GCF_000016525.1~NC_009515.1_899 # 867365 # 868690 # -1 # ID=1_899;partial=00;start_type=ATG;rbs_motif=GGAG/GAGG;rbs_spacer=5-10bp;gc_cont=0.357
----------------------------------------------------M----QI-
------------------YNDKIDLYGQDGKLLKSEVSLDAISPLKNPAIAKMIFDIKRS
CAVNLASIEKGLRTGAMG-----GKS-VFIPGREL----DLPIVENAELIADKIKR-IVQ
VN-EDDATNVSLI-NNGQQLLIQLPNERLRVAAD-YSIASLLSGSATIQSIIDTFDIN-M
FD----ASTIKTAVMGAYPQTVDL-AGANISALLGPPVLLEGLGYGLRNVMANHVVAITN
KNTLNAAALSSIMEQTAMFETGDASGA-FERMHLLTLAYQGLNADNLVFDLVKENVK-GT
VGTVIQSLVGRAIEDNVIKASRK-----MNSG-FINYEPVDWA--------LWNAYAAAG
LLAAVIVNVGAARAAQAVASTVLYYNDILEYET-GLPSVDFGRTMGVGVGFSFFSHSIYG
GGGPGTFHGNHVVTRHSKGCAIPCASAAMCLDAGTQMFSVQRTSSLIGTVYGTID-NLRN
PIINVAKSAGELKI------
>GCF_000016525.1~NC_009515.1_1015 # 981008 # 982339 # -1 # ID=1_1015;partial=00;start_type=ATG;rbs_motif=AGGAGG;rbs_spacer=5-10bp;gc_cont=0.376
----------------------------------------------------M----AK-
------------------FDDKVDLYDDRGSLVVSDVPIEALSPLRNTAIQNIVKGVKRT
VAVNLEGLEKSVKTGSVG-----GDK-SKILGREL----DIDIVANAGAIAEKMKE-MIQ
IS-EDDDTKVEPI-SGGKRLLVQVPSKRIDVAAE-YSVAPLSTATSLVQAIIDVCDVS-I
YD----ANFVKAAVLGRCPQSVDY-KGSNIATMLDIPQKLEGAGYALRGVKANDFAAATL
KNTFQATALASIFEQTAMFEMGDAIGA-YERLHLLGLAYQGMNADNMVLDLVKDNAKEGT
VGSVVNGTIARAEADGVIAPQKD-----L-TD-FSIYNTDDAA--------LWNAYAAAG
AAAAVMVNIGAARAAQGIPSTLLYFNDNIEFAT-GLPSIDYGRAEGVAVGFSFFSHSIYG
GGGPGLFNGNHVVTRHSKGFCIPCVAAAMSLDAGTQLFSPEATSGLIKEVYSQVD-EFRE
PLKYVALAADDIKGDI----
>GCF_000017165.1~NC_009634.1_898 # 892870 # 894201 # 1 # ID=1_898;partial=00;start_type=ATG;rbs_motif=GGAG/GAGG;rbs_spacer=5-10bp;gc_cont=0.414
----------------------------------------------------M----VK-
------------------YEDKISLYDAKGNLVAENVPLEAISPLYNPTIKSMLKNIKRT
VAVNLAGIENTLATGSIG-----GKG-CKVPGRTL----DLSVVSNAQAIADEVEK-ILK
VS-KDDDTAIKLI-NGGKQMAVQVPSERLEVAAE-YSVSMLATAMALKEAIIKTFNVD-M
FE----GSTVHASIMGNYPQVMDY-AGGNIASLLGAPSNLEGLGYALRNIPVNHAVATTK
KNMMNAIAFSSVMEQTATFEMGDAIGS-FERQHLLGLAYQGLNADNLVIEFIKANGK-GT
VGTVVQSVVERALADGVIVVDKT-----MGSG-FNMYKPADVN--------KWNAYAAAG
LVAAAAVSCGAARAAQNIASVILYYNDILEYET-GLPGVDYGRSMGTAVGFSFFSHSIYG
GGGPGIFNGNHVVTRHSKGFAIPPVCAAMCADAGTQMFSPEHTSALVGAVYSAFD-EFRE
PMKYVIERALNIKDKL----
>GCF_000017185.1~NC_009635.1_1280 # 1327752 # 1329116 # 1 # ID=1_1280;partial=00;start_type=GTG;rbs_motif=GGA/GAG/AGG;rbs_spacer=5-10bp;gc_cont=0.368
------------------MHISNL-----------------------VGVVPM----VK-
------------------YEDKINLYDAKGNLAEENVPLEAISPLYNPVVKDMVKSIKRT
VAVNLAGIEATLKAGTIG-----GKA-CRVPGRTL----DLPIVDEAEAIMDKVEK-ILK
IS-EDDDTNIRTI-NGGKQAVVQVPSKRLDIAAE-YSVSMLSTGMALKEAIIDTFDVD-M
FD----GSTVHAAIVGRYPQVMDY-MGGNIASLLGAPSNMEGLGYALRNIMVNHYVATTK
KNLMNAVAFSSIMEQTAMFEMGDAIGS-FERMHLLGLGYQGLNADNIVIDLVKANAS-GT
VGTVVASVVERALEDKVIAEDKT-----MNSG-FTMYKPVDVA--------KWNAYAAAG
LVAASIVNCGAARAAQNVASTILYYNDILEYET-GLPGTDYGRSEGTAVGFSFFSHSIYG
GGGPGIFTGNHVVTRHSKGFAIPPVTAALCVDAGTQMFSPEKTSALVGAVYSDIP-EFRE
PLKHVIEGAIEIKDKI----
>GCF_000017225.1~NC_009637.1_814 # 780010 # 781341 # 1 # ID=1_814;partial=00;start_type=ATG;rbs_motif=GGAG/GAGG;rbs_spacer=5-10bp;gc_cont=0.408
----------------------------------------------------M----VK-
------------------YEDKISLYDAKGNLVAENVPLEAISPLYNPTIKSMVKNIKRT
VAVNLAGIESSLAIGKIG-----GKG-CQVPGRTM----DLSVVSNAQAIADEVEK-ILK
VS-DDDDTSVKLI-NGGKQMAVQVPTARLDVAAE-YSVSMLSTAMALKEALIKTFNID-M
FD----GSTVHAAIIGNYPQVMDY-AGGNIASLLGAPSNLEGLGYALRNIPVNHAVATTK
KNMMNAIAFSSVMEQTATFEMGDAVGS-FERQHLLGLAYQGLNADNLVIDFIKANAK-GT
VGSVVETLVEKAIADGIIVVDKT-----MGSG-FNMYKPADVN--------KWNAYAAAG
LVAAVAVSCGAARAAQNVASVILYFNDILEYET-GLPGVDYGRSMGTAVGFSFFSHSIYG
GGGPGIFNGNHVVTRHSKGFAIPPVCAAMCADAGTQMFSPEHTSGLVGAVYSAFD-EFRE
PMKYVIEGALSIKDQL----
>GCF_000017625.1~NC_009712.1_604 # 554836 # 556149 # -1 # ID=1_604;partial=00;start_type=ATG;rbs_motif=GGAGG;rbs_spacer=5-10bp;gc_cont=0.566
----------------------------------------------------M----AK-
------------------YKDTIDLYDDEGKLLKSNVTIDKISPLTNKGALELIDLTKRT
VAVNLGGIEEALKTGKMG-----GKS-NQILGRGL----NYSIVKDADAISAKIKD-MIQ
VT-DGDNTKITKI-GGGKMLLVEVPSSRINASAT-YDATSTSVASATTYALIDQYKVN-M
FD----GSYVKGAVWGTYPQTMDM-QGGNVVSILSIPQNNEGLGYALRNIPANHAVMMTH
RNAMQGAALSATFEQAGEFEMGAAIGP-FERAQLLLYAYQGLNANNIVYDLVKKNGKTGT
IGTVVQSLVERAIEDKVIKAGKK-----GKSGYI-FYDTKDPM--------LWNAYASAG
TLAATMVNCGAGRFAQAVSATLLYFNDLLEHET-GLPGSDFGRAMGVAVGFSFFSHSIYG
GGGPGGFNGNHVVTRHAAGVGMPCIVAACALDAGTQMFGPEATSKVYQDTFGQID-AFKR
PIQTIAKGV-----------
>GCF_000018485.1~NC_009975.1_1137 # 1048311 # 1049642 # -1 # ID=1_1137;partial=00;start_type=ATG;rbs_motif=GGAG/GAGG;rbs_spacer=5-10bp;gc_cont=0.409
----------------------------------------------------M----VK-
------------------YEDKISLYDAKGNLVAENVPLEAISPLYNPTIKSMVKNIKRT
VAVNLAGIEGTLAAGKIG-----GKG-CQVPGRTL----DLSVVSNAQAIADEVEK-ILK
VS-DDDDTAVKLI-NGGKQMAVQVPTARLDVAAE-YSVSMLATAMALKEALIKTFNID-M
FD----GSTVHAAIIGNYPQVMDY-AGGNIASLLGAPSNLEGLGYALRNIPVNHAVATTK
KNMMNAIAFSSVMEQTATFEMGDAVGS-FERQHLLGLAYQGLNADNLVIDFIKANGK-GT
VGSVVETVVERAIADGIIVVDKT-----MGSG-FNMYKPADVN--------KWNAYAAAG
LVAAAAVSCGAARAAQNIASVILYYNDILEYET-GLPGVDYGRSMGTAVGFSFFSHSIYG
GGGPGIFNGNHVVTRHSKGFAIPPVCAAMCADAGTQMFSPEHTSGLVGAVYSAFD-EFRE
PMKYVIEGALSIKDQF----
>GCF_000021965.1~NC_011832.1_2283 # 2453530 # 2454843 # 1 # ID=1_2283;partial=00;start_type=ATG;rbs_motif=GGAGG;rbs_spacer=5-10bp;gc_cont=0.545
----------------------------------------------------M----AK-
------------------YQETIDLYDDEGKLLKSGVNLEKISPLVNPGIKKIIDLTKRT
IAVNLNGIQEGLKSGKLG-----GKA-NQILGRSL----NYDIVKDHEAITERIKK-MIE
VE-EGDDTTIRTI-GNGKMLMIEVPSARLASAST-YDAAITSVASATTLALLDQYNIG-M
FD----ASVVKAAVWGTYPQTMDM-QGANVVSILSIPQNNEGLGFSLRNVAANQSVMMTH
RNAFQGAALASTFEQAGEFEMGMAIGP-FERAQLLGFAYQGLNANNIVYDLVKKNGATGT
VGTVVQSLVERALEDKVITPGKK-----GKSGYI-FYDTKDPM--------LWNAYTAAG
TLAATMVNCGAGRFAQAVSSTLLYFNDLLEHET-GLPGCDYGRVMGVAVGFSFFSHSIYG
GGGPGIFNGNHVVTRHAAGFGMPCIVSACALDAGTQMFTPEGTAKIFEDTYGQLP-EFKT
PMQTIAKSI-----------
>GCF_000023985.1~NC_013156.1_415 # 394560 # 395069 # -1 # ID=1_415;partial=00;start_type=TTG;rbs_motif=None;rbs_spacer=None;gc_cont=0.435
------------------------------------------------------------
------------------------------------------------------------
------------------------------------------------------------
------------------------------------------------------------
------------------------------------------------------------
------------------------------------------------------------
------------MEDGVIRPSKT-----LPSG-YTVYEPVDWA--------LWNAYAASG
LVAAVIVNVGAARAAQGVASTVLYYNDILEFET-GLSSVDFGRAEGTAVGFSFFSHSIYG
GGGPGTFHGNHVVTRHSKGFAIPCAAAAMCLDAGTQMFSVEKTSALVGTVYSAID-HLRE
PLKHVAEGTVGIKEKV--I-
>GCF_000023985.1~NC_013156.1_951 # 880571 # 881905 # 1 # ID=1_951;partial=00;start_type=ATG;rbs_motif=GGAG/GAGG;rbs_spacer=5-10bp;gc_cont=0.393
----------------------------------------------------M----AK-
------------------YTDTINLYDEKGNLVEENVPLEAVSPLYNPTIQKLVKDVKRT
VAVNLAGIENALRTGQVG-----GKG-CMIKGREL----DLPIVENAETIAEYVEK-VVR
VS-EDDDTSIKLI-NDGKQMAVQIPTRRLDVAAE-YSVSVLVTGQALKEAIIRTFDVD-M
FD----APMVHAAVLGGYPHEVTM-KGSNIAALLGSPLSLEGPGYALRNIMANHFAACTK
KNVMNAVAFASIMEQTAMFEMGDAVGL-FERLHLLGLAYEGLNADNLVIDLVKANGKNGT
VGTVVASVVERALEDGVIKEDKK-----LPSG-FTLYKPVDVA--------KWNAYAAAG
LVAAVIVNVGAARAAQGVASTILYYNDILEYET-GLPGVDFGRAEGTAVGFSFFSHSIYG
GGGPGIFNGNHIVTRHSKGFAIPPVAAAMCLDAGTQMFSVEKTSALVGTVYSAID-EFRE
PLKYVIQGALEVKDKI----
>GCF_000024185.1~NC_013790.1_1909 # 2472306 # 2473637 # -1 # ID=1_1909;partial=00;start_type=TTG;rbs_motif=AGGAGG;rbs_spacer=5-10bp;gc_cont=0.400
----------------------------------------------------M----AK-
------------------FDDKVDLYDDRGSLVESDVPIEALSPLRNPAIKNIISGVKRT
VAVNLEGIEKSLKTASVG-----GAK-SKILGREM----DLDIVAQADSINASLKE-MLQ
VT-EDDDTKCEIL-SGGKRILVQIPTIRLDSSAE-YSVATLATATALTQAIIKEFDVS-M
YD----ANMVKAAILGRYPQSVEY-MGSNLKTMLDVPQKLEGPGYSLRNIKANDFVAATL
KNTLQATALASIFEQTAMFEMGDAVGA-YERMHLLGLAYQGLNADNMVLGLVQDNAKEGT
VGSIVQDTIAKAEADGVIAVEKE-----L-TD-YNMYATNDAA--------KWNAYAAAG
CTAAIMVNVGAARAAQGIPSTILYFNDNIEFAT-GLPGIDFGRAEGVAVGFSFFSHSIYG
GGGPGLFNGNHVVTRHSKGFTIPCVAAGMALDAGTQLFSPEATSGLIKEVYSEID-EFRE
PLKYVALAAAEIKGDI----
>GCF_000024625.1~NC_013407.1_143 # 150415 # 151749 # 1 # ID=1_143;partial=00;start_type=ATG;rbs_motif=GGAG/GAGG;rbs_spacer=5-10bp;gc_cont=0.390
----------------------------------------------------M----VK-
------------------YKDTINLYDEKGNLVEENVPLEAVSPLYNPTIQKLVKDVKRT
VAVNLAGIENALRTGAVG-----GKG-CMIRGREL----DLPIVENAETVAEYVEK-VIK
VS-DDDDTSIKLI-NDGKQMAVQIPSKRLDVAAE-YSVSVLVTAQALKEAIIRTFDVD-L
FD----APMVHAAIIGGYPHEVAM-KGSNIAALLGNPLSLEGPGYALRNIMANHFVACTK
KNVMNAVAFASIMEQTAMFEMGDAVGL-FERMHLLGLAYQGLNADNLVIDLVKANGKNGT
VGTVVASTVERALEDGVIKEDKT-----LPSG-FTLYKPVDVA--------KWNAYAAAG
LVAAAIVNCGAARAAQNIASTILYYNDILEYET-GLPGVDFGRCEGTAVGFSFFSHSIYG
GGGPGIFNGNHIVTRHSKGFAIPPVAAAMCLDAGTQMFSPEKTSALVGTVFSAID-EFRE
PLKYVIKGALEVKDKI----
>GCF_000024625.1~NC_013407.1_1196 # 1175590 # 1176918 # 1 # ID=1_1196;partial=00;start_type=ATG;rbs_motif=None;rbs_spacer=None;gc_cont=0.401
----------------------------------------------------M----LH-
------------------YEDKIDLYDERGKVLEENVPLEAISPLKNPTIERIVNDIKRS
VAINLSGIENALRTGAIG-----GKA-CFCPGREL----DLPIVDNAEFIAEKIKK-IVQ
IE-DEDDTVVKLI-NGGKQILLQLPSKRLRVSAD-YTVSALIGGGATIQAIVDTFNID-M
FD----APAVKTAVMGRYPQTVDF-HGANIATLLGPPVLLEGLGYGLRNIMANHIVAVTR
KKTLNAVALASILEQTAMFETGDALGA-FERLHLLGLAYQGLNANNLTFELVKENGKNGT
VGTVVASTVERALEDGVIKPVKT-----LPSG-FTIYEPVDWA--------LWNAYAAAG
LVAAVIVNVGAARAAQGVASTVLYYNDILEYET-GLPSVDFGRAEGTAVGFSFFSHSIYG
GGGPGTFHGNHVVTRHSKGFAIPCAAAAMCLDAGTQMFSVERTSALVGAVYSAID-HLRE
PLKHVSEGVKKINY------
>GCF_000025525.1~NC_013887.1_434 # 417508 # 418851 # -1 # ID=1_434;partial=00;start_type=ATG;rbs_motif=None;rbs_spacer=None;gc_cont=0.407
----------------------------------------------------M----LH-
------------------YEDKIDLYDERGKLLEENVPLEAISPLKNPTIERIVNDIKRS
VAINLAGIENALRTGAVG-----GKA-CFCPGREL----DLPIVENAEIIAEKIKK-MVQ
IE-EDDDTVVKLI-NGGKQLLLQLPSKRLRVAAD-YTVSALIGGGATVQAIVDTFEVD-M
FD----APVVKTAVMGRYPQTVDF-HGANIATLLGPPVLLEGLGYGLRNIMANHIVAVTR
KKTLNAVALASILEQTAMFETGDALGA-FERLHLLGLAFQGLNANNLTFELVKKNGKDGT
VGTVVASVVERALEDGVIRPVKT-----LPSG-FTVYEPVDWA--------LWNAYAASG
LVAAVIVNVGAARAAQGVASTVLYYNDILEYET-GLPSVDFGRAEGTAVGFSFFSHSIYG
GGGPGTFHGNHVVTRHSKGFAIPCAAAAMCLDAGTQMFSVERTSALVGTVYSAID-HLRE
PLKYVAEGAVEVKEKEKVI-
>GCF_000025525.1~NC_013887.1_1342 # 1301402 # 1302736 # -1 # ID=1_1342;partial=00;start_type=ATG;rbs_motif=GGAG/GAGG;rbs_spacer=5-10bp;gc_cont=0.387
----------------------------------------------------M----VK-
------------------YKDTINLYDEKGKLVEENVPLEAISPLHNPTIQMLVKDVKRT
VAVNLAGIENALRTGQVG-----GKG-CMIKGREL----DLPIVENAETIAEYVEK-VVR
VS-EDDDTSIKLI-NDGKQMAVQIPSKRLDVAAE-YSVSVLVTAQALKEAIIRTFDVD-M
FD----APMVHAAVVGGYPHEVTM-KGSNIAALLGSPLSLEGPGYALRNIMANHFAACTK
KNVMNAVAFASIMEQTAMFEMGDAVGL-FERLHLLGLAYQGLNADNLVIDLVKANGKNGT
VGTVVASVVERALEDGIIKEDKT-----LPSG-FTMYKPVDVA--------KWNAYAAAG
LVAAVIVNCGAARAAQNVASTILYYNDILEYET-GLPGVDFGRCEGTAVGFSFFSHSIYG
GGGPGIFNGNHIVTRHSKGFAIPPVAAAMCLDAGTQMFSPERTSALVGTVFSAID-EFRE
PLKYVIKGALEVKDKI----
>GCF_000025865.1~NC_014002.1_612 # 641492 # 642796 # -1 # ID=1_612;partial=00;start_type=GTG;rbs_motif=AGGAGG;rbs_spacer=5-10bp;gc_cont=0.474
------------------------------------------------------------
------------------MSDKIDIYDDRGKLLESGVAIEELAPTRNAAIQRIIGDTKRT
VAVNLGGIQKSLATGKMG-----GKA-RHMPGREM----ELDIVENAGAIADSVKE-FVQ
VD-SDDDTNIETL-GGGKQLLVQLPTARLTAGAD-YSSALTVSAAATVQTIVDMFNID-M
FN----APVVKGAVWGNYPQTMDM-AGGNIASILNIPQKNEGLGYSLRNIMTNHIAAITE
KKAMNAAALSSIFEQAGMFEMGNAVGE-FERHQLLGFACQGLNANNVVYDLVKDNGKDGT
VGTVVQSVVERAIEDNVIEVDKT-----APSG-YNFYKAQDVS--------MWNAYAAAG
QLAATMVNCAAGRAAQNVSSTILYYNDIIEKET-GLPGCDMGRAQGTAVGFSFFSHSIYG
GGGPGVFNGNHIVTRHSRGFAIPCVSAGVSLDAGTQMFSIEKTSGLIGDVFGSIK-EFRE
PIKAVAESL-----------
>GCF_000063445.1~NC_009464.1_1061 # 1036971 # 1038302 # -1 # ID=1_1061;partial=00;start_type=ATG;rbs_motif=AGGAGG;rbs_spacer=5-10bp;gc_cont=0.573
----------------------------------------------------M----PK-
------------------YKDKIDLYDDKGKLLEKDVPLEAVSPIVNPAIRKIVNLTKRS
VSVSLEGIENALKTGKVG-----GKG-RQVLGKSL----DLPLTKDADKIAKKIEE-LVR
VT-KGDDTNVKVL-GGGKSLLVQVPTQRIEAGAE-FVAGISSTATATVESILELYKVD-M
FD----GAFVKAAVWGMYPQTIDL-EGGNVKSILDVPQKDEGVGYALRNIPTNHCVIISK
RNAMNAAALNSIFEQAGVWEMGDAIGP-WERYQLMGFAYQGLNANNLVYSTVKENGKNGT
VGSVVATIVGKAIEDKVIKVEKT-----LPSG-YKVYTTDDIP--------KWNAYAAAG
VMAATMVNCGALRGAQAVSSTLLYYNDLLERET-ALPGVDFGKVQGTAVGFSFFSHSIYG
GGGPGIFNGNHVVTRHSKGFAVPCVSAACALDAGTQMFSPESTSKAM-EVFGEIP-EFNQ
PLVAVAKGAKEIKDKI----
>GCF_000091665.1~NC_000909.1_84 # 74670 # 76013 # 1 # ID=1_84;partial=00;start_type=ATG;rbs_motif=None;rbs_spacer=None;gc_cont=0.397
----------------------------------------------------M----LH-
------------------YEDRIDLYDERGKLLEENVPLEAISPLKNPTIEKIVNDIKRS
VAINLAGIENALKTGAVG-----GKA-CFCPGREL----DLPIVENAEIIAEKIKR-MVQ
IE-EDDDTVVKLI-NGGKQLLLQLPSKRLRVAAD-YTVSALIGGGATVQAIVDAFDVD-M
FD----APVVKTAVMGRYPQTVDF-HGANIATLLGPPVLLEGLGYGLRNIMANHIVAVTR
KKTLNAVALASILEQTAMFETGDALGA-FERLHLLGLAFQGLNANNLTYELVKENGKDGT
VGTVVASVVERALEDGVIRPLKT-----MPSG-FTVYEPVDWA--------LWNAYAASG
LVAAVIVNVGAARAAQGVASTVLYYNDILEYET-GLPSVDFGRAEGTAVGFSFFSHSIYG
GGGPGTFHGNHVVTRHSKGFAIPCAAAAMCLDAGTQMFSVERTSALVGTVYSAID-HLRE
PLKYVAEGAVEVKEKEKVI-
>GCF_000091665.1~NC_000909.1_903 # 768453 # 769787 # 1 # ID=1_903;partial=00;start_type=ATG;rbs_motif=GGAG/GAGG;rbs_spacer=5-10bp;gc_cont=0.387
----------------------------------------------------M----VK-
------------------YKDTINLYDEKGKLVEENVPLEAISPLHNPTIQKLVKDVKRT
VAVNLAGIENALRTGQVG-----GKG-CMIKGREL----DLPIVENAETIAEYVEK-VVR
VS-EDDDTSIKLI-NDGKQMAVQIPSKRLDVAAE-YSVSVLVTAQALKEAIIRTFDVD-I
FD----APMVHAAVLGGYPHEVTM-KGSNIAALLGSPLSLEGPGYALRNIMANHFVACTK
KNVMNAVAFAAIMEQTAMFEMGDAVGL-FERLHLLGLAYQGLNADNLVIDLVKANGKNGT
VGTVVASVVERALEDGVIKEDKT-----LPSG-FKLYKPVDVA--------KWNAYAAAG
LVAAAIVNCGAARAAQNIASTILYYNDILEYET-GLPGVDFGRAEGTAVGFSFFSHSIYG
GGGPGIFNGNHIVTRHSKGFAIPPVAAAMCLDAGTQMFSPERTSALVGTVFSAID-EFRE
PLKYVIKGALEVKDKI----
>GCF_000092305.1~NC_014122.1_286 # 261942 # 263273 # -1 # ID=1_286;partial=00;start_type=ATG;rbs_motif=GGA/GAG/AGG;rbs_spacer=5-10bp;gc_cont=0.372
---------------------------------------------------------MK-
------------------YKDTIDLYDEKGKLVEENVPLEAISPLYNPTIQKLVKDVKRT
VAVNLAGIENALRTGQVG-----GKG-CKILGREL----DLPIVENAETIAEYVEK-TLR
VS-EDDDTSIKLI-NDGKQMAVQVPSKRLDIAAE-YTISTLVTAQALKEAIIRTFDVD-L
FD----APMIHAAILGGYPHDVTM-KGANISALLGNPLTLECPGYALRNIMVNHFVACTK
KNTMNAVAFTAIMEQTAMFEMGDAIGA-FERLHLLGLAYQGLNANNLVIDLVKENGKNGT
VGTVIASLLDRALEDGVIKEDKT-----LSSG-FKLYRPVDIA--------KWNAYAAAG
LVAAVIVNVGAARAAQGVASTILYYNDILEYET-GLPGVDFGRTEGTAVGFSFFSHSIYG
GGGPGIFNGNHIVTRHSKGFAIPPVAAAMCLDAGTQMFSPERTSALIGTVFGAID-EFRE
PLKYVIKGALEVKDKI----
>GCF_000145295.1~NC_014408.1_1476 # 1396272 # 1397603 # -1 # ID=1_1476;partial=00;start_type=ATG;rbs_motif=GGAG/GAGG;rbs_spacer=5-10bp;gc_cont=0.512
----------------------------------------------------M----PM-
------------------YEDRIDLYGADGKLLEEDVPLEAISPLKNPTIANLVSDVKRS
VAVNLAGIEGSLRKAALG-----GKS-NFIPGREV----ELPIVENAEAIAEKVKK-LVQ
TS-EDDDTNIRLI-NNGQQILVQVPTTRMGVAAD-YTVSALVTGAAVVQAIIDEFDVD-M
FD----ANAVKTAVMGRYPQTVDF-TGANLSTLLGPPVLLEGLGYGLRNIMANHVVAITR
KNTLNASALSSILEQTAMFETGDAVGA-FERMHLLGLAYQGLNANNLLFDLVKENGK-GT
VGTVIASLVERAVEDGVVKVARE-----MNSG-YKVYEPADWA--------LWNAYAATG
LLAATIVNVGAARAAQGVASTVLYYNDILEYET-GLPGVDFGRAMGTAVGFSFFSHSIYG
GGGPGIFHGNHVVTRHSKGFALPCVAAAMCLDAGTQMFSVEKTSGLIGSVYSEID-YFRE
PIVNVAKGAAEVKDQL----
>GCF_000145295.1~NC_014408.1_1512 # 1427540 # 1428871 # -1 # ID=1_1512;partial=00;start_type=ATG;rbs_motif=AGGAGG;rbs_spacer=5-10bp;gc_cont=0.501
----------------------------------------------------M----AK-
------------------FEDKVDLYDDRGNLVEEQVPLEALSPLRNPAIKSIVQGIKRT
VAVNLEGIENALKTAKVG-----GPA-CKIMGREL----DLDIVGNAESIAAAAKE-MIQ
VT-EDDDTNVELL-GGGKRALVQVPSARFDVAAE-YSAAPLVTATAFVQAIINEFDVS-M
YD----ANMVKAAVLGRYPQSVEY-MGANIATMLDIPQKLEGPGYALRNIMVNHVVAATL
KNTLQAAALSTILEQTAMFEMGDAVGA-FERMHLLGLAYQGMNADNLVFDLVKANGKEGT
VGSVIADLVERALEDGVIKVEKE-----L-TD-YKVYGTDDLA--------MWNAYAAAG
LMAATMVNQGAARAAQGVSSTLLYYNDLIEFET-GLPSVDFGKVEGTAVGFSFFSHSIYG
GGGPGIFNGNHIVTRHSKGFAIPCVAAAMALDAGTQMFSPEATSGLIKEVFSQVD-EFRE
PLKYVVEAAAEIKNEI----
>GCF_000147875.1~NC_014507.1_1986 # 2010307 # 2011629 # -1 # ID=1_1986;partial=00;start_type=ATG;rbs_motif=AGGA;rbs_spacer=5-10bp;gc_cont=0.500
----------------------------------------------------M----VA-
------------------YSDTIDLYSDDGKLLKSDVNLRQISPMINPAAGKIIDLTKRT
INVNLGGIETALKTGRLG------KHKSRIRGREL----DLPIMENKDALVEKIRS-MIQ
IE-DDDDTEILEF-NNGNLLLVQVPSKRLINAAT-YDAAITSVASATTYAIVDHFDIG-A
FD----ASVVKAACWGAYPQTMDM-EASLVTSILSIPQNNEGIGFALRNIPVNHYVMMTN
RNSLQGVALASTLELAGHYEMGMAIGP-FERNLLLAYGYQGLNANNMVYDLVKANGESGT
VGTVVQSLVERALEDRVISPGSK-----D--GFFQFYDTKDPM--------MWNAYVAAG
QLAATIVNCGAGRFAQAASATLLYFNDLIEHET-GLPSCDFGRMMGTSVGFSFFSHSIYG
GGGPGIFNGNHVVTRHANGVAIPCVVAACSLDAGTQMFSPESTSKVMGETYGKID-VFNK
PIDQIAKGVSALS-------
>GCF_000147875.1~NC_014507.1_2413 # 2419187 # 2420491 # -1 # ID=1_2413;partial=00;start_type=ATG;rbs_motif=AGGAGG;rbs_spacer=5-10bp;gc_cont=0.514
----------------------------------------------------M----AK-
------------------YSETIDLYSDDGKVLKSNVNLGAISPLVNPATLKLIDLTKRS
IAVNLGGIEAALKTGKLG------KG-GMIMGREL----DLPIMANKDAIVAKIKD-MLD
V--EGEGTVINEY-KGGNLLLVEAPKARLAAAST-YDAAFTAVAAATTYAIVDQFDID-A
FN----ASTVKAATFGGYPHTMDP-EGALVTSVLSNPQNNEGLGYALRNIGVNHFVMMTG
RNAMQGAALAATLETAGEFEMGGAIGP-FERHMLLQYAYQGLNANNMVYDLVKENGKTGT
VGTVVQSLVEKAIEDKVIVPGKK-----G--GYFQFYDTKDPM--------MWNAYAAAG
TMAATMVNCGAGRFAQAVSSTLLYFNDLLEHET-GLPSTDFGRVMGTAVGFSFFSHSIYG
GGGPGIFNGNHVVTRHANGCAIPCVVAACALDAGTQMFTPEGTSAVMGQTYGQIP-EFNK
PIQQIANGV-----------
>GCF_000151225.1~NZ_GG704759.1_746 # 794165 # 795496 # 1 # ID=10_746;partial=00;start_type=ATG;rbs_motif=AGGAGG;rbs_spacer=5-10bp;gc_cont=0.375
----------------------------------------------------M----AK-
------------------FDDKVDLYDDRGSLVVSDVPIEALSPLRNTAIQNIVKGVKRT
VAVNLEGLEKSVKTGSVG-----GDK-SKILGREL----DIDIVANAGAIAEKMKE-MIQ
IS-EDDDTKVEPI-SGGKRLLVQVPSKRIDVAAE-YSVAPLSTATSLVQAIIDVCDVS-I
YD----ANFVKAAVLGRYPQSVDY-KGSNIATMLDIPQKLEGAGYALRCVKANDFAAATL
KNTFQATALASIFEQTAMFEMGDAIGA-YERLHLLGLAYQGMNADNMVLDLVKDNAKEGT
VGSVVNGTIARAEADGVIAPQKD-----L-TD-FSIYNTDDAA--------LWNAYAAAG
ATAAVMVNIGAARAAQGIPSTLLYFNDNIEFAT-GLPSIDYGRAEGVAVGFSFFSHSIYG
GGGPGLFNGNHVVTRHSKGFCIPCVAAAMSLDAGTQLFSPEATSGLIKEVYSQVD-EFRE
PLKYVALAADDIKGDI----
>GCF_000166095.1~NC_014658.1_736 # 711263 # 712594 # 1 # ID=1_736;partial=00;start_type=ATG;rbs_motif=GGAG/GAGG;rbs_spacer=5-10bp;gc_cont=0.360
----------------------------------------------------M----AI-
------------------YEDKIDLYDANGKLLDENVPLEAISPLKNPTIGKIVNDVKRS
VAVNLAGIENSLKKAALG-----GKA-NFIPGREL----DLDIVENAEIIAEKIKK-MVQ
VD-ENDDTNVKMI-NNGQQLLVQVPTIRIERAAD-YTVSTLVAGAATIQAIIDTFDVD-M
FD----ASTVKTAVLGRYPQTVDF-TGANVAAMLSPPVLLEGLGYGLRNILTNHIVATTK
KNTLNAAALSSILEQTAMFETGDAVGA-FERLHLLGLAYQGLNADNLVYDLVKENKK-GT
VGTVIASLVERAIEDKVIKVSKE-----MPSG-FRVYEPIDWA--------LWNAYAAAG
LLAATIVNIGAARAAQGVASTVLYYNDILEYET-GLPGVDFGRAEGTAVGFSFFSHSIYG
GGGPGIFHGNHVVTRHSKGFALPCVAAAMSLDAGTQMFSPERTSGLVGQVYSEID-YFRE
PIKYVAEGAAKIKNKI----
>GCF_000166095.1~NC_014658.1_793 # 758008 # 759339 # -1 # ID=1_793;partial=00;start_type=ATG;rbs_motif=AGGAGG;rbs_spacer=5-10bp;gc_cont=0.362
----------------------------------------------------M----PK-
------------------YEDKVDLYDDRGNLVEEQVPIEALSPLRNTAIKKIIHDIKRT
VAVNLEGIENALRSAKVG-----GSG-CHIPGREL----DVDVIDNAEAIAEKAKE-MIQ
VE-EGDDTVVELL-HDGKRALVKVPSSRLESAAE-YSVAPLVTASAFIQSIIDVCDIS-I
YD----ANMVKAAVLGRYPQSVEY-VGGNIATMLDIPQKLEGPGYALRNILVNHIVAATL
KNTLQAVALSSILEHTAMFEMGDAVGK-FERLHLLGLAYQGLNADNLVYDLVKANGKDGT
VGSVVEDVVERAKEDGVIKVEKE-----L-NG-YKVYGTDDLA--------LWNAYAAAG
LVAATIVNQGAARAAQGVSSTILYYNDIIEFET-GLPGVDFGRAEGTAVGFSFFSHSIYG
GGGPGIFNGNHIVTRHSKGFAIPCVAAAMALDAGTQMFSPELTSGLIKDVFSKVD-EFRE
PLKYVVEAAAEIKDKV----
>GCF_000179575.2~NC_015636.1_983 # 977840 # 979171 # -1 # ID=1_983;partial=00;start_type=ATG;rbs_motif=GGAG/GAGG;rbs_spacer=5-10bp;gc_cont=0.372
----------------------------------------------------M----VK-
------------------YEDKINLYDAKGNLAAENVPLEAISPLYNPVVKKIVSDVKRT
VAVNLAGIENSLKTGALG-----GKG-CKIPGRTL----DLPIVENADAIMEEVEK-TLR
IS-PDDDTNIRTI-NGGKQAVVQLPSRRLEVAAE-YSVSMLNTAMALKEAIIKTFDID-M
FE----GSTVHAAIIGRYPQVMDY-MGGNIASLLGAPSNMEGLGYALRNIMVNHYVATTK
KNIMNAIAFASIMEQTAMFEMGDAIGE-FERMHLLGLGYQGLNADNIVIDLVKANGK-GT
VGTVVASLVERALEDNVIVEDKT-----LDSG-FTMYKPVDVA--------KWNAYAAAG
LAAAAIVNCGAARAAQNVASTILYYNDIIEYET-GLPGVDFGRAEGTAVGFSFFSHSIYG
GGGPGIFTGNHIVTRHSKGFAIPPVCAALCVDAGTQMFSPEKTSALVGAVYSAID-EFRE
PLKHVIEGAIEIKDKL----
>GCF_000191585.1~NC_015216.1_348 # 335789 # 337114 # 1 # ID=1_348;partial=00;start_type=ATG;rbs_motif=AGGAGG;rbs_spacer=5-10bp;gc_cont=0.440
----------------------------------------------------M----AK-
------------------FDDKIDLYDDRGNLVEEQVPLEALSPLRNSAIKAIVQGVKRT
VAVNLEGVENALKTGKLG-----GG---KILGREL----DLDIVANAEAIAAKAAE-MIQ
VE-EGDNTNVELL-VGGKRALVQIPQARFDAGAE-YSAGPLVTASAFIQSIIDVCDVS-M
YD----ANMVKAAILGRYPQSVDY-MGGNLATMLDVPQKLEGPGYSLRNIMVNHVVATTL
KNTMNSAALSSLLEQAAMFEMGDAVGK-FERMHLLGLAYQGMNADNIVFDLVKANGKEGT
VGSVINDMIDRAKEDGVIGVEKD-----L-SG-FNVYGTDDMA--------KWNAYAAAG
MMAATMVNQAAARAAQGVSSTLLYYNDILEFET-GLPGVDFGRVEGTAVGFSFFSHSIYG
GGGPGIFNGNHVVTRHSKGFAIPCVAAAMSLDAGTQLFSPEATSGLIKDVFSQVD-AFRN
PLKYVNEAAIDLKGKL----
>GCF_000191585.1~NC_015216.1_2269 # 2313472 # 2314803 # 1 # ID=1_2269;partial=00;start_type=ATG;rbs_motif=GGAG/GAGG;rbs_spacer=5-10bp;gc_cont=0.417
----------------------------------------------------M----PT-
------------------YEDKIDLYGVNGKLLESDVPLEAVSPMVNPTIGKIVYDVKRS
VAVNLAGIEKSLEKAAYG-----GKS-NFIPGREL----KLDLKGNVDVLSEKIEK-IIK
ID-EDDDFNLKLI-NGGDQMLVQMPAQRINRAAD-YTVSTLVAGGAVVQAIIDTFDVD-K
FD----ASAVKTAVLGRYPQSVDF-MGANVSALLGPPVMLEGLGYGLRNIMANHVVAITK
KNTLNAVALSSILEHTAMFETGDALGA-FERSHLLGMAYQGLNANNLVFDLVKENGK-GT
VGTVIATLVERAIDDGVIKVAKT-----MPSG-YKVYEPNDWA--------LWNAYAAAG
LIASVIVNIGASRAAQGIASTLLYFNDIVEYET-GLPGVDFGRAQGTGVGMSFFSHGIYG
GGGPGTFHGNHVVTRHSKGYVTPCNAAAMCLDAGTQMFSVESTSGLIGTVYGDID-YFNQ
PVKYVADGAKEVKDII----
>GCF_000196655.1~NC_014253.1_913 # 862960 # 864264 # -1 # ID=1_913;partial=00;start_type=GTG;rbs_motif=GGAGG;rbs_spacer=5-10bp;gc_cont=0.411
------------------------------------------------------------
------------------MADNIDLYNDRGKLLESNVDLMDIAPTKNDAIKKIIDDTKKS
VAINLNGIQKALSTGKMG-----GKG-RHIPGYEL----DYDLVGNADSIRDSVEE-LVR
VD-PNDDTNVESL-YGGKQLLIQVPDERLQAGAD-YASATTVGAAATVQSIIDKFNTD-M
FV----APIVKAAVWGSYPQTVDL-SGGNIASILKIPQQNEGLGYSLRNIMTNHIVAITN
KKAMNAACLSSIYEQVAMYEMGNAVGE-FERQQLLGLAYQGLNANNLVYDIIKDNGKDGT
IGTVIDSTVNRALEDNVISVDKT-----APSG-YSFYKANDVP--------MWNAYAAAG
QLAASMVNCGAGRSPQNVSSTLLYFNDIIEKET-GLPGCDYGRVQGTSVGFSFFSHSIYG
GGGPGIFNGNHIVTRHSRGFAIPCVAASASLDAGTQMFTPEATSSLIGDVFGSIE-TFRE
PIDAVAKAL-----------
>GCF_000204415.1~NC_015416.1_677 # 678285 # 679589 # -1 # ID=1_677;partial=00;start_type=GTG;rbs_motif=AGGAGG;rbs_spacer=5-10bp;gc_cont=0.579
------------------------------------------------------------
------------------MSDKIDLYSDRGVLLKSDVDLSAVSPLKNAAMQRLISLTKRT
VAVNLAGVEGALKTGKVA-----GGR-RQIKGREL----NYDVVANAGALAEKIKT-LLQ
VA-PGDDTNVQIL-GGGKQLLVQVPTARVNAASE-FVVGLTGAASATVEALIQQFKVG-I
VE----APMVHASVWGEYPQTVGM-NGGNVASVLNIPQNDEGLGFALRNVMANHLAMITK
RNAMNAAALASIYEQIGEMEMGNAMGI-FERHQLLGMAYQGLNANNMVYETVKANGKTGT
IGTVVQSIVGKALEDKVIKAGKK-----LPSG-YVMYEANDVS--------KWNAYAAAG
VLAATMVNCGSLRGAQAVSSTLLYFNDIIEKET-ALPGCDFGRVMGTAVGFSFFSHSIYG
GGGPGVFNGNHVVTRHSRGFAIPCVAAAVALDAGTQMFTPEMTSGLVGAIYGEIK-EFRE
PIVSVAEAV-----------
>GCF_000214415.1~NC_015562.1_447 # 452601 # 453935 # 1 # ID=1_447;partial=00;start_type=ATG;rbs_motif=GGA/GAG/AGG;rbs_spacer=5-10bp;gc_cont=0.400
----------------------------------------------------M----VI-
------------------YEDRIDLYDERGKLLEENVPLEAISPMINPTIEKIINDVKRS
VAVNLSGIQNALKTGAVG-----GKA-CFCPGREI----DLPIVENAEIIAEKVKK-LVQ
IQ-DGDDTNVKLI-NKGNQMLVQLPSKRLKMAAD-YTVSTLVTGAAVIQAIIDTFDVN-M
FD----APVVKTAVLGRYPQTVDF-HGANIAALLGPPVMLEGLGYGLRNIMANHIVAITR
KKTLNAVALSSILEQTAMFETGDAVGA-FERLHLLGLAFQGLNANNLVYEIVKENGKNGT
VGTVVASVVERALEDKVIRPMKT-----MPSG-FTVYEPVDWA--------LWNAYAAAG
LVAAVMVNIGASRAAQGVASTVLYYNDILEYET-GLPGVDFGRAEGTGVGFSFFSHSIYG
GGGPGTFHGNHVVTRHSKGFAIPCAAAAMCLDAGTQMFSVERTSALVGTVYSAID-YLRE
PLKHVAIGAREVKDKI----
>GCF_000214415.1~NC_015562.1_1252 # 1235342 # 1236676 # 1 # ID=1_1252;partial=00;start_type=ATG;rbs_motif=GGAG/GAGG;rbs_spacer=5-10bp;gc_cont=0.386
----------------------------------------------------M----VK-
------------------YEDKINLYDAKGNLVEENVPLEAISPLHNPTIQKIVKDIKRT
VAVNLAGIENALKTGAVG-----GKA-CIIPGRTL----DLPIVENAETIMDYVEK-LLR
VS-PDDDTNLKLI-NGGKQMAVQLPSKRLEVAAE-YSVSMLNTAMALKEAIIKTFDVD-M
FD----APMVHAAILGRYPQVPDY-MGANIASLLGAPTNLEGLGYALRNIMVNHYVATTK
KNIMNAVAFASIMEQTAMFEMGDAIGV-FERLHLLGLAYQGLNADNLVIDLVKANGKNGT
VGTVVASVVERALEDGVITEDKK-----LPSG-FVMYKPVDVA--------KWNAYAAAG
LVAAVIVNCGAARAAQNVASTILYYNDILEYET-GLPGVDFGRAEGTAVGFSFFSHSIYG
GGGPGIFHGNHVVTRHSKGFAIPPVCAAMCVDAGTQMFSPEKTSALVGAVYSAID-EFRE
PLKYVIEGALEIKDKI----
>GCF_000214725.1~NC_015574.1_2065 # 2158585 # 2159916 # -1 # ID=1_2065;partial=00;start_type=ATG;rbs_motif=AGGAGG;rbs_spacer=5-10bp;gc_cont=0.422
----------------------------------------------------M----AK-
------------------FEDKIDLYDDRGNLVEEQVPLEALSPLRNPAIKGIIQGVKRT
VAVNLEGTENTLRNATVG-----GKA-CKILGREL----DLDLVGNAEAIAEKAKE-IIQ
VE-ETDNTNVKLL-AGGKRVLVQIPTVRFDAAAE-YSAAASVTASAFIQAIIDVCDVS-M
YD----ANMVKAAILGRYPQTVDY-MGGNLATMLDVPQKLEGVGYALRNIMVNHVVATTL
KNTMQTTALSSLLEQSAMFEMGDAVGA-FERMHLLGLAYQGFNADNMVFDLVKANGKEGT
VGSVVADTVARAEADGVIGVEKD-----L-NG-FGLYGTDDLA--------KWNAYAAAG
MTSAAMVNAGASRAAQNVASSLLYFNDIMEFET-GLPGVDFGRVEGTAVGFSFFSHSIYG
GGGPGIFNGNHIVTRHSKGFAIPCVAAAMALDAGTQMFSPEATSGLIKEVFSQVD-AFRE
PLKYVVEAAVNIKDQV----
>GCF_000217995.1~NC_015676.1_862 # 933331 # 934635 # 1 # ID=1_862;partial=00;start_type=TTG;rbs_motif=AGGAGG;rbs_spacer=5-10bp;gc_cont=0.428
------------------------------------------------------------
------------------MSEKIDIYDDRGKLLESGVDLVEIAPTRNKAIQKIVTETKRS
VAINLAGIEKALSTGKMG-----GKG-RQILGNEL----DYDIVGNAGAIQDEVQK-LVQ
VS-EGDDTNIATL-GGGKQLLVQVPTVRTTAGAD-YVSAVTVGAAAVVQSIMNQFNTD-I
FD----APYVKAAVWGSYPQTMDL-AGGNVASILSIPQKNEGLGFSLRNIMTNHIAAITQ
RKAMNAAALSSVYEQAGIYEMGNAVGM-FERFQLLGFAYQGLNANNIVHEIVKENAKDGT
VGTVVQSTVEKALEAGIISVDKT-----APSG-YNFYKAEDVA--------MWNACASAG
SLAATMVNVGAGRAAQNVSSTLLYFNDILEKET-GLPGCDFGKVQGTAVGFSFFSHSIYG
GGGPGIFNGNHIVTRHSRGFAIPCVSAAVSLDAGTQMFTIEKTSGLIGDVFGSIK-EFRE
PINAISEAL-----------
>GCF_000220645.1~NC_015847.1_1700 # 1594898 # 1596229 # 1 # ID=1_1700;partial=00;start_type=ATG;rbs_motif=GGAG/GAGG;rbs_spacer=5-10bp;gc_cont=0.405
----------------------------------------------------M----VK-
------------------YEDKISLYDAKGNLVAENVPLEAISPLYNPTIKSMVKNIKRT
VAVNLAGIEGTLAAGKIG-----GKG-CQVPGRTL----DISAVSNAQAIADEVEK-ILK
VS-EDDDTAVKII-NGGKQLAVQVPTARLDVAAE-YSVSMLSTAMALKEALIKTFNID-M
FD----GSTVHAAIVGNYPQVMDY-AGGNIASLLGAPSMMEGLGYALRNIPVNHAVATTK
KNMMNAIAFSSVMEQTATFEMGDAVGS-FERQHLLGLAYQGLNADNLVIDFIKANAK-GT
VGSVVETVIDRAIADGVIVVDKT-----MSSG-FNMYKPADVN--------KWNAYAAAG
LVAAVAVSCGAARAAQNVASVILYFNDILEYET-GLPGVDYGRSMGTAVGFSFFSHSIYG
GGGPGIFNGNHVVTRHSKGFAIPPVCAAMCADAGTQMFSPEHTSGLVGSVYSAFD-EFRE
PMKYVIEGALSIKDQF----
>GCF_000235565.1~NC_017527.1_521 # 497949 # 499253 # 1 # ID=1_521;partial=00;start_type=GTG;rbs_motif=AGG;rbs_spacer=9bp;gc_cont=0.615
------------------------------------------------------------
------------------MSDKIDLYSDRGVLLKSDVDLSAVSPLKNAAMKKLINLTKRT
VAVNLAGIENALKTGKVG-----GQG-RQIKGREL----KYDVVANANALAAEIKK-LLQ
VE-AGDDTNVQVL-GGGKQLLVQIPTARVDAASE-FVVGMTATAAATCEALVTQFKAG-M
FE----APMVHAAVWGQYPQTVPM-AGGNIASVLNIPQNDEGLGFALRNIMANHIAAITK
RNAMNAAALSSIYEQIGNFEMGNAIGI-FERYQMLGLAYQGLNANNMVYDLVKSNGKTGT
IGTVVHSVVERAVEDKVIKAGEK-----LPSG-FVMYEAVDVP--------MWNAYCAAG
TLAATMVNCGALRGAQAVSSTLLYFNDVIEKET-ALPGCDWGKVMGTAVGFSFFSHSIYG
GGGPGVFNGNHVVTRHSRGFAIPCVSAAVALDAGTQMFTPEMTSGLVGAVYGEIK-EFRE
PIVAVAEAV-----------
>GCF_000235685.2~NZ_AGIY02000001.1_1711 # 1717565 # 1718878 # 1 # ID=1_1711;partial=00;start_type=ATG;rbs_motif=GGAG/GAGG;rbs_spacer=5-10bp;gc_cont=0.575
----------------------------------------------------M----AK-
------------------YKDTCDLYDDNGKLLKSGVSLDKISPLNNEGILKIIDLTKRT
VAVNIAGIDNALKTGAMG-----GKN-NQILGRAI----KCDCVKDVDALSEKIAE-YVS
VS-KGDDTKITKV-GGGKMLLVEVPSARLKAAAT-YDAATTAVAAATTLALVEQYKVG-M
WD----APYVKSAVWGSYPVTMDM-AGGNIISVLSIPQNNEGLGYALRNIPANHVAMMTH
RNAMQTAALSCTYEQAGEFEMGMAIGP-FERAQLLAYAFQGLNANNLVYDLVKANGKTGT
IGTVVQSLVERAIEDKVIKPGKK-----GKSGYI-FYETKDPM--------LWNAYACAG
TMAATMVNCGAGRFAQAVSSVLLYFNDLLEHET-GLTSADYGRVMGTAVGFSFFSHSIYG
GGGPGVFNGNHVVTRHAAGVAVPCVCVACALDAGTQMFGPEQTSKVYQDTFGQLD-VFKK
PIQSIAKAV-----------
>GCF_000243255.1~NZ_CM001436.1_2871 # 2997315 # 2998619 # -1 # ID=1_2871;partial=00;start_type=ATG;rbs_motif=AGGAGG;rbs_spacer=5-10bp;gc_cont=0.482
----------------------------------------------------M----AK-
------------------YSDTIDLYSDDGKLLKSGVELNKISPLVNPATLKLIDLTKRS
IAVNLGGIEAALKSGKLG------KG-GKILGREL----DLPIMANKDAVIAKIKE-YVD
V--EGEETTIREF-KGGNLLLVEVPKARLNAAST-YDASITAVAAATTYAIVDEFGVD-M
FD----ASAVKAATFGAYPHTMDM-EGALVSSVLANPQNNEGLGFSLRNIGVNHFVMMTG
RNAMQGAALASTLETAGEFEMGGAIGP-FERHMLLQYAYQGLNANNLVYDLVKENGQTGT
VGTVVQSLVEKAIEDKVIVPGKK-----G--GYFQFYDTKDPM--------LWNAYAAAG
TLAATMVNCGAGRFAQAVSSTLLYFNDLLEHET-GLPSTDFGRVMGTAVGFSFFSHSIYG
GGGPGIFNGNHVVTRHANGCAIPCVVAACALDAGTQMFTAEGTSAVMGETYGQIP-EFNK
PMDQIANGV-----------
>GCF_000243455.1~NZ_AGJL01000024.1_12 # 13751 # 15085 # 1 # ID=98_12;partial=00;start_type=ATG;rbs_motif=GGA/GAG/AGG;rbs_spacer=5-10bp;gc_cont=0.385
----------------------------------------------------M----AI-
------------------YEDKIDLYDEKGKLLEENVPLEAVSPMINPTIEKIINDVKRS
VAVNLSGIQNALKTGAVG-----GKA-CFCPGREI----DLPIVENAEIIAEKVKK-LVQ
TQ-EGDDTNIKLI-NKGNQMLVQLPSKRLKMAAD-YTVSTLVTGAAVIQAIVDTFDVD-M
FD----APVVKTAVLGRYPQTVDF-HGANIAALLGPPVMLEGLGYGLRNIMANHVVAITR
KKTLNAVALSSILEQTAMFETGDAVGA-FERLHLLGLAFQGLNANNLVYELVKENGKNGT
VGTVIASVVERALEDKVIKPIKT-----MPSG-YVVYEPVDWA--------LWNAYAAAG
LVAAIMVNIGASRAAQGVASTVLYYNDILEFET-GLPGVDFGRTEGTGVGFSFFSHSIYG
GGGPGTFHGNHVVTRHSKGFAIPCAAAAMCLDAGTQMFSVEKTSALVGTVYSAID-YLRE
PLKHIAIGANEVKDKI----
>GCF_000243455.1~NZ_AGJL01000010.1_20 # 15561 # 16895 # -1 # ID=112_20;partial=00;start_type=ATG;rbs_motif=GGAG/GAGG;rbs_spacer=5-10bp;gc_cont=0.386
----------------------------------------------------M----VK-
------------------YEDKICLYNAKGELVEENVPLEAISPLYNPTIQKLVKDIKRT
VAVNLAGIENALKTGAVG-----GKA-CVIPGRTL----DLPIVENAETIMEYVDK-LLR
IS-PDDDTSVKLI-NDGKQMAVQLPSKRLEVAAE-YSISMLNTAMALKEAIIKTFDVD-M
FD----APMVHAAILGRYPQVPDY-MGANIASLLGAPTNLEGLGYALRNIMVNHYVATTK
KNIMNAVAFASIMEQTAMFEMGDAIGS-FERLHLLGLAYQGLNADNLVIDLVKANGKNGT
VGTVVASIVERALEDGVITEDKK-----MPSG-FVLYKPVDVA--------KWNAYAAAG
LVAAVIVNCGAARAAQNVASTILYYNDIIEYET-GLPGVDFGRAEGTAVGFSFFSHSIYG
GGGPGIFNGNHIVTRHSKGFAIPPVCAAMCVDAGTQMFSPEKTSALVGAVFSAID-EFRE
PLKYVIDGALAVKDKI----
>GCF_000251105.1~NC_017034.1_905 # 882930 # 884261 # 1 # ID=1_905;partial=00;start_type=ATG;rbs_motif=GGAGG;rbs_spacer=5-10bp;gc_cont=0.574
----------------------------------------------------M----PK-
------------------FKDKIDLYDDKGKLLEKDVPLEAVSPVVNPAIRKIVNLTKRS
VAVNLEGIETALKTGKVG-----GKG-RQILGMSL----DLPIVKDAEKIAKKVDE-TIR
VS-KNDDTEVKVV-GGGKYLLVKAPTQRVEAGAE-FVASLSCTASAVTETILDMYKVD-M
FD----APFVKSAVWGTYPQTMDL-VGGNVKMILEIPQKDEGVGYALRNILTNHCVVIAR
RNTMNVAALSSIFEQAGIWEMGDAVGP-WERYQLLGFAYQGLNANNLLYNTVKENGKNGT
IGSVVATIVGKAIEDKVIKVEKT-----LPSG-YKLYTTDDIA--------LWNAYTAVA
TMAATMVNCGALRGAQAVSSTLLYVNDLIERET-GLPGCDFGKVEGTAVGFSFFSHSIYG
GGGPGVFNGNHVVTRHSKGFAIPCVSAACSLDAGTQMFTPEATSGII-SVFGEIP-EFRE
PLIHVAKGAAEVKGKV----
>GCF_000275865.1~NZ_CM001555.1_499 # 508916 # 510223 # -1 # ID=1_499;partial=00;start_type=ATG;rbs_motif=GGAGG;rbs_spacer=5-10bp;gc_cont=0.619
----------------------------------------------------M----AK-
------------------YSDTIDLYDDEGKLLKSGVALEKVSPVVNPAIKKMMDLTKRT
VAVNLAGIENGVKTGAVG-----GKA-NVIPGRTL----DLSVVKDSDAIIAKIKD-MVS
VV-EGDDTVIKNF--GGKLLLVEVPKARIEAAAT-YDAAITSVAAATTYALIDQYNIG-P
FD----AGIIKSAVWGTYPQTMDM-AGANVQSILSIPQNNEGLGFALRNIPANHTVMITG
RNAMQGAALAATFEQAGQWEMGNSIGP-FERAQLLGYAYQGLNANNMVYDLVKANGATGT
VGTVVQSLVERAIEDKVIMPGKK-----G--GYFQFYDTKDPM--------LWNAYAAAG
TLAATMVNCGAGRFAQAVSSTLLYFNDLLEHET-GLPGCDYGRVMGTAVGFSFFSHSIYG
GGGPGIFNGNHVVTRHSAGFAIPCVVAACALDAGTQMFSAESTSKIYGETYGKIE-EFAK
PLQHIAKAV-----------
>GCF_000275865.1~NZ_CM001555.1_1693 # 1720507 # 1721829 # -1 # ID=1_1693;partial=00;start_type=ATG;rbs_motif=AGGA;rbs_spacer=5-10bp;gc_cont=0.605
----------------------------------------------------M----AA-
------------------YSETIDLYSDDGKLLKSGVTLDKISPLVNPATSKIIDLTKRT
INVNLGGIQNALKTGKLG------KGKSKIRGREL----DLAIMENKDAIVARIKE-MVQ
VE-EGDDTEILEF-NNGQLLLVQVPKKRLMNAAT-YDAAITAVASATTYAIVDQFNID-A
FN----ASTVKAACWGGYPHTMDM-EGALVSSILSIPQNNEGIGFALRNVPVNHVVMMTG
RNSLQGVALASTLETAGEFEMGAAIGA-FERYQLLSYAYQGLNANNMVYDLVKANGETGT
VGTVVQSLVERAIEDKVILPGKK-----G--GYFQFYDTKDPM--------LWNAYVAAG
SLAATIVNCGAGRFAQAVSSTLLYFNDLIEHET-GLPSCDFGRMMGTAVGFSFFSHSIYG
GGGPGIFNGNHVVTRHANGVAIPCVVAACALDAGTQMFTPEGTSKVMGETYGKID-VFNK
PMDQIAKGVDLIA-------
>GCF_000300255.2~NC_020913.1_384 # 361184 # 362512 # 1 # ID=1_384;partial=00;start_type=ATG;rbs_motif=AGGAGG;rbs_spacer=5-10bp;gc_cont=0.576
----------------------------------------------------M----PK-
------------------YEDVIDLYDDYGKRIAKDVPLEAISPLRNKAIQKIASLTKRT
IAVNLAGIEKALATGQIG-----G---SKIAGKEI----EVPLVKDAKKLADDIKA-MVQ
VT-EGDDTVVEVK-NDGKLIVVIVPEDRLNAGVE-YTTGFTAVAAAITEAIIDRYKVP-M
YK----ANMVKGAVWGQYPQTVNF-AGSNIKTILEVPQMNEGAGFALRNIMSNHVVALVQ
RNAMQGAALSSLFETCAAYEMGDAIGP-FERQHLLSLAYQGLNANNLVYSLVKKNGKTGT
VGTVVESLMERAIDDGVIRVKET-----LPSG-YNVYTTDDLP--------KWNAYAAAG
EVAAVMVNVGAARAAQGVPSTVLYYNDLLEHES-ALPGVDYGRAEGVGVGMSFFSHSIYG
GGGPGLFHGNHVVTRHAKGTLIPAVTAGNCLDGGTQTFSAEATSGLFKDVFGGMP-EFNT
PMQFVGAEAKKIKNKL----
>GCF_000302455.1~NZ_AMPO01000001.1_71 # 60776 # 62107 # 1 # ID=1_71;partial=00;start_type=ATG;rbs_motif=GGAG/GAGG;rbs_spacer=5-10bp;gc_cont=0.450
----------------------------------------------------M----PT-
------------------YEDKIDLYGADGKLLESDVPLEAVSPMLNPTIENIVQTVKRS
VAVNLAGIEKSLEKAAYG-----GKA-NFIPGREL----KLSIVDNADVIAGKIEK-MIR
VD-EEDDFNLKRI-NNGQQLLVQLPSQRMKMAGD-YTVSTLVTGSAVVQAIIDTFDVD-K
FD----ASAIKTAVLGQYPQTVDF-AGANVSALLGPPQMLEGMGYGLRNIPANHVVAITK
KNTLNAVALSSLLEQTANFEMGDAVGA-FERFHLLGLAYQGLNANNLVFDLVKENGK-GT
VGTVVTSLVERAVDDGVIKVAKT-----MPSG-YNIYEPVDWA--------LWNAYAAAG
LMSSVIVNIGASRAAQGVASTLLYYNDILEFET-GLPGVDYGRVEGTGVGMSFFSHSIYG
GGGPGIFHGNHVVTRHSKGFAVPCTAAAMCMDAGTQMFSPEMTSGLVGTIYSDIE-YFKE
PLKYIADGAREVKDEI----
>GCF_000302455.1~NZ_AMPO01000008.1_101 # 109064 # 110395 # 1 # ID=8_101;partial=00;start_type=ATG;rbs_motif=AGGAGG;rbs_spacer=5-10bp;gc_cont=0.463
----------------------------------------------------M----AK-
------------------FEDKVDLYDDRGNLVEAEVPIEALSPLRNPAIKAIVQGIKRT
VAVNLEGTENALKAAKVG-----GPA-CKILGREL----DLDIVGNAEAIAAKAKE-MIQ
VE-EGDNTTVELL-GGGKRALVQLPTARFDAAAE-YSATSLVTANAFIQAIIDVCDVN-M
YD----ANMVKAAILGRYPQSVEY-MGGNLATMLDIPQKLEGPGYALRNIMVNHVVATTL
KNTMQASALSSLLEQSAMFEMGDAVGA-FERMHLLGLAYQGMNADNVVFDLVKENGAEGT
VGSVIESMIGRAKADGVIGVEKD-----L-NG-FSVYGTDDVA--------KWNAYAAAG
QLAATMVNQGAARAAQGVSSTILYYNDILEFET-GLPSVDFGRAEGVAVGFSFFSHSIYG
GGGPGIFNGNHIVTRHSKGFAIPCVAAAMALDAGTQLFSPESTSGLIKEVFSQVD-AFRE
PLKYVNEAAAEIKNQV----
>GCF_000304355.2~NC_018227.2_1537 # 1549890 # 1551194 # -1 # ID=1_1537;partial=00;start_type=ATG;rbs_motif=AGGA;rbs_spacer=5-10bp;gc_cont=0.589
----------------------------------------------------M----AK-
------------------YSETIDLYSDDGKLLKSGVSLDRISPLVNPATSKIIDLTKRT
INVNLGGIQDALKNGKLG------QG--KIKGREL----DLPIMENKDAIVAKIKE-MIQ
VE-EGDDTEILEF-NGGKLQLVQVPAKRLINAAT-YDAAITAVASATTYAIVDQFNVD-A
FN----ASTVKAACWGGYPHTQDM-KGSLVTSILNIPQNNEGLGYALRNIPVNHVVMMTN
RNALQGAALSSTLETAGIFEMGSAIGP-FERATLLAYAYQGLNANNMVYDLVKANGQTGT
VGTVVQSLVERAIEDKVITPGKK-----G--GYFQFYDTKDPM--------LWNAYTAAG
SMAATIVNCGAGRFAQAVSSTLLYFNDLLEHET-GLPSSDYGRVMGTAVGFSFFSHSIYG
GGGPGIFNGNHVVTRHANGVAIPCVVAAAALDAGTQMFSPENTSKIFADTYGKID-VFNK
PINQIANGA-----------
>GCF_000304355.2~NC_018227.2_1752 # 1762855 # 1764159 # 1 # ID=1_1752;partial=00;start_type=ATG;rbs_motif=GGAGG;rbs_spacer=5-10bp;gc_cont=0.596
----------------------------------------------------M----AK-
------------------FKDTIDLYDDAGKLLKSGVPLDKISPLVNPATRKIIDLTKRT
IAVNLGGIQDALKTGKVG------KG--HVLGREM----DLDIVGNKDAVIGKIKE-MVQ
VQ-EGDDTKIREF-SGGKLFLVEVPSARLEAAST-YDAAITSVAAATTYAIVEQFDVG-P
FD----AAMVKGAVWGAYPHTMDM-KGALVTSILNIPQNNEGLGYALRNIPVNHVVMMTN
KNAMEGAALASTFEQAGMFEMGNAIGP-FERAQLLTYAYQGLNANNLVYDLVKKNGSTGT
IGTVVQSLVERAIEDKVITPGKK-----G--GYFQFYDTKDPM--------LWNAYAAAG
TMAATMVNCGAGRFAQAVSSTLLYFNDLLEHET-GLPGCDYGRVMGTAVGFSFFSHSIYG
GGGPGIFNGNHVVTRHAAGVAIPCVVAAAALDAGTQMFSPESTSKIYADTYGKVD-VFNK
PIQQIAQGV-----------
>GCF_000306725.1~NC_018876.1_784 # 826275 # 827579 # -1 # ID=1_784;partial=00;start_type=GTG;rbs_motif=AGGAGG;rbs_spacer=5-10bp;gc_cont=0.497
------------------------------------------------------------
------------------MSDKIDIYDDRGKLLESGVDLMDIAPTRNAAIQNIIKDTKRT
VAVNLAGIEKALESGKMG-----GLG-RKILGREL----KYDVVANASAIQDAVKG-FVM
AK-EGDDTNVKVL-AGGKQLLVQVPSVRALVGAD-YVSASTVTGAAVVQAIIDMYKTD-M
FD----APIVKSAVWGSYPQTMDM-MGGNIASILSIPQNNEGLGFSLRNITTNHVAAITG
KKAMNAAALSSIFEQVGMYEMGNAVGP-FERHQLLGLAFQGLNANNIVFDLVKENGKNGT
IGTVVQSVVDKALEAGIISVDKT-----APSG-YNFYKANDVS--------MWNACAAAG
QLAATMVNCGAARAAQNVSSTLLYFNDILEKET-GLPGCDMGRSQGTAVGFSFFSHSIYG
GGGPGIFNGNHVVTRHSRGFAIPCVCAAVSLDAGTQMFTVEKTSALVGSVFGSIP-EFKE
PIKAVAGAL-----------
>GCF_000308215.1~NZ_CAJE01000012.1_127 # 126417 # 127736 # 1 # ID=15_127;partial=00;start_type=TTG;rbs_motif=AGGAGG;rbs_spacer=5-10bp;gc_cont=0.582
----------------------------------------------------M----AK-
------------------YKDKIDLYDDRGKIIEKDVPLEAISPLYNPAIQKIASLAKRT
IAVDLAGLEKSLKTGKVG-----G---GYIKGKEI----DAAVVSNADKVAKKVKD-ILK
VD-KDDDTDVKVL-ADGKKMVVIVPSLRLDSGVE-YTTGFTATAAAVTQALIDIFDVD-M
FK----ANMVKGAVWGRYPQTLTF-QGSNLKSILEVPQNNEGAGYALRNIMANHIVALTG
KNSMNAAALSSIFEHTAMFELGDAIGP-FERYHLLGLAYQGLNANNLTVDLVKANGKTGT
VGTVIESLVDRAIEDKVIKVKEK-----LPSG-YKVYTTNDFP--------LWNAYASTG
MLAAIMVNVGAARASQGIPSTILYYNDLLEHET-GLPGVDFGRAMGVSVGMSFFSHSIYG
GGGPGLFHGNHVVTKHSKGFVIPVIAAGCALDAGTQMFSPEATSGLIRDTFGDIP-EFKA
PLKAVGKEAKKLK-------
>GCF_000320505.1~NZ_BAGX02000020.1_79 # 78839 # 80170 # -1 # ID=35_79;partial=00;start_type=TTG;rbs_motif=AGGAGG;rbs_spacer=5-10bp;gc_cont=0.363
----------------------------------------------------M----AK-
------------------FDDKVDLYDDRGTLIDSDVPIEALSPVRNPAIKEITAGIKRT
VAVNLEGIENSLRNAAVG-----TKA-SKILGREL----DLDIVANVDAIAASVKK-MIQ
VT-EDDDTVVEPL-SGGKRLLVQVPTRRIDVAAE-YSVATLATSTALTQAIVETCDVS-M
YD----ANMVKAAILGMYPQTVSY-DGSNIKTMLDVPQKLEGPGYSFRNIKANDMVATTL
KNSFQATALASILEQTAMFEMGDAIGA-FERTHLLGLAYQGMNADNMVLSLVQDNATDSS
VGDIMNDTIQKAVDDNVISVEKD-----L-HG-FNLYQTDDFA--------KWNAYVAAG
SVAATMVNVGAARAAQGIPSTLLYFNDSIEFAT-GLPGLDFGRGEGVAVGFSFFSHSIYG
GGGPGLFNGNHVVTRHSKGYTIPCVAAGMSLDAGTQLFSPEATSGLIKEVYSSID-EFRE
PLKYVAEAASDIKGDI----
>GCF_000327485.1~NC_019943.1_863 # 859365 # 860669 # 1 # ID=1_863;partial=00;start_type=ATG;rbs_motif=GGA/GAG/AGG;rbs_spacer=5-10bp;gc_cont=0.603
----------------------------------------------------M----AH-
------------------YSETIDLYSDDGKLLKSNVQLHRISPLLNPAARTIVDLTKRT
INVNLAGIEEALKTARLG------KG--RIPGREL----DLPIMEKKDELIAKIRE-MVQ
VE-EGDDTGIQQF-NGGKLLLVRAPTLRLSGAST-YDAAITAVASAVTYAIVDTFDID-A
FN----ASTVKAAAWGSYPHTQDM-EGALVTSILTIPQNNEGIGYALRNISVNHFVMMTN
RNALQGSALASTLEMAGVFEMGGAIGP-FERNQLLCYAYQGLNANNMVYDIVKENGQTGT
VGSVVQSLVDRAVEDRVIAPGKK-----G--GYFQFYDTKDPM--------LWNAYVSAG
TLAASIVNCGAGRFVQAVSSTLLYFNDLIEHET-GLPGADFGRVMGTAVGFSFFSHSIYG
GGGPGIFNGNHVVTRHAYGMAIPCVVAAAAMDAGTQMFAPEGTSKIMGETYGRMD-AFAK
PIHQIAQEA-----------
>GCF_000327485.1~NC_019943.1_2569 # 2548869 # 2550182 # 1 # ID=1_2569;partial=00;start_type=ATG;rbs_motif=GGAGG;rbs_spacer=5-10bp;gc_cont=0.583
----------------------------------------------------M----AK-
------------------YKDTIDLYDDEGKLLKSNVTIDKISPLVNKGTAGIIDLTKRT
VAVNFAGIEEALKTGKFG-----GKS-NQILGRSM----SCSCVKDCDALAAKIKE-YVQ
VE-AGDDTKITKV-GGGKMILVEIPTARIRAAAT-YDCASTAVAAATTYALIEQYKVG-M
FD----GAYVKGAVWGTYPQTMSM-DGGNVVTIMSIPQNNEGLGYALRNIPANHAVMMTH
RNAMQAAALMSTFEHAGEFEMGAAIGP-FERAQLLLYGYQGLNANNIVYDLVKKNGKTGT
IGTVVQSLVERAIEDKVIKAGKK-----GKSGYI-FYETKDPM--------LWNAYASAG
TLAATMVNCGAGRFAQAVSATLLYFNDLLEHET-GLPGADFGRTMGVAVGFSFFSHSIYG
GGGPGTFNGNHVVTRHAAGVGMPCIAAACALDAGTQMFGPEATSKVYQDTFGQID-AFKK
PMQAVAKGV-----------
>GCF_000328665.1~NC_019977.1_1616 # 1656611 # 1657912 # 1 # ID=1_1616;partial=00;start_type=GTG;rbs_motif=AGGAGG;rbs_spacer=5-10bp;gc_cont=0.493
------------------------------------------------------------
------------------MSDKIDIYDDKGKLLESGVDLMDIAPTRNAAIQKIVKDTKRT
VAVNLAGIENALASGKMG-----GAG-RRILGREL----KYDIVANASAIQDSVAK-LIQ
VN-KDDDTNVQVL-AGGKQLRVQVPSLRTAIGAD-YVSASTVGAAAVVQTIIDMYKVD-M
FD----APIVKGAVWGSYPQTMDM-MGSNVASILSIPQNNEGLGYSLRNITTNHIAAITG
KRAMNSAALSSIFEQVSMYEMGNSVGL-FERHQLLGLAYQGLNANNMVCDIVTKN-KTGT
IGTVVESTVERAIEDGVIAVDKK-----APSG-YNFYKANDVS--------KWNAYAAAG
MLAATMVNCGAGRAAQNVSSTILYFNDILEKET-GLPGCDMGRAQGTAVGFSFFSHSIYG
GGGPGIFNGNHVVTRHSRGFAIPCVCAACSLDTGTQMFTIEKTSSLVGNVFGSIP-EFKE
PIKAVAGAL-----------
>GCF_000350305.1~NC_020892.1_451 # 418987 # 420318 # 1 # ID=1_451;partial=00;start_type=ATG;rbs_motif=AGGAGG;rbs_spacer=5-10bp;gc_cont=0.584
----------------------------------------------------M----PK-
------------------YKDVIDLYDDYGKRIAKGVPLEAISPLRNKAIQKIASLTKRT
VVVSLAGIEKALKTGAVG-----GN--NWIAGKEI----DAPIVADAEKLAKDIKA-MVQ
VT-EDDGTQVIVK-DGGKSLTVIVPEARTDAGIE-YTTGFTTVAAATTEAIIDRYKVP-M
YK----ANMVKAAVWGRYPQTINF-VGSNIKSILEVPQNNEGAGFALRNIMSNHVVALVQ
RNAMQGTALSAIFETCAAYEMGDAVGP-FERQHLLSLAYQGLNANNVVYSLVKKNGKTGT
VGTVVESLMARAIEDGVIRVKET-----LPSG-YKVYTTDDLP--------LWNAYAAAG
EVAAVMVNVGAARAAQGVPSTVLYYNDLLEHES-GLPGTDYGRAEGVGVGMSFFSHSIYG
GGGPGLFHGNHVVTRHAKGTLIPAVTAGNCLDGGTQTFSAEATSGVFNTAFGGMP-EFNA
PMQFVGAEAKKIKNKL----
>GCF_000363885.1~NZ_APMM01000014.1_24 # 20581 # 21912 # -1 # ID=14_24;partial=00;start_type=ATG;rbs_motif=GGA/GAG/AGG;rbs_spacer=5-10bp;gc_cont=0.346
---------------------------------------------------------MK-
------------------YKDTINLYDAKGNLVEENVPLEAVSPLYNPTIQKLIKDVKRT
VAVNLAGIENALRNGTVG-----GKG-NKLPGREL----DLPIVENAETIAEYVER-VIR
VS-EDDDTNIRLI-NDGKQMAVQMPTKRLDIAAE-YTTSILVTAQALKEAIIRTFDVD-I
FD----APMVHAAILGGYPHNVVM-AGANVAGLLGNPLTLEGPGYALRNIMVNHFVACTK
KNVMNAVAFASIMEQTAMFEMGDAVGL-FERLHLLGLAYQGLNADNLVIDLVKENGKNGT
VGTVVASVVERALEDGVIKEDRT-----LPSG-FKLYKPVDVA--------KWNAYAAAG
LVAAVIVNVGAARAAQGVASTILYYNDILEYET-GLPGVDFGRAEGTAVGFSFFSHSIYG
GGGPGVFNGNHIVTRHSKGFAIPPVAAAMCLDAGTQMFSPERTSALIGTVFSAID-EFRE
PLKYVIEGALQVKDKI----
>GCF_000371805.1~NZ_AQUK01000001.1_1153 # 1031401 # 1032732 # -1 # ID=1_1153;partial=00;start_type=ATG;rbs_motif=GGA/GAG/AGG;rbs_spacer=5-10bp;gc_cont=0.346
---------------------------------------------------------MK-
------------------YKDTINLYDAKGNLVEENVPLEAVSPLYNPTIQKLIKDVKRT
VAVNLAGIENALRNGTVG-----GKG-NKLPGREL----DLPIVENAETIAEYVER-VIR
VS-EDDDTNIRLI-NDGKQMAVQMPTKRLDIAAE-YTTSILVTAQALKEAIIRTFDVD-I
FD----APMVHAAILGGYPHNVVM-AGANVAGLLGNPLTLEGPGYALRNIMVNHFVACTK
KNVMNAVAFASIMEQTAMFEMGDAVGL-FERLHLLGLAYQGLNADNLVIDLVKENGKNGT
VGTVVASVVERALEDGVIKEDRT-----LPSG-FKLYKPVDVA--------KWNAYAAAG
LVAAVIVNVGAARAAQGVASTILYYNDILEYET-GLPGVDFGRAEGTAVGFSFFSHSIYG
GGGPGVFNGNHIVTRHSKGFAIPPVAAAMCLDAGTQMFSPERTSALIGTVFSAID-EFRE
PLKYVIEGALQVKDKI----
>GCF_000376965.1~NZ_AQXV01000031.1_10 # 6795 # 8126 # -1 # ID=31_10;partial=00;start_type=ATG;rbs_motif=GGAG/GAGG;rbs_spacer=5-10bp;gc_cont=0.394
----------------------------------------------------M----VK-
------------------YEDKISLYDAKGNLVEDGVPLEAISPLYNPTIKAMVKNIKRT
VAVNLAGIENSLKTGAIG-----GKG-CKVPGRTL----DLPIVENAEAIMDEVEK-ILR
IT-PDDDTQLRAI-NDGKQLVVQVPSKRLEVAAE-YSVSMLNTAMALKEAIIKTFDVD-L
FD----GSTIHAAIVGRYPQVMDY-MGGNIASLLGAPSNMEGLGYALRNIMVNHYVATTK
KNLMNAVAFASIMEQTAMFEMGDAIGS-FERMHLLGLAYQGLNSDNLVIDLVKANSK-GT
VGTVVASVVERALEDKVIVEDKS-----LESG-FTMYKPADVA--------KWNAYAAAG
LVAAVIVNCGAARAAQNVASTILYYNDILEYET-GLPGTDFGRAEGTAVGFSFFSHSIYG
GGGPGIFTGNHVVTRHSKGFAIPPVCAAMCADAGTQMFSPEKTSALVGAVYSAID-EFRE
PLKYVIEGALEVKDKI----
>GCF_000376965.1~NZ_AQXV01000055.1_106 # 115561 # 116895 # 1 # ID=55_106;partial=00;start_type=ATG;rbs_motif=GGA/GAG/AGG;rbs_spacer=5-10bp;gc_cont=0.406
----------------------------------------------------M----TI-
------------------YEDKIDLYDEKGKLLEENVPLDAISPIINPTVEKIIGDVKRS
VAVNLSGIQNALKNGAIG-----GKA-CVCPGREL----DLPIVENAEIIAEKVKK-LIQ
VH-DGDDTVVRLI-NKGNQMLVQMPSKRLKVAAD-YTISTLATGAAVTQSIVDTFDVN-M
FN----APNIKTAVLGRYPQSIDF-HGANIAALLGPPVMLEGLGYGLRNIMANHVVAITR
KKTLNAVALSSILEQTAMFETGDAVGA-FERYHLLGLAFQGLNANNLVYEIVKENGKNGT
VGTVVASVVERALEDKVIRPVKT-----MPSG-FVVYEPADWA--------LWNAYAAAG
LVASIMVNVGAARAAQGVASTVLYYNDILEYET-GLPGVDFGRTEGTGVGFSFFSHSIYG
GGGPGTFHGNHVVTRHSKGFAIPCAAAAMCLDAGTQMFSVEKTSSLVGMVYSAID-YLRE
PLKHVALGASEVKDTL----
>GCF_000404165.1~NC_021355.1_1504 # 1775244 # 1776575 # -1 # ID=1_1504;partial=00;start_type=TTG;rbs_motif=AGGAGG;rbs_spacer=5-10bp;gc_cont=0.365
----------------------------------------------------M----AK-
------------------FDDKVDLYDDRGTLIDSDVPIEALSPVRNPAIKEITAGIKRT
VAVNLEGIENSLRNAAVG-----TKA-SKILGREL----DLDIVANVDAIAASVKK-MIQ
VT-EDDDTVVEPL-SGGKRLLVQVPTRRIDVAAE-YSVATLATSTALTQAIVETCDVS-M
YD----ANMVKAAILGMYPQTVSY-DGSNIKTMLDVPQKLEGPGYSFRNIKANDMVATTL
KNSFQATALASILEQTAMFEMGDAIGA-FERTHLLGLAYQGMNADNMVLSLVQDNATDSS
VGDIMNDTIQRAIDDNVISVEKD-----L-HG-FNLYQTDDFA--------KWNAYVAAG
SVAATMVNVGAARAAQGIPSTLLYFNDSIEFAT-GLPGLDFGRGEGVAVGFSFFSHSIYG
GGGPGLFNGNHVVTRHSKGYTIPCVAAGMSLDAGTQLFSPEATSGLIKEVYSSID-EFRE
PLKYVAEAASDIKGDI----
>GCF_000404225.1~NC_021353.1_1484 # 1551097 # 1552419 # -1 # ID=1_1484;partial=00;start_type=TTG;rbs_motif=AGGAGG;rbs_spacer=5-10bp;gc_cont=0.462
----------------------------------------------------M----AK-
------------------YKDKIDLYDERGKLIESGVPLDAISPLYNPAIQRTASLAKRT
IAVNLAGIEKSLKSGRVG-----G---GYIKGKEI----DAPVVANAEKVAAKVKE-YVK
VDSSDDDTDVRVF-SEGKNMIVIVPSRRMDAGVE-YTTGFTTTAAAVTQAIIDEFDVD-M
FH----ANMVKGAVWGRYPQTLNF-VGSNLTSILDVPQVNEGSGYALRNIKANHIVALAG
KNSMNAAALASIFEQTAMFELGDAIGP-FERYHLLGLAYQGLNANNMTIDLVKANGSTGT
VGTVIESLVDRAIEDKVIRVKEK-----LPSG-YCVYTTDDFP--------LWNAYAATG
MLAAIMVNVGAARASQGIPSTILYYNDLLEHEV-ALPGVDFGRSMGVAVGMSFFSHSIYG
GGGPGLFHGNHVVTRHSKGFVIPAVAAGCSLDAGTQYFSPEATSGLVRDVFGDIP-EFHA
PLKCVGEEAKKLM-------
>GCF_000430905.1~NZ_AUMX01000003.1_31 # 26577 # 27890 # 1 # ID=3_31;partial=00;start_type=ATG;rbs_motif=GGAG/GAGG;rbs_spacer=5-10bp;gc_cont=0.518
----------------------------------------------------M----AK-
------------------YKDVIDLYDDNGKLLKSNVALEKISPLVNPAVKKIIDDTKRT
VAVNLGGMQEALKTGKIG------KH-QQILGREL----NLDIVGNIDAIEAKIKE-YVS
VE-AGDDTVIKRY-NGGKLLLVKVPSARIAAAAT-YDAALTSVAAATTYAVVEQFNVD-M
FN----ANTVKAAAYGTYPVTMDM-AGGACSMIMSIPQNNESLGYALRNIPANQSVMITH
KNAMQGAALTAVFEQAGEFEMGAAIGP-FERAQLLLLAYQGLNANNIVYDLVKENGQTGT
VGTVVQSLVERAVEDKVIKQGAA-----AKGGYFKPYETKDPM--------LWNAYTSAG
TLAATMVNCGAGRFAQAVSSTLLYFNDLIEHET-GLPGSDFGRTMGVAVGFSFFSHSIYG
GGGPGIFNGNHVVTRHAAGVGMPCIVAACALDAGTQMFSPEGTAKIYGETFGQID-EFAH
PLQAIAKAV-----------
>GCF_000430905.1~NZ_AUMX01000016.1_44 # 46329 # 47642 # 1 # ID=12_44;partial=00;start_type=ATG;rbs_motif=GGA/GAG/AGG;rbs_spacer=5-10bp;gc_cont=0.517
----------------------------------------------------M----AK-
------------------YKDVIDLYDDNGKLLRSNISLERISPLVNPAVKKIIDDTKRS
VAVNLGGMQEGLKSGKIG------KH-QQILGREL----DLDILGNIDAIEAKIKE-YVS
VE-TGDDTEIKRF-NGGKLLLVKVPSARIAAAAT-YDAALTSVAAATTYAVVEQFNVD-M
FN----ANTVKAAAFGTYPVTMDL-AGGACSMIMSIPQNNESLGYALRNIPANQTVMMTH
RNAMQGAALASTFEHAGQFEMGNAIGP-FERAQLLLFAYQGLNANNIVYDIVKANGQTGT
VGTVVQSLVERALEDKVITQTAG-----APGGYFKPYETKDPM--------LWNAYASAG
TLAATMVNAGAGRMAQAASSTLLYFNDLLEHET-GLPGSDFGRVMGAGVGFSFFSHSIYG
GGGPGIFNGNHVVTRHAAGVAMPCAVAACALDAGTQMFSPEGTAKIYGETFGKIE-EFAR
PIQAIAKVA-----------
>GCF_000499765.1~NC_023044.1_1657 # 1666124 # 1667455 # -1 # ID=1_1657;partial=00;start_type=ATG;rbs_motif=AGGAGG;rbs_spacer=5-10bp;gc_cont=0.462
----------------------------------------------------M----AK-
------------------FEDKVDLYDDRGNLVEAEVPIEALSPLRNPAIKSIVQGIKRT
VAVNLEGTENALKAAKVG-----GPA-CKILGREL----DLDIVGNAEAIAAKAKE-MIQ
VE-EGDTTNVELL-GGGKRALVQIPHTRFDAAAE-YSAAPLVTANAFIQAIIDVCDVS-M
YD----ANMVKAAILGRYPQSVEY-LGGNIATMLDIPQKLEGPGYALRNIMVNHVVATTL
KNTMQAAALSSLLEQSAMFEMGDAVGA-FERMHLLGLAYQGMNADNLVFDLVKENGATGT
VGSVIESMIERAKADNVIGVEKD-----L-NG-YSVYGSDDIA--------KWNAYAAAG
LMAATMVNQGAARAAQGVSSTILYYNDILEFET-GLPGVDFGKAEGVAVGFSFFSHSIYG
GGGPGIFNGNHIVTRHSKGFAIPCVAAAMALDAGTQMFSPEATSGLIKEVFSQVD-AFRE
PLKYVNEAAAEIKNQV----
>GCF_000499765.1~NC_023044.1_1781 # 1783424 # 1784755 # 1 # ID=1_1781;partial=00;start_type=ATG;rbs_motif=GGAG/GAGG;rbs_spacer=5-10bp;gc_cont=0.456
----------------------------------------------------M----PT-
------------------YEDKIDLYGADGKLLESDVPLEAVSPMLNPTIENIVQTVKRS
VAVNLAGIEKSLEKAAYG-----GKA-NFIPGREL----KLPIVDNVDTIAAKIEK-MIR
VD-EEDDFNLKLI-NKGQQLLVQLPSQRMKMAGD-YTVSTMVTGSAVVQAIIDTFDVD-K
FD----ASAIKTAVLGQYPQTVDF-SGANVSALLGPPQMLEGMGYGLRNIPANHVVAITN
KNTLNAVALSSLLEQTANFEMGDAVGA-FERFHLLGLAYQGLNANNLVFDLVKENGK-GT
VGTVVTSLVERAVDDGVIKVAKT-----MPSG-YNIYEPVDWA--------LWNAYAAAG
LMSAVIVNIGASRAAQGVASTLLYYNDILEFET-SLPGVDYGRVEGTGVGMSFFSHSIYG
GGGPGIFHGNHVVTRHSKGFAVPCTAAAMCMDAGTQMFSPEMTSGMVGTIYRDID-YFKE
PLKYIADGAREIKDEI----
>GCF_000504205.1~NZ_AZAJ01000001.1_2229 # 2322277 # 2323581 # -1 # ID=1_2229;partial=00;start_type=GTG;rbs_motif=AGGAGG;rbs_spacer=5-10bp;gc_cont=0.472
------------------------------------------------------------
------------------MSDKIDIYDDRGKLLESGVDLTAIAPTRNAAIQNIIKDTKRT
VAVNLAGIDKALKTGSMG-----GAK-KQILGREL----DYDIVGNSGAICDAVKK-LIQ
VS-DDDDTAVTEL-SGGKQLLVQIPSVRTQIGAD-FVSASTVTGAAVVQTIIDMFNTD-M
FD----APIVKSAVWGSYPQTMDM-KGANIASILSIPQNNEGLGYSLRNITTNHVAAITG
KKAMNAAALSSIFEQVGMYEMGNAVGP-FERHQLLGLAYQGLNAGNYVYDIVKENGKDGT
IGTVIQSTVDRALEAGIISVDKT-----APSG-YNFYKANDVS--------MWNACAAAG
QLAATMVNVGAGRAAQNVSSTILYYNDILEKET-GLPGTDMGRAQGTAVGFSFFSHSIYG
GGGPGIFNGNHVVTRHSRGFAIPCVCAAVSLDAGTQMTTIEKTSTLVGNVFGSIP-EFKE
PIKAVAGAL-----------
>GCF_000513315.1~NZ_HG794426.1_950 # 1032462 # 1033793 # 1 # ID=1_950;partial=00;start_type=ATG;rbs_motif=AGGAGG;rbs_spacer=5-10bp;gc_cont=0.378
----------------------------------------------------M----AK-
------------------FDDKVDLYDDRGSLVESDVPIEALSPLRNPAIKSIVSGVKRT
VAVNLEGIENSLRSASVG-----GAG-SKILGREM----DLDITGNAQAIASALKE-MVQ
VT-DDDDTNVELL-SGGKRILVQIPTARLESAAE-YSVATLSTATALVQAIIKQFDIS-M
YD----ANMVKAAILGRYPQSVDY-MGSNIATMLDIPQKLEGPGYALRNIMANHVAAATL
KNTLQGTALSSILEQTAMFEMGDAIGA-FERMHLLGLAYQGMNADNIVLDLVKDNAKEGT
VGSVMNDTVARATADSVVSVEKD-----L-NG-FNVYETNDLA--------KWNAYAAAG
ATAATIVNVGAARAAQGVPSSILYFNDSLEFAT-GLPGVDFGRAEGVAVGFSFFSHSIYG
GGGPGLFNGNHVVTRHSKGFCIPCVVAAMCLDAGTQLFSPEATSGLIKEVFSSVD-EFRE
PLKYVVEAAADIKGDI----
>GCF_000529525.1~NZ_HG796199.1_301 # 256383 # 257711 # -1 # ID=1_301;partial=00;start_type=ATG;rbs_motif=AGGAGG;rbs_spacer=5-10bp;gc_cont=0.357
----------------------------------------------------M----AK-
------------------FDDKVDLYDDRGSEIASNVPIEALSPLRNPAIQNIVKGVKRT
VAVNLEGLEKSVKTGAVG-----GDK-SRILGREL----DLDIVGNAEAIAEKMKE-IIQ
IS-ESDDTKVELI-SGGKRLLVQVPTQRIDVAAE-YSVAPLSTASALVQSVIEILDVD-I
YD----ANFVKAAVLGRYPQSVDY-KGSNIATMLDIPQKLEGAGYALRGVKANDFAAATL
KNTFQATALASIFEQTAMFEMADALGV-YERLHLLGLAYQGMNADNLVFDLVKENA-NGT
VGSVVNSTIERAEADGIIAPQKA-----L-TD-FNIYNTDDAA--------KWNAYAAAG
AVAATMVNIGAARAAQGVPSTLLYFNDNIEFAT-GLPSIDYGRAEGVAVGFSFFSHSIYG
GGGPGLFNGNHVVTRHSKGFCIPCVAAAMSLDAGTQLFSPEATSGLIKEVYSQID-EFRE
PLKYVALAADDIKGDI----
>GCF_000529525.1~NZ_HG796207.1_12 # 14195 # 15526 # 1 # ID=9_12;partial=00;start_type=ATG;rbs_motif=GGAGG;rbs_spacer=5-10bp;gc_cont=0.366
----------------------------------------------------M----KI-
------------------YDDTLDLYGPDGKLIEESAPLESISPLKNSAIRRMIFDIKRS
SAVNLAGIEKGLRTGAMG-----GKS-VYIPGREL----DLPIVENAELIAEKIKR-IIQ
VE-EDDETNVELI-NGGQQLLVQLPHERLEVAAD-YTVSNLLAGSSVIQSIIDSFDIN-I
FD----ASTIKTAVMGAYPQTVDL-GGANISALLGPPVLLEGLGYGLRNVMANHVVAITN
KNTLNAAALSSIMEQTAMFETGDASGA-FERMHLLTLAYQGLNANNLVMDIVRENAK-GT
VGTVIQSLVGRAIEDNVIKVAKR-----MPSG-YDIYEPVDWA--------LWNAYAAAG
LLAAVIVNVGAARAAQAVASTVLYYNDMLEYET-GLPGVDYGRTEGVGVGFSFFSHSIYG
GGGPGTFHGNHVVTRHSKGCAIPCASVAMCLDAGTQMFSVERTSSLIGVVYGTID-YLKN
PIVNVAKVAGELKNTL----
>GCF_000621965.1~NZ_KK211377.1_80 # 84418 # 85749 # 1 # ID=3_80;partial=00;start_type=ATG;rbs_motif=GGAGG;rbs_spacer=5-10bp;gc_cont=0.362
----------------------------------------------------M----AK-
------------------YDDKVDLYDDRGSLVDSNVPIEALSPIRNPAIQSIVSDVKRT
VAVNLEGIENSLRNATVG-----GKA-CKILGREL----DLDITSNAEAIASSLKD-MIK
VT-DDDDTKVELI-SGGKRILVQLPTKRINASAE-YSVSTLVTATALTQAIVDQFDVS-M
YD----ANMVKAAILGSYPQTVDY-AGSNISSMLGVPQKLEGPGYSFRNIPVNHIVAATL
KNSVQAAALASILEQTAMFEMGDAVGA-FERLHLLGLAYQGMNADNLVLSMVKDNATDGT
VGSIIADTVDHAVEDNVISVEKD-----L-NG-FNVYQTDDLA--------KWNAYTAAG
SVAAVMVNVGAARAAQGIPSTLLYFNDSIEFAT-GLPGLDFGRGEGVAVGFSFFSHSIYG
GGGPGLFNGNHIVTRHSKGFTIPCAAAGMSLDAGTQLFSPEATSGLIKEVYSKID-EFRE
PLKYVAEAASDIKGDI----
>GCF_000685155.1~NZ_JMIY01000002.1_316 # 283993 # 285297 # 1 # ID=2_316;partial=00;start_type=GTG;rbs_motif=AGGAGG;rbs_spacer=5-10bp;gc_cont=0.483
------------------------------------------------------------
------------------MADSIDLYSDRGAKLKSGVDLNAISPMKNAAIKKIVTGIKRT
AAVDLAGIEKTLATSSIG-----GKG-RKIPGREM----KLDIVKNADKIRSKVAD-LVK
VE-NGDDTNVESL-NGGKQLLVQVPSPRIDVAAE-YVSSLTCAAQATTLAIIDQFNIG-M
FD----GPTIKSAVWGQYPQTLDM-VGGNVKSIVEIPQKDEGFGYTLRNVMANHLAATCR
FNAMNTAALCSTLETVGVFEMGDALGI-QERHRLLAYSHQGLNANNLVYGTVKEQGKTGT
IGTVVHAIVGKALDDKIISADKK-----FASG-YTTYKTSDVG--------RWNAYCAAG
TMAATMVNCGAMRAPQSVSAVLLYFNDIVEKET-SLPGCDFGKVQGVAVGFSFFSHSIYG
GGGPGTFNGNHVTTRHSKGLGVPCVAAAVALDAGVQIYSPAKTSQLVGDVFSAVD-EFRE
PIKAIAEAV-----------
>GCF_000691865.1~NZ_JMIO01000058.1_39 # 39672 # 40808 # -1 # ID=58_39;partial=00;start_type=ATG;rbs_motif=AGGA;rbs_spacer=5-10bp;gc_cont=0.599
----------------------------------------------------M----AK-
------------------YTETIDLYSDDGKLLKSGVTLDRISPLVNPATSKIIDLTKRT
INVNLGGIQDALKTGKLG------KG--KIKGREL----DLPIMENKDAIVAKIKE-MIQ
VE-EGDDTEILEF-NGGKLLLVEVPSKRLINAAT-YDAAITSVAAATTFAIVDQFNID-G
FN----ASTVKAACWGSYPHTQDM-QGALVTSILNIPQNNEGIGYALRNIPVNHTVMMTG
RNALQGAALSSTLETAGIFEMGSAVGP-FERAQLLGYAYQGLNANNMVYDLVKANGETGT
VGTVVQSLVERAIEDKVITPGKK-----AGTS-SSTTRRTPCSGTPTPPQEPWQP-----
-PSSTVVPDGLPRRSPRRSST---------STT-CLSTRPVSRAPTTAVSWVPPS-----
--------GSRSSATRSTVVAAPVSSTATTL-----------------------------
--------------------
>GCF_000691865.1~NZ_JMIO01000060.1_29 # 24346 # 25650 # -1 # ID=60_29;partial=00;start_type=ATG;rbs_motif=GGAGG;rbs_spacer=5-10bp;gc_cont=0.605
----------------------------------------------------M----AK-
------------------YKETIDLYDDAGKQLKSGVPLEKISPVINPATRKIIDLTKRT
VAVNLGGIQEGLKTGKVA------KG--YVLGREL----NLDIIGNKDAIIGKIKE-MVQ
VE-DGDNTNIREF-GGGKLILVEVPSIRMEAAST-YDAAIASVAAATTFSIVEQFDIG-A
FD----AAMVKAAVWGGYPHTVDL-TGANVTSILSLPQNNEGLGYALRNIPVNHAVMITG
RNAMQGAALSSTFEQAGMFEMGNAIGP-FERAQLLTYAYQGLNANNMVYELVKENGETGT
IGTVVQSLVERAIEDKVITPGKK-----G--GYFQFYDTKDPM--------LWNAYAAAG
TMAATMVNCGAGRFAQAVSSTLLYFNDLLEHET-GLPGCDYGRVMGTAVGFSFFSHSIYG
GGGPGVFNGNHVVTRHAAGVAIPCVVAAAALDAGTQMFSPESTSKVYGDTFGQVD-VFNK
PMQQIAQGV-----------
>GCF_000711215.1~NZ_JOMF01000006.1_127 # 128915 # 130219 # -1 # ID=6_127;partial=00;start_type=ATG;rbs_motif=AGGAG;rbs_spacer=5-10bp;gc_cont=0.521
----------------------------------------------------M----AK-
------------------YKETIDLYSDDGKVLKSNVTLDKISPLVNPASKKLIDLAKRS
VAVNLGGIEAALKTGKLG------KG-GVIMGREL----DLPILANKDAIVAKIKD-MVD
V--NGGETVVHEY-KGGNLLLVEVPEARIASAST-YDAAITAVAAATTYAIVDQFKVS-M
FD----APAVKATTFGAYPHTMDM-EGAFVTSILSNPQNNEGLGYGFRNIGVNHFVMMTH
RNAMQGAALASTLETAGEFEMGGAIGP-FERHMLLQYAFQGLNANNLVYELVKENGQTGT
VGTVLQSLVGRAIEDKVIVPGKK-----G--GYFQFYDTKDPM--------MWNAYAAAG
TLAATMVNCGAGRFAQAVSATMLYFNDLLEHET-GLPGTDFGRLMGTSVGFSFFSHSIYG
GGGPGIFNGNHVVTRHANGCGIPCVVAACALDAGTQMFTPEGTSAIMGETYGQIP-EFSK
PIDQIAKSI-----------
>GCF_000711905.1~NZ_JONQ01000011.1_80 # 91962 # 93263 # 1 # ID=10_80;partial=00;start_type=TTG;rbs_motif=AGGAGG;rbs_spacer=5-10bp;gc_cont=0.567
------------------------------------------------------------
------------------MSDKVDIYSDRGKLLASDVDIMDLAPTRNRAIRTIIHDTKRT
AAVNLGGIEKALANGRI------GKV-KKIPGKEM----KLDIVANAERLAERVKE-LVQ
VN-EGDDTTVEVL-AGGKFLKVQVPSARLESGAE-YVSSITASAAAITQAIIELFDVG-I
FD----ACMVKAAVWGDYPQTIGL-NGGNVSSILEIPQKDEGLGFTLRNIMANHIAAITQ
RNAMNAAALSSILEQCGEFEMGNAIGM-FERHQLLGLAYQGLNANNIVYETVKEQGKSGT
IGTVVHSIVERALEDGVISVDKV-----APSG-YKFYKANDVM--------LWNAYAAAG
SLAATMVNCGAARAAQCVSSTLLYFNDLLEKET-GLPGCDYGKVQGTAVGFSFFSHSIYG
GGGPGVFNGNHIVTRHSRGFAIPCVAAAVALDAGTQMFSPEMTSAVVGTVYGSIP-EFRE
PIKTVAASL-----------
>GCF_000739065.1~NZ_CP009149.1_516 # 505533 # 506876 # -1 # ID=1_516;partial=00;start_type=ATG;rbs_motif=None;rbs_spacer=None;gc_cont=0.397
----------------------------------------------------M----LH-
------------------YEDRIDLYDERGKLLEENIPLEAISPLKNPTIEKIVNDIKRS
VAINLAGIENALRTGAVG-----GKA-CFCPGREL----DLPIVENAEIIAEKIKR-MVQ
ID-EDDDTVVKLI-NGGKQILLQLPSKRLRVAAD-YTVSALIGGGATVQAIVDTFEVD-M
FD----APVVKTAVMGRYPQTVDF-HGANIATLLGPPVLLEGLGYGLRNIMANHIVAVTR
KKTLNAVALASILEQTAMFETGDALGA-FERLHLLGLAFQGLNANNLTFELVKQNGKDGT
VGTVVASVVERALEDGVIRPLKT-----MPSG-YTVYEPVDWA--------LWNAYAASG
LVAAVIVNVGAARAAQGVASTVLYYNDILEYET-GLPSVDFGRAEGTAVGFSFFSHSIYG
GGGPGTFHGNHVVTRHSKGFAIPCAAAAMCLDAGTQMFSVERTSALVGTVYSAID-HLRE
PLKYVAEGAVEIKEKEKVI-
>GCF_000739065.1~NZ_CP009149.1_1087 # 1057963 # 1059297 # -1 # ID=1_1087;partial=00;start_type=ATG;rbs_motif=GGAG/GAGG;rbs_spacer=5-10bp;gc_cont=0.381
----------------------------------------------------M----VK-
------------------YKDTINLYDEKGNLVEENVPLEAISPLHNPTIQKLVKDVKRT
VAVNLAGIENALRTGQVG-----GKG-CMIKGREL----DLPIVENAETIAEYVEK-VVR
VS-EDDDTSVKLI-NDGKQMAVQIPTRRLDVAAE-YSVSVLVTGQALKEAIIRTFDVD-M
FD----APMVHAAVLGGYPHEVTM-KGSNIAALLGSPLSLECPGYALRNIMANHFAACTK
KNVMNAVAFASIMEQTAMFEMGDAVGL-FERLHLLGLAYQGLNADNLVIDLVKANGKNGT
VGTVVASVVERALEDGVIKEDKK-----LPSG-FTMYKPVDVA--------KWNAYAAAG
LIAAVIVNVGAARAAQNVASTVLYYNDILEYET-GLPGVDFGRCEGTAVGFSFFSHSIYG
GGGPGIFNGNHIVTRHSKGFAIPCAVAAMCLDAGTQMFSVERTSALVGTVFSAID-EFRE
PLKYVIKGALEVKDKI----
>GCF_000744455.1~NZ_JQLY01000001.1_2225 # 2107983 # 2109308 # -1 # ID=1_2225;partial=00;start_type=ATG;rbs_motif=AGGAGG;rbs_spacer=5-10bp;gc_cont=0.438
----------------------------------------------------M----AK-
------------------FDDKIDLYDDRGNLVEEQVPLEALSPLRNPAIKAIVQGIKRT
VAVNLEGAENAVKTGKLG-----GG---KILGREL----DIDIVGNADAIAAKAAS-MIR
VE-EGDDTNVELL-VGGKRALVQIPQARFDAAAE-YSAAPLVTAQAFIQAIIDVCDVS-M
YD----ANIVKVSILGRYPQSVDY-MGGNLATMLDVPQKLEGPGYSLRNIMVNHVVATTL
KNTMNTAALSSILEQAAMFEMGDAVGK-FERMHLLGLAYQGMNADNIVFDLVKANGKEGT
VGSVINDTIDRSKADGVIGVEKD-----L-NG-FSVYGTDDMA--------KWNAYAAAG
MMAATMVNQGAARAAQGVSSTLLYYNDIIEFET-GLPSVDFGRVEGTAVGFSFFSHSIYG
GGGPGIFNGNHIVTRHSKGFAIPCVAAAMALDAGTQLFSPEATSALIKDVFSQVD-EFRN
PLKYVNEAAVDIKGKL----
>GCF_000745485.1~NZ_KN050693.1_332 # 335572 # 336903 # 1 # ID=5_332;partial=00;start_type=ATG;rbs_motif=GGAG/GAGG;rbs_spacer=5-10bp;gc_cont=0.395
----------------------------------------------------M----PT-
------------------YEDKIDLYGVDGKLLEENVPLEAISPMYNPTISKIVQEVKRS
VAINLAGIEKTLANAAYG-----GKA-NFIPGREL----NLPIVENVDVIADKLQK-IIQ
ID-EDDDFNLKQI-NNGAQVLVQLPSQRMNMAAD-YTVSTLVTGGAVIQAIIDTFDVD-Q
FD----ASAIKTAVLGSYPQSVDF-KGANVAALLAPPAMLDSLGYGFRTIAANHIVAVTK
KNTLNAVALSAILEQTAMFEIGDALGA-FERSHLLGLAYQGLNANNIVFDLVKANGK-GT
VGTVIASLVERALDDGVIKVAKT-----MPSG-YKIYEPVDWA--------LWNAYAAAG
LISSTIVNIGASRAAQGVASTLLYYNDIIEYET-GLPGVDYGRAQGTGVGMSFFSHGIYG
GGGPGTFNGNHVVTRHSKGYAVPCNAASMCLDAGTQMFSVESTSSLVGTVYSDID-YLRE
PIKYVAEGAVEIKDKI----
>GCF_000745485.1~NZ_JQJK01000015.1_141 # 120882 # 122210 # 1 # ID=10_141;partial=00;start_type=ATG;rbs_motif=AGGAGG;rbs_spacer=5-10bp;gc_cont=0.434
----------------------------------------------------M----AR-
------------------FEDKIDLYDDRGNLVEEQVPLEALSPLRNPAIRSIVQGIKRT
IAVNLEGIENALRSGKVA-----GG---KILGREL----DLDIVGNAEAIAQEAKE-MIL
VE-EGDDTKVELL-AGGKRALVQIPSLRLEAAAE-YSATSLVTASAFIQAIVNQFDVG-M
YD----ANVVKAAVLGRYPQTVEY-AGGNMATMLDVPQKLEGPGYALRNIPVNHVVATTL
KNTMQAAALSTILEQTAMFEMGDATGR-FERMHLLGLAYQGMNADNIVYDLVKDNGKEGT
VGSVILDLVNRASEDGVIGVEKE-----M-GGDFKLYGTDDLA--------KWNAYNAAG
QMAATMVNQGAARAAQGVSSTLLYYNDIIEFAT-GLPGVDFGRAEGVAVGFSFFSHSIYG
GGGPGIFNGNHIVTRHSKGFAIPCVAAAMALDAGTQMFSPEATSGLIKDVYSQVD-EFRE
PLKYVVEAAADIKGDI----
>GCF_000746075.1~NZ_JQKN01000002.1_413 # 429857 # 431188 # -1 # ID=2_413;partial=00;start_type=ATG;rbs_motif=GGAG/GAGG;rbs_spacer=5-10bp;gc_cont=0.395
----------------------------------------------------M----PT-
------------------YEDKIDLYGVDGKLLEENVPLEAISPMYNPTISKIVQEVKRS
VAINLAGIEKTLANAAYG-----GKA-NFIPGREL----NLPIVENVDVIADKLQK-IIQ
ID-EDDDFNLKQI-NNGAQVLVQLPSQRMNMAAD-YTVSTLVTGGAVIQAIIDTFDVD-Q
FD----ASAIKTAVLGSYPQSVDF-KGANVAALLAPPAMLDSLGYGFRTIAANHIVAVTK
KNTLNAVALSAILEQTAMFEIGDALGA-FERSHLLGLAYQGLNANNIVFDLVKANGK-GT
VGTVIASLVERALDDGVIKVAKT-----MPSG-YKIYEPVDWA--------LWNAYAAAG
LISSTIVNIGASRAAQGVASTLLYYNDIIEYET-GLPGVDYGRAQGTGVGMSFFSHGIYG
GGGPGTFNGNHVVTRHSKGYAVPCNAASMCLDAGTQMFSVESTSSLVGTVYSDID-YLRE
PIKYVAEGAVEIKDKI----
>GCF_000746075.1~NZ_JQKN01000013.1_65 # 58221 # 59549 # 1 # ID=10_65;partial=00;start_type=ATG;rbs_motif=AGGAGG;rbs_spacer=5-10bp;gc_cont=0.434
----------------------------------------------------M----AR-
------------------FEDKIDLYDDRGNLVEEQVPLEALSPLRNPAIRSIVQGIKRT
IAVNLEGIENALRSGKVA-----GG---KILGREL----DLDIVGNAEAIAQEAKE-MIL
VE-EGDDTKVELL-AGGKRALVQIPSLRLEAAAE-YSATSLVTASAFIQAIVNQFDVG-M
YD----ANVVKAAVLGRYPQTVEY-AGGNMATMLDVPQKLEGPGYALRNIPVNHVVATTL
KNTMQAAALSTILEQTAMFEMGDATGR-FERMHLLGLAYQGMNADNIVYDLVKDNGKEGT
VGSVILDLVNRASEDGVIGVEKE-----M-GGDFKLYGTDDLA--------KWNAYNAAG
QMAATMVNQGAARAAQGVSSTLLYYNDIIEFAT-GLPGVDFGRAEGVAVGFSFFSHSIYG
GGGPGIFNGNHIVTRHSKGFAIPCVAAAMALDAGTQMFSPEATSGLIKDVYSQVD-EFRE
PLKYVVEAAADIKGDI----
>GCF_000762265.1~NZ_CP006933.1_939 # 936320 # 937651 # -1 # ID=1_939;partial=00;start_type=ATG;rbs_motif=AGGAGG;rbs_spacer=5-10bp;gc_cont=0.458
----------------------------------------------------M----AK-
------------------FEDKVDLYDDRGNLVEAEVPIEALSPLRNPAIKSIVQGIKRT
VAVNLEGTENALKAAKVG-----GPA-CKILGREL----DLDIVGNAEAIAAKAKE-MIQ
VE-EGDTTNVELL-GGGKRALVQIPHTRFEAAAE-YSAAPLVTANAFIQAIIDVCDVN-M
YD----ANMIKAAILGRYPQSVEY-LGGNIATMLDLPQKLEGPGYALRNIMVNHVVATTL
KNTMQSAALSSLLEQSAMFEMGDAVGA-FERMHLLGLAYQGMNADNMVYDLVKENGATGT
VGSVIESMIERSKADGVIGVEKD-----L-NG-FSVYGTDDVA--------KWNAYAAAG
LIAATMVNQGAARAAQGVSSTILYYNDILEFET-GLPSVDFGRAEGVAVGFSFFSHSIYG
GGGPGIFNGNHIVTRHSKGFAIPCVAAAMALDAGTQMFSPEATSGLIKEVFSQVD-AFRE
PLKYVNEAAAEIKNQV----
>GCF_000762265.1~NZ_CP006933.1_2165 # 2211745 # 2213076 # 1 # ID=1_2165;partial=00;start_type=ATG;rbs_motif=GGAG/GAGG;rbs_spacer=5-10bp;gc_cont=0.452
----------------------------------------------------M----PT-
------------------YEDKIDLYGADGKLLESDVPLEAVSPMLNPTIENIVQTVKRS
VAVNLAGIEKSLEKAAYG-----GKA-NFIPGREL----KLPIVDNVDTIAAKIEK-MIR
VD-DEDDFNLKFI-NKGQQLLVQLPSQRMKMAGD-YTVSTMVTGSAVVQAIIDTFDVD-K
FD----ASAIKTAVLGQYPQTVDF-SGANVSALLGPPQMLEGMGYGLRNITANHVVAITK
KNTLNAVALSSLLEQTANFEMGDAVGA-FERFHLLGLAYQGLNANNLVFDLVKENGK-GT
VGTVVTSLVERAVDDGVIKVAKT-----MPSG-YNIYEPVDWA--------LWNAYAAAG
LMSSVIVNIGASRAAQGVASTLLYYNDILEFET-SLPGVDYGRVEGTGVGMSFFSHSIYG
GGGPGIFHGNHVVTRHSKGFAVPCTAAAMCMDAGTQMFSPEMTSGMVGTIYSDIE-YFKE
PLKYIADGAREVKDEI----
>GCF_000765475.1~NZ_JRHO01000005.1_70 # 58317 # 59687 # -1 # ID=11_70;partial=00;start_type=TTG;rbs_motif=GGA/GAG/AGG;rbs_spacer=5-10bp;gc_cont=0.487
----------------------------------------------------M----GHR
SNLVVSIGISGIKLGGNIVSDKIDIYDDRGTLLESGVDIMALAPTTNAAIGKIIKDTKRT
VAVNLAGIEKGLATGKYG-----GKG-RQILGRGL----EYDIVGNADAIAESVAN-LVK
VS-DDDDTNVKVI-GGGKQLLVQVPSARTDAGAD-FVSGSTVSAAAVVQTIIDTYNTD-M
FD----APLVKGAVWGSYPQTMDM-SGGNVASILSIPQQNEGLGFSLRNIMTNHVAAITG
RKAMNAAALSSIYEQAGMFEMGNAVGS-FARHQLLGFAYQGLNANNIVYEMVKENGKTGT
VGTVVETVVEKALEAGIIEVDHK-----APSG-YNFYKANDVS--------MWNACAAAG
QLAATLVNCAAGRAAQNVSSTILYFNDILEKET-GLPGCDMGRAQGTGVGFSFFSHSIYG
GGGPGIFNGNHVVTRHSRGFAIPCVSAACSIDAGTQMITIEKTSGLVGNVFGSIE-EFRE
PIKAVAGAL-----------
>GCF_000784355.1~NZ_KN360941.1_63 # 60173 # 61477 # 1 # ID=34_63;partial=00;start_type=ATG;rbs_motif=AGGAGG;rbs_spacer=5-10bp;gc_cont=0.505
----------------------------------------------------M----AK-
------------------YSETIDLYSDDGKVLKSNVNLGAISPLVNPATLKLIDLTKRS
IAVNLGGIEAALKTGKLG------KG-GMIMGREL----DLPIMANKDAIVAKIKD-MLD
V--EGEGTVINEY-KGGNLLLVEAPKARLAAAST-YDAAFTAVAAATTYAIVDQFDID-A
FN----ASTVKAATFGGYPHTMDP-EGALVTSVLSNPQNNEGLGYALRNIGVNHFVMMTG
RNAMQGAALASTLETAGEFEMGGAIGP-FERHMLLQYVYQGLNANNMVYDLVKENGKTGT
VGTVVQSLVEKAIEDKVIVPGKK-----G--GYFQFYDTKDPM--------MWNAYAAAG
TMAATMVNCGAGRFAQAVSSTLLYFNDLLEHET-GLPSTDFGRVMGTAVGFSFFSHSIYG
GGGPGIFNGNHVVTRHANGCAIPCVVAACALDAGTQMFTPEGTSAVMGETYGQIP-EFNK
PIQQIANGV-----------
>GCF_000784355.1~NZ_KN360943.1_69 # 69512 # 70834 # -1 # ID=37_69;partial=00;start_type=ATG;rbs_motif=AGGA;rbs_spacer=5-10bp;gc_cont=0.496
----------------------------------------------------M----VA-
------------------YSDTIDLYSDDGKLLKSDVNLGQISPMINPAAGKIIDLTKRT
INVNLGGIETALKTGRLG------KHKSRIRGREL----DLPIMENKDAIVEKIRN-MIQ
VE-DNDDTEILEF-NNGNLLLVQVPSKRLINAAT-YDAAITSVASATTYAIVDQFDIG-A
FD----ASVVKAACWGAYPQTMDM-EGALVSSILSIPQNNEGIGFALRNIPVNHYVMMTN
RNSLQGVALASTLEMAGHYEMGMAIGP-FERNLLLAYGYQGLNANNMVYDIVKANGESGT
VGTVVQSLVERALEDRVISPGSK-----D--GFFQFYDTKDPM--------MWNAYVAAG
QLAATIVNCGAGRFAQAASATLLYFNDLIEHET-GLPSCDFGRMMGTSVGFSFFSHSIYG
GGGPGIFNGNHVVTRHANGVAIPCVVAACALDAGTQMFSPESTSKVMGETYGKID-VFNK
PIHQIAKGVSALS-------
>GCF_000800805.1~NZ_CP010070.1_189 # 208059 # 209387 # 1 # ID=1_189;partial=00;start_type=ATG;rbs_motif=AGGAGG;rbs_spacer=5-10bp;gc_cont=0.533
----------------------------------------------------M----PK-
------------------YKDVVDLYDDNGKRIAKDVPLEAISPLRNNAIKKIASLTKRT
VAVSLAGIEKGLKSGAVG-----G---SMIKGKEI----DIELVKNAKKIAAAVKD-KVQ
VT-ADDGTVVTIK-GDGKSLVVIVPAARTDAGVE-YTTGFTAVAAAVTEAIIDEFKVP-M
YK----ANMVKAAVWGRYPQTVGF-DGANVKSILEIPQNNEGAGFALRNIMANHVVALVG
KNAMQGAALSAIFEQCAAFEMGDAIGN-FERSHLLDLAYVGLNANNLVYSTVKKNGKTGT
VGSVVETLVGRALEDGVIRVKET-----LPSG-YKVYTTKDLP--------LWNSYAAAG
QVAAVMVNIGAARAAQGVPGTVLYYNDLLEHET-GLPGTDFGRSAGVGVGMSFFSHSIYG
GGGPGLFHGNHVVTRQSKGVLIPAVTAANCLDGGTQTFSPEATSGLIKEVFGDMS-EFNS
PMQYVGAEAKKIAKKV----
>GCF_000828575.1~NZ_AP011952.1_1040 # 1026752 # 1028083 # -1 # ID=1_1040;partial=00;start_type=ATG;rbs_motif=GGAG/GAGG;rbs_spacer=5-10bp;gc_cont=0.498
----------------------------------------------------M----PM-
------------------YEDRIDLYGADGKLLEEDVPLEAVSPLKNPTIANLVSDVKRS
VAVNLAGIEGSLKKAALG-----GKS-NFIPGREV----ELPIVENAEAIAEKVKK-LVQ
TS-EDDDTNIRLI-NNGQQILVQVPTTRMGVAAD-YTVSALVTGAAVVQAIIDEFDVD-M
FD----ANAVKTAVMGRYPQTVDF-TGANLSTLLGPPVLLEGLGYGLRNIMANHVVAITR
KNTLNASALSSILEQTAMFETGDAVGA-FERMHLLGLAYQGLNANNLLFDLVKENGK-GT
VGTVIASLVERAIEDKVIKVASE-----MKSG-YKMYEPADWA--------LWNAYAATG
LLAATIVNVGAARAAQGVASTVLYYNDILEYET-GLPGVDFGRAMGTAVGFSFFSHSIYG
GGGPGIFHGNHVVTRHSKGFALPCVAAAMCLDAGTQMFSVEKTSGLIGSVYSEID-YFRE
PIVNVAKGAAEIKDQL----
>GCF_000828575.1~NZ_AP011952.1_1076 # 1058047 # 1059378 # -1 # ID=1_1076;partial=00;start_type=ATG;rbs_motif=AGGAGG;rbs_spacer=5-10bp;gc_cont=0.503
----------------------------------------------------M----AK-
------------------FEDKVDLYDDRGNLVEEQVPLEALSPLRNPAIKSIVQGIKRT
VAVNLEGIENALKTAKVG-----GPA-CKIMGREL----DLDIVGNAESIAAAAKE-MIQ
VT-EDDDTKVELL-GGGKRALVQVPSARFDVAAE-YSAAPLVTATAFVQAIINEFDVS-M
YD----ANMVKAAVLGRYPQSVEY-MGANIATMLDIPQKLEGPGYALRNIMVNHVVAATL
KNTLQAAALSTILEQTAMFEMGDAVGA-FERMHLLGLAYQGMNADNLVFDLVKANGKEGT
VGSVIADLVERALEDGVIKVEKE-----L-TD-YKVYGTDDLA--------MWNAYAAAG
LMAATMVNQGAARAAQGVSSTLLYYNDLIEFET-GLPSVDFGKVEGTAVGFSFFSHSIYG
GGGPGIFNGNHIVTRHSKGFAIPCVAAAMALDAGTQMFSPEATSGLIKEVFSQVD-EFRE
PLKYVVEAAAEIKNEI----
>GCF_000969885.1~NZ_CP009501.1_1745 # 1990396 # 1991700 # 1 # ID=1_1745;partial=00;start_type=GTG;rbs_motif=AGGAGG;rbs_spacer=5-10bp;gc_cont=0.502
------------------------------------------------------------
------------------MSDTVDIYDDRGKLLESNVDIMSLAPTRNAAIKKIIMDTKRS
VAVNLAGIQGALASGKMG-----GKG-RHILGREL----NYDLVGNADAIAESVKK-YVQ
VD-EGDDTLVKVM-KGGKSLLIQSPSSRMIAGAD-YMAATTVGAAAVTQTIIDMFETD-P
YD----APIVKGAVWGSYPQTMDL-MGGNVQGILSIPQNNEGLGFSLRNIMANHVAAICN
RNAMNTAALSCIYEQTGIFEMGGAVGI-FERQQLLGLAYQGLNANNLLYDMVKENGKEGT
IGTVVESVVRRAIEDGVISVDKT-----APSG-YKFYKANDVP--------MWNAYAAAG
TLAATMVNCGAGRAAQNVSSTLLYFNDILEKET-GLPGCDYGKVEGTAVGFSFFSHSIYG
GGGPGVFNGNHVVTRHSRGFAIPCVCAAVALDAGTQMFSIESTSGLIGDVFGAIQ-EFRE
PIKAVAGVL-----------
>GCF_000969905.1~NZ_CP009520.1_3600 # 4371862 # 4373166 # -1 # ID=1_3600;partial=00;start_type=GTG;rbs_motif=AGGAGG;rbs_spacer=5-10bp;gc_cont=0.496
------------------------------------------------------------
------------------MSDTVDIYDDRGKLLESNVDIMSLAPTRNAAIQSIIMDTKRS
VAVNLAGIQGALASGKMG-----GKG-RQILGRGL----NYDIVGNADAIAENVKK-LVQ
VD-EGDDTNVIKV-KGGKSLLIQSPKSRIIAGAD-FMSATTVGAAAVTQTIMDMFGTD-P
YD----APIVKSAVWGSYPQTMDL-MGGQVQGILSIPQNNEGLGFSLRNIMANHVAAISN
RNAMNASALSSIYEQSGIFEMGGAVGM-FERHQLLGLAYQGLNANNLLYEIVKENGKDGT
IGTVIESVVRRAIEAGIISVDKT-----APSG-YNFYKANDVP--------KWNACAAVG
TLAATLVNCGAGRAAQNVSSTLLYFNDILEKET-GLPGCDYGKVEGTAVGFSFFSHSIYG
GGGPGVFNGNHVVTRHSRGFAIPCVCAAVALDAGTQMFTIESTSGLIGDVFGAIP-EFRE
PIKAVAGVL-----------
>GCF_000969945.1~NZ_CP009524.1_3590 # 4356525 # 4357829 # -1 # ID=1_3590;partial=00;start_type=GTG;rbs_motif=AGGAGG;rbs_spacer=5-10bp;gc_cont=0.495
------------------------------------------------------------
------------------MSDTVDIYDDRGKLLESNVDIMSLAPTRNAAIQSIIMDTKRS
VAVNLAGIQGALASGKMG-----GKG-RQILGRGL----NYDIVGNADAIAENVKK-LVQ
VD-EGDDTNVIKV-KGGKSLLIQSPKSRIIAGAD-FMSATTVGAAAVTQTIMDMFGTD-P
YD----APIVKSAVWGSYPQTMDL-MGGQVQGILSIPQNNEGLGFSLRNIMANHVAAISN
RNAMNASALSSIYEQSGIFEMGGAVGM-FERHQLLGLAYQGLNANNLLYEIVKENGKDGT
IGTVIESVVRRAIEAGIISVDKT-----APSG-YNFYKANDVP--------KWNACAAVG
TLAATLVNCGAGRAAQNVSSTLLYFNDILEKET-GLPGCDYGKVEGTAVGFSFFSHSIYG
GGGPGVFNGNHVVTRHSRGFAIPCVCAAVALDAGTQMFTIESTSGLIGDVFGAIP-EFRE
PIKAVAGVL-----------
>GCF_000969965.1~NZ_CP009503.1_88 # 109275 # 110579 # 1 # ID=1_88;partial=00;start_type=GTG;rbs_motif=AGGAGG;rbs_spacer=5-10bp;gc_cont=0.519
------------------------------------------------------------
------------------MSDTVDIYDDRGKLLESNVDIKNLAPTRNAAIKKIILDTKRS
VAVNLAGIQGALASGKMG-----GKG-RQILGRGL----NYDIVGNVDAIAENVKK-LVQ
VD-EGDDADVKIL-KGGKSLLVQVPESRILAGAD-YMSATTVGAAAVTQTVLDMFKTD-M
YD----APIVKSAIWGSYPQTMDL-MGGNVAGILNIPQNNEGLGFSLRNIMANHVAAITN
RGAMNAAALSSIYEQSGIFEMGGAVGM-FERHQLLGLACQGLNANNVVYDTVKENGKDGT
IGTVLQSIVGRAIEDGVISVDKT-----APSG-YKFYKANDVP--------LWNAYAAAG
TLAATLVNCGAGRAAQNVSSTLLYFNDMLEKET-GLPGCDYGKVQGVAVGFSFFSHSIYG
GGGPGVFNGNHVVTRHSRGFAIPCVCAAVALDAGTQMFTIEATSGLIGDVFGGIS-EFRE
PIKAVAGAL-----------
>GCF_000970005.1~NZ_CP009504.1_85 # 105274 # 106578 # 1 # ID=1_85;partial=00;start_type=GTG;rbs_motif=AGGAGG;rbs_spacer=5-10bp;gc_cont=0.520
------------------------------------------------------------
------------------MSDTVDIYDDRGKLLESNVDIKNLAPTRNAAIKKIILDTKRS
VAVNLAGIQGALASGKMG-----GKG-RQILGRGL----NYDIVGNVDAIAENVKK-LVQ
VD-EGDDADVKIL-KGGKSLLVQVPESRILAGAD-YMSATTVGAAAVTQTVLDMFKTD-M
YD----APIVKSAIWGSYPQTMDL-MGGNVAGILNIPQNNEGLGFSLRNIMANHVAAITN
RGAMNAAALSSIYEQSGIFEMGGAVGM-FERHQLLGLACQGLNANNVVYDTVKENGKDGT
IGTVLQSIVGRAIEDGVISVDKT-----APSG-YKFYKANDVP--------LWNAYAAAG
TLAATLVNCGAGRAAQNVSSTLLYFNDMLEKET-GLPGCDYGKVQGVAVGFSFFSHSIYG
GGGPGVFNGNHVVTRHSRGFAIPCVCAAVALDAGTQMFTIEATSGLIGDVFGGIS-EFRE
PIKAVAGAL-----------
>GCF_000970025.1~NZ_CP009528.1_79 # 102113 # 103417 # 1 # ID=1_79;partial=00;start_type=GTG;rbs_motif=AGGAGG;rbs_spacer=5-10bp;gc_cont=0.500
------------------------------------------------------------
------------------MSDTVDIYDDRGKLLESNVDIMSLAPTRNAAIQSIIMDTKRS
VAVNLAGIQGALASGKMG-----GKG-RQILGRGL----NYDIVGNADAIAENVKK-LVQ
VD-EGDDTNVIKV-KGGKSLLIQSPKSRIIAGAD-FMSATTVGAAAVTQTIMDMFGTD-P
YD----APIVKAAVWGSYPQTMDL-MGGQVQGILSIPQNNEGLGFSLRNIMANHVAAISN
RNAMNASALSSIYEQSGIFEMGGAVGM-FERHQLLGLAYQGLNANNLLYDIVKENGKDGT
IGTVIESVVRRAIEAGIISVDKT-----APSG-YNFYKANDVP--------KWNACAAVG
TLAATLVNCGAGRAAQNVSSTLLYFNDILEKET-GLPGCDYGKVEGTAVGFSFFSHSIYG
GGGPGVFNGNHVVTRHSRGFAIPCVCAAVALDAGTQMFSIESTSGLIGDVFGAIP-EFRE
PIKAVAGVL-----------
>GCF_000970045.1~NZ_CP009505.1_104 # 127516 # 128820 # 1 # ID=1_104;partial=00;start_type=GTG;rbs_motif=AGGAGG;rbs_spacer=5-10bp;gc_cont=0.539
------------------------------------------------------------
------------------MSDTVDIYDDRGKLLESNVDIMSLAPTRNAAIQKIIMDTKRS
VAVNLGGIQNALATGKMG-----GKG-RQILGREL----DYDIVGRADEIAEKVKA-LVQ
VD-EGDDTNVTVL-NGGKNLRIQSPTSRILSGAD-YMSSTTVGAAAVTQTLIDMFGTD-M
YD----AMIVKSAIWGSYPQTMDL-MGGSVAGILNIPQNNEGLGFSLRNIMANHVAAITN
RSAMNAAALSSIYEQSGIFEMGGAVGM-FERQQLLGLACQGLNANNIVYETVKENGKDGT
IGTVLQSIVGRAIEDGVISVDKT-----APSG-YNFYKANDVP--------MWNAYAAAG
TLAATLVNCGAGRAAQNVSSTLLYFNDMLEKET-GLPGCDYGKVQGVAVGFSFFSHSIYG
GGGPGVFNGNHVVTRHSRGFAIPCVCAAVALDAGTQMFTIEATSGLIGNVFGTIG-EFSE
PIKAVAGAL-----------
>GCF_000970085.1~NZ_CP009506.1_4085 # 4852317 # 4853621 # 1 # ID=1_4085;partial=00;start_type=GTG;rbs_motif=AGGAGG;rbs_spacer=5-10bp;gc_cont=0.524
------------------------------------------------------------
------------------MSDTVDIYDDRGKLLESNVDIMSIAPTRNAAIKKIILDTKRS
IAVNLAGIQGALASGKMG-----GKG-RQILGRGL----NYDLVGNADAIAENVQK-LVQ
VD-EGDDTNVKVL-KGGKSLLIQAPSSRIAAGAD-FMSSTTVGAASVTQTIIDMFGTD-M
YD----APIAKAAVWGSYPQTMDL-MGGQIQGILSIPQNNEGLGFSLRNIMANHVAAITS
RGAMNAAALSSIYEQSGIFEMGGAVGM-FERQQLLGLACQGLNANNMVYDIVKENGKDGT
IGTVIESIVGRAVEDGVISVDKT-----APSG-YKFYKANDVP--------MWNAYAAAG
TLAATFVNCGAGRAAQNVSSTLLYFNDILEKET-GLPGCDYGKVQGVAVGFSFFSHSIYG
GGGPGVFNGNHVVTRHSRGFAIPCVCAAVALDAGTQMFTIEATSGLIGDVFGSIE-EFRQ
PIKAVAGAL-----------
>GCF_000970145.1~NZ_CP009508.1_4546 # 5248106 # 5249410 # 1 # ID=1_4546;partial=00;start_type=GTG;rbs_motif=AGGAGG;rbs_spacer=5-10bp;gc_cont=0.525
------------------------------------------------------------
------------------MSDTVDIYDDRGKLLESNVDIMSIAPTRNAAIKKIILDTKRS
IAVNLAGIQGALASGKMG-----GKG-RQILGRGL----NYDLVGNADAIAENVQK-LVQ
VD-EGDDTNVKVL-KGGKSLLIQAPSSRIAAGAD-FMSSTTVGAASVTQTIIDMFGTD-M
YD----APIAKAAVWGSYPQTMDL-MGGQIQGILSIPQNNEGLGFSLRNIMANHVAAITS
RGAMNAAALSSIYEQSGIFEMGGAVGM-FERQQLLGLACQGLNANNMVYDIVKENGKDGT
IGTVIESIVGRAVEDGVISVDKT-----APSG-YKFYKANDVP--------MWNAYAAAG
TLAATFVNCGAGRAAQNVSSTLLYFNDILEKET-GLPGCDYGKVQGVAVGFSFFSHSIYG
GGGPGVFNGNHVVTRHSRGFAIPCVCAAVALDAGTQMFTIEATSGLIGDVFGSIE-EFRQ
PIKAVAGAL-----------
>GCF_000970185.1~NZ_CP009511.1_71 # 88366 # 89670 # 1 # ID=1_71;partial=00;start_type=GTG;rbs_motif=AGGAGG;rbs_spacer=5-10bp;gc_cont=0.515
------------------------------------------------------------
------------------MSDTVDIYDDRGKLLESNVDIMSLAPTRNAAIKKIILDTKRS
VAVNLAGIQGALASGKMG-----GKG-RQILGRGL----NYDIVGNVDAIAANVKK-LVQ
VD-EGDDTNVRVL-KGGKSLLIQAPSSRMAAGAD-FMAATTVGAAAVTQTLIDMFKTD-L
YD----APIVKSAVWGSYPQTMDL-MGGQVQGILSIPQNNEGLGYSLRNIMANHVAAITN
RGAMNAAALSSIYEQSGIFEMGGAVGM-FERHQLLGLAYQGLNANNMVYDIVKENGKDGT
IGTVIESIVGRAIENNVISVDKT-----APSG-YKFYKANDVP--------MWNAYAAAG
TLASTLVNCGAGRAAQNVSSTLLYFNDILEKET-GLPGCDYGKVQGTAVGFSFFSHSIYG
GGGPGVFNGNHVVTRHSRGFAIPCVCAAVALDAGTQMFTIESTSGLIGDVFGSIG-EFRE
PIKAVAGAL-----------
>GCF_000970205.1~NZ_CP009512.1_71 # 88983 # 90287 # 1 # ID=1_71;partial=00;start_type=GTG;rbs_motif=AGGAGG;rbs_spacer=5-10bp;gc_cont=0.513
------------------------------------------------------------
------------------MSDTVDIYDDRGKLLESNVDIMSLAPTRNAAIKKIILDTKRS
VAVNLAGIQGALASGKMG-----GKG-RQILGRGL----NYDIVGNVDAIAANVKK-LVQ
VD-EGDDTNVRVL-KGGKSLLIQAPSSRMAAGAD-FMAATTVGAAAVTQTLIDMFKTD-L
YD----APIVKSAVWGSYPQTMDL-MGGQVQGILSIPQNNEGLGYSLRNIMANHVAAITN
RGAMNAAALSSIYEQSGIFEMGGAVGM-FERHQLLGLAYQGLNANNMVYDIVKENGKDGT
IGTVIESIVGRAIENNVISVDKT-----APSG-YKFYKANDVP--------MWNAYAAAG
TLASTLVNCGAGRAAQNVSSTLLYFNDIIEKET-GLPGCDYGKVQGTAVGFSFFSHSIYG
GGGPGVFNGNHVVTRHSRGFAIPCVCAAVALDAGTQMFTIESTSGLIGDVFGSID-EFRQ
PIKAVAGAL-----------
>GCF_000970265.1~NZ_CP009515.1_165 # 199492 # 200796 # -1 # ID=1_165;partial=00;start_type=GTG;rbs_motif=AGGAGG;rbs_spacer=5-10bp;gc_cont=0.513
------------------------------------------------------------
------------------MSDTVDIYDDRGKLLESNVDIKNLAPTRNAAIKKIILDTKRS
VAVNLAGIQGALASGKMG-----GKG-RQILGRGL----NYDIVGNVDAIAESVKK-LIQ
VD-EGDDANVKIF-KGGKSLLVQVPESRILSGAD-YMSATTVGAAAVTQTVLDMFKTD-M
YD----APIVKSAVWGSYPQTMDL-MGGNVAGILNIPQNNEGLGFSLRNIMANHVAAITS
RGAMNAAALSSIYEQSGIFEMGGAVGM-FERHQLLGLACQGFNANNVVYDTVKKNGKDGT
IGTVLQSIVGRAIEDGVISVDKT-----APSG-YKFYKANDVP--------MWNAYAAAG
TLAATMVNCGAGRAAQNVSSTLLYFNDMLEKET-GLPGCDYGKVQGVAVGFSFFSHSIYG
GGGPGVFNGNHVVTRHSRGFAIPCVCAAVALDAGTQMFTIESTSGLIGDVFGGIK-EFRE
PIKAVAGAL-----------
>GCF_000970285.1~NZ_CP009516.1_84 # 102433 # 103737 # 1 # ID=1_84;partial=00;start_type=GTG;rbs_motif=AGGAGG;rbs_spacer=5-10bp;gc_cont=0.514
------------------------------------------------------------
------------------MSDTVDIYDDRGKLLESNVDIMSLAPTRNAAIKKIIMDTKRS
VAVNLAGIQGALASGKMG-----GKG-RQILGRGL----NYDVVGNAEAIAESVKN-YVQ
VD-EGDDTNVKVL-KGGKSLLIQAPASRMIAGAD-YMASTTVGAAAVTQTLIDMFGTD-M
YD----APIVKAAVWGSYPQTMDL-MGGQVQSILSIPQNNEGLGFSLRNIMANHVAAIAN
RNAMNASALSSIYEQAGIFEMGGAVGM-FERHQLLGLACQGLNANNVLYDVVKENGKNGT
IGTVIESIVGRAIEAGVISVDKT-----APSG-YKFYKANDVP--------MWNAFAAVG
TLAATLVNCGAGRAAQNVSSTLLYFNDILEKET-GLPGCDYGKAQGVAVGFSFFSHSIYG
GGGPGVFNGNHVVTRHSRGFAIPCVCAAVALDAGTQMFTIESTSGLIGDVFGGIP-EFRE
PIKAVAGVL-----------
>GCF_000970305.1~NZ_CP009517.1_2538 # 3102665 # 3103969 # -1 # ID=1_2538;partial=00;start_type=GTG;rbs_motif=AGGAGG;rbs_spacer=5-10bp;gc_cont=0.497
------------------------------------------------------------
------------------MSDTVDIYDDRGKLLESNVDIMTLAPTRNAAIKKIIMDTKRS
VAVSLAGIQGALASGKMG-----GKG-RQILGRGL----NYDIVGNADAIAENVKK-LVQ
VD-EDDDTNVIKV-KGGKSLLVQSPHSRMIAGAD-FMSATTVGAAAVTQTIMDMFGTD-P
YD----APIVKAAVWGSYPQTMDL-MGGQVQGILSIPQNNEGLGFSLRNIMANHVAAISN
RNAMNASALSSIYEQAGIFEMGGAVGM-FERHQLLGLAYQGLNANNLLYDIVKENGKDGT
IGTVIESVVRRAVEAGIISVDKT-----APSG-YNFYKANDVP--------MWNACAAVG
TLAATLVNCGAGRAAQNVSSTLLYFNDILEKET-GLPGCDYGKVEGTAVGFSFFSHSIYG
GGGPGVFNGNHVVTRHSRGFAIPCVCAAVALDAGTQMFTIESTSGLIGDVFGAIK-EFRE
PIKAVAGAL-----------
>GCF_000970325.1~NZ_CP009518.1_595 # 605295 # 606599 # -1 # ID=1_595;partial=00;start_type=GTG;rbs_motif=AGGAGG;rbs_spacer=5-10bp;gc_cont=0.487
------------------------------------------------------------
------------------MSDKVDIYDDRGTLLESGVDIMALAPTTNAAIGKIIKDTKRT
VAVNLAGIEKGLATGKYG-----GKG-RQILGRGL----EYDIVGNADAIAESVAN-LVK
TS-DDDDTNVKVI-GGGKQLLVQVPSARTDAGAD-FVSGSTVSAAAVVQTIIDTYNTD-M
FD----APLVKGAVWGSYPQTMDM-SGGNVASILSIPQQNEGLGFSLRNIMTNHVAAITG
RKAMNAAALSSIYEQAGMFEMGNAVGS-FARHQLLGFAYQGLNANNIVYEMVKENGKTGT
VGSVIETVVEKALEAGIIEVDHK-----APSG-YNFYKANDVS--------MWNACAAAG
QLAATLVNCAAGRAAQNVSSTILYFNDMLEKET-GLPGCDMGRAQGTGVGFSFFSHSIYG
GGGPGIFNGNHVVTRHSRGFAIPCVSAACSLDAGTQMITIEKTSGLVGNVFGSIE-EFRE
PIKAVAGAL-----------
>GCF_000979455.1~NZ_JJOY01000005.1_201 # 246232 # 247536 # 1 # ID=11_201;partial=00;start_type=GTG;rbs_motif=AGGAGG;rbs_spacer=5-10bp;gc_cont=0.516
------------------------------------------------------------
------------------MSDTVDIYDDRGKLLESNVDIMNLAPTRNAAIKKIILDTKRS
VAVNLAGIQGALASGKMG-----GKG-RQILGRGL----NYDLVGNVDAIAASVKS-LIQ
VD-EGDNADVKVL-KGGKSLLVQVPESRIVAGAD-YMSATTVSAAAVTQTVLDMFKTD-M
YD----APIVKGAVWGSYPQTMDL-MGGNVAGILNIPQNNEGLGFSLRNIMANHVAAITN
RGAMNAAALSSIYEQSGIFEMGGAVGM-FERHQLLGLAYQGLNANNGVYDIVKENGKDGT
VGTVIESVVGRAIEDGVISVDKT-----APSG-YNFYKANDVP--------MWNAYAAAG
TLAATLVNCGAGRAAQNVSSTLLYFNDMLEKET-GLPGCDYGKVQGVAVGFSFFSHSIYG
GGGPGVFNGNHVVTRHSRGFAIPCVCAAVALDAGTQMFTIESTSGLIGDVFGGIK-EFRE
PIKAVAGVL-----------
>GCF_000979975.1~NZ_JJQL01000030.1_38 # 42402 # 43706 # -1 # ID=70_38;partial=00;start_type=GTG;rbs_motif=AGGAGG;rbs_spacer=5-10bp;gc_cont=0.520
------------------------------------------------------------
------------------MSDTVDIYDDRGKLLESNVDIMNLAPTRNAAIKKIILDTKRS
VAVNLAGIQGALASGKMG-----GKG-RQILGRGL----NYDLVGNVDAIAASVKS-LIQ
VD-EGDNAEVKVL-KGGKSLLVQVPESRIVAGAD-YMSATTVGAAAVTQTVLDMFKTD-M
YD----APIVKGAVWGSYPQTMDL-MGGNVAGILNIPQNNEGLGFSLRNIMANHVAAITN
RGAMNAAALSSIYEQAGIFEMGGAVGM-FERHQLLGLACQGLNANNVVYDLVKENGKDGT
IGTVIQSIVGRAIEDGVISVDKT-----APSG-YNFYKANDVP--------MWNAYAAAG
TLAATLVNCGAGRAAQNVSSTLLYFNDMLEKET-GLPGCDYGKVQGVAVGFSFFSHSIYG
GGGPGVFNGNHVVTRHSRGFAIPCVCAAVALDAGTQMFTIESTSGLIGDVFGGIK-EFRE
PIKAVAGAL-----------
>GCF_001017125.1~NZ_JXOJ01000001.1_175 # 170184 # 171488 # 1 # ID=1_175;partial=00;start_type=ATG;rbs_motif=AGGA;rbs_spacer=5-10bp;gc_cont=0.608
----------------------------------------------------M----AK-
------------------YTETIDLYSDDGKLLKSGVTLDRISPLVNPATGKIIDLTKRT
ISVNLGGIQDALKVGKLG------KG--KIKGREL----DLPIMENKDAIVAKIKE-MIQ
VE-EGDDTEIMEF-NGGKLLLVQVPTKRLVNAST-YDAAITSVAAATTFSIVDQFNID-A
FN----ASTVKAACWGGYPHTQDM-EGALVTSILTIPQNNEGIGYALRNIPVNHTVMMTG
RNALQGAALSSTLETAGIFEMGSAVGP-FERAQLLAYAYQGLNANNMVYDLVKANGQTGT
VGTVVQSLVERAIEDKVIAPGKK-----G--GYFQFYDTKDPM--------LWNAYAAAG
TMAATIVNCGAGRFAQAVSATLLYFNDLLEHET-GLPSTDYGRVMGTAVGFSFFSHSIYG
GGGPGIFNGNHVVTRHANGVAIPCVVAAAALDAGTQMFSPESTSKLFADTYGKID-VFNK
PIDQIANGA-----------
>GCF_001017125.1~NZ_JXOJ01000001.1_417 # 412101 # 413405 # -1 # ID=1_417;partial=00;start_type=ATG;rbs_motif=GGAGG;rbs_spacer=5-10bp;gc_cont=0.603
----------------------------------------------------M----AK-
------------------YKETIDLYDDAGKQLKSGVPLEKISPLVNPATRKLIDLTKRT
IAVNLGGIQEGLKTGKVA------KG--YVLGREM----NLDIIGNKDAIIGKIKE-MVQ
VE-EGDDTNIREF-GGGKLILVEVPKTRLEAAST-YDAAITAVASAATFSIVEQFDIG-A
FD----AAMVKAAVWGSYPHTMDL-TGANVTSILSIPQNNEGLGYALRNIPVNHAVMITG
KNAMQGAALSSTFEQAGMFEMGNAIGP-FERAQLLTYAYQGLNANNLVYDLVKKNGATGT
IGTVVQSLVERAIEDKVITPGKK-----G--GYFQFYDTKDPM--------LWNAYAAAG
TMAATMVNCGAGRFAQAVSSTLLYFNDLLEHET-GLPGCDYGRVMGTAVGFSFFSHSIYG
GGGPGIFNGNHVVTRHAAGVAIPCVVAAAALDAGTQMFSPESTSKVYGDTFGQVD-VFNK
PIQQIAKGV-----------
>GCF_001304615.1~NZ_LKAZ01000057.1_172 # 201125 # 202429 # -1 # ID=57_172;partial=00;start_type=GTG;rbs_motif=AGGAGG;rbs_spacer=5-10bp;gc_cont=0.504
------------------------------------------------------------
------------------MSDTVDIYDDRGKLLESNVDIKSLAPTRNAAIKKIIMDTKRS
VAVNLAGIQGALASGKMG-----GRG-RQILGRGL----NYDLTGNAEAIAESVKN-YVQ
VD-EGDDTEVKIV-KGGKSLLIQSPSSRIIAGAD-YMAATTVGAAAVTQTIIDMFGTD-P
YD----APIVKGAVWGSYPQTMDL-MGGMVQGILSIPQNNEGLGFSLRNIMANHVAAICN
RNAMNTSALSSIYEQSGIFEMGGAVGI-FERQQLLGLAYQGLNANNLLYDIVKENGKDGT
IGTVIESVVRRAIEDGIISVDKT-----APSG-YKFYKANDVP--------MWNACAAVG
TLAATMVNCGAGRAAQNVSSTLLYFNDILEKET-GLPGCDYGKVEGTAVGFSFFSHSIYG
GGGPGVFNGNHVVTRHSRGFAIPCVCAAVALDAGTQMFTIESTSGLIGDVFGAIP-EFRE
PIKAVAGAL-----------
>GCF_001477655.1~NZ_CP011266.1_1349 # 1506882 # 1508213 # -1 # ID=1_1349;partial=00;start_type=ATG;rbs_motif=AGGAGG;rbs_spacer=5-10bp;gc_cont=0.350
----------------------------------------------------M----QI-
------------------YDDQLDLYGPNGKLLQGDVPLEAISPLKNSAIQEMIYDIKRS
AAVNLAGIEKGLKTAAMG-----GKS-VFIPGREL----DLPIVENAELIGEKIKK-ILQ
VN-EDDDTSVNLI-NEGQQLLVQLPFERLNVAAD-YSVSTLQTGAATIQAIIDTFDIN-M
FD----ASTIKTSVMGAYPRTVDL-SGAHISALLGPPVLLEGLGYGLRNIMANHVVAITN
KQTLNAAALSSIMEQTAMFETGDATGA-FERMHLLTLAYQGLNADNLVFDIVKENAK-GT
VGTVIQSLVGRAIEDNVIKVAKK-----MPSG-YNMYEPVDWA--------LWNAYAAAG
LLAAVIVNVGAARAAQAVASTVLYYNDMLEYET-GLPGVDYGRTEGVGVGFSFFSHSIYG
GGGPGTFHGNHVVTRHAKGTAIPCASAAMCLDAGTQMFSVKRTSALIGTVYGTID-NLRN
PIPNVANVAGEIKDKL----
>GCF_001477655.1~NZ_CP011266.1_2024 # 2221847 # 2223178 # -1 # ID=1_2024;partial=00;start_type=ATG;rbs_motif=AGGAGG;rbs_spacer=5-10bp;gc_cont=0.391
----------------------------------------------------M----AK-
------------------FDDKIDLFDDRGNEIASDVPIEAISPLRNPAIQNIVKGVKRT
VAVNLEGLEKSVKTGAVG-----GDK-SRILGREL----DLDIVANSGAIAEKMKE-MIQ
IS-EGDDTTVEPI-SGGKRLLVQVPTQRIDVAAE-YSVAPLATATALVQSVIDVCDVS-I
YD----ANFVKAAVLGRYPQSVDY-KGSNIATMLDIPQKLEGAGYALRGVKANDFAAATL
KNTFQATALASIFEQTAMFEMGDAVGT-YERLHLLGLAYQGLNADNLVMDLVKDNAEEGT
VGSIVQGTIARAEADGVIAPQKD-----L-TD-FSIYNTDDAA--------KWNAYAAAG
AVAATMVNIGAARAAQGVPSTLLYFNDNIEFAT-GLPSIDYGRAEGVAVGFSFFSHSIYG
GGGPGLFNGNHVVTRHSKGFCIPCVAAAMSLDAGTQLFSPEATSGLIKEVYSQID-EFRE
PINAVAEAAEEIKGDI----
>GCF_001481295.1~NZ_LOPS01000026.1_30 # 22053 # 22571 # -1 # ID=26_30;partial=00;start_type=ATG;rbs_motif=None;rbs_spacer=None;gc_cont=0.601
------------------------------------------------------------
------------------------------------------------------------
------------------------------------------------------------
------------------------------------------------------------
------------------------------------------------------------
------------------------------------------------------------
--------MERAIDDGVIRVKET-----LPSG-YKMYTTDDLP--------MWNAYAAAG
EVAAVMVNVGAARAAQGIPSTVLYYNDLLEHES-SLPGVDYGRAEGVGVGMSFFSHSIYG
GGGPGLFHGNHVVTRHAKGTLIPAVTAGNCLDGGTQTFSAEATSGLFKDVFGGMP-EFNT
PMQFVGAEAKKIRNKI----
>GCF_001481295.1~NZ_LOPS01000026.1_31 # 22649 # 23380 # -1 # ID=26_31;partial=00;start_type=ATG;rbs_motif=AGG;rbs_spacer=9bp;gc_cont=0.596
----------------------------------------------------M----PK-
------------------YQDVIDLYDDYGKRIAKDVPLEAISPLRNKAIQKIASLTQRT
IAVNLAGIEKALKTGAMA-----G---SIIRGKEI----DAPIVKDAKKLAEDIKA-LVQ
VT-EDDETLVEVK-NDGKLLTIIVPEDRLAAGVE-YTTGFTVVCAAVTEAIIDRYNVP-M
YK----ANMVKAAVWGKYPQTVNF-VGANVKSILEPPQMNEGAGFALRNIMANHVVALVQ
RNAMQGAALSSIFETCAAYEMGDAVGP-FERQHLLALAYQD-------------------
------------------------------------------------------------
------------------------------------------------------------
------------------------------------------------------------
--------------------
>GCF_001548675.1~NZ_CP010834.1_1860 # 1999459 # 2000790 # -1 # ID=1_1860;partial=00;start_type=ATG;rbs_motif=AGGAGG;rbs_spacer=5-10bp;gc_cont=0.399
----------------------------------------------------M----AK-
------------------FDDKIDLFDDRGNEIASDVPIEAISPLRNPAIQKIVKGVKRT
VAVNLEGLEKSVKTGAVG-----GDK-SRILGREL----DLAIVDNAEAIADKMKG-IIQ
VS-EDDDTVVTPI-SGGKRLLVQVPTKRIDVGAE-YSAAPLSTASALVQSVIDICDVD-I
YD----ANFVKAAVLGRYPQSVDY-KGSNIATMLDIPQKLEGAGYGLRNVKANDFAAATL
KNTFQATALSAIFEQTAMFEMADALGS-FERLHLLGLAYQGLNADNMVYDLVKENGAEGT
VGSVVQGTIARAEADGVIAPQKE-----L-TD-FAIYNTDDAA--------KWNAYAAAG
AVAATMVNVGAARAAQGIPSTLLYFNDNLEFAT-GLPGLDFGRAEGVAVGFSFFSHSIYG
GGGPGLFNGNHVVTRHSKGFCIPCVAAAMALDAGTQLFSPEATSGLIKEVYSQID-EFRE
PINAVAIAADEIKGDI----
>GCF_001560915.1~NZ_CP014214.1_1405 # 1483908 # 1485236 # -1 # ID=1_1405;partial=00;start_type=ATG;rbs_motif=AGGAGG;rbs_spacer=5-10bp;gc_cont=0.540
----------------------------------------------------M----PK-
------------------YEDKIDLYDDYGKRIAKDVPLEALSPLRNKAIQKIASLTKRT
IGVSLAGIQNALATGAIA-----G---NIIQGKEI----KADLVKDAEKLAKDIKE-MVQ
VV-DGDDTVVNVI-DEGKTLVVIVPQARTDAGIE-YTTGFTSVAAAVTEAIITRYKVP-M
YK----ANMVKAAVWGKYPQTVNF-VGSNIKTILEVPQNNEGAGFALRNIMSNHVVALVK
RNAMQGVALSAIFETCAAYEMGDAVGP-FERQHLLSLAYQGMNANNIVYSLVKKNGKTGT
VGTVIESLMERAIADGVIRVKEV-----LPSG-YKVYTTDDLP--------LWNAYAAAG
EVAAVMVNVGAARAAQGVPSTVLYYNDLLEHES-GLPGVDYGRAEGVGVGMSFFSHSIYG
GGGPGLFHGNHVVTRHAKGTLIPAVTAGNCLDGGTQFFSAEKTSGVFQKIFGGMP-EFNT
PLQIVGAEAKKIKNKI----
>GCF_001563245.1~NZ_CP014265.1_1111 # 1339758 # 1341089 # 1 # ID=1_1111;partial=00;start_type=ATG;rbs_motif=AGxAGG/AGGxGG;rbs_spacer=3-4bp;gc_cont=0.350
----------------------------------------------------M----PI-
------------------YDDKIDLYDPNGKLLESDVPLEAISPMRNPAIENIIYNIKRS
VAVNLSGIEKGLKNGALG-----GKG-RFIPGREL----DLPITENAEIIGEKIRK-IVR
VS-DDDDISVSLI-NKGNQLLVQVPNERIKMAGD-YTVSSLVTGAAVTQSIIDTFDVN-I
FD----ASTVKTAVMGAYPQTLDL-SGANISAILGPPVLFEGLGYGLRNVMANHVVAITN
KNTLNAAALSSIMEQTAMFETGDATGA-YERSHLLGLAFQGLNANNLVYELVKENGK-GS
VGTVIETLVGLALEDGVIRVLKK-----MNSG-YNMYEPVDWA--------LWNAYAAAG
LLAANIVNCGAARAAQAVASTVLYYNDILEYET-GLPGVDFGRVEGVGVGFSFFSHSIYG
GGGPGTFHGNHVVTRHAKGYAIPCAAVAMCLDAGTQMFSVERTSALIGTVYSTID-TLRE
PIKFVAEGAGEIKDKI----
>GCF_001563245.1~NZ_CP014265.1_1385 # 1668246 # 1669577 # -1 # ID=1_1385;partial=00;start_type=TTG;rbs_motif=AGGAGG;rbs_spacer=5-10bp;gc_cont=0.370
----------------------------------------------------M----AK-
------------------FDDKVDLYDDRGSLVEADVPIEALSPLRNPAIKDIISGVKRT
VAVNLEGIEKSLKTASVG-----GAK-SKILGREI----DLDVVGQADSIAASVKE-MLQ
VN-EGDDTVSQVL-SGGKRILVQIPTIRLDSSAE-YSVATLATATALTQAIINEFDVD-M
YD----ANMVKAAILGRYPQSVEY-MGSNIKTMLDIPQKLEGPGYSLRNIKANDFVAATL
KNTLQATALASIFEQTAMFEMGDAVGA-FERMHLLGLAYQGLNADNMVLGLVQDNAKDGT
VGSIVQDTIAKAEADDVIAVEKE-----L-TD-FNMYATNDTA--------KWNAYAAAG
CTAAVMVNVGAARAAQGIPSTILYFNDNIEFAT-GLPGIDFGRAEGVAVGFSFFSHSIYG
GGGPGLFNGNHVVTRHSKGFTIPCVAAGMALDAGTQLFSPEATSGLIKEIYSEID-EFRE
PLKYVALAAADIKGDI----
>GCF_001571385.1~NZ_BCNW01000001.1_708 # 674883 # 676190 # -1 # ID=1_708;partial=00;start_type=ATG;rbs_motif=GGAGG;rbs_spacer=5-10bp;gc_cont=0.607
----------------------------------------------------M----AK-
------------------YSDTIDLYDDEGKLLKSGVALEKVSPVVNPAIKKMIDLTKRT
IAVNLAGIENGVRTGSVG-----GKL-DQIGGRTL----DLSIVKDADAIKAKIQS-MVQ
IE-DGDDTKIKDF--GGKLLLVEVPKARIEAAAT-YDAAITAVAAATTYAIIDQYDIG-P
FD----ASMVKAAVWGTYPQTMDM-KGANVTSILSIPQNNEGLGFALRNIPANHVVMITG
KNAMQGAALASTFEQAGQFEMGNAIGP-FERAQLLGYAFQGLNANNLVYDLVKKNGQTGT
IGTVMQSLVERAIEDKVVAPGKK-----G--GYFQYYDTKDPM--------LWNAYAAAG
TLAATMVNCGAGRFAQAVSSTLLYFNDLLEHET-GLPGCDYGRVMGTAVGFSFFSHSIYG
GGGPGIFNGNHVVTRHSAGFAIPCVVAACSLDAGTQMFTPEGTSKIYGETYGKID-EFAK
PLQNIAKAI-----------
>GCF_001571385.1~NZ_BCNW01000001.1_1273 # 1282542 # 1283858 # 1 # ID=1_1273;partial=00;start_type=ATG;rbs_motif=AGGA;rbs_spacer=5-10bp;gc_cont=0.595
----------------------------------------------------M----AA-
------------------YSETIDLYSDDGKLLKSGVTLDKISPLVNPATSKIIDLTKRT
INVNLGGIEQALKIGKLG------KG--KIRGREL----NLPIMENKDAIVARIKE-MVQ
VE-EGDDTNILEF-NKGNLLLVEVPKKRLVNAAT-YDAAITAVAAATTYAIVDQFNID-A
FN----ASTVKAACWGAYPHTMDM-QGALVTSILSIPQNNEGIGFALRNVPVNHFVMMTG
RNSLQGAALASTLETAGEFEMGQAIGA-FERNQLLCYAYQGLNANNMVYDLVKANGETGT
VGSVVQSLVERAIEDKVIAPGKK-----G--GYFQFYDTKDPM--------LWNAYVSAG
TLAATIVNCGAGRFAQAVSSTLLYFNDLIEHET-GLPSSDFGRMMGTAVGFSFFSHSIYG
GGGPGIFNGNHVVTRHANGVAIPCVVAAASLDAGTQMFAPEGTSKMMGETYGKID-VFNK
PIDQIAKGVDLIA-------
>GCF_001571405.1~NZ_BCNX01000007.1_77 # 94617 # 95921 # 1 # ID=7_77;partial=00;start_type=ATG;rbs_motif=GGAGG;rbs_spacer=5-10bp;gc_cont=0.589
----------------------------------------------------M----AK-
------------------YKETIDLYDDAGKLLKSGVPLEKISPVSNPAIRKIIDLTKRT
VAVNLGGIQEGLKSGKVA------KG--YVLGREM----NLDIVGNKDAIIGKIKE-MVQ
VE-DGDDTNIREF-SGGKLILVEVPSARLQAAST-YDAAITAVAAATTFSIVEQFDIG-A
FD----APMVKTAVWGSYPHTMDL-TGANVTSILSIPQNNEGLGYALRNIPVNHIVMMTG
RNAMQGAALSSTFEQAGMFEMGNAIGP-FERAQLLAYAYQGLNANNLVYDLVKANGATGT
IGTVVQSLVERAIEDKVITPGKK-----G--GYFQFYDTKDPM--------LWNAYAAAG
TMAATMVNCGAGRFAQAVSSTLLYFNDLLEHET-GLPGCDYGRVMGTAVGFSFFSHSIYG
GGGPGIFNGNHVVTRHAAGVAIPCVVAAAALDAGTQMFSPESTSKIYADTYGKVD-VFNK
PLQQIAQGV-----------
>GCF_001571405.1~NZ_BCNX01000007.1_329 # 331538 # 332842 # -1 # ID=7_329;partial=00;start_type=ATG;rbs_motif=AGGA;rbs_spacer=5-10bp;gc_cont=0.596
----------------------------------------------------M----AK-
------------------YTETIDLYSDDGKLLKSGVTLDRISPLVNPATSKIIDLTKRT
ISVNLGGIQEALKTGKLG------KG--KIKGREL----DLPIMENKDAIVAKIKE-MVQ
VE-EGDDTKILEF-NGGKLLLVEVPSKRLINAAT-YDAAITSVAAATTFAIVDQFNID-A
FN----ASTVKAACWGSYPHTQDM-EGALVTSILTIPQNNEGIGYALRNIPVNHVVMMTG
RNALQGAALASTFETAGVFEMGSAIGP-FERAQLLAYAYQGLNANNLVYDLVKANGETGT
VGTVVQSLVERAIEDRVITPGKK-----G--SYFQFYDTKDPM--------LWNAYAAAG
TMAATIVNCGAGRFAQAVSATLLYFNDLLEHET-GLPSTDYGRVMGTAVGFSFFSHSIYG
GGGPGIFNGNHVVTRHANGVAIPCVVAAAALDAGTQMFSPESTSKLFAETYGKID-VFNK
PINQIANGA-----------
>GCF_001602375.1~NZ_BCNY01000014.1_56 # 39886 # 41190 # -1 # ID=14_56;partial=00;start_type=ATG;rbs_motif=GGAGG;rbs_spacer=5-10bp;gc_cont=0.605
----------------------------------------------------M----AK-
------------------YKETIDLYDDAGKQLKSGVPLEKISPLVNPATRKLIDLTKRT
IAVNLGGIQEGLKTGKVA------KG--YVLGREM----NLDIIGNKDAIIAKIKE-MVQ
VE-EGDDTNIREF-GGGKLILVEAPKARLEAAST-YDAAITAVASATTFSLVEQFDIG-A
FD----AAMVKAAVWGSYPHTMDL-TGANVTSILSIPQNNEGLGYALRNIPVNHAVMITG
KNAMQGAALSSTFEQAGMFEMGNAIGP-FERAQLLTYAYQGLNANNLVYDLVKKNGASGT
IGTVVQSLVERAIEDKVITPGKK-----G--GYFQFYDTKDPM--------LWNAYAAAG
TMAATMVNCGAGRFAQAVSSTLLYFNDLLEHET-GLPGCDYGRVMGTAVGFSFFSHSIYG
GGGPGIFNGNHVVTRHAAGVAIPCVVAAAALDAGTQMFSPESTSKVYGDTFGQVD-VFNK
PIQQIAKGV-----------
>GCF_001602375.1~NZ_BCNY01000015.1_709 # 671136 # 672440 # 1 # ID=15_709;partial=00;start_type=ATG;rbs_motif=AGGA;rbs_spacer=5-10bp;gc_cont=0.610
----------------------------------------------------M----AK-
------------------YTETIDLYSDDGKLLKSGVTLDRISPLVNPATGKIIDLTKRT
ISVNLGGIQDALKVGKLG------KG--KIKGREL----DLPIMENKDAIVARIKE-MIQ
VE-EGDDTEIMEF-NGGKLLLVQVPTKRLVNAST-YDAAITSVAAATTFSIVDQFNID-A
FN----ASTVKAACWGSYPHTQDM-EGALVTSILTIPQNNEGIGYALRNIPVNHTVMMTG
RNALQGAALSSTLETAGIFEMGSAVGP-FERAQLLAYGYQGLNANNMVYDLVKANGQTGT
VGTVVQSLVERAIEDKVIVPGKK-----G--GYFQFYDTKDPM--------LWNAYAAAG
TMAATIVNCGAGRFAQAVSATLLYFNDLLEHET-GLPSTDYGRVMGTAVGFSFFSHSIYG
GGGPGIFNGNHVVTRHANGVAIPCVVAAAALDAGTQMFSPESTSKLFADTYGKID-VFNK
PIDQIANGA-----------
>GCF_001639265.1~NZ_LWMT01000244.1_17 # 26003 # 27334 # 1 # ID=244_17;partial=00;start_type=ATG;rbs_motif=AGGAGG;rbs_spacer=5-10bp;gc_cont=0.391
----------------------------------------------------M----AK-
------------------FDDKVDLYDDRGNLVESDVPIEALSPLRNPAIKSIISGVKRT
VAVNLEGIENSLRTAAVG-----GKA-CKILGREL----DLDITANAEAIAASIKD-IIQ
VT-DDDDTVVDLL-AGGKRILVQTPSVRLESAAE-YSVSTLTTANALVQAIIKQFDVS-I
YD----ANMVKAAVLGRYPQSVDY-MGGNLATMLDIPQKLEGPGYAFRNIMANHVTAATL
KNSLQGTALASILEQTAMFEMGDAVGA-FERLHLLGLAYQGLNADNLVVGFVEDNAKEGT
VGSVMNSTIERAAADGVISVEKD-----L-NG-FNVYGTDDLA--------KWNAYAAAG
ATAATLVNVGAARAAQGVPSTLLYFNDSLEFAT-GLPGVDFGRAEGVAVGFSFFSHSIYG
GGGPGLFNGNHVVTRHSKGFCIPCVVAAMSLDAGTQLFSPESTSGLIKEVYSSVD-EFRE
PLKYVVEAAANIKGNI----
>GCF_001639285.1~NZ_LWMW01000054.1_7 # 7932 # 9263 # 1 # ID=54_7;partial=00;start_type=ATG;rbs_motif=AGGAGG;rbs_spacer=5-10bp;gc_cont=0.371
----------------------------------------------------M----AK-
------------------FDDKVDLYDDRGSLVESNVPIEALSPLRNPAIKSIVSGVKRT
VAVNLEGIENALRGATVG-----GPA-CKILGREL----DLNITGSADSIASSLKE-MIQ
VT-EGDDTKVELL-SGGKRILVQIPTARLDSAAE-YSVATLSTATALVQALIKEFDIN-M
YD----ANMVKAAILGRYPQSVEY-MGGNIATMLDIPQKLEGPGYALRNIMANHVAAATL
KNSLQGTALSSILEQTAMFEMGDAVGA-FERMHLLGLAYQGMNADNMVLGLVKDNAKNGT
VGTIMNDTIAKAKTDAIISVEKD-----L-NG-FDVYGTNDLA--------KWNAYAAAG
ATAATMVNTGAARAAQGVPSTLLYFNDSIEFAT-GLPGVDFGRAEGVAVGFSFFSHSIYG
GGGPGLFNGNHVVTRHSKGFCIPCVVAAMCLDAGTQLFSPESTSGLIKEVFSSVD-EFRE
PLKYVVEAAADIKGDI----
>GCF_001639295.1~NZ_LWMV01000094.1_15 # 20288 # 21619 # 1 # ID=94_15;partial=00;start_type=ATG;rbs_motif=AGGAGG;rbs_spacer=5-10bp;gc_cont=0.376
----------------------------------------------------M----AK-
------------------FDDKVDLYDDRGNLVESNVPIEALSPLRNPAIKSIVSGVKRT
VAVNLEGIQNSLRTAAVG-----GKA-CKILGREL----DLDIVANADAIAASLKD-MIK
VT-DDDDTKVEPI-SGGKRILVQIPTARLESAAE-YSVATLATSTALVQSLIKQFDIS-I
YD----ANMVKAAILGRYPQSVDY-MGSNIATMLDIPQKLEGPGYALRNITANHVAAATL
KNSLQGTALSSILEQTAMFEMGDAIGA-FERLHLLGLAYQGFNADNLVVGFVQDSATDGT
IGSVMNSTIDRAAADGVIKVEKD-----L-NG-FNVYGTDDLA--------KWNAYAAAG
ATAAVMVNVGSARAAQGVPSSLLYFNDSIEFAT-GLPGVDFGRAEGVAVGFSFFSHSIYG
GGGPGLFNGNHVVTRHSKGFCIPPVVAAMCLDAGTQLFSPESTSGLIKEVFSVVD-EFRE
PLKYVVEAAADIKGKV----
>GCF_001729285.1~NZ_LZPM01000013.1_28 # 24549 # 25877 # 1 # ID=13_28;partial=00;start_type=ATG;rbs_motif=AGGAGG;rbs_spacer=5-10bp;gc_cont=0.431
----------------------------------------------------M----AR-
------------------FEDKIDLYDDRGNLVEEQVPLEALSPLRNPAIRSIVQGIKRT
IAVNLEGIENALRSGKVA-----GG---KILGREL----DLDIVGNAEAIAQEAKE-MIL
VE-EGDDTKVELL-AGGKRALVQIPSLRLEAAAE-YSATSLVTASAFIQAIVNQFDVG-M
YD----ANVVKAAVLGRYPQTVEY-AGGNMATMLDVPQKLEGPGYALRNIPVNHVVATTL
KNTMQAAALSTILEQTAMFEMGDATGR-FERMHLLGLAYQGMNADNIVYDLVKDNGKEGT
VGSVILDLVNRASEDGVIGVEKE-----M-GGDFKLYGTDDLA--------KWNAYNAAG
QMAATMVNQGAARAAQGVSSTLLYYNDIIEFAT-GLPGVDFGRAEGVAVGFSFFSHSIYG
GGGPGIFNGNHIVTRHSKGFAIPCVAAAMALDAGTQMFSPEATSGLIKDVYSQVD-EFRE
PLKYVVEAAADIKGDI----
>GCF_001729285.1~NZ_LZPM01000018.1_6 # 7065 # 8396 # 1 # ID=18_6;partial=00;start_type=ATG;rbs_motif=GGAG/GAGG;rbs_spacer=5-10bp;gc_cont=0.394
----------------------------------------------------M----PT-
------------------YEDKIDLYGVDGKLLEENVPLEAISPMYNPTISKIVQEVKRS
VAINLAGIEKTLAKAAYG-----GKA-NFIPGREL----NLPIVENVDVIADKLQK-IIQ
ID-EDDDFNLKQI-NNGAQVLVQLPSQRMNMAAD-YTVSTLVTGGAVIQAIIDTFDVD-Q
FD----ASAIKTAVLGSYPQSVDF-KGANVSALLAPPAMLDSLGYGFRTIAANHIVAVTK
KNTLNAVALSAILEQTSMFEIGDALGA-FERSHLLGLAYQGLNANNIVFDLVKANGK-GT
VGTVIASLVERALDDGVIKVAKT-----MPSG-YKIYEPVDWA--------LWNAYAAAG
LISSTIVNIGASRAAQGVASTLLYYNDIIEYET-GLPGVDYGRAQGTGVGMSFFSHGIYG
GGGPGTFNGNHVVTRHSKGYAVPCNAASMCLDAGTQMFSVESTSSLVGTVYSDID-YLRE
PIKYVAEGAVEIKDKI----
>GCF_001729385.1~NZ_LZPL01000035.1_4 # 3459 # 4790 # -1 # ID=35_4;partial=00;start_type=ATG;rbs_motif=AGGAGG;rbs_spacer=5-10bp;gc_cont=0.351
----------------------------------------------------M----KI-
------------------YDDNLDLYGPDGKIIEESVPLESISPLKNSAIQQMIYDIKRS
AAVNLVGIEKGLKSGAMG-----GKS-TYIPGREL----DLPIVKNAELIATKIKK-ILQ
VN-EDDDTTVNLI-NGGQQLLVQLPFERLNVAAD-YSVSTLQTSAATIQSIIDSFEIN-M
FD----ASTIKTAVMGAYPRTVDL-SGSNISALLGPPVLLEGLGYGLRNIMANHVVAITN
KQTLNAAALSSIMEQTAMFETGDATGA-FERMHLLTLAYQGLNANNLVFDIVKENGK-GT
VGTVIQTLVGRAIEDKIIKVAKK-----MPSG-YNMYEPIDWA--------LWNAYAAAG
LLAAVIINVGAARAAQAVASTVLYYNDMLEYET-GLPGVDYGRTEGVGVGFSFFSHSIYG
GGGPGTFHGNHVVTRHAKGTAIPCASAAMCLDAGTQMFSVQRTSALIGTVYGTID-NLRN
PIPNVAKIAGEIKDKL----
>GCF_001729385.1~NZ_LZPL01000056.1_28 # 23435 # 24766 # -1 # ID=56_28;partial=00;start_type=ATG;rbs_motif=AGGAGG;rbs_spacer=5-10bp;gc_cont=0.381
----------------------------------------------------M----AK-
------------------FDDKVDLYDDRGSLIASDVPIEAISPLRNPAIQSIVKGVKRT
VAVNLEGVEKSVKTGSVG-----GDK-SKILGREL----DLDIVSNAEAISEKIKG-TIQ
VS-EDDDTKVEPI-SGGKRLLVQVPSQRIDVSAE-YSVAPLATATALVQAIIDVCDVD-I
YD----ANFVKAAVLGRYPQSVEY-KGSNIATMLDIPQKLEGPGYALRGVKANDFAAATL
KNTFQATALASIFEQTAMFEMGDAIGT-YERLHLLGLAYQGLNADNMVMDLVKDNAAEGT
VGSIVQATIARAEADGVIAPQKD-----L-TD-FSIYNTDDAA--------KWNAYAAAG
AVAATMVNIGAARAAQGVPSTLLYFNDNIEFAT-GLPSIDYGRAEGVAVGFSFFSHSIYG
GGGPGLFNGNHVVTRHSKGFCIPCVAAAMSLDAGTQLFSPEATSGLIKEVYSQID-EFRE
PINAVAIAAEEIKGDI----
>GCF_001729965.1~NZ_JRWK01000005.1_24 # 23510 # 24838 # -1 # ID=5_24;partial=00;start_type=ATG;rbs_motif=AGGA/GGAG/GAGG;rbs_spacer=11-12bp;gc_cont=0.369
----------------------------------------------------M----PT-
------------------YDDKIDLYGVDGKILEEQVPLEAISPLVNPTIKSIIQEIKRS
VAVNLAGIEKSLANGAYG-----GKA-NFIPGREL----ELDIVDNADAIADKMTK-ILK
VS-DDDDFNLKIL-NDGKQVLVQLPSSRLDIAGD-YSVAPLATGAALVQSILDTFDIN-K
YQ----ASEIKTAAMGGYPHNVKL-GGA-LTTLLGQTTHLEGLGYSLRNIGANHVVAITK
KNTLNAVALSSILEQTATFEMGDAIGA-FERSHLLGLAFQGLNANNLVYDLVKENGK-GT
LGDVIIALLSRALDDGVIKVKET-----LPSG-YKLYEPVDWA--------LWNAYAAAG
LIAATIVNVGAARAAQGIASSILYFNDILEYEA-GLPGVDFGRVMGTGVGMSFFSHGIYG
GGGPGIFNGNHVVTRHSKGYAIPCNAAAMSLDAGTQMFSVEATSGLVGEVYSSVD-NLRE
PVKYVAEGASQIKDKI----
>GCF_001888095.1~NZ_JWTK01000002.1_611 # 600275 # 601579 # -1 # ID=2_611;partial=00;start_type=GTG;rbs_motif=AGGAGG;rbs_spacer=5-10bp;gc_cont=0.484
------------------------------------------------------------
------------------MSDKIDIYDDRGKLLESGVAIEELAPTRNAAIQRIIGDTKRT
VAVNLGGIQKSLATGKMG-----GKA-RHMPGREM----ELDIVENAGAIADSVKE-LVQ
ID-GDDDTNIETL-GGGKQLLVQLPTARLTAGAD-YSSALTVSAAATVQTIVDMFNID-M
FN----APVVKGAVWGNYPQTMDM-AGGNIASILNIPQKNEGLGYSLRNIMTNHIAAITE
KKAMNAAALSSIFEQAGMFEMGNAVGE-FERHQLLGFACQGLNANNVVYDLVKDNGKDGT
VGTVVQSVVERAIEDNVIEVDRT-----APSG-YNFYKANDVS--------MWNAYAAAG
QLAATMVNCAAGRAAQNVSSTILYYNDIIEKET-GLPGCDMGRAQGTAVGFSFFSHSIYG
GGGPGVFNGNHIVTRHSRGFAIPCVSAGVSLDAGTQMFSIEKTSGLIGDVFGSIK-EFRE
PIKAVAESL-----------
>GCF_001889405.1~NZ_CP017921.1_57 # 58673 # 59977 # 1 # ID=1_57;partial=00;start_type=GTG;rbs_motif=AGGAGG;rbs_spacer=5-10bp;gc_cont=0.477
------------------------------------------------------------
------------------MSDKIDIYDDRGKLLESGVAIEELAPTRNAAIQRIIGDTKRT
VAVNLGGIQKSLATGKMG-----GKA-RHMPGREM----ELDIVENAGAIADSVKD-LVQ
ID-GDDDTNIETL-GGGKQLLVQLPTARLTAGAD-YSSALTVSAAATVQTIVDMFNID-M
FN----APVVKGAVWGNYPQTMDM-AGGNIASILNIPQKNEGLGYSLRNIMTNHIAAITE
KKAMNSAALSSIFEQAGMFEMGNAVGE-FERHQLLGFACQGLNANNVVYDLVKDNGKDGT
VGTVVQSVVERAIEDNVIEVDNT-----APSG-YNFYKANDVS--------MWNAYAAAG
QLAATMINCGAGRAAQNVSSTILYYNDIIEKET-GLPGCDMGRAQGTAVGFSFFSHSIYG
GGGPGVFNGNHIVTRHSRGFAIPCVSAGVSLDAGTQMFSIEKTSGLIGDVFGSIK-EFRE
PIKAVAESL-----------
>GCF_900036045.1~NZ_LT158599.1_1705 # 1552192 # 1553328 # -1 # ID=1_1705;partial=00;start_type=ATG;rbs_motif=AGG;rbs_spacer=10bp;gc_cont=0.590
----------------------------------------------------M----AK-
------------------YSETIDLYSDDGKLLKSGVSLDRISPLVNPATSKIIDLTKRT
INVNLGGIQDALKSGKLG------QG--KIKGREL----DLPIMENKDAIVAKIKE-MIQ
VE-EGDDTEILEF-NGGKLQLVQVPAKRLINAAT-YDAAITAVASATTYAIVDQFNVD-A
FN----ASTVKAACWGGYPHTQDM-KGSLVTSILNIPQNNEGLGYALRNIPVNHVVMMTN
RNALQGAALSSTLETAGIFEMGSAIGP-FERATLLAYAYQGLNANNMVYDLVKANGQTGT
VGTVVQSLVERAIEDKVITPGKK-----ADTS-SSTTRRTPCSGTPTLLRDPWQP-----
-PSSTVVPDGSPRQSPRRSCT---------STT-CLSTRPVSRAATTAVSWVPLS-----
--------GFRSSATRSTVAAAPVSSTATTS-----------------------------
--------------------
>GCF_900036045.1~NZ_LT158599.1_1949 # 1771665 # 1772969 # 1 # ID=1_1949;partial=00;start_type=ATG;rbs_motif=GAGG;rbs_spacer=7bp;gc_cont=0.595
----------------------------------------------------M----AK-
------------------FKDTIDLYDDAGKLLKSGVPLDKISPLVNPATRKIIDLTKRT
IAVNLGGIQDALKTGKVG------KG--HVLGREM----DLDIVGNKDAVIGKIKE-MVQ
VQ-EGDDTKIREF-SGGKLFLVEVPSARLEAAST-YDAAITSVAAATTYAIVEQFDVG-P
FD----AAMVKGAVWGAYPHTMDM-KGALVTSILNIPQNNEGLGYALRNIPVNHVVMMTN
KNAMEGAALASTFEQAGMFEMGNAIGP-FERAQLLTYAYQGLNANNLVYDLVKKNGSTGT
IGTVVQSLVERAIEDKVITPGKK-----G--GYFQFYDTKDPM--------LWNAYAAAG
TMAATMVNCGAGRFAQAVSSTLLYFNDLLEHET-GLPGCDYGRVMGTAVGFSFFSHSIYG
GGGPGIFNGNHVVTRHAAGVAIPCVVAAAALDAGTQMFSPESTSKIYADTYGKVD-VFNK
PIQQIAQGV-----------
>GCF_900095295.1~NZ_LT607756.1_1948 # 2065677 # 2067008 # -1 # ID=1_1948;partial=00;start_type=ATG;rbs_motif=AGGAGG;rbs_spacer=5-10bp;gc_cont=0.442
----------------------------------------------------M----AK-
------------------FEDKIDLYDDRGNLVEEQVPLEALSPLRNPAIKAIVQGVKRT
VAVNLEGTENALRNATVG-----GKA-CKILGREL----DLDIVGNAEAIAEKAKE-MIQ
VE-AGDNTNVELL-AGGKRALVQIPTARFEAAAE-YSAAPLVTASAFMQAIIDVCDVN-M
YD----ANMVKAAILGRYPQTVDF-MGGNLATMLDVPQKLEGAGYALRNIMVNHVVATTL
KNTMQSSALSSILEQAAMFEMGDAVGA-FERMHLLGIAYQGFNADNLVFDLVKANGKEGT
VGSVVADVVERAEADGVIKVDKD-----L-NG-FKLYGTDDVA--------KWNAYAAAG
MMAATMVSTGAARACQSVASALLYYNDIIEFET-GLPGVDFGRVEGTAVGFSFFSHSIYG
GGGPGIFNGNHVVTRHSKGFAIPCVAAAMSLDAGTQMFSPEATSGLIKDVFSQVD-AFRE
PLKYVVEAAVDIKDKV----
>GCF_900095385.1~NZ_FMID01000057.1_1 # 46 # 1350 # 1 # ID=6_1;partial=00;start_type=ATG;rbs_motif=GGAGG;rbs_spacer=5-10bp;gc_cont=0.611
----------------------------------------------------M----AK-
------------------YKETIDLYDDAGKQLKSGVPLEKISPVINPATRKLIDLTKRT
IAVNLNGIQESLKTGKVA------KG--YVLGREM----NLDIIGNKDAVIAKIKE-MVQ
VE-EGDDTNIREF-NGGKLILVEAPKARLEAAST-YDAAITAVAAATTFSLVEQFDIG-A
FD----AAMVKAAVWGGYPHTMDL-TGANVTSILSIPQNNEGLGYALRNIPVNHAVMMTG
KNAMQGAALSSTFEQAGMFEMGNAIGP-FERAQLLTYAYQGLNANNMVYDLVKKNGATGT
IGTVVQSLVERAIEDKVITPGKK-----G--GYFQFYDTKDPM--------LWNAYAAAG
TMAATMVNCGAGRFAQAVSSTLLYFNDLLEHET-GLPGCDYGRVMGTAVGFSFFSHSIYG
GGGPGIFNGNHVVTRHAAGVAIPCVVAAAALDAGTQMFSPESTSKVYGETYGKVD-VFNK
PIQQIAQGV-----------
>GCF_900095385.1~NZ_FMID01000031.1_23 # 26040 # 27344 # 1 # ID=56_23;partial=00;start_type=ATG;rbs_motif=AGGA;rbs_spacer=5-10bp;gc_cont=0.613
----------------------------------------------------M----AK-
------------------YTETIDLYSDDGKLLKSGVTLDRISPLVNPATGKIIDLTKRT
ISVNLGGIQDALKTGKLG------KG--KIKGREL----DLPIMENKDAIVAKIKE-MIQ
VE-DGDDTEIMEF-NGGKLLLVQVPSKRLINAAT-YDAAITSVAAAATFSIVDQFNVD-A
FN----ASTVKAACWGGYPHTQDM-QGALVTSILNIPQNNEGIGYALRNIPVNHTVMMTG
RNALQGAALASTLETAGIFEMGSAVGP-FERAQLLAYAYQGLNANNMVYDLVKANGQTGT
VGTVVQSLVERAIEDKVIVPGKK-----G--GYFQFYDTKDPM--------LWNAYAAAG
TMAATIVNCGAGRFAQAVSATLLYFNDLLEHET-GLPSTDYGRVMGTAVGFSFFSHSIYG
GGGPGIFNGNHVVTRHANGVAIPCVVAAAALDAGTQMFSPESTSKLFADTYGKID-VFNK
PIDQIANGA-----------
>GCF_900095815.1~NZ_LT608329.1_1496 # 1414574 # 1415905 # -1 # ID=1_1496;partial=00;start_type=ATG;rbs_motif=GGAG/GAGG;rbs_spacer=5-10bp;gc_cont=0.505
----------------------------------------------------M----PM-
------------------YEDRVDLYGADGKLLEEDVPLEAVSPLKNPTIANLVSDVKRS
VAVNLAGIEGSLRKAALG-----GKS-NFIPGREV----DLPIVENAEAIAEKIKK-LVQ
TS-EDDDTNIRLI-NNGQQILVQVPTTRMGVAAD-YTVSALVTGAAVVQAIIDEFDVD-M
FD----ANAVKTAVMGRYPQTVDF-TGANLSTLLGPPVLLEGLGYGLRNIMANHVVAITR
KNTLNASALSSILEQTAMFETGDAVGA-FERMHLLGLAYQGLNANNLLFDLVKENGK-GT
VGTVIASLVERAIEDRVIKVAKE-----MTSG-YKMYEPADWA--------LWNAYAATG
LLAATIVNVGAARAAQGVASTVLYYNDILEYET-GLPGVDFGRAMGTAVGFSFFSHSIYG
GGGPGIFHGNHVVTRHSKGFALPCVAAAMCLDAGTQMFSVEKTSGLIGSVYSEID-YFRE
PIVNVAKGAAEIKDQL----
>GCF_900095815.1~NZ_LT608329.1_1532 # 1445923 # 1447254 # -1 # ID=1_1532;partial=00;start_type=ATG;rbs_motif=AGGAGG;rbs_spacer=5-10bp;gc_cont=0.496
----------------------------------------------------M----AK-
------------------FEDKVDLYDDRGNLVEEQVPLEALSPLRNPAIKSIVQGIKRT
VAVNLEGIENALKTAKVG-----GPA-CKIMGREL----DLDIVGNAESIAAAAKE-MIQ
VT-EDDDTKVELL-GGGKRALVQVPSARFDVAAE-YSAAPLVTATAFVQAIINEFDVS-M
YD----ANMVKAAVLGRYPQSVEY-MGANIATMLDIPQKLEGPGYALRNIMVNHVVATTL
KNTLQAAALSTILEQTAMFEMGDAVGA-FERMHLLGLAYQGMNADNLVFDLVKANGKEGT
VGSVIADLVERALEDGVIKVEKE-----L-TD-YKVYGTDDLA--------MWNAYAAAG
LMAATMVNQGAARAAQGVSSTLLYYNDLIEFET-GLPSVDFGKVEGTAVGFSFFSHSIYG
GGGPGIFNGNHIVTRHSKGFAIPCVAAAMALDAGTQMFSPEATSGLIKEVFSQVD-EFRE
PLKYVVEAAAEIKNEI----
>U_35297~gi|262527001|emb|FP565147.1|_859 # 832981 # 834279 # 1 # ID=1_859;partial=00;start_type=ATG;rbs_motif=AGGAGG;rbs_spacer=5-10bp;gc_cont=0.514
------------------------------------------------------------
------------------MADEIDLYDDRGSVLAKGVPLEAISPLKNAAIRKIVSMTIRT
GAVDMAGLDKKLKTGTIA-----GRG-MVIRGVGR----DIPVLEKVNEIAKEVED-MLR
VE-PGDDTKVELL-AGGKRMLTQVPTARI--LSD-YSVGLTAAMGALTHAIIDVCDVS-M
WD----APYVHAAVWGMYPQNPDP-ADGAVKMLVDIPMKNEGPGFTLRNIPVNHLAATVR
KRAIQGSALTMILEEAAQFEMGNCMGP-HERGHLLDLAYEGLNANNILYNLIKDNGKTGT
LGDVVYSLVDKAKADGVIKPKKK-----MGSG-YTVYTADDPQ--------LWNAYASAG
LLAAVCVNCAAMRAGQSVPGCIMYYNVLLEHET-GMPGVDNGMAQGASVSSSFFSHSIYG
GGGPGVFYGNHIVTRHPKGQFIPCFCASMCLDADTMYFTPARTSALYGEVLGAIP-EFAE
PMKAVAGAV-----------
>U_35297~gi|262527001|emb|FP565147.1|_2891 # 2816592 # 2817893 # 1 # ID=1_2891;partial=00;start_type=ATG;rbs_motif=AGGAGG;rbs_spacer=11-12bp;gc_cont=0.512
------------------------------------------------------------
------------------MADEIDLYDDKGKKLAAGVPLQNISPLKNAAIKKIVNLTIRT
GAVDLAGLEKKFATGAIA-----GRG-MVIRGVNR----NLPIVDKAKEIAKAVED-MLR
VE-SGDDTNVELI-AGGKRMMVQPPTARI--LSD-YSVGLTASMGALTHAIIDVCNVS-M
WD----APYVHAGVWGMYPQNPDP-GDGAVKMLVDIPMKNEGPGFTLRNIPVNHLAATVR
KRAMQGAGLTMILEEAAQFEMGNCMGP-HERGHLLDLAYEGLNANNLLYSLIKDNGQDGS
LGDVIYAAVEKAKADGVIKSLKK-----MPSG-FTVYDADDMQ--------LWNAYACTA
MLAGVCVNCASMRAGQPVPGNIMQACCLIERET-GLPGPDFGMAQGASVSSSFFSHSIYG
GGGPGVFYGNHIVTRHAKGQFIPCFCAAMCIDADTMYFSPARTSALYGEVLGAIP-EFAE
PMRAVAEAAK----------
>U_83947~MflrDRAFT_Methanoflorens_stordalmirensis_v4_3_scaffold3.4_233 # 212264 # 213586 # 1 # ID=4_233;partial=00;start_type=ATG;rbs_motif=GGAGG;rbs_spacer=5-10bp;gc_cont=0.556
----------------------------------------------------M----PK-
------------------FEDKVDLYNDRGQKVGSNIPLEALSPTMNPAIKKIINVTKRT
VAVNLDGIQGALMTGKIG-----GKG-RQILGREL----NLDLVGNADGLAQKVKD-LVM
VS-EGDDTNVQPL-GGGKQLKVQVPTERLNTGAT-YVAGTTATSSALTQAIIDMFKVD-M
FQ----APMVKSAIWGQYPQTIDN-EGGNVKSMLETPQKDEGYGYSLRNVAVNHVAAATG
KRTMNAAALSSIFEQTGIWEMGDAIGW-NERLQLCGLAMQGLNANNLTYSLVKENGQTGT
IGSVVGSTVEKAKAAGVIKADTT-----WPSG-FKAMKTDDVA--------AWNAYAASC
TLAATIVNCGAARGAQAVSSTLLYSNDLLEHET-GLPGCDFGKVMGTAVGFSFFSHSIYG
GGGPGVFNGNHIVTRHSKGFAIPCVAAAVSIDAGTQMFSVEATSKIIGIVYGDLP-EFKD
PITAVAKAAEGM--------
>U_85862~NODE_2133_length_15003_cov_249.83_10 # 7629 # 9008 # -1 # ID=19_10;partial=00;start_type=ATG;rbs_motif=AGGAG;rbs_spacer=5-10bp;gc_cont=0.429
---------------------------------------------------------ME-
------------------KEYEVSIYNDEGKKVAEDIPVRAFHPLRNPYMKEIAWTLKRT
AIINLRKIEMMLSEGRAGWTTGTGQDEIQMPWYGF----DVDLVGNAGYIVDELKK-MLQ
IE-KEDDTEVKPI-ENGQILIVKVPKGRLIYGAD-YSATFTSTAVALGQIIAKLANLT-P
LEEPYKLGLLKNVLWGRYPQSITPQKGNPVSLMIKYPSALEGLGTGLKSTIINHLVALVD
KRTLWGAALTTILEQLSQAEMGNNMGW-YENYNLLGSVYQGFNANNMVLDLVKEN-RNGT
VYSVLVSTLERAIEDKVIEVRGEGYPYVQPSG-YKLYSPKDFL--------LWNAYALAG
MMAAVIVNVGASRALQSAGAVLSFFSDVLAFEAGGLPDGDCGRVMGTALGYTFYTHGVFG
GAGPGMFSLDHVLTRHSSGFFNPCIVAAACLDAGTQTFTPEISSGTYFILRKHLP-EFDK
PIDKAAEAAEKIKNEV----
>U_85862~NODE_1051_length_27943_cov_239.173_16 # 15386 # 16678 # 1 # ID=25_16;partial=00;start_type=GTG;rbs_motif=GGAG/GAGG;rbs_spacer=5-10bp;gc_cont=0.387
----------------------------------------------------M-------
---------------------ELDFYDEKGKLIAEGIPLNSLDFRSNKNLRKMVSTFRRT
VFIDLHALENTLKNGLVGGEMIVGNE-CKVLGVEL----EHPIVENKEEIIHKLQE-YLA
TD---EITAIE------DLLVIKVPMDDIEIACDSVSSPILKTSVALTQSIAEIFDLN-I
FD---GVDLVKTALLGRYPQNVAP--NGLLKSFLKVPTKVEGLSSSYRSMSVNDIVALSG
KKVFDSVAMAWLLEFAAANETGYSVGW-YKRLYLLGFAYQGLNANNLTYELVKEC-KKGT
LYDVVDAVVQKACEDKIIENLDG------------IYYPSDMP--------LWNAYAASG
QLAATIIECGAIRSAQSVGSIISTYNDLLQILT-GLPSVEFGRAMGSAIFMNWLSHSIYG
GGGAGVFSGEHVSVKGSRGFLIPCICAAMCFDVGTQLFVPDTTSKNMYKIREALP-ELHD
IHKRIIYSCRGDGDE-----
>U_88235~gb|MSDW01000001.1|_859 # 874801 # 876132 # 1 # ID=1_859;partial=00;start_type=ATG;rbs_motif=AGGAGG;rbs_spacer=5-10bp;gc_cont=0.414
------------------------------------------------------------
------------------MDDTIDLYSDRGELLESDVPLKAISPTRNPAIKKTFSLAKRT
IGVDLAGIESDLNSGEVG-----GDG-IKIPGREL----DVDVTGNAETISESIKE-LLQ
VK-EGDDTKVEVLDEDGEDLLVTVPPERMEGGVE-YTTGLTATASAVTESIVNVLDIG-M
FD----ANMVHAAVWGRYPQAVEL-SGSNLDPILDIPQRNEGLGYALRNVMVNDVVAATN
KNAMQANALAMELEQGAMNEMGDAIGS-FERMHLLGFAYGGLNADNLVYELVKENGQNGT
VGDVVRSLVERAIEDGVIESKNT-----LSSG-YTEYTTDDMA--------MWNAYAAAG
LTAAVMVNAGAMRASQNVPSTVLYYNDLIERET-SLPGVDFGRAQGTAVSMSFFSHSIYG
GGGPGIFKGNHIVTRHSKGFMIPAVAAAAALDAGTQMLSPEMTSPLKFETFGSMP-EFNK
PIQEIAKAATSVKEEMA---
>U_88236~gb|MRZU01000004.1|_448 # 448334 # 449662 # 1 # ID=4_448;partial=00;start_type=ATG;rbs_motif=AGGAGG;rbs_spacer=5-10bp;gc_cont=0.447
------------------------------------------------------------
------------------MEDNIDLYSDRGELLESDVPLKAISPLHNNAIKTTFSLAKRM
VVADLAGMEKDLETGKVG-----GLG-FQIKGREL----ELDIVAKAEEIAEAVED-KIK
VI-EDDDTDVDIV-ADGERLFIRVPEERFEAGVE-YTTGLSAAASAVTEAVVEVFDVD-M
FD----SNMVHAAVWGRYPQTVEL-TGSNLDTLLDIPQRNEGIGYALRNIMVNDVVASTQ
KNAMQATALSMVLEQGAMYETGDAVGS-FERKQLLELAYGGLNADNIVYSLVEQNAQNGT
VGDVVESLVARALDDGVIKVKET-----LPSG-YDVYETDDSA--------LWNAYATAG
MMAAVMVNCGAMRAAQAVPSTILYYNNLLERET-SLPGVDFGRAEGTSVGMSFFSHSIYG
GGGPGIFKGNHIVTRHAKGAMIPAISAGVSLDAGTQMMSPESTSSLKFDTFGEIP-EFRT
PMDEIAKAAAERKGELA---
