# Supplementary material for: Divergent methyl-coenzyme M reductase genes in a deep-subseafloor Archaeoglobi
Source: ISME J. 2019 Jan 16;13(5):1269–79. doi: 10.1038/s41396-018-0343-2 (PMC6474303; doi:10.1038/s41396-018-0343-2)
Supplement: Supplementary file 8 — Supplementary_File_5 [file 41396_2018_343_MOESM8_ESM.txt]

[
Fri Nov 24 16:55:14 2017: Loaded from /srv/projects/abisko/Joel/99_phd/01_Projects/46_Archaeoglobi/experiments/03-Genome_tree/02-Creating_the_Tree/archaea.v03/01-genomes/beta.tre
Sun Oct  7 15:08:59 2018: tree_betatre saved to /srv/projects/abisko/Joel/99_phd/01_Projects/46_Archaeoglobi/experiments/03-Genome_tree/02-Creating_the_Tree/archaea.v03/01-genomes/beta.tre.tree
]
(((((((((((((((((((GCA_001316305.1~BBEF01000013.1_58:0.04534,
GCF_000970025.1~NZ_CP009528.1_79:0.00077
)96:0.00137,
(GCF_000969905.1~NZ_CP009520.1_3600:0.00000,
GCF_000969945.1~NZ_CP009524.1_3590:0.00000
):0.00425
)94:0.01135,
GCF_000970305.1~NZ_CP009517.1_2538:0.01774
)97:0.01989,
((GCA_000969925.1~CP009502.1_1739:0.00000,
GCF_000969885.1~NZ_CP009501.1_1745:0.00000
):0.03838,
GCF_001304615.1~NZ_LKAZ01000057.1_172:0.02002
)92:0.02086
)96:0.02537,
(GCA_001316205.1~BBCW01000006.1_12:0.00000,
GCF_000970285.1~NZ_CP009516.1_84:0.00000
):0.03549
)93:0.02518,
(GCF_000970185.1~NZ_CP009511.1_71:0.00064,
GCF_000970205.1~NZ_CP009512.1_71:0.00586
)100:0.03128
)76:0.00632,
((GCF_000970085.1~NZ_CP009506.1_4085:0.00000,
GCF_000970145.1~NZ_CP009508.1_4546:0.00000
):0.02442,
GCF_000007345.1~NC_003552.1_4775:0.01477
)93:0.01433
)95:0.01647,
(((GCF_000979455.1~NZ_JJOY01000005.1_201:0.01715,
GCF_000979975.1~NZ_JJQL01000030.1_38:0.00481
)83:0.01254,
GCA_001714685.2~MDTP02000004.1_2:0.06996
)23:0.00967,
((GCF_000969965.1~NZ_CP009503.1_88:0.00000,
GCF_000970005.1~NZ_CP009504.1_85:0.00000
):0.01139,
GCF_000970265.1~NZ_CP009515.1_165:0.01710
)88:0.00926
)97:0.02488
)27:0.01532,
GCF_000970045.1~NZ_CP009505.1_104:0.06557
)79:0.03429,
GCA_001316305.1~BBEF01000013.1_59:0.06666
)25:0.05365,
((((((((GCA_900114835.1~FOUJ01000003.1_172:0.00194,
GCF_000504205.1~NZ_AZAJ01000001.1_2229:0.00432
)99:0.02900,
GCA_900100715.1~FNCA01000001.1_396:0.02748
)95:0.02164,
GCA_001577565.1~LSRV01000012.1_12:0.04215
)95:0.02645,
GCF_000306725.1~NC_018876.1_784:0.06396
)8:0.02452,
(GCA_001896725.1~MPPA01000031.1_59:0.04313,
GCF_000328665.1~NC_019977.1_1616:0.02530
)100:0.06884
)92:0.04122,
(((GCF_000765475.1~NZ_JRHO01000005.1_70:0.00639,
GCF_000970325.1~NZ_CP009518.1_595:0.00852
)94:0.01086,
GCA_900111645.1~FOHQ01000007.1_73:0.01552
)85:0.01134,
GCF_000013725.1~NC_007955.1_2592:0.05124
)100:0.09247
)63:0.03306,
GCF_000217995.1~NC_015676.1_862:0.12747
)47:0.02541,
(((GCA_001726015.1~MCNQ01000005.1_80:0.00211,
GCF_001889405.1~NZ_CP017921.1_57:0.00633
)81:0.00203,
(GCF_000025865.1~NC_014002.1_612:0.00867,
GCF_001888095.1~NZ_JWTK01000002.1_611:0.00195
)73:0.00221
)100:0.11252,
GCF_000196655.1~NC_014253.1_913:0.17361
)57:0.03691
)91:0.03628
)'100:Methanosarcinaceae':0.09232,
((GCA_001507975.1~LGEW01000002.1_68:0.00000,
GCA_001508185.1~LGFK01000018.1_9:0.00000
):0.00000,
GCF_000711905.1~NZ_JONQ01000011.1_80:0.00000
)Methermicoccaceae:0.16329
)86:0.05518,
(GCA_001317315.1~LKCM01000102.1_22:0.08004,
GCF_000685155.1~NZ_JMIY01000002.1_316:0.10620
)'100:Methanoperedenaceae':0.23665
)56:0.03820,
((((GCA_001508615.1~LGHB01000045.1_14:0.00000,
GCA_001509375.1~LGFT01000104.1_4:0.00000
):0.03138,
(GCA_001602645.1~LUYE01000004.1_48:0.01811,
GCF_000235565.1~NC_017527.1_521:0.00822
)98:0.02535
)68:0.01116,
GCA_001509375.1~LGFT01000105.1_1:0.02175
)97:0.03113,
((GCA_001603225.1~LUYH01000181.1_1:0.00055,
GCF_000204415.1~NC_015416.1_677:0.00197
)100:0.07049,
GCA_000014945.1~CP000477.1_590:0.08721
)96:0.03748
)'100:Methanosaetaceae':0.14313
)90:0.04453,
(((((((((((((GCF_000015825.1~NC_009051.1_367:0.00434,
GCF_001602375.1~NZ_BCNY01000015.1_709:0.00649
)80:0.00216,
GCF_001017125.1~NZ_JXOJ01000001.1_175:0.00055
)87:0.00493,
(GCA_001508665.1~LGHE01000059.1_11:0.00233,
GCA_001509255.1~LGGD01000127.1_3:0.02333
)97:0.01663
)16:0.00586,
GCF_900095385.1~NZ_FMID01000031.1_23:0.01464
)81:0.01037,
(GCA_001512385.1~LFRO01000055.1_17:0.00000,
GCF_001571405.1~NZ_BCNX01000007.1_329:0.00000
):0.03278
)88:0.01385,
(((GCF_000691865.1~NZ_JMIO01000058.1_39:0.07626,
GCF_900036045.1~NZ_LT158599.1_1705:0.01152
)100:0.19015,
GCF_000304355.2~NC_018227.2_1537:0.00055
)99:0.04112,
GCA_001896715.1~MPOY01000389.1_1:0.03540
)78:0.01163
)97:0.03283,
GCF_000327485.1~NC_019943.1_863:0.17329
)60:0.01793,
(((GCF_000147875.1~NC_014507.1_1986:0.02157,
GCF_000784355.1~NZ_KN360943.1_69:0.00581
)100:0.13751,
GCF_000275865.1~NZ_CM001555.1_1693:0.02553
)46:0.01046,
GCF_001571385.1~NZ_BCNW01000001.1_1273:0.03649
)98:0.03354
)95:0.03499,
((GCF_000147875.1~NC_014507.1_2413:0.00438,
GCF_000784355.1~NZ_KN360941.1_63:0.00221
)99:0.03417,
(GCF_000243255.1~NZ_CM001436.1_2871:0.05887,
GCF_000711215.1~NZ_JOMF01000006.1_127:0.09759
)10:0.01451
)100:0.08914
)100:0.06794,
GCA_001412355.1~LKUD01000066.1_5:0.06639
)96:0.04028,
(((((((GCF_000015825.1~NC_009051.1_605:0.00665,
GCF_001017125.1~NZ_JXOJ01000001.1_417:0.00441
)86:0.00566,
GCF_001602375.1~NZ_BCNY01000014.1_56:0.00318
)90:0.00801,
(GCA_001508665.1~LGHE01000182.1_4:0.03082,
GCF_000691865.1~NZ_JMIO01000060.1_29:0.04523
)79:0.01115
)85:0.00692,
GCF_900095385.1~NZ_FMID01000057.1_1:0.01769
)92:0.01173,
(GCA_001512385.1~LFRO01000030.1_4:0.00000,
GCF_001571405.1~NZ_BCNX01000007.1_77:0.00000
):0.04075
)53:0.01297,
GCA_001896715.1~MPOY01000549.1_3:0.03285
)92:0.02144,
((GCF_000304355.2~NC_018227.2_1752:0.00000,
GCF_900036045.1~NZ_LT158599.1_1949:0.00000
):0.02283,
GCA_900025055.1~FIZL01000073.1_11:0.04695
)98:0.03151
)98:0.04267
)99:0.04660,
(((((GCA_001412335.1~LKUF01000365.1_1:0.05185,
GCF_000235685.2~NZ_AGIY02000001.1_1711:0.11968
)75:0.03562,
GCA_001412335.1~LKUF01000111.1_5:0.04785
)65:0.01992,
(GCF_000017625.1~NC_009712.1_604:0.05335,
GCF_000327485.1~NC_019943.1_2569:0.07959
)28:0.03548
)98:0.05957,
GCF_000021965.1~NC_011832.1_2283:0.15083
)99:0.05311,
((((GCF_000015765.1~NC_008942.1_1102:0.00560,
GCF_000430905.1~NZ_AUMX01000016.1_44:0.01615
)100:0.06967,
(GCF_000015765.1~NC_008942.1_1612:0.00430,
GCF_000430905.1~NZ_AUMX01000003.1_31:0.01941
)76:0.02030
)100:0.13767,
GCF_000013445.1~NC_007796.1_2278:0.15089
)19:0.02586,
GCA_001508455.1~LGGJ01000173.1_1:0.07286
)86:0.02120
)97:0.03666
)84:0.01968,
(GCF_000275865.1~NZ_CM001555.1_499:0.07071,
GCF_001571385.1~NZ_BCNW01000001.1_708:0.05280
)99:0.05124
)'100:Methanomicrobiales':0.22600
)98:0.06632,
(((GCA_000011005.1~AP011532.1_525:0.04467,
GCF_000251105.1~NC_017034.1_905:0.05825
)97:0.06107,
GCF_000063445.1~NC_009464.1_1061:0.11004
)'100:Methanocellales':0.14106,
U_83947~MflrDRAFT_Methanoflorens_stordalmirensis_v4_3_scaffold3.4_233:0.28475
)93:0.03834
)100:0.08626,
(((((((((GCA_001587595.1~LNJB01000002.1_57:0.00000,
GCA_001587605.1~LNJD01000003.1_60:0.00000
):0.00000,
GCA_001587635.1~LNJE01000007.1_22:0.00000
):0.02150,
GCA_001587715.1~LNGC01000006.1_31:0.01344
)98:0.01693,
GCA_001587675.1~LNGD01000046.1_1:0.01205
)77:0.00337,
(((GCA_001587575.1~LNJC01000051.1_8:0.00000,
GCA_001587655.1~LNGE01000076.1_4:0.00000
):0.00000,
GCA_001587695.1~LNGF01000070.1_4:0.00000
):0.00188,
GCA_001587675.1~LNGD01000052.1_11:0.00055
)56:0.00134
)'100:Methanofastidiosales':0.21773,
(U_35297~gi|262527001|emb|FP565147.1|_2891:0.13108,
U_35297~gi|262527001|emb|FP565147.1|_859:0.06989
)'100:ANME-1':0.44100
)66:0.07222,
(U_88235~gb|MSDW01000001.1|_859:0.19700,
U_88236~gb|MRZU01000004.1|_448:0.18649
)'100:Methanonatronarchaeia':0.17961
)82:0.01716,
(((GCA_001717005.1~MAGS01000030.1_92:0.00055,
GCA_001717035.1~MAGT01000008.1_101:0.00055
)100:0.04984,
GCA_001717025.1~MAGU01000068.1_28:0.03369
)96:0.04300,
(GCA_001717015.1~MAGV01000073.1_12:0.00833,
GCA_001717085.1~MAGW01000293.1_4:0.00054
)100:0.06222
)'100:Verstraetearchaeota':0.39177
)73:0.01817,
(((((((GCA_000437835.1~FR903863.1_57:0.00000,
GCF_000300255.2~NC_020913.1_384:0.00000
):0.03159,
GCF_001481295.1~NZ_LOPS01000026.1_30:0.03142
)69:0.01103,
GCF_001481295.1~NZ_LOPS01000026.1_31:0.08545
)88:0.02289,
(GCF_000350305.1~NC_020892.1_451:0.05404,
GCF_001560915.1~NZ_CP014214.1_1405:0.08742
)90:0.02082
)100:0.06997,
(GCA_001563305.1~CP013703.1_616:0.12093,
GCF_000800805.1~NZ_CP010070.1_189:0.10128
)86:0.03200
)96:0.03780,
GCA_001421175.1~LJKL01000008.1_37:0.11205
)100:0.15208,
((GCA_001421185.1~LJKK01000123.1_55:0.01971,
GCA_001512965.1~LFRW01000043.1_40:0.04108
)100:0.06633,
(GCF_000308215.1~NZ_CAJE01000012.1_127:0.05149,
GCF_000404225.1~NC_021353.1_1484:0.10878
)61:0.03442
)98:0.08654
)'100:Methanomassiliicoccales':0.12435
)86:0.03911
)69:0.03834,
((((((((((((GCA_001316325.1~BBES01000001.1_93:0.00055,
GCF_000762265.1~NZ_CP006933.1_2165:0.00053
)79:0.00298,
(GCF_000302455.1~NZ_AMPO01000001.1_71:0.02210,
GCF_000499765.1~NC_023044.1_1781:0.01019
)36:0.00367
)92:0.01705,
GCA_000309865.1~AMGN01000010.1_25:0.02185
)100:0.10496,
GCF_000191585.1~NC_015216.1_2269:0.10283
)11:0.01840,
((GCF_000745485.1~NZ_KN050693.1_332:0.00000,
GCF_000746075.1~NZ_JQKN01000002.1_413:0.00000
):0.00406,
GCF_001729285.1~NZ_LZPM01000018.1_6:0.00212
)100:0.08863
)54:0.03180,
(GCF_000012545.1~NC_007681.1_309:0.03917,
GCF_001729965.1~NZ_JRWK01000005.1_24:0.03821
)100:0.21153
)99:0.08217,
((((GCF_001477655.1~NZ_CP011266.1_1349:0.03183,
GCF_001729385.1~NZ_LZPL01000035.1_4:0.05071
)92:0.03402,
GCF_000529525.1~NZ_HG796207.1_12:0.08747
)35:0.02397,
GCF_000016525.1~NC_009515.1_899:0.08731
)100:0.07541,
GCF_001563245.1~NZ_CP014265.1_1111:0.11508
)100:0.09093
)68:0.01296,
(((GCF_000008645.1~NC_000916.1_1107:0.00418,
GCF_000828575.1~NZ_AP011952.1_1040:0.00207
)88:0.00518,
GCF_000145295.1~NC_014408.1_1476:0.01527
)35:0.00695,
GCF_900095815.1~NZ_LT608329.1_1496:0.00211
)100:0.10922
)5:0.02636,
GCF_000166095.1~NC_014658.1_736:0.07524
)'98:Methanobacteriales':0.05177,
(((((GCF_000091665.1~NC_000909.1_84:0.00857,
GCF_000739065.1~NZ_CP009149.1_516:0.01264
)89:0.01024,
GCF_000025525.1~NC_013887.1_434:0.00324
)82:0.00962,
GCF_000023985.1~NC_013156.1_415:0.06059
)80:0.00779,
GCF_000024625.1~NC_013407.1_1196:0.05268
)100:0.06552,
((GCF_000243455.1~NZ_AGJL01000024.1_12:0.02506,
GCF_000376965.1~NZ_AQXV01000055.1_106:0.08484
)72:0.01585,
GCF_000214415.1~NC_015562.1_447:0.00900
)100:0.05661
)'99:Methanococcales':0.04691
)100:0.08299,
(((((((((GCF_000011585.1~NC_005791.1_1582:0.00000,
GCF_000220645.1~NC_015847.1_1700:0.00000
):0.01245,
GCF_000016125.1~NC_009135.1_21:0.01678
)98:0.01671,
GCF_000017225.1~NC_009637.1_814:0.01738
)86:0.00958,
GCF_000018485.1~NC_009975.1_1137:0.00055
)99:0.03922,
GCF_000017165.1~NC_009634.1_898:0.01997
)98:0.04444,
GCF_000006175.1~NC_014222.1_1126:0.11045
)100:0.09207,
((GCF_000017185.1~NC_009635.1_1280:0.07125,
GCF_000179575.2~NC_015636.1_983:0.05354
)96:0.02560,
GCF_000376965.1~NZ_AQXV01000031.1_10:0.04068
)85:0.01998
)99:0.04520,
(GCF_000214415.1~NC_015562.1_1252:0.00904,
GCF_000243455.1~NZ_AGJL01000010.1_20:0.04340
)82:0.01514
)99:0.05346,
(((((GCF_000023985.1~NC_013156.1_951:0.02306,
GCF_000739065.1~NZ_CP009149.1_1087:0.01511
)96:0.01363,
GCF_000025525.1~NC_013887.1_1342:0.00803
)72:0.00508,
GCF_000024625.1~NC_013407.1_143:0.03828
)13:0.00459,
GCF_000091665.1~NC_000909.1_903:0.00845
)91:0.02067,
((GCF_000363885.1~NZ_APMM01000014.1_24:0.00000,
GCF_000371805.1~NZ_AQUK01000001.1_1153:0.00000
):0.05308,
GCF_000092305.1~NC_014122.1_286:0.05783
)80:0.02302
)98:0.06315
)'100:Methanococcales':0.10445
)100:0.08196,
(((((((((((((GCF_001477655.1~NZ_CP011266.1_2024:0.01847,
GCF_001548675.1~NZ_CP010834.1_1860:0.08051
)76:0.01429,
GCF_001729385.1~NZ_LZPL01000056.1_28:0.03336
)91:0.02772,
GCF_000529525.1~NZ_HG796199.1_301:0.05247
)88:0.01749,
(GCF_000016525.1~NC_009515.1_1015:0.00385,
GCF_000151225.1~NZ_GG704759.1_746:0.00234
)97:0.02075
)100:0.11459,
(GCF_000024185.1~NC_013790.1_1909:0.01476,
GCF_001563245.1~NZ_CP014265.1_1385:0.03893
)100:0.06292
)97:0.04883,
((GCF_000320505.1~NZ_BAGX02000020.1_79:0.00246,
GCF_000404165.1~NC_021355.1_1504:0.00158
)100:0.10003,
GCF_000621965.1~NZ_KK211377.1_80:0.08594
)99:0.06323
)92:0.02687,
((GCF_000513315.1~NZ_HG794426.1_950:0.04523,
GCF_001639285.1~NZ_LWMW01000054.1_7:0.05610
)69:0.01592,
(GCF_001639265.1~NZ_LWMT01000244.1_17:0.05738,
GCF_001639295.1~NZ_LWMV01000094.1_15:0.05765
)94:0.02822
)91:0.02139
)100:0.13276,
((GCF_000745485.1~NZ_JQJK01000015.1_141:0.00000,
GCF_000746075.1~NZ_JQKN01000013.1_65:0.00000
):0.00000,
GCF_001729285.1~NZ_LZPM01000013.1_28:0.00000
):0.09297
)73:0.02066,
((((((GCA_001316325.1~BBES01000007.1_41:0.00000,
GCF_000762265.1~NZ_CP006933.1_939:0.00000
):0.01341,
GCF_000499765.1~NC_023044.1_1657:0.01883
)94:0.01384,
GCA_000309865.1~AMGN01000039.1_2:0.00922
)8:0.00668,
(GCA_000309865.1~AMGN01000020.1_1:0.03102,
GCF_000302455.1~NZ_AMPO01000008.1_101:0.00594
)88:0.01767
)100:0.05963,
(GCF_000191585.1~NC_015216.1_348:0.03727,
GCF_000744455.1~NZ_JQLY01000001.1_2225:0.03579
)100:0.04859
)8:0.01149,
(GCF_000214725.1~NC_015574.1_2065:0.06559,
GCF_900095295.1~NZ_LT607756.1_1948:0.03846
)99:0.03835
)99:0.04394
)91:0.02352,
(((GCF_000828575.1~NZ_AP011952.1_1076:0.00055,
GCF_900095815.1~NZ_LT608329.1_1532:0.00209
)0:0.00055,
GCF_000145295.1~NC_014408.1_1512:0.00209
)71:0.00209,
GCF_000008645.1~NC_000916.1_1144:0.00054
)100:0.04880
)92:0.02698,
GCA_001507955.1~LGEU01000134.1_1:0.05497
)95:0.04238,
GCF_000166095.1~NC_014658.1_793:0.07732
)'100:Methanobacteriales':0.08117,
GCA_000007185.1~AE009439.1_699:0.24202
)96:0.05297
)99:0.08368
)68:0.02950,
((((((GCA_001766815.1~LYOS01000002.1_373:0.12241,
GCA_001766825.1~LYOR01000003.1_43:0.10640
)100:0.15093,
(GCA_001766815.1~LYOS01000008.1_4:0.18857,
GCA_001766825.1~LYOR01000007.1_34:0.10609
)100:0.21837
)100:0.22245,
U_85862~NODE_1051_length_27943_cov_239.173_16:0.70737
)97:0.13210,
(GCA_001766815.1~LYOS01000003.1_174:0.09790,
GCA_001766825.1~LYOR01000007.1_45:0.10669
)100:0.42754
)44:0.07275,
((GCA_001399795.1~LIHK01000056.1_160:0.11255,
GCA_001399805.1~LIHJ01000018.1_8:0.16944
)100:0.29732,
(GCA_001766825.1~LYOR01000004.1_64:0.30079,
U_85862~NODE_2133_length_15003_cov_249.83_10:0.41347
)100:0.18611
)100:0.24788
)100:0.17843,
GCA_001766815.1~LYOS01000001.1_337:0.89398
)68:0.02950
);
