# Supplementary material for: Divergent methyl-coenzyme M reductase genes in a deep-subseafloor Archaeoglobi
Source: ISME J. 2019 Jan 16;13(5):1269–79. doi: 10.1038/s41396-018-0343-2 (PMC6474303; doi:10.1038/s41396-018-0343-2)
Supplement: Supplementary file 9 — Supplementary_File_6 [file 41396_2018_343_MOESM9_ESM.txt]

(GCA_000007185.1_AE009439.1_699:0.0000026808,GCA_000007185.1.renamed.faa_GCA_000007185.1_AE009439.1_699:0.0000027445,((((((((GCA_000011005.1_AP011532.1_525:0.0512010342,GCF_000251105.1_NC_017034.1_905:0.0593997711)96:0.0680235756,GCF_000063445.1_NC_009464.1_1061:0.1098379883)100:0.1432792205,U_83947_MflrDRAFT_Methanoflorens_stordalmirensis_v4_3_scaffold3.4_233:0.2929642775)72:0.0386066931,((((GCA_000014945.1_CP000477.1_590:0.0917975731,(GCA_001603225.1_LUYH01000181.1_1:0.0000025333,GCF_000204415.1_NC_015416.1_677:0.0023233761)100:0.0784107981)90:0.0377468814,(((GCA_001508615.1_LGHB01000045.1_14:0.0000027445,GCA_001509375.1_LGFT01000104.1_4:0.0000027445)100:0.0330913074,(GCA_001602645.1_LUYE01000004.1_48:0.0196988825,GCF_000235565.1_NC_017527.1_521:0.0087408970)96:0.0268051328)76:0.0121002032,GCA_001509375.1_LGFT01000105.1_1:0.0247308108)90:0.0335737994)100:0.1508176525,(((((((((((GCA_000969925.1_CP009502.1_1739:0.0000027445,GCF_000969885.1_NZ_CP009501.1_1745:0.0000027445)99:0.0420632471,GCF_001304615.1_NZ_LKAZ01000057.1_172:0.0216961540)60:0.0223766468,(((GCA_001316305.1_BBEF01000013.1_58:0.0492126058,(GCA_001316305.1_BBEF01000013.1_59:0.0125315501,GCF_000970025.1_NZ_CP009528.1_79:0.0000027445)49:0.0000021478)48:0.0023307727,(GCF_000969905.1_NZ_CP009520.1_3600:0.0000029266,GCF_000969945.1_NZ_CP009524.1_3590:0.0000027445)99:0.0046463989)69:0.0118105117,GCF_000970305.1_NZ_CP009517.1_2538:0.0196230714)72:0.0217227398)77:0.0270955660,(GCA_001316205.1_BBCW01000006.1_12:0.0000029768,GCF_000970285.1_NZ_CP009516.1_84:0.0000029337)100:0.0386597251)75:0.0282876822,(GCF_000970185.1_NZ_CP009511.1_71:0.0018094424,GCF_000970205.1_NZ_CP009512.1_71:0.0053221486)100:0.0342505055)25:0.0066700225,(GCF_000007345.1_NC_003552.1_4775:0.0165795481,(GCF_000970085.1_NZ_CP009506.1_4085:0.0000027445,GCF_000970145.1_NZ_CP009508.1_4546:0.0000027445)100:0.0263841348)91:0.0148397943)43:0.0213086535,((GCA_001714685.2_MDTP02000004.1_2:0.0756042819,(GCF_000979455.1_NZ_JJOY01000005.1_201:0.0199555614,GCF_000979975.1_NZ_JJQL01000030.1_38:0.0043301173)82:0.0137538532)36:0.0114568789,((GCF_000969965.1_NZ_CP009503.1_88:0.0000027445,GCF_000970005.1_NZ_CP009504.1_85:0.0000027445)100:0.0131253870,GCF_000970265.1_NZ_CP009515.1_165:0.0179891531)71:0.0088804356)68:0.0252110807)31:0.0186101948,GCF_000970045.1_NZ_CP009505.1_104:0.0667975435)100:0.0963235073,((((((GCA_001577565.1_LSRV01000012.1_12:0.0454799277,(GCA_900100715.1_FNCA01000001.1_396:0.0294470617,(GCA_900114835.1_FOUJ01000003.1_172:0.0021964443,GCF_000504205.1_NZ_AZAJ01000001.1_2229:0.0046644778)100:0.0311779708)92:0.0217777992)89:0.0275319894,GCF_000306725.1_NC_018876.1_784:0.0697188966)66:0.0255798130,(GCA_001896725.1_MPPA01000031.1_59:0.0481275220,GCF_000328665.1_NC_019977.1_1616:0.0267423066)100:0.0766308131)79:0.0436742540,((GCA_900111645.1_FOHQ01000007.1_73:0.0168980474,(GCF_000765475.1_NZ_JRHO01000005.1_70:0.0070289709,GCF_000970325.1_NZ_CP009518.1_595:0.0093631038)98:0.0118601976)86:0.0132507758,GCF_000013725.1_NC_007955.1_2592:0.0555564888)100:0.0976942520)53:0.0343843127,GCF_000217995.1_NC_015676.1_862:0.1300633166)45:0.0276894079,(((GCA_001726015.1_MCNQ01000005.1_80:0.0022950353,GCF_001889405.1_NZ_CP017921.1_57:0.0068899571)68:0.0021830339,(GCF_000025865.1_NC_014002.1_612:0.0093746211,GCF_001888095.1_NZ_JWTK01000002.1_611:0.0021539218)62:0.0023977928)100:0.1218192793,GCF_000196655.1_NC_014253.1_913:0.1784102437)34:0.0372944182)59:0.0373170181)100:0.0983899588,(GCA_001507975.1_LGEW01000002.1_68:0.0000027445,(GCA_001508185.1_LGFK01000018.1_9:0.0000027445,GCF_000711905.1_NZ_JONQ01000011.1_80:0.0000027445)32:0.0000023022)100:0.1713894538)78:0.0537051608,(GCA_001317315.1_LKCM01000102.1_22:0.0854624386,GCF_000685155.1_NZ_JMIY01000002.1_316:0.1117376658)100:0.2521568902)31:0.0376800988)55:0.0466181051,(((((((GCA_001412335.1_LKUF01000111.1_5:0.0425609917,(GCA_001412335.1_LKUF01000365.1_1:0.0574557720,GCF_000235685.2_NZ_AGIY02000001.1_1711:0.1217160628)94:0.0367079998)50:0.0237887072,(GCF_000017625.1_NC_009712.1_604:0.0582531054,GCF_000327485.1_NC_019943.1_2569:0.0830123058)46:0.0369627527)87:0.0585881400,GCF_000021965.1_NC_011832.1_2283:0.1606390851)87:0.0409607324,GCF_000013445.1_NC_007796.1_2278:0.1648111730)44:0.0174036224,(GCA_001508455.1_LGGJ01000173.1_1:0.0700588173,((GCF_000015765.1_NC_008942.1_1102:0.0058857145,GCF_000430905.1_NZ_AUMX01000016.1_44:0.0175828004)100:0.0753113575,(GCF_000015765.1_NC_008942.1_1612:0.0012644935,GCF_000430905.1_NZ_AUMX01000003.1_31:0.0243709253)73:0.0232589152)100:0.1492435485)65:0.0298299218)73:0.0378425739,((GCA_001412355.1_LKUD01000066.1_5:0.0738311990,(((((((GCA_001508665.1_LGHE01000059.1_11:0.0025094664,GCA_001509255.1_LGGD01000127.1_3:0.0244137870)84:0.0054864162,(GCA_001896715.1_MPOY01000389.1_1:0.0298250581,(GCF_000304355.2_NC_018227.2_1537:0.0000021381,(GCF_000691865.1_NZ_JMIO01000058.1_39:0.0813077796,GCF_900036045.1_NZ_LT158599.1_1705:0.0126854361)100:0.2007696228)96:0.0534085413)37:0.0182839492)25:0.0125337767,(((GCF_000015825.1_NC_009051.1_367:0.0046708915,GCF_001602375.1_NZ_BCNY01000015.1_709:0.0069982405)56:0.0023337343,GCF_001017125.1_NZ_JXOJ01000001.1_175:0.0000020716)73:0.0070297764,GCF_900095385.1_NZ_FMID01000031.1_23:0.0189386776)41:0.0034447061)33:0.0230873009,(GCA_001512385.1_LFRO01000055.1_17:0.0000027445,GCF_001571405.1_NZ_BCNX01000007.1_329:0.0000027445)100:0.0255297272)91:0.0382249343,GCF_000327485.1_NC_019943.1_863:0.1754646571)49:0.0206192278,(((GCF_000147875.1_NC_014507.1_1986:0.0236578670,GCF_000784355.1_NZ_KN360943.1_69:0.0057227485)100:0.1406890405,GCF_000275865.1_NZ_CM001555.1_1693:0.0292531832)52:0.0159542595,GCF_001571385.1_NZ_BCNW01000001.1_1273:0.0326258332)73:0.0358952702)75:0.0350946351,((GCF_000147875.1_NC_014507.1_2413:0.0047164829,GCF_000784355.1_NZ_KN360941.1_63:0.0024104892)100:0.0392395275,(GCF_000243255.1_NZ_CM001436.1_2871:0.0614299843,GCF_000711215.1_NZ_JOMF01000006.1_127:0.1037233975)55:0.0144131747)100:0.0893507337)100:0.0743089122)91:0.0397138065,(((GCA_001508665.1_LGHE01000182.1_4:0.0344348283,((((GCA_001512385.1_LFRO01000030.1_4:0.0000027445,GCF_001571405.1_NZ_BCNX01000007.1_77:0.0000027445)100:0.0428152039,GCF_000691865.1_NZ_JMIO01000060.1_29:0.0370550091)22:0.0202552726,GCF_900095385.1_NZ_FMID01000057.1_1:0.0195745338)14:0.0074603740,((GCF_000015825.1_NC_009051.1_605:0.0071899054,GCF_001017125.1_NZ_JXOJ01000001.1_417:0.0047410788)40:0.0054791113,GCF_001602375.1_NZ_BCNY01000014.1_56:0.0040779548)46:0.0082288821)25:0.0115967174)34:0.0146532599,GCA_001896715.1_MPOY01000549.1_3:0.0325350365)73:0.0232435718,(GCA_900025055.1_FIZL01000073.1_11:0.0503008764,(GCF_000304355.2_NC_018227.2_1752:0.0000027445,GCF_900036045.1_NZ_LT158599.1_1949:0.0000027445)100:0.0251499881)98:0.0357284737)94:0.0461158991)99:0.0476539678)76:0.0215555518,(GCF_000275865.1_NZ_CM001555.1_499:0.0726213592,GCF_001571385.1_NZ_BCNW01000001.1_708:0.0566540107)100:0.0536477733)100:0.2295989574)75:0.0639703663)98:0.0912840105,((((((((GCA_000437835.1_FR903863.1_57:0.0000027445,GCF_000300255.2_NC_020913.1_384:0.0000027445)100:0.0307404172,GCF_001481295.1_NZ_LOPS01000026.1_30:0.0339952358)77:0.0142801665,GCF_001481295.1_NZ_LOPS01000026.1_31:0.0918975161)71:0.0231342680,(GCF_000350305.1_NC_020892.1_451:0.0582589330,GCF_001560915.1_NZ_CP014214.1_1405:0.0893603027)72:0.0228021749)99:0.0715996684,(GCA_001563305.1_CP013703.1_616:0.1279684604,GCF_000800805.1_NZ_CP010070.1_189:0.1076483750)60:0.0321165887)80:0.0392922038,GCA_001421175.1_LJKL01000008.1_37:0.1196968168)100:0.1491316846,((GCA_001421185.1_LJKK01000123.1_55:0.0212389822,GCA_001512965.1_LFRW01000043.1_40:0.0448837627)100:0.0720392982,(GCF_000308215.1_NZ_CAJE01000012.1_127:0.0534033960,GCF_000404225.1_NC_021353.1_1484:0.1160970818)63:0.0356630373)97:0.0955333985)100:0.1269867987,(((((((GCA_001587575.1_LNJC01000051.1_8:0.0000027445,GCA_001587695.1_LNGF01000070.1_4:0.0000027445)34:0.0000027445,GCA_001587655.1_LNGE01000076.1_4:0.0000027445)99:0.0000021778,GCA_001587675.1_LNGD01000052.1_11:0.0000027725)57:0.0034190328,((((GCA_001587595.1_LNJB01000002.1_57:0.0000027445,GCA_001587605.1_LNJD01000003.1_60:0.0000027445)35:0.0000027445,GCA_001587635.1_LNJE01000007.1_22:0.0000027445)100:0.0231130902,GCA_001587715.1_LNGC01000006.1_31:0.0141835406)58:0.0181154249,GCA_001587675.1_LNGD01000046.1_1:0.0128053203)25:0.0036102144)100:0.2223354465,(U_35297_gi_262527001_emb_FP565147.1__859:0.0774632694,U_35297_gi_262527001_emb_FP565147.1__2891:0.1353860868)100:0.4449739408)17:0.0693401650,(U_88235_gb_MSDW01000001.1__859:0.2025077134,U_88236_gb_MRZU01000004.1__448:0.1906773460)100:0.1867848810)8:0.0200669448,(((GCA_001717005.1_MAGS01000030.1_92:0.0000020374,GCA_001717035.1_MAGT01000008.1_101:0.0000027445)100:0.0524887249,GCA_001717025.1_MAGU01000068.1_28:0.0373990744)100:0.0425983609,(GCA_001717015.1_MAGV01000073.1_12:0.0087554281,GCA_001717085.1_MAGW01000293.1_4:0.0000029122)100:0.0668369790)100:0.3934338399)6:0.0182229990)13:0.0375412734)18:0.0456720681,((((GCA_001399795.1_LIHK01000056.1_160:0.1158094271,GCA_001399805.1_LIHJ01000018.1_8:0.1798649658)100:0.2910833867,(GCA_001766825.1_LYOR01000004.1_64:0.2974866376,U_85862_NODE_2133_length_15003_cov_249.83_10:0.4175777271)100:0.1805323303)100:0.2493698401,((((GCA_001766815.1_LYOS01000002.1_373:0.1300853538,GCA_001766825.1_LYOR01000003.1_43:0.1137146515)100:0.1531774603,(GCA_001766815.1_LYOS01000008.1_4:0.1899966595,GCA_001766825.1_LYOR01000007.1_34:0.1171478800)100:0.2195964636)100:0.2267605213,U_85862_NODE_1051_length_27943_cov_239.173_16:0.7157887221)93:0.1290826552,(GCA_001766815.1_LYOS01000003.1_174:0.0995382583,GCA_001766825.1_LYOR01000007.1_45:0.1152349107)100:0.4304686553)51:0.0722528041)100:0.1696176866,GCA_001766815.1_LYOS01000001.1_337:0.8787926128)22:0.0659436379)90:0.0850570251,((((((((GCA_000309865.1_AMGN01000010.1_25:0.0402854697,(GCA_001316325.1_BBES01000001.1_93:0.0000027445,GCF_000762265.1_NZ_CP006933.1_2165:0.0000027445)78:0.0036683177)42:0.0043447222,GCF_000499765.1_NC_023044.1_1781:0.0100341254)59:0.0145726261,GCF_000302455.1_NZ_AMPO01000001.1_71:0.0096622899)100:0.0953029743,(((GCF_000012545.1_NC_007681.1_309:0.0394739055,GCF_001729965.1_NZ_JRWK01000005.1_24:0.0428694150)100:0.2335106931,((GCF_000745485.1_NZ_KN050693.1_332:0.0000027445,GCF_000746075.1_NZ_JQKN01000002.1_413:0.0000027445)97:0.0041827562,GCF_001729285.1_NZ_LZPM01000018.1_6:0.0024539698)100:0.0769534175)53:0.0269965554,GCF_000191585.1_NC_015216.1_2269:0.1092443281)66:0.0339055914)99:0.0956930119,((((GCF_000008645.1_NC_000916.1_1107:0.0045075213,GCF_000828575.1_NZ_AP011952.1_1040:0.0022024561)87:0.0051970994,GCF_000145295.1_NC_014408.1_1476:0.0169028944)49:0.0068533976,GCF_900095815.1_NZ_LT608329.1_1496:0.0028768331)100:0.1081953021,((GCF_000016525.1_NC_009515.1_899:0.0928712739,(GCF_000529525.1_NZ_HG796207.1_12:0.0892840021,(GCF_001477655.1_NZ_CP011266.1_1349:0.0343425289,GCF_001729385.1_NZ_LZPL01000035.1_4:0.0529579711)93:0.0370811720)55:0.0267449226)100:0.0734143890,GCF_001563245.1_NZ_CP014265.1_1111:0.1237012119)100:0.1013818469)31:0.0159531419)47:0.0267291080,GCF_000166095.1_NC_014658.1_736:0.0792984773)84:0.0540136428,((((GCF_000023985.1_NC_013156.1_415:0.0760501604,GCF_000739065.1_NZ_CP009149.1_516:0.0000029713)53:0.0133222485,(GCF_000024625.1_NC_013407.1_1196:0.0713155535,GCF_000025525.1_NC_013887.1_434:0.0018920646)29:0.0118420071)41:0.0073793019,GCF_000091665.1_NC_000909.1_84:0.0022853159)99:0.0750412500,(GCF_000214415.1_NC_015562.1_447:0.0000025084,(GCF_000243455.1_NZ_AGJL01000024.1_12:0.0280969486,GCF_000376965.1_NZ_AQXV01000055.1_106:0.0890543594)80:0.0237548351)98:0.0619617038)97:0.0500334158)100:0.0910041522,((((GCF_000006175.1_NC_014222.1_1126:0.1168155526,(((((GCF_000011585.1_NC_005791.1_1582:0.0000027445,GCF_000220645.1_NC_015847.1_1700:0.0000027445)100:0.0132685883,GCF_000016125.1_NC_009135.1_21:0.0183596550)98:0.0181862886,GCF_000017225.1_NC_009637.1_814:0.0190628921)64:0.0105890991,GCF_000018485.1_NC_009975.1_1137:0.0000022877)91:0.0424329915,GCF_000017165.1_NC_009634.1_898:0.0208804153)90:0.0448467064)100:0.0975813929,((GCF_000017185.1_NC_009635.1_1280:0.0754037644,GCF_000179575.2_NC_015636.1_983:0.0567072955)90:0.0273633461,GCF_000376965.1_NZ_AQXV01000031.1_10:0.0434977293)71:0.0199413425)99:0.0471135480,(GCF_000214415.1_NC_015562.1_1252:0.0113311155,GCF_000243455.1_NZ_AGJL01000010.1_20:0.0451848716)62:0.0153531097)98:0.0503933583,(((((GCF_000023985.1_NC_013156.1_951:0.0247828247,GCF_000739065.1_NZ_CP009149.1_1087:0.0163467792)89:0.0149611291,GCF_000025525.1_NC_013887.1_1342:0.0082264705)64:0.0062195203,GCF_000091665.1_NC_000909.1_903:0.0126134781)35:0.0114792628,GCF_000024625.1_NC_013407.1_143:0.0309156033)70:0.0200535736,(GCF_000092305.1_NC_014122.1_286:0.0644676717,(GCF_000363885.1_NZ_APMM01000014.1_24:0.0000022582,GCF_000371805.1_NZ_AQUK01000001.1_1153:0.0000023007)100:0.0542488891)64:0.0217693089)86:0.0687516777)100:0.1128744054)96:0.0842490119)98:0.0548149258,(((((((GCA_000309865.1_AMGN01000020.1_1:0.0299427664,GCF_000302455.1_NZ_AMPO01000008.1_101:0.0093917209)70:0.0148129747,(GCA_000309865.1_AMGN01000039.1_2:0.0110017819,((GCA_001316325.1_BBES01000007.1_41:0.0000027445,GCF_000762265.1_NZ_CP006933.1_939:0.0000027445)100:0.0146865189,GCF_000499765.1_NC_023044.1_1657:0.0193012781)64:0.0147144675)21:0.0079137198)100:0.0509475787,((GCF_000191585.1_NC_015216.1_348:0.0376356911,GCF_000744455.1_NZ_JQLY01000001.1_2225:0.0408158189)100:0.0528345190,(GCF_000214725.1_NC_015574.1_2065:0.0698472094,GCF_900095295.1_NZ_LT607756.1_1948:0.0419228556)98:0.0415969379)53:0.0222933695)74:0.0408981458,((((((GCF_000016525.1_NC_009515.1_1015:0.0043562634,GCF_000151225.1_NZ_GG704759.1_746:0.0023062125)100:0.0215722406,(GCF_000529525.1_NZ_HG796199.1_301:0.0552625779,((GCF_001477655.1_NZ_CP011266.1_2024:0.0203371240,GCF_001548675.1_NZ_CP010834.1_1860:0.0859043594)38:0.0145899914,GCF_001729385.1_NZ_LZPL01000056.1_28:0.0365778703)67:0.0285593337)91:0.0208526659)100:0.1182723470,(GCF_000024185.1_NC_013790.1_1909:0.0161340619,GCF_001563245.1_NZ_CP014265.1_1385:0.0414375276)100:0.0672094693)88:0.0506343895,((GCF_000320505.1_NZ_BAGX02000020.1_79:0.0026231275,GCF_000404165.1_NC_021355.1_1504:0.0017699552)100:0.1058324691,GCF_000621965.1_NZ_KK211377.1_80:0.0919003760)96:0.0674228305)89:0.0328171260,((GCF_000513315.1_NZ_HG794426.1_950:0.0495811009,GCF_001639285.1_NZ_LWMW01000054.1_7:0.0608678098)48:0.0157380308,(GCF_001639265.1_NZ_LWMT01000244.1_17:0.0628672518,GCF_001639295.1_NZ_LWMV01000094.1_15:0.0624156590)86:0.0314076470)66:0.0211629061)100:0.1360456628,((GCF_000745485.1_NZ_JQJK01000015.1_141:0.0000027445,GCF_001729285.1_NZ_LZPM01000013.1_28:0.0000021577)36:0.0000021956,GCF_000746075.1_NZ_JQKN01000013.1_65:0.0000027445)100:0.1005367579)48:0.0204448415)50:0.0232122596,(GCF_000008645.1_NC_000916.1_1144:0.0000020398,((GCF_000145295.1_NC_014408.1_1512:0.0022265196,GCF_900095815.1_NZ_LT608329.1_1532:0.0022278327)21:0.0000020887,GCF_000828575.1_NZ_AP011952.1_1076:0.0000022353)56:0.0022323721)100:0.0515505243)62:0.0307552394,GCA_001507955.1_LGEU01000134.1_1:0.0553504389)92:0.0451571053,GCF_000166095.1_NC_014658.1_793:0.0816652622)99:0.0792693766)100:0.2489601697);
