# Supplementary material for: Divergent methyl-coenzyme M reductase genes in a deep-subseafloor Archaeoglobi
Source: ISME J. 2019 Jan 16;13(5):1269–79. doi: 10.1038/s41396-018-0343-2 (PMC6474303; doi:10.1038/s41396-018-0343-2)
Supplement: Supplementary file 10 — Supplementary_File_7 [file 41396_2018_343_MOESM10_ESM.txt]

>GCA_000007185.1~AE009439.1_702 # 613732 # 614523 # 1 # ID=1_702;partial=00;start_type=ATG;rbs_motif=GGGGG;rbs_spacer=8bp;gc_cont=0.625
------------------MGLKEEMA-EKAQFYPGETDVAENRRKYMNPNYELKKLREIP
DEDIVRLMGHREPGEEYPSVHPPLEEMEEPECPIRELVEPTEGAKAGDRIRYIQFTDSVY
FAPIHPYIRARMYMWRYRGVDTGSLSGRQIIEVRERDLEKIAK-ELLETEIFDPARSGVR
GATVHGHALRLDENGLMFDALRRYRLNEETGEVEYVKDQVGIE---LDEPIPVGAPADED
DLK-ERTTIYRI-DGTPY--------REDEELLQVVQRIHELRTLAGYRPEEAE------
------------------------------------------------------------
------------------------------------------------------------
------------------------------------------------------------
------------------------------------------------------------
----GK------------------------------------------------------
------------------------------------------------------------
------------------------------------------------------------
------------------------------------------------------------
------------------------------------------------------------
-----------
>GCA_000007185.1.renamed.faa~GCA_000007185.1~AE009439.1_702 # 613732 # 614523 # 1 # ID=1_702;partial=00;start_type=ATG;rbs_motif=GGGGG;rbs_spacer=8bp;gc_cont=0.625
------------------MGLKEEMA-EKAQFYPGETDVAENRRKYMNPNYELKKLREIP
DEDIVRLMGHREPGEEYPSVHPPLEEMEEPECPIRELVEPTEGAKAGDRIRYIQFTDSVY
FAPIHPYIRARMYMWRYRGVDTGSLSGRQIIEVRERDLEKIAK-ELLETEIFDPARSGVR
GATVHGHALRLDENGLMFDALRRYRLNEETGEVEYVKDQVGIE---LDEPIPVGAPADED
DLK-ERTTIYRI-DGTPY--------REDEELLQVVQRIHELRTLAGYRPEEAE------
------------------------------------------------------------
------------------------------------------------------------
------------------------------------------------------------
------------------------------------------------------------
----GK------------------------------------------------------
------------------------------------------------------------
------------------------------------------------------------
------------------------------------------------------------
------------------------------------------------------------
-----------
>GCA_000011005.1~AP011532.1_528 # 506855 # 507613 # 1 # ID=1_528;partial=00;start_type=ATG;rbs_motif=AGGAG;rbs_spacer=5-10bp;gc_cont=0.597
------------------------MA-YKAQYYPGKTSVAQNRKKFMDPSYKLEKIRSLS
DDDVVIMLGHRAPGSAYKTIHPPLKEGGEPDDPIRKIVEPTAGAAAGDRIRYCQFTDSMF
YAPAVPYLRSWMAATRYRGVDPGTLSGRQIVEARERDVEKITK-ELMETEVYDAARSGLR
GCTVHGHSLRLNENGMMFDMLQRVVLD-KNGNVYAVKDQVGDP---LDRKVNLGKPMSDA
ELK-KRTTIYFI-GGVPF--------RSDAEVVGWVQRIHNERTKCGFAPKL--------
------------------------------------------------------------
------------------------------------------------------------
------------------------------------------------------------
------------------------------------------------------------
------------------------------------------------------------
------------------------------------------------------------
------------------------------------------------------------
------------------------------------------------------------
------------------------------------------------------------
-----------
>GCA_000014945.1~CP000477.1_588 # 590575 # 591342 # -1 # ID=1_588;partial=00;start_type=ATG;rbs_motif=AGGAGG;rbs_spacer=5-10bp;gc_cont=0.583
------------------------MA-YTPQYYPGNTSVGANRRKHMSG--NLEKLRDIP
EADVVAIMGHRAPGADYPSTHPPLKEMGEPDCPIRQLVEPTPGAAAGDRVRYSQFADSMY
FAPSIPYWRSYWAAINCRGADPGTLSGRQIIEARERDIEAYTK-KLMDSEMTDVARCSMR
GCTVHGHSLRLEENGLMFDMLARTELG-ADGNVYYVKDQVGIP---LDKKINVGKPMSED
ELK-KRTTIFRY-DNVSFGGKVGA--RKFDEALEALHHMWEYRTKWGFRPE---------
------------------------------------------------------------
------------------------------------------------------------
------------------------------------------------------------
------------------------------------------------------------
------------------------------------------------------------
------------------------------------------------------------
------------------------------------------------------------
------------------------------------------------------------
------------------------------------------------------------
-----------
>GCA_000309865.1~AMGN01000010.1_27 # 20538 # 21338 # 1 # ID=10_27;partial=00;start_type=ATG;rbs_motif=GGA/GAG/AGG;rbs_spacer=5-10bp;gc_cont=0.437
------------------------MS-YKPQYTPGETKIAQNRRNHMDPDFEMKKIRSIN
DEDIVSVLGHRNPGESYKSVHPPLDEMDFDEDLMKDLVEPIPGAKEGGRTRYVQFADSMY
NAPAHPYDRARTYMSRFRGVDTGTLSGRQVIEIRELDLEEISK-TLIETEFFDPAKTGLR
GATVHGHSLRLDENGLMFDALQRYVYNEETGKVSYVKDQVGRP---LDTPVDVGEPLDEE
HLK-EITTIYRS-DNVGM--------REDKEALEAVLTIHEARTDGGY--GLGV------
------------------------------------------------------------
------------------------------------------------------------
------------------------------------------------------------
------------------------------------------------------------
----FKN-----------------------------------------------------
------------------------------------------------------------
---------DLKAKL---------------------------------------------
------------------------------------------------------------
------------------------------------------------------------
--GDDK-----
>GCA_000309865.1~AMGN01000020.1_4 # 1625 # 2374 # 1 # ID=20_4;partial=00;start_type=ATG;rbs_motif=AGGAGG;rbs_spacer=5-10bp;gc_cont=0.461
----------------------------MAQYYPGTSKVAENRRRFCNPEIELDKLREIS
DEDVVKILGHRAPGEEYPSVHPPLEEMDEPDDAIREMVEPLDGAKAGDRVRYIQFADSMY
FAPAHPFLRSRAYLCRYRGADAGTLSGRQIIETRERDLEKVSK-ELLETEFFDPARTGFR
GKTVHGHSLRLDEDGMMFDMLRRQVFNKSTGKVEGVKNQIGDE---LDEPVILGEPLDEA
TLK-EKTTIYRK-DGEAY--------RDDADAVEVLHRIHVLRSQGGFCPE---------
------------------------------------------------------------
------------------------------------------------------------
------------------------------------------------------------
------------------------------------------------------------
------------------------------------------------------------
------------------------------------------------------------
------------------------------------------------------------
------------------------------------------------------------
------------------------------------------------------------
-----------
>GCA_000437835.1~FR903863.1_55 # 46797 # 47573 # -1 # ID=17_55;partial=00;start_type=ATG;rbs_motif=AGGAG;rbs_spacer=5-10bp;gc_cont=0.571
-----------------------MAK-YKRQFYPGESVPAKNRRRYMDPKVKLKKLRDVP
MDDVVRIMGHRAPGEAYKSVHPPIEEGKEPKCPIRELVEPIEGAKYGDRVRYIQFTDSVY
FAPISPYQRAWMYMSRYRGVDTGTLSGRQIIEVRERNLEQIAK-ELVDDETFDPALTGIR
GATVHGHACRLDENGLMFDGWQRYVWDDQKKEVVYVKDQVALP---LDRRVSVGKPASMS
DLK-KRTTIFRA-DGVDM--------RDDKEVTDFYIRIHKLRTLGGYRPFDVK------
------------------------------------------------------------
------------------------------------------------------------
------------------------------------------------------------
------------------------------------------------------------
----GE------------------------------------------------------
------------------------------------------------------------
------------------------------------------------------------
------------------------------------------------------------
------------------------------------------------------------
-----------
>GCA_000969925.1~CP009502.1_1736 # 2055771 # 2056517 # -1 # ID=1_1736;partial=00;start_type=ATG;rbs_motif=AGGAG;rbs_spacer=5-10bp;gc_cont=0.507
------------------------MA-YERQFYPGATSVAENRRKHMSG--KLEKLREIS
DEDLTAILGHRAPGSDYPSTHPPLAEMGEPACPIREIVEPTPGAKAGDRVRYVQFTDSMY
NAPATPYFRSYFAAINFRGVDPGTLSGRQIVEARERDMEQCAK-VQMETEITDPALSGMR
GATVHGHSVRLQEDGVMFDMLDRRRLE--GGTIIMDKDQVAIP---LDRKVDLGKPMSSE
EAA-KRTTIYRV-DNVPF--------RDDAEVIEWVQRIFDLRTKYGFQPK---------
------------------------------------------------------------
------------------------------------------------------------
------------------------------------------------------------
------------------------------------------------------------
------------------------------------------------------------
------------------------------------------------------------
------------------------------------------------------------
------------------------------------------------------------
------------------------------------------------------------
-----------
>GCA_001316205.1~BBCW01000006.1_16 # 10915 # 11025 # 1 # ID=6_16;partial=00;start_type=ATG;rbs_motif=AGGAG;rbs_spacer=5-10bp;gc_cont=0.450
------------------------MA-YEAQYYPGATSVGANRRKHMSG--KLEKLRKF-
---------------------------------------PTKT-----------------
------------------------------------------------------------
------------------------------------------------------------
------------------------------------------------------------
------------------------------------------------------------
------------------------------------------------------------
------------------------------------------------------------
------------------------------------------------------------
------------------------------------------------------------
------------------------------------------------------------
------------------------------------------------------------
------------------------------------------------------------
------------------------------------------------------------
-----------
>GCA_001316205.1~BBCW01000006.1_17 # 11091 # 11660 # 1 # ID=6_17;partial=00;start_type=ATG;rbs_motif=None;rbs_spacer=None;gc_cont=0.512
------------------------------------------------------------
--------------------------MGEPACSTRENVAPTPGAAAGDRVRYVQFADSMY
NAPATPYFRSYFAAINFRGVDPGTLSGRQIVEARERDMEQCAK-VQMETEMTDHALAGMR
GATVHGHSVRLQEDGVMFDMLDRRRLE--GGVIIMDKDQVAIP---LDRKVNLGKPMSSE
EAA-KRTTIYRV-DNVAF--------RDDAEVVEWVQRIFDERTIYGFQPK---------
------------------------------------------------------------
------------------------------------------------------------
------------------------------------------------------------
------------------------------------------------------------
------------------------------------------------------------
------------------------------------------------------------
------------------------------------------------------------
------------------------------------------------------------
------------------------------------------------------------
-----------
>GCA_001316305.1~BBEF01000013.1_62 # 49262 # 49831 # 1 # ID=13_62;partial=00;start_type=ATG;rbs_motif=None;rbs_spacer=None;gc_cont=0.493
------------------------------------------------------------
--------------------------MGEPACSTRENVVPTPGAAAGDRVRYIQFADSMY
NAPATPYFRSYFAAINFRGVDPGTLSGRQIVEARERDMEQCAK-VQMETEITDHALAGVR
GATVHGHSVRLQEDGVMFDMLDRRRLE--NGTIIMDKDQVAIP---LDRKVDLGKPMSSE
EAA-KRTTIYRV-DNVAF--------RDDKEVVEWVHRIFDQRTKFGFQPK---------
------------------------------------------------------------
------------------------------------------------------------
------------------------------------------------------------
------------------------------------------------------------
------------------------------------------------------------
------------------------------------------------------------
------------------------------------------------------------
------------------------------------------------------------
------------------------------------------------------------
-----------
>GCA_001316325.1~BBES01000001.1_96 # 58551 # 58991 # 1 # ID=1_96;partial=00;start_type=ATG;rbs_motif=GGA/GAG/AGG;rbs_spacer=5-10bp;gc_cont=0.420
------------------------MS-YKPQYTPGETKIAQNRRNHLDPDFEMKKIRSIN
DEDIVSVLGHRNPGESYKSVHPPLDEMDFDEDMMKDLVEPIPGAKEGGRTRYIQFTDSVY
NAPAHPYDRARTYMSRFRGVDTGTLSGRQVIEIRELDLEKNFQ-TIIRNRIL--------
------------------------------------------------------------
------------------------------------------------------------
------------------------------------------------------------
------------------------------------------------------------
------------------------------------------------------------
------------------------------------------------------------
------------------------------------------------------------
------------------------------------------------------------
------------------------------------------------------------
------------------------------------------------------------
------------------------------------------------------------
-----------
>GCA_001316325.1~BBES01000001.1_97 # 59062 # 59352 # 1 # ID=1_97;partial=00;start_type=ATG;rbs_motif=None;rbs_spacer=None;gc_cont=0.433
------------------------------------------------------------
------------------------------------------------------------
------------------------------------------------------------
----------------MFDALQRYVYNEETGKVSYVKDQVGRP---LDTPVDVGEPLDEE
HLK-EITTIYRS-DNVSM--------RDDKEALEAVLTIHQTRTDGGF--GLGV------
------------------------------------------------------------
------------------------------------------------------------
------------------------------------------------------------
------------------------------------------------------------
----FKD-----------------------------------------------------
------------------------------------------------------------
---------DLKAKL---------------------------------------------
------------------------------------------------------------
------------------------------------------------------------
--GDDK-----
>GCA_001316325.1~BBES01000007.1_38 # 31437 # 32093 # -1 # ID=7_38;partial=00;start_type=ATG;rbs_motif=AGGAGG;rbs_spacer=5-10bp;gc_cont=0.446
----------------------------MAQYYPGTSKVAENRRRFCDPNVELEKLREIS
DEDIVKILGHRAPGEEYPSVHPPLEEMDEPDDAIREMVEPLDGAKAGDRVRYIQFADSMY
FAPAHPFLRSRAYLCRYRGADAGTLSGRQIIETRERDLEKVSK-ELLETEFFDPARTGFR
GKTVHGHSLRLDEDGMMFDMLRRQVFNKSTGKVEGVKNQIGDE---LDEPVILGEPLDEA
TLK-EKN-----------------------------HHLP--------------------
------------------------------------------------------------
------------------------------------------------------------
------------------------------------------------------------
------------------------------------------------------------
------------------------------------------------------------
------------------------------------------------------------
------------------------------------------------------------
------------------------------------------------------------
------------------------------------------------------------
-----------
>GCA_001317315.1~LKCM01000102.1_20 # 16176 # 16925 # -1 # ID=102_20;partial=00;start_type=ATG;rbs_motif=AGGAGG;rbs_spacer=5-10bp;gc_cont=0.457
------------------------MA-YKPQYYPGSTSVAKNRRKFMSD--DVEKMRDIS
DEDLTALLGHRAPGSDYPSTHPPLSEIGEPACPVREVVEPTPGAAAGDRMRYVQFADSMY
NGPAVPYWRSYHAAINFRGVDPGTLSGRQVNEMRERDMEEYAK-RQSETEITDWGLAGMR
GCTVHGHSLRLQEDGVMFDMLDRRRLE--GGVIVSDKDQVGVP---IDRKVNLGKPMSEA
EAA-KRTTIYRV-DNVAF--------RSDKEVIEHVQRVWELRTKYGFVPKA--------
------------------------------------------------------------
------------------------------------------------------------
------------------------------------------------------------
------------------------------------------------------------
------------------------------------------------------------
------------------------------------------------------------
------------------------------------------------------------
------------------------------------------------------------
------------------------------------------------------------
-----------
>GCA_001399795.1~LIHK01000056.1_161 # 146815 # 147633 # 1 # ID=13_161;partial=00;start_type=TTG;rbs_motif=GGA/GAG/AGG;rbs_spacer=5-10bp;gc_cont=0.446
------MKVMHVASEKREEK----SE-FEPQIYPGQDEVSERRRKLWDKRRRLTKYRDVP
DDDITRLLGHRPVGALYVSVHPPLDELIEPYDPIKSLVAPTPGARAGDRIRFAQFSDSFW
HPPITPYARQRLYFNRLRGVDVVTYSGRTMLEMRERDLETAVK-PLIETEVFNPARTSLK
GITIHGHSLRLDEDGLMFDARRRFVYDKETGEVVYIKDQFGKV---LDRPVPVGRPPSEE
ECR-KLSITYSW-DTRQF--------KSRTEVIELISRVANMRVLAGFNPESINE-----
------------------------------------------------------------
------------------------------------------------------------
------------------------------------------------------------
------------------------------------------------------------
EI----------------------------------------------------------
------------------------------------------------------------
------------------------------------------------------------
------------------------------------------------------------
------------------------------------------------------------
-----------
>GCA_001399805.1~LIHJ01000018.1_9 # 5724 # 6527 # 1 # ID=24_9;partial=00;start_type=ATG;rbs_motif=GGA/GAG/AGG;rbs_spacer=5-10bp;gc_cont=0.507
-----------MPSEEKPEK----KE-FEPQIYPGADEVSERRKKLWDKRRRLAKYREVP
DDDLTRLLGHRAVGALYVSVHPPLEELIEPYDPIKNLVVPTPGARAGDRIRFVQFSDSFW
HPPITPYARARLYFNRFRGIDTVVYSGRCILEMRERDLEEALK-TLIETEVFNPARTALK
GITIHGHSLRLDEDGLMFDARRRFVYDKDTGEVSYIKDQLGRV---LDQPVPVGRPLREE
ECR-KLAVTYSW-DTHPF--------KSRTEVLETISRNAKMRVMAGYNPESITD-----
------------------------------------------------------------
------------------------------------------------------------
------------------------------------------------------------
------------------------------------------------------------
QM----------------------------------------------------------
------------------------------------------------------------
------------------------------------------------------------
------------------------------------------------------------
------------------------------------------------------------
-----------
>GCA_001412335.1~LKUF01000111.1_2 # 1265 # 2029 # -1 # ID=111_2;partial=00;start_type=ATG;rbs_motif=AGGAG;rbs_spacer=5-10bp;gc_cont=0.597
------------------------MA-YKPQYGPGSSKVAENRRKYMDPSHKLEKLRDAT
DEDVVLLMGHRAPGAAYPTAHPPLAEQQEPDCPIRKMVTPTDGAKAGDRVRYIQFADSMF
FAPSQPYERTYLECYRFRGIDPGTLSGRQIVECRERDLEKYAK-ELINTELFDPARVGIR
GATVHGHSLRLAEDGMMFDMLQRCILDKKAGVVKYVKNQIGEP---LDKEVKVGKPMDDK
WLK-AHTTIFHSLGGVPY--------RDDAEYIEWVQRIHSLRTKYGFMPKE--------
------------------------------------------------------------
------------------------------------------------------------
------------------------------------------------------------
------------------------------------------------------------
------------------------------------------------------------
------------------------------------------------------------
------------------------------------------------------------
------------------------------------------------------------
------------------------------------------------------------
-----------
>GCA_001412355.1~LKUD01000066.1_2 # 623 # 1384 # -1 # ID=66_2;partial=00;start_type=ATG;rbs_motif=GGAG/GAGG;rbs_spacer=5-10bp;gc_cont=0.597
------------------------MA-YKPQYGPGTSIVAENRRRQMNPGVQLEKVRDVT
DEDVVLILGHRAPGSAYPTSHPPLAEQQEPECPIRKLVTATDGAKAGDRVRYIQFADSMF
NAPSQPYQRTYTECYRFRGIDPGTLSGRQIVECRERDLEKYSK-FLIETEMYDPARVGIR
GATVHGHSLRLAEDGMMFDMLQRSLLG-DDGVVRYVKNQIGEP---LDRAVAVGKPMDEA
WMK-KHSTIFHSLVGVAY--------RDDAEYIEYIQRIHSLRTKYGFMPKE--------
------------------------------------------------------------
------------------------------------------------------------
------------------------------------------------------------
------------------------------------------------------------
------------------------------------------------------------
------------------------------------------------------------
------------------------------------------------------------
------------------------------------------------------------
------------------------------------------------------------
-----------
>GCA_001421175.1~LJKL01000008.1_34 # 27364 # 27576 # -1 # ID=6_34;partial=00;start_type=GTG;rbs_motif=None;rbs_spacer=None;gc_cont=0.531
------------------------------------------------------------
------------------------------------------------------------
------------------------------------------------------------
---------------------------------MYVKDQVALP---LDRRISVGKPAKME
DLK-KRTTIFRE-DGVDM--------KDDKEVTMYGLRIHKLRTFAGFQPFNVK------
------------------------------------------------------------
------------------------------------------------------------
------------------------------------------------------------
------------------------------------------------------------
----GV------------------------------------------------------
------------------------------------------------------------
------------------------------------------------------------
------------------------------------------------------------
------------------------------------------------------------
-----------
>GCA_001421175.1~LJKL01000008.1_35 # 27555 # 28136 # -1 # ID=6_35;partial=00;start_type=ATG;rbs_motif=GGAG/GAGG;rbs_spacer=5-10bp;gc_cont=0.564
------------------------MA-YKRQFYPGKSIPAANRRRYLDPKQNLKKLRDIP
MDDVVRIMGHRNPGEDYKSIHPPIEEGNEPDCPIRQLVTPIEGAKKGDRVRYIQFADSVY
FAPISPYQRAWMYLSRYRGLDTGTLSGRQIIEMRERDLEKLAK-EMIDNETFDPALTGIR
GATVHGHACRLDEHG---------------------------------SCSTHGRGTSGT
TRP-KRSCMSR-------------------------IR----------------------
------------------------------------------------------------
------------------------------------------------------------
------------------------------------------------------------
------------------------------------------------------------
------------------------------------------------------------
------------------------------------------------------------
------------------------------------------------------------
------------------------------------------------------------
------------------------------------------------------------
-----------
>GCA_001421185.1~LJKK01000123.1_53 # 46987 # 47760 # -1 # ID=11_53;partial=00;start_type=ATG;rbs_motif=GGA/GAG/AGG;rbs_spacer=5-10bp;gc_cont=0.597
------------------------MA-YKRQFYPGESQVAKNRRRYMDPSEKLKKLRDVA
MDDVIRILGHRAPGEDYKSIHPPLAEGNEPEDLIRKLVVPIEGAKAGDRIRYIQFTDSVY
FAPMVPYLRAWMYMTRIRGFDTGTLSGRQIIEMRERDLEKVSK-EFIDNETFDPAKTGIR
GATVHGHACRLDENGLMFDAWQRYRWNAKKGEVEYVKDQVALP---LDKPISVGKPLPEA
DLK-KMTTIFRA-DGVDM--------RDDPEVMAINLRIHRLRTLCGYQAYALK------
------------------------------------------------------------
------------------------------------------------------------
------------------------------------------------------------
------------------------------------------------------------
----GE------------------------------------------------------
------------------------------------------------------------
------------------------------------------------------------
------------------------------------------------------------
------------------------------------------------------------
-----------
>GCA_001507955.1~LGEU01000134.1_4 # 2097 # 2855 # 1 # ID=5_4;partial=00;start_type=ATG;rbs_motif=GGAGG;rbs_spacer=5-10bp;gc_cont=0.449
----------------------------MAQFYPGKTKIAENRRKFMNPEAELEKLREVS
DEDVVWILGHRAPGEEYPSVHPPLEELDEPEDPIRELVEPLDGAKAGDRVRYIQFTDSMY
NAPAQPYVRSRAYMWRFRGADAGTLSGRQIIETRERDLEKLSK-ELIETEFFDPARSGIR
GKTVHGHSLRLDENGMMFDMLRRQIYNPDTGKVEAVKNQIGDE---LDEPIDLGEPLDEE
TLK-EKTTIYRG-DNIAY--------RDDEPVVEVTQRIHVLRSQAGFLPEEIK------
------------------------------------------------------------
------------------------------------------------------------
------------------------------------------------------------
------------------------------------------------------------
------------------------------------------------------------
------------------------------------------------------------
------------------------------------------------------------
------------------------------------------------------------
------------------------------------------------------------
-----------
>GCA_001507975.1~LGEW01000002.1_71 # 80126 # 80872 # 1 # ID=36_71;partial=00;start_type=ATG;rbs_motif=AGGAG;rbs_spacer=5-10bp;gc_cont=0.590
------------------------MA-YEPQYYPGNTSVAQNRRKHMSG--NVEKLREIS
DEDLTAILGHRAPGSDYPSTHPPLAEMGEPDCPIREIVEPTPGAAAGDRIRYVQWTDSMY
NAPATPYWRSYYAAINHRGVDPGTLSGRQIVEARERDVEVYGK-MSIETEMTCPALAGLR
GATVHGHSCRLQEDGVMFDMLDRRRLE--GGTIIMDKDQVGVP---LDRKVDLGKPMSEE
EAA-KRTTIYRV-DNVPF--------RSDSEVVEWVQRIWELRTRYGFQPQ---------
------------------------------------------------------------
------------------------------------------------------------
------------------------------------------------------------
------------------------------------------------------------
------------------------------------------------------------
------------------------------------------------------------
------------------------------------------------------------
------------------------------------------------------------
------------------------------------------------------------
-----------
>GCA_001508185.1~LGFK01000018.1_12 # 10369 # 11115 # 1 # ID=2_12;partial=00;start_type=ATG;rbs_motif=AGGAG;rbs_spacer=5-10bp;gc_cont=0.590
------------------------MA-YEPQYYPGNTSVAQNRRKHMSG--NVEKLREIS
DEDLTAILGHRAPGSDYPSTHPPLAEMGEPDCPIREIVEPTPGAAAGDRIRYVQWTDSMY
NAPATPYWRSYYAAINHRGVDPGTLSGRQIVEARERDVEVYGK-MSIETEMTCPALAGLR
GATVHGHSCRLQEDGVMFDMLDRRRLE--GGTIIMDKDQVGVP---LDRKVDLGKPMSEE
EAA-KRTTIYRV-DNVPF--------RSDSEVVEWVQRIWELRTRYGFQPQ---------
------------------------------------------------------------
------------------------------------------------------------
------------------------------------------------------------
------------------------------------------------------------
------------------------------------------------------------
------------------------------------------------------------
------------------------------------------------------------
------------------------------------------------------------
------------------------------------------------------------
-----------
>GCA_001508615.1~LGHB01000045.1_12 # 12309 # 12950 # -1 # ID=52_12;partial=00;start_type=ATG;rbs_motif=AGGAGG;rbs_spacer=5-10bp;gc_cont=0.584
------------------------MA-YKPQYYPGTTSVGENRRKHCSG--DLEKLRDIS
DADIVTIMGHRAPGADYPSTHPPLAEMGEPDCPIRQLVEPTPGAAAGDRIRYSQFTDSMY
NAPAIPYFRSYWGAINCRGCDPGTLSGRQIIEARERDIEQYTK-VQMDSEMTDPALATMR
GCTVHGHSLRLDEDGMMFDMLARTELG-SDGNVYYVKDQVGIP---LDTCGSAEASGDSG
QSKWW-------------------------------------------------------
------------------------------------------------------------
------------------------------------------------------------
------------------------------------------------------------
------------------------------------------------------------
------------------------------------------------------------
------------------------------------------------------------
------------------------------------------------------------
------------------------------------------------------------
------------------------------------------------------------
-----------
>GCA_001508665.1~LGHE01000059.1_9 # 6283 # 7047 # -1 # ID=72_9;partial=00;start_type=ATG;rbs_motif=AGGA/GGAG/GAGG;rbs_spacer=11-12bp;gc_cont=0.617
------------------------MA-YKPQYGPGTSIVAENRRKQMNPGQKLEKVRSVT
DEDIVLILGHRAPGSAYPSAHPPLAEQQEPNCPMRKLVKPTEGATAGDRVRYIQFADSMF
NAPSQPYQRTYTECYRFRGIDPGTLSGRQIVECRERDLEKYSK-ELIETEMFDPALVGIR
GATVHGHSLRLAEDGMMFDMLQRDVLG-EDGIVKYVKNQIGEP---LDRAVAVGKPMDQK
WLK-AHTTIFHSLVGTSY--------RDDTEYVEYIQRIHSLRTKYGFMPKEE-------
------------------------------------------------------------
------------------------------------------------------------
------------------------------------------------------------
------------------------------------------------------------
------------------------------------------------------------
------------------------------------------------------------
------------------------------------------------------------
------------------------------------------------------------
------------------------------------------------------------
-----------
>GCA_001508665.1~LGHE01000182.1_1 # 3 # 356 # -1 # ID=199_1;partial=10;start_type=ATG;rbs_motif=AGGA/GGAG/GAGG;rbs_spacer=11-12bp;gc_cont=0.621
------------------------MA-YKPQYGPGTSNVAANRRKQMDPSQKLEKMRDVT
DEDIVLILGHRAPGAAYPTAHPPLAEQQEPDCPIRKIVTPTDGAKAGDRVRYIQFTDSMF
FAPCHPYQRSYTECYRFRGIDPG-------------------------------------
------------------------------------------------------------
------------------------------------------------------------
------------------------------------------------------------
------------------------------------------------------------
------------------------------------------------------------
------------------------------------------------------------
------------------------------------------------------------
------------------------------------------------------------
------------------------------------------------------------
------------------------------------------------------------
------------------------------------------------------------
-----------
>GCA_001509255.1~LGGD01000127.1_5 # 4078 # 4842 # 1 # ID=204_5;partial=00;start_type=ATG;rbs_motif=AGGA/GGAG/GAGG;rbs_spacer=11-12bp;gc_cont=0.617
------------------------MA-YKPQYGPGTSIVAENRRKQMNPGQKLEKVRSVT
DEDIVLILGHRAPGSAYPSAHPPLAEQQEPNCPMRKLVKPTEGATAGDRVRYIQFADSMF
NAPSQPYQRTYTECYRFRGIDPGTLSGRQIVECRERDLEKYSK-ELIETEMFDPALVGIR
GATVHGHSLRLAEDGMMFDMLQRDVLG-EDGIVKYVKNQIGEP---LDRAVAVGKPMDQK
WLK-AHTTIFHSLVGTSY--------RDDTEYVEYIQRIHSLRTKYGFMPKEE-------
------------------------------------------------------------
------------------------------------------------------------
------------------------------------------------------------
------------------------------------------------------------
------------------------------------------------------------
------------------------------------------------------------
------------------------------------------------------------
------------------------------------------------------------
------------------------------------------------------------
-----------
>GCA_001509375.1~LGFT01000104.1_2 # 321 # 995 # -1 # ID=110_2;partial=00;start_type=ATG;rbs_motif=AGGAGG;rbs_spacer=5-10bp;gc_cont=0.569
------------------------MA-YKPQYYPGTTSVGENRRKHCSG--DLEKLRDIS
DADIVTIMGHRAPGADYPSTHPPLAEMGEPDCPIRQLVEPTPGAAAGDRIRYSQFTDSMY
NAPAIPYFRSYWGAINCRGCDPGTLSGRQIIEARERDIEQYTK-VQMDSEMTDPALATMR
GCTVHGHSLRLDEDGMMFDMLARTELG-SDGNVYYVKDQVGIPHVGAQKQVGIQARVNGG
EIRWERFTLKSC-S----------------------------------------------
------------------------------------------------------------
------------------------------------------------------------
------------------------------------------------------------
------------------------------------------------------------
------------------------------------------------------------
------------------------------------------------------------
------------------------------------------------------------
------------------------------------------------------------
------------------------------------------------------------
-----------
>GCA_001509375.1~LGFT01000105.1_3 # 1901 # 2674 # 1 # ID=111_3;partial=00;start_type=ATG;rbs_motif=AGGAGG;rbs_spacer=5-10bp;gc_cont=0.589
------------------------MA-YKPQYYPGNTSIGANRRKHMSG--DLEKLRDIS
DADIVAIMGHRAPGADYPSTHPPLAEMGEPDCPVRQLVTPTPGAAAGDRIRYSQFTDSMY
NAPAIPYWRSYWGAINCRGCDPGTLSGRQIIEARERDIEEYTK-VQMDSEMTDPALATMR
GCTVHGHSLRLDEDGMMFDMLARTELG-SDGNVYYAKDQVGIP---LDKKINAGKPMSEA
ETA-KRTTIFRC-DNISFGGPCTAESRSFDEGLVALHHMWERRSKWGFRPE---------
------------------------------------------------------------
------------------------------------------------------------
------------------------------------------------------------
------------------------------------------------------------
------------------------------------------------------------
------------------------------------------------------------
------------------------------------------------------------
------------------------------------------------------------
------------------------------------------------------------
-----------
>GCA_001512385.1~LFRO01000055.1_19 # 17480 # 17971 # 1 # ID=41_19;partial=00;start_type=ATG;rbs_motif=None;rbs_spacer=None;gc_cont=0.634
------------------------MA-YTPQYGPGTSIVAENRRKQMNPNHKLEKVRSVT
DEDIVLILGHRAPGSAYPSAHPPLAEQQEPDCPMRKLVKPTEGAKAGDRIRYIQFADSMF
NAPSQPYQRTYAEMYRFRGIDPGTLSGRQIVECRERDLEKYAK-ELIETXXASVVR----
----------------------------PCTVTRSVSQKTA-------------------
------------------------------------------------------------
------------------------------------------------------------
------------------------------------------------------------
------------------------------------------------------------
------------------------------------------------------------
------------------------------------------------------------
------------------------------------------------------------
------------------------------------------------------------
------------------------------------------------------------
------------------------------------------------------------
-----------
>GCA_001512385.1~LFRO01000055.1_20 # 17968 # 18225 # 1 # ID=41_20;partial=00;start_type=ATG;rbs_motif=None;rbs_spacer=None;gc_cont=0.605
------------------------------------------------------------
------------------------------------------------------------
------------------------------------------------------------
---------------MMFDALQRCVLG-EDGVVRYVKNQIGEP---LDREVAVGKPMDEN
WLK-AHTTIFHSLVGTAF--------RDDAEYIEYVQRIHSLRTKYGFMPKEE-------
------------------------------------------------------------
------------------------------------------------------------
------------------------------------------------------------
------------------------------------------------------------
------------------------------------------------------------
------------------------------------------------------------
------------------------------------------------------------
------------------------------------------------------------
------------------------------------------------------------
-----------
>GCA_001512385.1~LFRO01000030.1_1 # 33 # 290 # -1 # ID=65_1;partial=00;start_type=ATG;rbs_motif=GAG;rbs_spacer=6bp;gc_cont=0.601
------------------------------------------------------------
------------------------------------------------------------
------------------------------------------------------------
---------------MMFDMLQRSVLG-EDGVVRYVKNQIGEP---LDRAVAVGKPMDEN
WLK-AHTTIFHSLGGTPF--------RDDAEYIEYVQRIHTLRTKYGFMPKEE-------
------------------------------------------------------------
------------------------------------------------------------
------------------------------------------------------------
------------------------------------------------------------
------------------------------------------------------------
------------------------------------------------------------
------------------------------------------------------------
------------------------------------------------------------
------------------------------------------------------------
-----------
>GCA_001512965.1~LFRW01000043.1_38 # 34149 # 34922 # -1 # ID=16_38;partial=00;start_type=ATG;rbs_motif=GGA/GAG/AGG;rbs_spacer=5-10bp;gc_cont=0.587
------------------------MA-YKRQFYPGESQVAKNRRRYMDPSEKLKKLRDVA
MDDVIRILGHRAPGEDYKSIHPPLAEGSEPEDLIRQLVTPIEGAKAGDRIRYVQFTDSVY
FAPMVPYLRAWMYMTRIRGFDTGTLSGRQIIEMRERDLEKVSK-ELIDNETFDPAKTGIR
GATVHGHACRLDENGLMFDAWQRYRWNAKTGEVEYVKDQVALP---LDKPISVGKPLPEA
DLK-NMTTIFRA-DGVDM--------RDDPEVMAINLRIHRLRTLCGYQAYALK------
------------------------------------------------------------
------------------------------------------------------------
------------------------------------------------------------
------------------------------------------------------------
----GE------------------------------------------------------
------------------------------------------------------------
------------------------------------------------------------
------------------------------------------------------------
------------------------------------------------------------
-----------
>GCA_001563305.1~CP013703.1_618 # 616328 # 617098 # 1 # ID=1_618;partial=00;start_type=ATG;rbs_motif=GTG;rbs_spacer=6bp;gc_cont=0.547
------------------------MA-YKRQFYPGSSTPAKNRRRYMDPKVKLKKLRDVP
MDDVIRIMGHRNPGEDYKSIHPPIEEGKEPECPIRKLVVPIEGAKKGDRIRYIQFTDSVY
FAPISPYQRAWMYLSRYRGVDTGTLSGRQIIEVRERNLEVMAK-EMIDNETFDPALTGIR
GATVHGHACRLDENGLMFDGWQRYIWDAKKKEVVYVKDQVALP---LDRKISVGKPATQA
DLK-KRTTIFRA-DGVDM--------RDDKEVTMYGLRIHKLRTLGGYQPWAFKE-----
------------------------------------------------------------
------------------------------------------------------------
------------------------------------------------------------
------------------------------------------------------------
------------------------------------------------------------
------------------------------------------------------------
------------------------------------------------------------
------------------------------------------------------------
------------------------------------------------------------
-----------
>GCA_001577565.1~LSRV01000012.1_9 # 9428 # 10177 # -1 # ID=85_9;partial=00;start_type=ATG;rbs_motif=AGGAG;rbs_spacer=5-10bp;gc_cont=0.497
------------------------MA-YEPQYYPGATSVAENRRKHMSG--KVEKLRDIS
DEDLTLILGHRAPGSDYPSTHPPLAEMGEPEDSVRELVEPTPGAKAGDRVRYVQFVDSMY
NAPSTPYFRSYAAAINFRGVDPGTLSGRQVVEARERDMEELAK-FQIETEMTCPALAGLR
GATVHGHSLRLPEDGVMFDMLERVRKE--GDNIIMHKDQVGRP---IDKKVNLGKPMSEE
EAA-KRTTIYRV-DNVAF--------RDDDEVIEWVQRVFDQRTIYGFKPEN--------
------------------------------------------------------------
------------------------------------------------------------
------------------------------------------------------------
------------------------------------------------------------
------------------------------------------------------------
------------------------------------------------------------
------------------------------------------------------------
------------------------------------------------------------
------------------------------------------------------------
-----------
>GCA_001587575.1~LNJC01000051.1_6 # 4058 # 4831 # -1 # ID=51_6;partial=00;start_type=ATG;rbs_motif=AGGAGG;rbs_spacer=5-10bp;gc_cont=0.406
------------------------MA-YKAQFHPGKSDPSKNRRKYMDPSYKLQKIRSVS
DEDVVRVLGHRQPGEDYKSVHPPLEEMGEPECPIRELVEPTPGAKAGDRIRYVQFTDSVY
FAPISPYQRSWMYSYRYRGMDSGTLSGRHVVEARERDVEAIAK-ELIESETFDAARTGIR
GRTVHGHALRLDENGIMFDAMQRYVFDKSTGEVKYVKDMVGEP---IPAPISVGKPLSED
ELK-KRTTIYRA-DGVTI--------KQDEEVLQMVQNVHWERSFGGFEPFKEA------
------------------------------------------------------------
------------------------------------------------------------
------------------------------------------------------------
------------------------------------------------------------
----KF------------------------------------------------------
------------------------------------------------------------
------------------------------------------------------------
------------------------------------------------------------
------------------------------------------------------------
-----------
>GCA_001587595.1~LNJB01000002.1_55 # 48821 # 49594 # -1 # ID=2_55;partial=00;start_type=ATG;rbs_motif=AGGAGG;rbs_spacer=5-10bp;gc_cont=0.413
------------------------MT-YKAQFFPGKSDPSKNRRKYMDPSYKLQKIRSVS
DEDIVRVLGHREPGEDYKSVHPPLEEMGEPECPIRELVEPTPGAKAGDRIRYVQFTDSVY
FAPISPYQRSWMYSYRYRGMDSGTLSGRHVVEARERDVEAIAK-EIIESETFDAARTGIR
GRTVHGHALRLDENGIMFDAMQRYVFNKSTGEVQYVKNMVGEP---IPAPISVGKPLPED
ELK-KRTTIFRA-DGVTI--------RDDAEVLQMVQNVHWERSFGGFEPYREA------
------------------------------------------------------------
------------------------------------------------------------
------------------------------------------------------------
------------------------------------------------------------
----KF------------------------------------------------------
------------------------------------------------------------
------------------------------------------------------------
------------------------------------------------------------
------------------------------------------------------------
-----------
>GCA_001587605.1~LNJD01000003.1_58 # 51204 # 51977 # -1 # ID=3_58;partial=00;start_type=ATG;rbs_motif=GGAGG;rbs_spacer=5-10bp;gc_cont=0.413
------------------------MT-YKAQFFPGKSDPSKNRRKYMDPSYKLQKIRSVS
DEDIVRVLGHREPGEDYKSVHPPLEEMGEPECPIRELVEPTPGAKAGDRIRYVQFTDSVY
FAPISPYQRSWMYSYRYRGMDSGTLSGRHVVEARERDVEAIAK-EIIESETFDAARTGIR
GRTVHGHALRLDENGIMFDAMQRYVFNKSTGEVQYVKNMVGEP---IPAPISVGKPLPED
ELK-KRTTIFRA-DGVTI--------RDDAEVLQMVQNVHWERSFGGFEPYREA------
------------------------------------------------------------
------------------------------------------------------------
------------------------------------------------------------
------------------------------------------------------------
----KF------------------------------------------------------
------------------------------------------------------------
------------------------------------------------------------
------------------------------------------------------------
------------------------------------------------------------
-----------
>GCA_001587635.1~LNJE01000007.1_20 # 19723 # 20496 # -1 # ID=7_20;partial=00;start_type=ATG;rbs_motif=AGGAGG;rbs_spacer=5-10bp;gc_cont=0.413
------------------------MT-YKAQFFPGKSDPSKNRRKYMDPSYKLQKIRSVS
DEDIVRVLGHREPGEDYKSVHPPLEEMGEPECPIRELVEPTPGAKAGDRIRYVQFTDSVY
FAPISPYQRSWMYSYRYRGMDSGTLSGRHVVEARERDVEAIAK-EIIESETFDAARTGIR
GRTVHGHALRLDENGIMFDAMQRYVFNKSTGEVQYVKNMVGEP---IPAPISVGKPLPED
ELK-KRTTIFRA-DGVTI--------RDDAEVLQMVQNVHWERSFGGFEPYREA------
------------------------------------------------------------
------------------------------------------------------------
------------------------------------------------------------
------------------------------------------------------------
----KF------------------------------------------------------
------------------------------------------------------------
------------------------------------------------------------
------------------------------------------------------------
------------------------------------------------------------
-----------
>GCA_001587655.1~LNGE01000012.1_40 # 35654 # 36427 # -1 # ID=12_40;partial=00;start_type=ATG;rbs_motif=AGGAGG;rbs_spacer=5-10bp;gc_cont=0.406
------------------------MA-YKAQFHPGKSDPSKNRRKYMDPSYKLQKIRSVS
DEDVVRVLGHRQPGEDYKSVHPPLEEMGEPECPIRELVEPTPGAKAGDRIRYVQFTDSVY
FAPISPYQRSWMYSYRYRGMDSGTLSGRHVVEARERDVEAIAK-ELIESETFDAARTGIR
GRTVHGHALRLDENGIMFDAMQRYVFDKSTGEVKYVKDMVGEP---IPAPISVGKPLSED
ELK-KRTTIYRA-DGVTI--------KQDEEVLQMVQNVHWERSFGGFEPFKEA------
------------------------------------------------------------
------------------------------------------------------------
------------------------------------------------------------
------------------------------------------------------------
----KF------------------------------------------------------
------------------------------------------------------------
------------------------------------------------------------
------------------------------------------------------------
------------------------------------------------------------
-----------
>GCA_001587675.1~LNGD01000052.1_9 # 8798 # 9571 # -1 # ID=52_9;partial=00;start_type=ATG;rbs_motif=AGGAGG;rbs_spacer=5-10bp;gc_cont=0.413
------------------------MA-YKAQFHPGNSEPSKNRKKYMDPTYKLQKLRSVS
DEDIVRLLGHREPGEDYKSVHPPLEEMGEPECPIRELVEPTPGAKAGDRIRYVQFTDSVY
FAPISPYQRSWMYSYRYRGMDSGTLSGRHVVEARERDVEAIAK-ELIESETFDAARTGIR
GRTVHGHALRLDENGIMFDAMQRYVFDKSSGEVKYVKNMVGEE---IPAPISVGKPLSED
ELK-KRTTIYRA-DGVTI--------KQDAEVLQMVQNVHWERSFGGFEPFKEA------
------------------------------------------------------------
------------------------------------------------------------
------------------------------------------------------------
------------------------------------------------------------
----KF------------------------------------------------------
------------------------------------------------------------
------------------------------------------------------------
------------------------------------------------------------
------------------------------------------------------------
-----------
>GCA_001587695.1~LNGF01000014.1_2 # 333 # 1106 # 1 # ID=14_2;partial=00;start_type=ATG;rbs_motif=AGGAGG;rbs_spacer=5-10bp;gc_cont=0.406
------------------------MA-YKAQFHPGKSDPSKNRRKYMDPSYKLQKIRSVS
DEDVVRVLGHRQPGEDYKSVHPPLEEMGEPECPIRELVEPTPGAKAGDRIRYVQFTDSVY
FAPISPYQRSWMYSYRYRGMDSGTLSGRHVVEARERDVEAIAK-ELIESETFDAARTGIR
GRTVHGHALRLDENGIMFDAMQRYVFDKSTGEVKYVKDMVGEP---IPAPISVGKPLSED
ELK-KRTTIYRA-DGVTI--------KQDEEVLQMVQNVHWERSFGGFEPFKEA------
------------------------------------------------------------
------------------------------------------------------------
------------------------------------------------------------
------------------------------------------------------------
----KF------------------------------------------------------
------------------------------------------------------------
------------------------------------------------------------
------------------------------------------------------------
------------------------------------------------------------
-----------
>GCA_001587715.1~LNGC01000006.1_29 # 24857 # 25630 # -1 # ID=6_29;partial=00;start_type=ATG;rbs_motif=AGGAGG;rbs_spacer=5-10bp;gc_cont=0.412
------------------------MG-YKAQFHPGTSDPSKNRKKYMDPAYKLQKIRSVS
DEDVVRVLGHRQPGEDYKSVHPPLEEMGEPECPIRELVEPTPGAKAGDRIRYVQFTDSVY
FAPISPYQRSWMYSYRYRGMDSGTLSGRHVVEARERDVEAIAK-ELIESETFDAARTGIR
GRTVHGHALRLDENGIMFDAMQRYVFDKSTGEVKYVKDMVGEP---VPAPISVGKPLSEN
ELK-TRTTIYRA-DGITI--------KQDAEVLQMVQNVHWERSFGGFEPFKEA------
------------------------------------------------------------
------------------------------------------------------------
------------------------------------------------------------
------------------------------------------------------------
----KF------------------------------------------------------
------------------------------------------------------------
------------------------------------------------------------
------------------------------------------------------------
------------------------------------------------------------
-----------
>GCA_001602645.1~LUYE01000004.1_50 # 32676 # 33449 # 1 # ID=21_50;partial=00;start_type=ATG;rbs_motif=AGGAGG;rbs_spacer=5-10bp;gc_cont=0.614
------------------------MA-YKPQYYPGTTSVGKNRRKHMSG--DLEKLRDIS
DADVVTIMGHRAPGADYPSTHPPLAEMGEPDCPIRQIVTPTPGAAAGDRIRYSQFADSMY
NAPAIPYFRSYWAAINCRGSDPGTLSGRQIVEARERDIEQYTK-IMMDTEMCDPALATMR
GCTVHGHSLRLDEDGMMFDMLARTELG-SDGNVYYVKDQVGIP---LDRKVNAGKPMSEA
EAK-KRTTIFRC-DNVSFGGPCTADKRTLDEGLVTLHHMWERRSKWGFRPE---------
------------------------------------------------------------
------------------------------------------------------------
------------------------------------------------------------
------------------------------------------------------------
------------------------------------------------------------
------------------------------------------------------------
------------------------------------------------------------
------------------------------------------------------------
------------------------------------------------------------
-----------
>GCA_001603225.1~LUYH01000181.1_3 # 2051 # 2818 # 1 # ID=229_3;partial=00;start_type=ATG;rbs_motif=AGGAG;rbs_spacer=5-10bp;gc_cont=0.581
------------------------MA-YTPQFYPGSTSVGINRRKHMSG--NVEKLRDIP
EADVVAVMGHRAPGADYSSTHPPLKEMGEPDCPIRQIVAPTAGAAAGDRVRYSQWTDSMY
FAPSIPYFRSYWGAINCKGCDPGTLSGRQIIEARERDIEDYTK-AQYDSEMTDVALCSMR
GCTVHGHSLRLEENGMQFDMLARTELG-SDGNVYGVKDQVGIP---LDKKVNLGKPMSEA
EAK-KRTTIFRF-DGVPMGGKVGA--RQFDEAIEMTHHMWERRSKWGYRPE---------
------------------------------------------------------------
------------------------------------------------------------
------------------------------------------------------------
------------------------------------------------------------
------------------------------------------------------------
------------------------------------------------------------
------------------------------------------------------------
------------------------------------------------------------
------------------------------------------------------------
-----------
>GCA_001714685.2~MDTP02000004.1_5 # 4328 # 5074 # 1 # ID=4_5;partial=00;start_type=ATG;rbs_motif=AGGAG;rbs_spacer=5-10bp;gc_cont=0.501
------------------------MA-YKAQFYPGATSVGVNRRKHMSG--KLEKLREIS
DEDLTAVLGHRAPGSDYPSTHPPLAEMGEPACSTREAVEATPGAKAGDRVRYVQFADSMY
NAPATPYFRSYFAAINFRGVDPGTLSGRQIVEARERDMEKCAK-VQMETEMSDHALCGVR
GSTVHGHSVRLQEDGVMFDMVDRRRLE--GANIIMDKDQVAIP---LDRKVNLGKPMSDE
EAA-KRTTIYRV-DNVAF--------KDDAEVVEWVQRIFDQRTIYGFQPK---------
------------------------------------------------------------
------------------------------------------------------------
------------------------------------------------------------
------------------------------------------------------------
------------------------------------------------------------
------------------------------------------------------------
------------------------------------------------------------
------------------------------------------------------------
------------------------------------------------------------
-----------
>GCA_001717005.1~MAGS01000030.1_91 # 86654 # 87430 # -1 # ID=24_91;partial=00;start_type=ATG;rbs_motif=GGAGG;rbs_spacer=5-10bp;gc_cont=0.535
-----------------------MAT-YKPQFYPGKSKVAANRKKYMDPSYKLEKLRTVS
DDDIVRLMGHRVPGEAYKSVHPPLEEMGEPACPIRELVEPTPGAKAGDRIRYIQMTDSVY
FTPLTPYMRAWTGHTRYRGVDIGVLSGRVPLEARERDLEKVAK-ELVETEIFDPARCGIR
GATVHGHSLRLDENGMMFDALRRFQFDKKTGEVVYVKDQIGVP---LDKPISVGKPIKED
ELR-KRTSEYRV-EDVAF--------RTDKEVVSFIERLHMLRTEAGFDPNRVK------
------------------------------------------------------------
------------------------------------------------------------
------------------------------------------------------------
------------------------------------------------------------
----GI------------------------------------------------------
------------------------------------------------------------
------------------------------------------------------------
------------------------------------------------------------
------------------------------------------------------------
-----------
>GCA_001717015.1~MAGV01000073.1_11 # 10324 # 11100 # -1 # ID=71_11;partial=00;start_type=ATG;rbs_motif=GGAGG;rbs_spacer=5-10bp;gc_cont=0.565
-----------------------MVE-YKPQYYPGSSKVSKNRKKYMDPSYKLKKLRTIS
DDDLVKLMGHRVPGEAYKSVHPPLEEMGEPACPIRELVEPTPGAKAGDRIRYIQFTDSVY
FTPLTPYMRAWMGHTRYRGVDIGVLSGRVPLEMRERDLEKVAK-ELVETEIFDPARCGIR
GATVHGHSLRLDENGMMFDALRRFVFDKKTGEVVYVKDQIGVP---LDKPISVGKPIKEE
ELR-EMTSEYRV-DGVPF--------REDKEMVEFVQRLHMLRTEAGFDPNRVK------
------------------------------------------------------------
------------------------------------------------------------
------------------------------------------------------------
------------------------------------------------------------
----GI------------------------------------------------------
------------------------------------------------------------
------------------------------------------------------------
------------------------------------------------------------
------------------------------------------------------------
-----------
>GCA_001717025.1~MAGU01000068.1_29 # 26978 # 27754 # 1 # ID=63_29;partial=00;start_type=ATG;rbs_motif=GGAGG;rbs_spacer=5-10bp;gc_cont=0.517
-----------------------MAT-YKPQLYPGNSKVAANRKKYMDPSYKLEKLRTVS
DDDIVRLMGHRVPGEAYKSVHPPLEEMGEPSCPIRELVEATPGAKAGDRIRYIQMTDSVY
FTPLTPYMRAWSGHTRYRGVDIGVLSGRVPLEARERDLEKVAK-ELVETEIFDPARCGIR
GATVHGHSLRLDENGLMFDALRRFQFDKKTGEVVYVKDQIGVP---LDKPISVGKPIKEE
ELR-KRTSEYRV-EDVAF--------RTDKEVINFIERLHMLRTEAGFDPNRVK------
------------------------------------------------------------
------------------------------------------------------------
------------------------------------------------------------
------------------------------------------------------------
----GI------------------------------------------------------
------------------------------------------------------------
------------------------------------------------------------
------------------------------------------------------------
------------------------------------------------------------
-----------
>GCA_001717035.1~MAGT01000008.1_102 # 97721 # 98497 # 1 # ID=10_102;partial=00;start_type=ATG;rbs_motif=GGAGG;rbs_spacer=5-10bp;gc_cont=0.537
-----------------------MAT-YKPQFYPGKSKVAANRKKYMDPSYKLEKLRTVS
DDDIVRLMGHRVPGEAYKSVHPPLEEMGEPACPIRELVEPTPGAKAGDRIRYIQMTDSVY
FTPLTPYMRAWTGHTRYRGVDIGVLSGRVPLEARERDLEKVAK-ELVETEIFDPARCGIR
GATVHGHSLRLDENGMMFDALRRFQFDKKTGEVVYVKDQIGVP---LDKPISVGKPIKED
ELR-KRTSEYRV-EDVAF--------RTDKEVVSFIERLHMLRTEAGFDPNRVK------
------------------------------------------------------------
------------------------------------------------------------
------------------------------------------------------------
------------------------------------------------------------
----GI------------------------------------------------------
------------------------------------------------------------
------------------------------------------------------------
------------------------------------------------------------
------------------------------------------------------------
-----------
>GCA_001717085.1~MAGW01000233.1_1 # 2 # 589 # 1 # ID=149_1;partial=10;start_type=Edge;rbs_motif=None;rbs_spacer=None;gc_cont=0.577
------------------------------------------------------------
---------------------------GEPACPIRELVEPTPGAKAGDRIRYIQFTDSVY
FTPLTPYMRAWMGHTRYRGVDIGVLSGRVPLEMRERDLEKVAK-ELVETEIFDPARCGIR
GATVHGHSLRLDENGMMFDALRRFVFDKKTGEVVYVKDQIGVP---LDKPISVGKPIKEE
ELR-EMTSEYRV-DGVPF--------REDKEMVEFVQRLHMLRTEAGFDPNRVK------
------------------------------------------------------------
------------------------------------------------------------
------------------------------------------------------------
------------------------------------------------------------
----GI------------------------------------------------------
------------------------------------------------------------
------------------------------------------------------------
------------------------------------------------------------
------------------------------------------------------------
-----------
>GCA_001726015.1~MCNQ01000005.1_77 # 71775 # 72530 # -1 # ID=21_77;partial=00;start_type=ATG;rbs_motif=AGGAG;rbs_spacer=5-10bp;gc_cont=0.488
------------------------MA-YEAQFYPGATSVAENRRKHMSG--KVEKLREIS
DDDLTIILGHRVPGTDYPSTHPPLAEMGEPECSIREMVEPTDGAKAGDRIRYVQFVDSMY
NAPSTPYFRSYNAAINFRGVDPGTLSGRQVVEARERDMEELAK-FQLETEMTCPALACLR
GASVHGHSLRLQEDGVMFDMLERVRLE--NGTIIVQKDLVGRP---IDKKVDLGKPMSDE
EAA-KRTTIYRV-DNVPY--------REDKEVLEWVHRIFEQRTTYGYKPAVQE------
------------------------------------------------------------
------------------------------------------------------------
------------------------------------------------------------
------------------------------------------------------------
------------------------------------------------------------
------------------------------------------------------------
------------------------------------------------------------
------------------------------------------------------------
------------------------------------------------------------
-----------
>GCA_001766815.1~LYOS01000001.1_338 # 316796 # 317638 # 1 # ID=1_338;partial=00;start_type=ATG;rbs_motif=GGAG/GAGG;rbs_spacer=5-10bp;gc_cont=0.507
MGAEEILKQQVEAAKERMAK----RK-YQRQYYPGSTMVPENRRKFYDPIRPLEVLRTLT
DEDFQNLLGFRALGQRYLSVHPPLEEIGEPDDPIRELVPADAGAKAGDRITTMVMSDSLT
HPLIGPYTRIWMYLNRFRGIDGASYSARTTLEMREREMEGVSR-VIIEAECFDPARDAFR
QFGCTGASSRLDKNGLFFDPMARIEYDPSTGHYMQVKDGFGIP---LDKPVDLGPTLPEE
EKA-KRNVMYMNTDGNPV----LA--GPEWEVLVVKRRIQALRFLAGMGPYKLN------
------------------------------------------------------------
------------------------------------------------------------
------------------------------------------------------------
------------------------------------------------------------
----GK------------------------------------------------------
------------------------------------------------------------
------------------------------------------------------------
------------------------------------------------------------
------------------------------------------------------------
-----------
>GCA_001766815.1~LYOS01000002.1_371 # 359246 # 360001 # -1 # ID=2_371;partial=00;start_type=ATG;rbs_motif=GGAGG;rbs_spacer=5-10bp;gc_cont=0.483
------------------------------MIYPGTDRVAERRRMILDKDTKLRRLREVS
DDDLVVLLGHRNPGEQYRSVHPPLDELKEIEDPIRDLIEPTPGAQSGDKIRYIQFTDSVH
HSPITPVFRGRMYHTRYRGVDTICYSGRELMEARERDLEKYAK-ELIETEVFDTARTAIR
GITVHGSAMRLDEDGLMFDARQRYRYDRANNTVLYTKNQMAIP---INRPIPIGAPGEEK
DLI-ANSIIYGI-STVGY--------RDAEELWEVTGKLMEENVKGGLNPELSEK-----
------------------------------------------------------------
------------------------------------------------------------
------------------------------------------------------------
------------------------------------------------------------
------------------------------------------------------------
------------------------------------------------------------
------------------------------------------------------------
------------------------------------------------------------
------------------------------------------------------------
-----------
>GCA_001766815.1~LYOS01000003.1_175 # 168044 # 168817 # 1 # ID=3_175;partial=00;start_type=ATG;rbs_motif=AGGAGG;rbs_spacer=5-10bp;gc_cont=0.497
------------------------MR-EFQIPYPGDDPVANNRKKWMNSEFTPRKLREIS
DDDIVSLLGHRKPGTAYSSVHPPLDEMKEAADPIKELVVPTDGAKAGDRIRYIQFADSMH
FAPLPPWMRFRMYGARLRGFDSLAYSGRTLLEMRERDLDETAK-FLVETEIFDASRVAMR
SVTVHGFSLRLDEDGLMFDARRRYVFNKETGEVEYVKTQRATP---LDRRISVGKPLPED
ELK-TLTTRYHT-ALTSP--------RDADELIKVVKRVGELRVLGGLRPDLVD------
------------------------------------------------------------
------------------------------------------------------------
------------------------------------------------------------
------------------------------------------------------------
----GR------------------------------------------------------
------------------------------------------------------------
------------------------------------------------------------
------------------------------------------------------------
------------------------------------------------------------
-----------
>GCA_001766815.1~LYOS01000008.1_6 # 4928 # 5704 # 1 # ID=8_6;partial=00;start_type=ATG;rbs_motif=GGAGG;rbs_spacer=5-10bp;gc_cont=0.490
------------------------MDEKKANRYPGNDPVGARRRELLSPESKFKRLREIS
DNDLVLLLGHRNPGEEYGSAHPPLDELEQKDDPIADLIEPSAGARAGDRIKYLQMTDSVY
YSPSAPTFRGRMYHVRYPGIDTIVYSGRQLMETRERDLELYTR-ELMETELFDAARTSMR
AITVHGSSLRLDENGLMFDARRRTRYDPETGEVSYVKNQMAIP---MDRAVNLGKPMDEE
ELI-SISVRYGG-ASIPY--------RDAKELWKLTGKILEQHVVGGFNPTKIER-----
------------------------------------------------------------
------------------------------------------------------------
------------------------------------------------------------
------------------------------------------------------------
-----R------------------------------------------------------
------------------------------------------------------------
------------------------------------------------------------
------------------------------------------------------------
------------------------------------------------------------
-----------
>GCA_001766825.1~LYOR01000003.1_41 # 28954 # 29724 # -1 # ID=3_41;partial=00;start_type=ATG;rbs_motif=GGAGG;rbs_spacer=5-10bp;gc_cont=0.515
------------------------MA-EKLNIYPGADRVAERRRTILDKNTKFRELREIP
DEDLILLLGHRNPGERYTSVHPPLDELKEPADPIRELIEPTPGARGGDRIRYVQFTDSVY
HSPVTPVFRGRMYHIRYRGVDTISYSGRELMEVRERDLELYTK-ELIETELFDPARTAIR
GITVHGSAMRLDEDGLMFDARRRYMYDREKGLVIYTKNQMAIP---IDKSIPVGSPRSDE
ELK-SDSIIYGL-DTVRC--------RDAEEVWEVTGKLMEANVKGGFNPGLVER-----
------------------------------------------------------------
------------------------------------------------------------
------------------------------------------------------------
------------------------------------------------------------
------------------------------------------------------------
------------------------------------------------------------
------------------------------------------------------------
------------------------------------------------------------
------------------------------------------------------------
-----------
>GCA_001766825.1~LYOR01000004.1_63 # 70017 # 70829 # -1 # ID=4_63;partial=00;start_type=GTG;rbs_motif=AGxAGG/AGGxGG;rbs_spacer=5-10bp;gc_cont=0.541
-----------MARPRRARK----PK-YKPQVYPGADKVSDRRRKAADPTKKLAKFRSIP
DDNIVLLLGHRFKGESYVSVHPPLDELVEKYDPIKNIVEPTPGARAGDRIRYIQFADSIF
YPPMAPWLRPRLYMSRLRGCDVMVYSGRQLLEQRERDIEASSK-WLLETEVYDPARDAIR
GITVHGHSLRLDEDGLMFDARRRYKLNKETGEVEYIKNMHAEV---LDNPIPVGRPLTER
EAR-GHDCTYRW-DVAAY--------KSRTEILTVIARYSRGRITGGFNPELTEIINN--
------------------------------------------------------------
------------------------------------------------------------
------------------------------------------------------------
------------------------------------------------------------
----SR------------------------------------------------------
------------------------------------------------------------
------------------------------------------------------------
------------------------------------------------------------
------------------------------------------------------------
-----------
>GCA_001766825.1~LYOR01000007.1_32 # 34534 # 35310 # -1 # ID=7_32;partial=00;start_type=ATG;rbs_motif=GGAGG;rbs_spacer=5-10bp;gc_cont=0.523
------------------------MDRNRVNRYPGTDSVAERRRTLFSPESKFKQLREIS
DDDLVLLLGHRNPGEVYGSIHPPLDEMELPYDPISELIEPSPGARAGDKIRYLQITDSVY
FSPLFPAFRGRMYHIRYPGIDTIVYAGRQLIEARERDLERYAK-ELIETELFDPARTSIR
GITVHGSSLRLDEDGMMFDARRRTRYDPASGEVTYIKNQMAVP---LDRPVNVGKPMSDE
DLL-SISARYGG-GSVPY--------RDAKELWELTGRILRQHVEGGFDPGWIEK-----
------------------------------------------------------------
------------------------------------------------------------
------------------------------------------------------------
------------------------------------------------------------
-----K------------------------------------------------------
------------------------------------------------------------
------------------------------------------------------------
------------------------------------------------------------
------------------------------------------------------------
-----------
>GCA_001766825.1~LYOR01000007.1_46 # 49547 # 50320 # 1 # ID=7_46;partial=00;start_type=ATG;rbs_motif=AGGAGG;rbs_spacer=5-10bp;gc_cont=0.541
------------------------MK-DFQIPYPGDDPVVNKRKEWLSSRYEPRKIREIS
DEDIVRLLGHRKPGTAYSSVHPPLDELKEARDPIKELVEPTPGAKAGDRIRYIQFADSRH
LAPLPPWMRFRMYGVRLRGFDSLAYSGRTLLEQRERDLDRTAK-FLLETEIFDPARVALR
SITVHGFSLRLDEDGLMFDARRRYRLNKETGEVEYTKTQQSVP---LEQRISVGKPMDEE
DLK-QIATIYRF-GMVSP--------RDSEELLKVMKRVGELRVLGGLRPDLVD------
------------------------------------------------------------
------------------------------------------------------------
------------------------------------------------------------
------------------------------------------------------------
----GR------------------------------------------------------
------------------------------------------------------------
------------------------------------------------------------
------------------------------------------------------------
------------------------------------------------------------
-----------
>GCA_001896715.1~MPOY01000389.1_2 # 1667 # 2431 # 1 # ID=38_2;partial=00;start_type=ATG;rbs_motif=AGGA/GGAG/GAGG;rbs_spacer=11-12bp;gc_cont=0.648
------------------------MA-YKPQYGPGTSIVAANRRKQMNPGQKLEKVRSVT
DEDIVLILGHRAPGSAYPSAHPPLGEQQEPDCPMRRIVKPTEGASAGDRVRYIQFADSMF
NAPSQPYQRTYTEMYRFRGIDPGTLSGRQIVECRERDLEKYAK-ELIETELLDPARTGIR
GATVHGHSLRLAEDGMMFDMLQRNILG-EDGVVRYVKNQIGEP---LDRAVAVGKPLDEK
WLK-AHTTIFHSLVGTPY--------RDDTEYIEYVQRIHSLRTKYGFMPREE-------
------------------------------------------------------------
------------------------------------------------------------
------------------------------------------------------------
------------------------------------------------------------
------------------------------------------------------------
------------------------------------------------------------
------------------------------------------------------------
------------------------------------------------------------
------------------------------------------------------------
-----------
>GCA_001896715.1~MPOY01000549.1_6 # 3837 # 4619 # 1 # ID=360_6;partial=00;start_type=ATG;rbs_motif=None;rbs_spacer=None;gc_cont=0.618
------------------MKVKVNMA-YKPQYGPGTSKVAENRRKQMNPNQKLEKMRDVT
DEDIVLILGHRAPGAAYPTAHPPLAEQQEPDCPIRKIVTPTDGAKAGDRVRYIQFTDSMF
FAPCHPYQRTYTECYRFRGIDPGTLSGRQIVECRERDLEKYSK-ELVNTEILDAARTGIR
GATVHGHSLRLAENGMMFDMLQRSVLG-EDGVVRYVKNQIGEP---LDRAVAIGKPLDEK
WLK-AHTTIFHSLGDVAY--------RDDKEYIEYVQRIHSLRTKYGFLPKEA-------
------------------------------------------------------------
------------------------------------------------------------
------------------------------------------------------------
------------------------------------------------------------
------------------------------------------------------------
------------------------------------------------------------
------------------------------------------------------------
------------------------------------------------------------
------------------------------------------------------------
-----------
>GCA_001896725.1~MPPA01000031.1_62 # 72470 # 73219 # 1 # ID=35_62;partial=00;start_type=ATG;rbs_motif=AGGAG;rbs_spacer=5-10bp;gc_cont=0.508
------------------------MA-YKPQYYPGATSVAANRRKHMSG--DVEKLREIS
EDDLVMVLGHRPPGSDYRSTHPPLAEMGEPECSIRQTVEPTPGAKAGDRVRYVQFVDSMY
NGTSVPYFRTYNAAINFRGVDPGTLSGRQVIEARERDMEEVAK-FQIETEMFDPALSSLR
GATVHGHSLRLPEDGVMFDMLDRARLE-SDGIVKMHKDQVGRP---IDKKVELGKPMSAK
EAA-KRTTIYRV-DNVAF--------RSDTEVLEWVHRVFDQRTKYGFKPE---------
------------------------------------------------------------
------------------------------------------------------------
------------------------------------------------------------
------------------------------------------------------------
------------------------------------------------------------
------------------------------------------------------------
------------------------------------------------------------
------------------------------------------------------------
------------------------------------------------------------
-----------
>GCA_900025055.1~FIZL01000073.1_14 # 13056 # 13817 # 1 # ID=73_14;partial=00;start_type=ATG;rbs_motif=GGA/GAG/AGG;rbs_spacer=5-10bp;gc_cont=0.592
------------------------MA-YKPQYGPGTSKVAENRRKQMNPNQKLEKLRDVT
DEDIVLLLGHRAPGAAYPTAHPPLAEQQEPDCPIRKIVTPTEGAKAGDRVRYIQFTDSMF
FAPCHPYQRTYTECYRFRGIDPGTLSGRQILECRERDLEKYAK-DLINTELLDPARTGIR
GATVHGHSLRLDENGMMFDMLQRRVLG-EDGIVRHVKNQIGEP---LDRAVEIGKPMDEK
WLK-AHTTIFHSLGDVAF--------RDDQEYIEYVQRIHTLRTKYGFLPKE--------
------------------------------------------------------------
------------------------------------------------------------
------------------------------------------------------------
------------------------------------------------------------
------------------------------------------------------------
------------------------------------------------------------
------------------------------------------------------------
------------------------------------------------------------
------------------------------------------------------------
-----------
>GCA_900100715.1~FNCA01000001.1_399 # 467634 # 468383 # 1 # ID=8_399;partial=00;start_type=ATG;rbs_motif=AGGAG;rbs_spacer=5-10bp;gc_cont=0.492
------------------------MA-YELQYYPGATSVAENRRKHMSG--KVEKLREIS
DDDLTLVLGHRAPGSDYPSTHPPLAEMGEPECSIRELVEPTPGAKAGDRVRYVQFVDSMY
NGPSVPYFRSYNAAINFRGVDPGTLSGRQVVEARERDMEEIAK-FQMETEMTCPALASLR
GATVHGHSLRLPEDGVMFDMLDRCRKE--GDVIVMHKDQVGRP---IDKKVNLGKPMSPE
EAA-KRTTIYRV-DNVAF--------RDDAEVIEWVHRVFDQRTTYGFKPEN--------
------------------------------------------------------------
------------------------------------------------------------
------------------------------------------------------------
------------------------------------------------------------
------------------------------------------------------------
------------------------------------------------------------
------------------------------------------------------------
------------------------------------------------------------
------------------------------------------------------------
-----------
>GCA_900111645.1~FOHQ01000007.1_70 # 59541 # 60287 # -1 # ID=13_70;partial=00;start_type=ATG;rbs_motif=AGGAG;rbs_spacer=5-10bp;gc_cont=0.505
------------------------MA-YEAQYYPGATSVAENRRKHMSG--NVEKLREVS
DDDLTLVLGHRAPGSDYPSTHPPLAEMGEPECSVREMVEPTPGAKAGDRVRYVQFVDSMY
NAPSTPYFRSYAAAINYRGVDPGTLSGRQVVEARERDMEEIAK-FQLETEMTCPALASLR
GATVHGHSLRLPEDGIMFDMLDRCRLE--NGVVIMHKDQVGRA---IDKKVDFGKAMSED
EAA-KRTTIYRV-DNVAF--------RDDAEVIEWVHTVFEKRTAYGFKPE---------
------------------------------------------------------------
------------------------------------------------------------
------------------------------------------------------------
------------------------------------------------------------
------------------------------------------------------------
------------------------------------------------------------
------------------------------------------------------------
------------------------------------------------------------
------------------------------------------------------------
-----------
>GCA_900114835.1~FOUJ01000003.1_169 # 201367 # 202116 # -1 # ID=11_169;partial=00;start_type=ATG;rbs_motif=AGGAG;rbs_spacer=5-10bp;gc_cont=0.491
------------------------MA-YELQYYPGATSVAENRRKHMSG--KVEKLREIS
DDDLTLVLGHRAPGSDYPSTHPPLAEMGEPECSVREMVEPTPGAKAGDRVRYVQFVDSMY
NGPSVPYFRSYAASINFRGVDPGTLSGRQVVEARERDMEEIAK-FQMETEMTCPALASLR
GATVHGHSLRLPEDGVMFDMLDRCRRE--GDVIIMHKDQVGRP---IDKKVNLGKPMSAE
EAA-KRTTIYRV-DNVAF--------RDDAEVIEWVHRVFDQRTTYGFKPEN--------
------------------------------------------------------------
------------------------------------------------------------
------------------------------------------------------------
------------------------------------------------------------
------------------------------------------------------------
------------------------------------------------------------
------------------------------------------------------------
------------------------------------------------------------
------------------------------------------------------------
-----------
>GCF_000006175.1~NC_014222.1_1129 # 1272360 # 1273145 # 1 # ID=1_1129;partial=00;start_type=ATG;rbs_motif=GGA/GAG/AGG;rbs_spacer=5-10bp;gc_cont=0.385
------------------------MA-YKPQFYPGATKVAENRRNHINPAFELEKLREIP
DEDVVKIMGHRQPGEDYKTVHPPLEEMDLAEDYVRDLVEPISGAKEGHRIRYIQFADSMY
FAPSQPYDRSRLYMSRFRGVDCGTLSGRQVVELRESNLEAISKNYLVDTELFDPATTGIR
GATVHGHSLRLDENGVMFDALQRYEFDEATGHILYVKDQVGRP---LDEPVDVGEPVPQE
KLK-EITTIYRK-DGVAM--------RDDMEVVEVVKRIHRARTLGGYCPLNEI------
------------------------------------------------------------
------------------------------------------------------------
------------------------------------------------------------
------------------------------------------------------------
----FDA-----------------------------------------------------
------------------------------------------------------------
---------YL-------------------------------------------------
------------------------------------------------------------
------------------------------------------------------------
-----------
>GCF_000007345.1~NC_003552.1_4772 # 5598398 # 5599144 # -1 # ID=1_4772;partial=00;start_type=ATG;rbs_motif=AGGAG;rbs_spacer=5-10bp;gc_cont=0.535
------------------------MA-YEAQYYPGATSVGANRRKHMSG--KLEKLREIS
DEDLTAVLGHRAPGSDYPSTHPPLAEMGEPACSIREAVAATPGAAAGDRVRYVQFADSMY
NAPATPYFRSYFAAINFRGVDPGTLSGRQIVEARERDMEQCAK-VQMETEMTDPALAGMR
GATVHGHSVRLQEDGVMFDMLDRRRLE--GGVIIMDKDQVAIP---LDRKVNLGKPMSSE
EAA-KRTTIYRV-DNVAF--------RDDAEVIEWVHRVFDQRTSYGFQPK---------
------------------------------------------------------------
------------------------------------------------------------
------------------------------------------------------------
------------------------------------------------------------
------------------------------------------------------------
------------------------------------------------------------
------------------------------------------------------------
------------------------------------------------------------
------------------------------------------------------------
-----------
>GCF_000008645.1~NC_000916.1_1105 # 1042000 # 1042797 # -1 # ID=1_1105;partial=00;start_type=ATG;rbs_motif=GGAG/GAGG;rbs_spacer=5-10bp;gc_cont=0.515
------------------------MS-YKAQYTPGETQIAENRRKHMDPDYEFRKLREVS
DEDLVKVLGHRNPGESYKSVHPPLDEMDFEEDIVRDMVEPIQGAKEGVRVRYIQFADSMY
NAPAQPYDRARTYMWRYRGVDTGTLSGRQVIEMRELDLEGVSK-ELVETELFDPATTGIR
GATVHGHSLRLDENGLMFDALQRYVFDEEKGHVVYVKDQVGRP---LDEPVDMGQPLGED
ELK-KITTIYRK-DNIAM--------RDDKEAIEVVENIHTGRTMGGF--GMDV------
------------------------------------------------------------
------------------------------------------------------------
------------------------------------------------------------
------------------------------------------------------------
----FKD-----------------------------------------------------
------------------------------------------------------------
---------DLRKRL---------------------------------------------
------------------------------------------------------------
------------------------------------------------------------
--GDD------
>GCF_000008645.1~NC_000916.1_1141 # 1072756 # 1073505 # -1 # ID=1_1141;partial=00;start_type=ATG;rbs_motif=AGGAGG;rbs_spacer=5-10bp;gc_cont=0.491
----------------------------MAQYYPGTSKVAQNRRNFCNPEYELEKLREIS
DEDVVKILGHRAPGEEYPSVHPPLEEMDEPEDAIREMVEPIDGAKAGDRVRYIQFTDSMY
FAPAQPYVRSRAYLCRYRGADAGTLSGRQIIETRERDLEKISK-ELLETEFFDPARSGVR
GKSVHGHSLRLDEDGMMFDMLRRQIYNKDTGRVEMVKNQIGDE---LDEPVDLGEPLDEE
TLM-NKTTIYRV-DGEAY--------RDDTDAVEIMQRIHVLRSQGGYNPE---------
------------------------------------------------------------
------------------------------------------------------------
------------------------------------------------------------
------------------------------------------------------------
------------------------------------------------------------
------------------------------------------------------------
------------------------------------------------------------
------------------------------------------------------------
------------------------------------------------------------
-----------
>GCF_000011585.1~NC_005791.1_1585 # 1512134 # 1512916 # 1 # ID=1_1585;partial=00;start_type=ATG;rbs_motif=GGA/GAG/AGG;rbs_spacer=5-10bp;gc_cont=0.404
------------------------MA-YTPQFYPGATKVAENRRNHLNPNYELEKLREIP
DEDVVKIMGHRQPGEDYKTVHPPLEEMDFVEDYARDLVEPLNGAKEGHRVRYIQFADSMY
FAPAQPYDRSRSYMTRLRGVDAGTLSGRQVVECRESDLEEFSKNILMDTELFDPATSGVR
GATVHGHSLRLDENGMMFDALQRCVFDEKTGHVMYVKDQVGKP---LDAPVDVGEPIPEA
KLR-EITTIYRN-DGVAM--------RADPDVIEVVKRIHRARTLGGYIPTNET------
------------------------------------------------------------
------------------------------------------------------------
------------------------------------------------------------
------------------------------------------------------------
----FKG-----------------------------------------------------
------------------------------------------------------------
---------L--------------------------------------------------
------------------------------------------------------------
------------------------------------------------------------
-----------
>GCF_000012545.1~NC_007681.1_311 # 378927 # 379724 # 1 # ID=1_311;partial=00;start_type=ATG;rbs_motif=GGA/GAG/AGG;rbs_spacer=5-10bp;gc_cont=0.353
------------------------MA-YEVQYYPGESVIAENRKKHMNPDHELKKLRNIA
DDDIVKLLSHRNPGEGYKTVHPPLDEMDFEEDTMKDFVEPIDGAKKGIRIRYIQFADSMY
NAPAQPYDRARSYMRRFRGVDTGTLSGRQVIEMRESDLEETSK-LLLESEFFDSAKTGLR
GATVHGHSLRLDEDGLMFDALQRYVFDKETGHVVYVKDQVGVE---LDEPIDVGEPLPED
ELK-KITTIYRS-DNVSL--------RDDEEVIKVVEAIHFARTDGGY--GLEV------
------------------------------------------------------------
------------------------------------------------------------
------------------------------------------------------------
------------------------------------------------------------
----FNN-----------------------------------------------------
------------------------------------------------------------
---------DLKSKL---------------------------------------------
------------------------------------------------------------
------------------------------------------------------------
--GGN------
>GCF_000013445.1~NC_007796.1_2281 # 2423938 # 2424696 # 1 # ID=1_2281;partial=00;start_type=ATG;rbs_motif=GGAG/GAGG;rbs_spacer=5-10bp;gc_cont=0.534
------------------------MA-YTPQYGPGQSIVAENRRKQMNPNVKLEKIRNVT
DEDIVLILGHRAPGQAYPTAHPPLAEQGEPDCPIRKIVTPTDGAKAGDRVRYIQFADSMF
NAPSQPYQRTYTECYRYRGIDPGTLSGRQIVECRERDLEKISA-DLINTNLFDPARVGIR
GATVHGHSLRLAEDGMMFDMLQRCIL--EGGTVKYVKDQIGTP---LDKKVDVGKPMDDA
WLK-ANTTMFHSLVGTPY--------RSDAEYIEYIQRIHSLRTKYGFMPVE--------
------------------------------------------------------------
------------------------------------------------------------
------------------------------------------------------------
------------------------------------------------------------
------------------------------------------------------------
------------------------------------------------------------
------------------------------------------------------------
------------------------------------------------------------
------------------------------------------------------------
-----------
>GCF_000013725.1~NC_007955.1_2589 # 2545691 # 2546437 # -1 # ID=1_2589;partial=00;start_type=ATG;rbs_motif=AGGAG;rbs_spacer=5-10bp;gc_cont=0.498
------------------------MA-YEAQYYPGATSVAENRRKHMSG--KVEKLREVS
DDDLTLVLGHRAPGSDYPSTHPPLAEMGEPECSVREMVEATPGAKAGDRVRYVQFVDSMY
NAPSTPYFRSYAVAINHRGVDPGTLSGRQVVEARERDMEEVAK-FQLETEMTCPALASLR
GATVHGHSLRLPEDGIMFDMLDRCRLE--NGVVIMHKDQVGRA---IDKKVDFGKPMSEE
EAA-KRTTIYRV-DNIAF--------RDDAEVIEWVHTIFEKRTAYGFKPE---------
------------------------------------------------------------
------------------------------------------------------------
------------------------------------------------------------
------------------------------------------------------------
------------------------------------------------------------
------------------------------------------------------------
------------------------------------------------------------
------------------------------------------------------------
------------------------------------------------------------
-----------
>GCF_000015765.1~NC_008942.1_1103 # 1081936 # 1082700 # 1 # ID=1_1103;partial=00;start_type=ATG;rbs_motif=AGGA;rbs_spacer=5-10bp;gc_cont=0.552
------------------------MA-YTPQYGPGTSRVAEVRRNQMNPNVKLDKIRNIT
DEDLVLIMGHRAPGQAYPSAHPPLAEQGEPDCPIRKLVQPTEGAKAGDRVRYIQFADSML
NAPCQPYQRTYLEMYRYRGIDPGTLSGRQIVECRERDLEGYAR-ELVESSLFDPATVGIR
GATVHGHSLRLAENGMMFDAVQRCILD-TDGVVKYVKDQVAIP---LDRKVAVGKPMDAA
WLK-ENTPMFHSLVGTPF--------RADSEYVAYVQRIHALRTKYGFMPKEA-------
------------------------------------------------------------
------------------------------------------------------------
------------------------------------------------------------
------------------------------------------------------------
------------------------------------------------------------
------------------------------------------------------------
------------------------------------------------------------
------------------------------------------------------------
------------------------------------------------------------
-----------
>GCF_000015765.1~NC_008942.1_1609 # 1595698 # 1596462 # -1 # ID=1_1609;partial=00;start_type=ATG;rbs_motif=GGA/GAG/AGG;rbs_spacer=5-10bp;gc_cont=0.557
------------------------MA-YKPQYGPGTSKVAEVRRNQMNPNVKLEKIRSVT
DEDIVLIMGHRAPGQAYPSAHPPLAEQGEPDCPIRKLVKPTEGAKAGDRVRYIQFADSML
NGPSQPYQRTYLECYRFRGIDPGTLSGRQIVECRERDLEGYAR-ELIETSIFDPATTGIR
GATVHGHSLRLAENGMMFDMLQRCILD-TDGVVKYIKDQVGVP---LDRKVAVGKPMDAA
WLK-ANTPMFHSLVGTAF--------RSDSEYVAYVQRIHALRTKYGFMPKEA-------
------------------------------------------------------------
------------------------------------------------------------
------------------------------------------------------------
------------------------------------------------------------
------------------------------------------------------------
------------------------------------------------------------
------------------------------------------------------------
------------------------------------------------------------
------------------------------------------------------------
-----------
>GCF_000015825.1~NC_009051.1_369 # 356790 # 357554 # 1 # ID=1_369;partial=00;start_type=ATG;rbs_motif=AGGA/GGAG/GAGG;rbs_spacer=11-12bp;gc_cont=0.612
------------------------MA-YKPQYGPGTSIVAANRRKQMDPKQKLEKVRSVT
DEDIVLILGHRAPGSAYPTAHPPLAEQQEVNCPMRKLVKPTEGAKAGDRVRYIQFADSMF
NAPSQPYQRTYTEMYRFRGIDPGTLSGRQIVECRERDLEKYAK-DLIETEMFDPALVGIR
GATVHGHSLRLAEDGMMFDMLQRNVLG-EDGIVKYVKNQIGEP---LDRAVAVGKPMDEK
WLK-AHTTIYHSLVGTSY--------RDDTEYIEYVQRIHSLRTKYGFMPKEE-------
------------------------------------------------------------
------------------------------------------------------------
------------------------------------------------------------
------------------------------------------------------------
------------------------------------------------------------
------------------------------------------------------------
------------------------------------------------------------
------------------------------------------------------------
------------------------------------------------------------
-----------
>GCF_000015825.1~NC_009051.1_602 # 584677 # 585462 # -1 # ID=1_602;partial=00;start_type=ATG;rbs_motif=None;rbs_spacer=None;gc_cont=0.625
-----------------MNEVKENMA-YKPQYGPGTSKVAANRRKQMDPNQKLEKMRDVT
DEDIVLILGHRAPGAAYPTAHPPLAEQQEPDCPIRKIVTPTEGAKAGDRVRYIQFADSMF
FAPSQPYQRTYTECYRFRGIDPGTLSGRQIVECRERDLEKYSK-ELIETELLDPARTGIR
GATVHGHSLRLAENGMMFDMLQRSVLG-EDGIVRYVKNQIGEP---LDRAVAVGKPLDEK
WLK-AHTTIFHSLGGSAY--------RDDKEYIEYVQRIHTLRTKYGFLPKEA-------
------------------------------------------------------------
------------------------------------------------------------
------------------------------------------------------------
------------------------------------------------------------
------------------------------------------------------------
------------------------------------------------------------
------------------------------------------------------------
------------------------------------------------------------
------------------------------------------------------------
-----------
>GCF_000016125.1~NC_009135.1_18 # 13011 # 13793 # -1 # ID=1_18;partial=00;start_type=ATG;rbs_motif=GGA/GAG/AGG;rbs_spacer=5-10bp;gc_cont=0.402
------------------------MA-YTPQFYPGATKVAENRRNHLNPNYELEKLREIP
DEDVVKIMGHRQPGEDYKTVHPPLEEMDFIEDYARDLVEPLNGAKEGHRVRYIQFADSMY
YAPAQPYDRSRSYMTRLRGVDAGTLSGRQVVECRESDLEEFSKNILMDTELFDPATSGVR
GATVHGHSLRLDENGMMFDALQRSVFDEKTGHVMYVKDQVGKP---LDAPVDVGEPLPEA
KLR-EMTTIYRK-DGIEM--------RADPDVIDVVKRIHRARTLGGYIPTNEI------
------------------------------------------------------------
------------------------------------------------------------
------------------------------------------------------------
------------------------------------------------------------
----FKG-----------------------------------------------------
------------------------------------------------------------
---------L--------------------------------------------------
------------------------------------------------------------
------------------------------------------------------------
-----------
>GCF_000016525.1~NC_009515.1_897 # 866026 # 866832 # -1 # ID=1_897;partial=00;start_type=ATG;rbs_motif=None;rbs_spacer=None;gc_cont=0.353
------------------------MS-YKAQFTPGETKIAENRRKHMDPTHKFKKIREVS
DEGLVRILGHRNPGENYKTVHPPLDEMDMGGDIIREMVEPTPGAKQGIRVRYIQFADSMY
NAPAQPYDRARTYMWRYRGVDTGTLSGRQVIEIREQDLEKISK-ELVETDIFDPAKSGMR
GATVHGHSLRLDENGLMFDALQRYVFDEESGHIMYVKDQVGRP---LDEAVDVGVPLEED
YLK-DITTIYRE-DNVGL--------RSDDEAVDIVETIHSSRTKGGY--GLGV------
------------------------------------------------------------
------------------------------------------------------------
------------------------------------------------------------
------------------------------------------------------------
----FSK-----------------------------------------------------
------------------------------------------------------------
---------DLKMRL---------------------------------------------
------------------------------------------------------------
------------------------------------------------------------
--GEYDGE---
>GCF_000016525.1~NC_009515.1_1012 # 979147 # 979908 # -1 # ID=1_1012;partial=00;start_type=ATG;rbs_motif=AGGAG;rbs_spacer=5-10bp;gc_cont=0.370
----------------------------MAQIYPGTSQVAQNRRNFCNPDYELEKLREIS
DEDVVKILGHRAPGEEYKSVHPPLDEMDEPDDIVRELVTPIAGAKAGDRIRYIQFVDSMY
FAPAQPYLRARSYLNRFRGIDTGTLSGRQVIEARERDIERISK-YLLETEYFDTARTGIR
GAGVHGHSLRLDENGLMFDMLRRQVFNKETGNVEMVRDQIGVD---LDEPVVLGEPLDEE
TLK-SKTTIYRI-DGEAY--------KDDTEAVEVLKNIHVSRSFGAFNPVKGW------
------------------------------------------------------------
------------------------------------------------------------
------------------------------------------------------------
------------------------------------------------------------
----D-------------------------------------------------------
------------------------------------------------------------
------------------------------------------------------------
------------------------------------------------------------
------------------------------------------------------------
-----------
>GCF_000017165.1~NC_009634.1_901 # 895311 # 896093 # 1 # ID=1_901;partial=00;start_type=ATG;rbs_motif=GGA/GAG/AGG;rbs_spacer=5-10bp;gc_cont=0.415
------------------------MA-YKPQFYPGATKVAENRRNHLNPNYELEKLREIP
DEDVVKIMGHRQPGEDYKTVHPPLEEMDMPADYVRDLVEPLNGAKEGHRVRYIQFADSMY
FAPAQPYDRSRLYMIRLRGVDAGTLSGRQVVECRESDLEEFSKNLLMDTELFDPATSGVR
GATVHGHSLRLDENGMMFDALQRCVFDEKTGHVMYVKDQVGKP---LDQPVDVGEPMPEA
KLR-EITTIYRK-DGIAM--------RTDPEVIEVVKRIHRARTLGGYIPTNEI------
------------------------------------------------------------
------------------------------------------------------------
------------------------------------------------------------
------------------------------------------------------------
----FKG-----------------------------------------------------
------------------------------------------------------------
---------L--------------------------------------------------
------------------------------------------------------------
------------------------------------------------------------
-----------
>GCF_000017185.1~NC_009635.1_1283 # 1330296 # 1331078 # 1 # ID=1_1283;partial=00;start_type=ATG;rbs_motif=GGA/GAG/AGG;rbs_spacer=5-10bp;gc_cont=0.382
------------------------MA-YTPQFCPGSTTVAQNRRDHMNPDVQLEKLREIP
DDEIVKVMGHRQPGEDYKTVHPPLEEMDMPEDFVRDIVEPMSGAKEGHRIRYIQFADSMY
NAPAQPYDRARTYMWRFRGVDTGTLSGRQVIEMRESNLEEMSKNFCIDTAFFDPATCGMR
GATVHGHSLRLDENGLMFDALQRYVFDEKTGHVLYVKDQVGRP---LDEPVDFGEPLSTE
KLK-EITTIYRK-DSIAM--------RDDEEIVTVVKRIHRARTLGGYMPTEKI------
------------------------------------------------------------
------------------------------------------------------------
------------------------------------------------------------
------------------------------------------------------------
----FEG-----------------------------------------------------
------------------------------------------------------------
---------L--------------------------------------------------
------------------------------------------------------------
------------------------------------------------------------
-----------
>GCF_000017225.1~NC_009637.1_817 # 782448 # 783230 # 1 # ID=1_817;partial=00;start_type=ATG;rbs_motif=GGA/GAG/AGG;rbs_spacer=5-10bp;gc_cont=0.404
------------------------MA-YTPQFYPGATKVAENRRNHLNPNHELEKLREIP
DEDVVKIMGHRQPGEDYKTVHPPLEEMDFIEDYARDLVEPLNGAKEGHRVRYIQFADSMY
FAPAQPYDRSRSYMSRLRGVDAGTLSGRQVVECRESDLEEFSKNLLMDTELFDPATSGVR
GATVHGHSLRLDENGMMFDALQRCVFDEKTGHVMYVKDQVGKP---LDAPVDVGEPIPEA
KLR-EMTTIYRK-DGIAM--------RADPEVIDVVKRIHRARTLGGYIPTNEI------
------------------------------------------------------------
------------------------------------------------------------
------------------------------------------------------------
------------------------------------------------------------
----FKG-----------------------------------------------------
------------------------------------------------------------
---------L--------------------------------------------------
------------------------------------------------------------
------------------------------------------------------------
-----------
>GCF_000017625.1~NC_009712.1_601 # 552938 # 553702 # -1 # ID=1_601;partial=00;start_type=ATG;rbs_motif=GGAG/GAGG;rbs_spacer=5-10bp;gc_cont=0.603
------------------------MA-YKPQYCPGQTQVAENRRKQLDPNHKLEKIRDVT
DKDLVLIMGHRAPGSAYRAVHPPLSEQQEPACPIRKIVTPTDGAKAGDRVRYIQFSDSMY
NAPCQPYQRSWLESYRYRGIDPGTLSGRQIIECRERDLEKYAK-ELVNTELFDPALTGVR
GCTVHGHSLRLDENGLMFDMLQRCILDKKSGVIKYVKDQVGVP---LDSEVKVGKAQDEK
WLK-SHTTMYHSLVGTGF--------RDDAEYVEYIQRIHALRVKYGFMPKE--------
------------------------------------------------------------
------------------------------------------------------------
------------------------------------------------------------
------------------------------------------------------------
------------------------------------------------------------
------------------------------------------------------------
------------------------------------------------------------
------------------------------------------------------------
------------------------------------------------------------
-----------
>GCF_000018485.1~NC_009975.1_1134 # 1046423 # 1047205 # -1 # ID=1_1134;partial=00;start_type=ATG;rbs_motif=GGA/GAG/AGG;rbs_spacer=5-10bp;gc_cont=0.405
------------------------MA-YKPQFYPGATKVAENRRNHLNPNYELEKLREIP
DEDVVKIMGHRQPGEDYKTVHPPLEEMDFIEDYARDLVEPLNGAKEGHRVRYIQFADSMY
YAPAQPYDRSRSYMSRLRGVDAGTLSGRQVVECRESDLEEFSKNMLMDTELFDPATSGVR
GATVHGHSLRLDENGMMFDALQRSVFDEKTGHVMYVKDQVGKP---LDAPVDVGEPLPEA
KLR-EMTTIYRK-DGIAM--------RADPEVIEVVKRIHRARTLGGYIPTNEI------
------------------------------------------------------------
------------------------------------------------------------
------------------------------------------------------------
------------------------------------------------------------
----FKG-----------------------------------------------------
------------------------------------------------------------
---------L--------------------------------------------------
------------------------------------------------------------
------------------------------------------------------------
-----------
>GCF_000021965.1~NC_011832.1_2286 # 2455976 # 2456740 # 1 # ID=1_2286;partial=00;start_type=ATG;rbs_motif=GGAG/GAGG;rbs_spacer=5-10bp;gc_cont=0.563
------------------------MA-YKPQYGPGTSVVAENRRKYMDPGHKLEKVRDIT
DEDIVLIMGHRAPGSAYPTAHPPLAEQQEPNCPVRKLVTPTEGAKAGDRVRYIQFADSMF
NAPSQPYERTYLEMYRFRAIDPGTLSGRQIVECRERDLEKYAK-ELLNTELFDPARVGVR
GATVHGHSLRLDEDGMMFDMLQRCVFDKKDGIVKYVKNQIGEP---LDRAVPVGKPMDEK
WLK-AHSTIFHSLDGVAF--------RDDPEYVEYIQRIHSLRTKYGFMPKE--------
------------------------------------------------------------
------------------------------------------------------------
------------------------------------------------------------
------------------------------------------------------------
------------------------------------------------------------
------------------------------------------------------------
------------------------------------------------------------
------------------------------------------------------------
------------------------------------------------------------
-----------
>GCF_000023985.1~NC_013156.1_414 # 393741 # 394358 # -1 # ID=1_414;partial=00;start_type=ATG;rbs_motif=None;rbs_spacer=None;gc_cont=0.375
------------------------------------------------------------
--------------------------MDFEEDPIKEIVEPIQGAKEGVRVRYIQFADSMY
NAPAQPYDRARTYMWRFRGIDTGTLSGRQVIEMRELDLEKISKNFLIDTEFFDPATCGIR
GATVHGHSLRLDENGLMFDALQRYVYDEKTGHVVYVKDQVGRP---LDEPVDVGEPLPQD
YLA-KITTIYRK-DNIGM--------RKDKEALEVVQIIHEARTKGGF--GLEV------
------------------------------------------------------------
------------------------------------------------------------
------------------------------------------------------------
------------------------------------------------------------
----FKK-----------------------------------------------------
------------------------------------------------------------
---------DLKKRL---------------------------------------------
------------------------------------------------------------
------------------------------------------------------------
--GEE------
>GCF_000023985.1~NC_013156.1_954 # 883022 # 883804 # 1 # ID=1_954;partial=00;start_type=ATG;rbs_motif=GGAG/GAGG;rbs_spacer=5-10bp;gc_cont=0.409
------------------------MA-YKPQFYPGQTKIAQNRRDHMNPDVQLEKLRDIP
DDDVVKIMGHRQPGEDYKTVHPPLEEMDLPEDYVRDLVEPINGAKEGHRIRYIQFADSMY
FAPAQPYDRARTYMWRFRGVDTGTLSGRQVIEMRESDLEALSKNFLLDTAFFDPARVGIR
GATVHGHSLRLDENGLMFDALQRYVYDEKTGHVVYVKDQVGRP---LDEPVDVGEPLPEE
KLK-EITTIYRI-DGVPM--------REDEELLTVVKRIHRARTLGGFLPVEDV------
------------------------------------------------------------
------------------------------------------------------------
------------------------------------------------------------
------------------------------------------------------------
----FEK-----------------------------------------------------
------------------------------------------------------------
---------L--------------------------------------------------
------------------------------------------------------------
------------------------------------------------------------
-----------
>GCF_000024185.1~NC_013790.1_1906 # 2470368 # 2471120 # -1 # ID=1_1906;partial=00;start_type=ATG;rbs_motif=AGGAG;rbs_spacer=5-10bp;gc_cont=0.385
----------------------------MAQYYPGTSQVAENRRKFTNPDVELEVLREIS
DEDVVKLLGHRAPGEEYKSVHPPLDELDEPDDIIREIVEPIDGAKAGDRVRYIQFVDSMY
FAPAQPFLRARSYVYRYRGIDTGTLSGRQIIEARERDVERISK-EILENEYFDTARTGIR
GAGVHGHSLRLDENGLMFDMLRRQVLNKETGNVEMVKDQIGRE---LDEPVVLGEPLDEE
TLR-AKTTIYRC-DGEAY--------KDDEDAVTVLRQIHVTRSQFGYNPEY--------
------------------------------------------------------------
------------------------------------------------------------
------------------------------------------------------------
------------------------------------------------------------
------------------------------------------------------------
------------------------------------------------------------
------------------------------------------------------------
------------------------------------------------------------
------------------------------------------------------------
-----------
>GCF_000024625.1~NC_013407.1_146 # 152871 # 153653 # 1 # ID=1_146;partial=00;start_type=ATG;rbs_motif=GGAG/GAGG;rbs_spacer=5-10bp;gc_cont=0.377
------------------------MA-YEPQFYPGQTKIAQNRRDHMNPDVQLEKLRDIP
DDDIVKIMGHRQPGEDYKTVHPPLDEMDLPEDYVRDLVEPINGAKEGHRIRYIQFADSMY
FAPAQPYDRARTYMWRFRGVDTGTLSGRQVIEMRESDLEALSKNFLIDTAFYDPARIGIR
GATVHGHSLRLDENGLMFDALQRYVYDEKTGHVLYVKDQVGRP---LDEPVDVGEPLPEE
KLK-EITTIYRI-DGVPM--------RDDEELLIVVKRIHRARTLGGFIPVEDV------
------------------------------------------------------------
------------------------------------------------------------
------------------------------------------------------------
------------------------------------------------------------
----FEK-----------------------------------------------------
------------------------------------------------------------
---------L--------------------------------------------------
------------------------------------------------------------
------------------------------------------------------------
-----------
>GCF_000024625.1~NC_013407.1_1197 # 1176931 # 1177731 # 1 # ID=1_1197;partial=00;start_type=ATG;rbs_motif=AGxAGG/AGGxGG;rbs_spacer=5-10bp;gc_cont=0.363
------------------------MP-YNPQFYPGNTLIAENRRKHMNPEVELKKLRDIP
DDEIVKILGHRNPGESYKTVHPPLEEMDFEEDIIKDIVEPIQGAKEGVRVRYIQFADSMY
NAPAQPYDRARTYMWRFRGIDTGTLSGRQVIEMRELDLEKISKNFLIDTAFFDPATCGIR
GATVHGHSLRLDENGLMFDGLQRYIYDEKTGHVLYVKDQVGRP---LDEPVDVGEPLPHD
YLA-KITTIYRK-DNIGM--------REDKEALEVVQTIHEVRTKGGF--GLEV------
------------------------------------------------------------
------------------------------------------------------------
------------------------------------------------------------
------------------------------------------------------------
----FKK-----------------------------------------------------
------------------------------------------------------------
---------DLKKRL---------------------------------------------
------------------------------------------------------------
------------------------------------------------------------
--GED------
>GCF_000025525.1~NC_013887.1_433 # 416697 # 417497 # -1 # ID=1_433;partial=00;start_type=ATG;rbs_motif=None;rbs_spacer=None;gc_cont=0.386
------------------------MA-YKPQFYPGNTLIAENRRKHMNPNVELKKLRDIP
DDEIVKILGHRNPGESYKTVHPPLEEMDFEEDPIKDIVEPIQGAKEGVRVRYIQFADSMY
NAPAQPYDRARTYMWRFRGIDTGTLSGRQVIEMRELDLEKISKNFLIDTEFFDPATCGIR
GATVHGHSLRLDENGLMFDGLQRYIYDEKTGHVLYVKDQVGRP---LDEPVDVGEPLPHD
YLA-KITTIYRK-DNIGM--------REDEEALEVVQIIHEARTKGGF--GLEV------
------------------------------------------------------------
------------------------------------------------------------
------------------------------------------------------------
------------------------------------------------------------
----FKK-----------------------------------------------------
------------------------------------------------------------
---------DLKKRL---------------------------------------------
------------------------------------------------------------
------------------------------------------------------------
--GEE------
>GCF_000025525.1~NC_013887.1_1339 # 1299500 # 1300282 # -1 # ID=1_1339;partial=00;start_type=ATG;rbs_motif=GGAG/GAGG;rbs_spacer=5-10bp;gc_cont=0.393
------------------------MA-YKPQFYPGQTKIAQNRRDHMNPDVQLEKLRDIP
DDDVVKIMGHRQPGEDYKTVHPPLEEMDLPEDYVRDLVEPINGAKEGHRIRYIQFADSMY
FAPAQPYDRARTYMWRFRGVDTGTLSGRQVIEMRESDLEALSKNFLIDTAFFDPARIGIR
GATVHGHSLRLDENGLMFDALQRYVYDEKTGHVLYVKDQVGRP---LDEPVDVGEPLPEE
KLK-EITTIYRI-DGVPM--------REDEELLTVVKRIHRARTLGGFLPVEDV------
------------------------------------------------------------
------------------------------------------------------------
------------------------------------------------------------
------------------------------------------------------------
----FEK-----------------------------------------------------
------------------------------------------------------------
---------L--------------------------------------------------
------------------------------------------------------------
------------------------------------------------------------
-----------
>GCF_000025865.1~NC_014002.1_609 # 639590 # 640345 # -1 # ID=1_609;partial=00;start_type=ATG;rbs_motif=AGGAG;rbs_spacer=5-10bp;gc_cont=0.488
------------------------MT-YEAQFYPGATSVAENRRKHMSG--KVEKLREIS
DDDLTIILGHRVPGTDYPSTHPPLAEMGEPECSIREMVEPTDGAKAGDRIRYVQFVDSMY
NAPSTPYFRSYNTAINFRGVDPGTLSGRQVVEARERDMEELAK-FQLETEMTCPALACLR
GASVHGHSLRLQEDGVMFDMLERVRLE--NGTIIVQKDQVGRP---IDKKVDLGKPMSDE
EAA-KRTTIYRV-DNVPY--------REDKEVLEWVHRVFEQRTMYGYKPAVQE------
------------------------------------------------------------
------------------------------------------------------------
------------------------------------------------------------
------------------------------------------------------------
------------------------------------------------------------
------------------------------------------------------------
------------------------------------------------------------
------------------------------------------------------------
------------------------------------------------------------
-----------
>GCF_000063445.1~NC_009464.1_1058 # 1035032 # 1035790 # -1 # ID=1_1058;partial=00;start_type=ATG;rbs_motif=AGGAG;rbs_spacer=5-10bp;gc_cont=0.584
------------------------MA-YKPQFYPGKTSVAQNRKKFMDPSYKMEKLRSLS
DDDIVIMLGHRAPGSAYKTIHPPLTESNEPDCPIRKLVEPTPGAKAGDRIRYNQYADSMY
FAPMVPYLRSWMAVTRYRGVDPGTLSGRQIIEARERDLEKITK-ETFETEMFDPARTSLR
GCTVHGHSLRLNENGMMFDMLQRQVLD-KDGTVKAVKDQVGDP---LDRKVNLGKPMSEA
ELK-KRTTIYRI-DGVSF--------RSDDEVVGWVQRIFTLRTKCGFYPKV--------
------------------------------------------------------------
------------------------------------------------------------
------------------------------------------------------------
------------------------------------------------------------
------------------------------------------------------------
------------------------------------------------------------
------------------------------------------------------------
------------------------------------------------------------
------------------------------------------------------------
-----------
>GCF_000091665.1~NC_000909.1_85 # 76026 # 76826 # 1 # ID=1_85;partial=00;start_type=ATG;rbs_motif=None;rbs_spacer=None;gc_cont=0.383
------------------------MA-YKPQFYPGNTLIAENRRKHMNPEVELKKLRDIP
DDEIVKILGHRNPGESYKTVHPPLEEMDFEEDPIKDIVEPIQGAKEGVRVRYIQFADSMY
NAPAQPYDRARTYMWRFRGIDTGTLSGRQVIEMRELDLEKISKNFLIDTEFFDPATCGIR
GATVHGHSLRLDENGLMFDGLQRYIYDEKTGHVLYVKDQVGRP---LDEPVDVGEPLPHD
YLA-KITTIYRK-DNIGM--------REDKEALEVVQIIHEARTKGGF--GLEV------
------------------------------------------------------------
------------------------------------------------------------
------------------------------------------------------------
------------------------------------------------------------
----FKK-----------------------------------------------------
------------------------------------------------------------
---------DLKKRL---------------------------------------------
------------------------------------------------------------
------------------------------------------------------------
--GEE------
>GCF_000091665.1~NC_000909.1_906 # 770908 # 771690 # 1 # ID=1_906;partial=00;start_type=ATG;rbs_motif=GGAG/GAGG;rbs_spacer=5-10bp;gc_cont=0.387
------------------------MA-YKPQFYPGQTKIAQNRRDHMNPDVQLEKLRDIP
DDDVVKIMGHRQPGEDYKTVHPPLEEMDLPEDYVRDLVEPLNGAKEGHRIRYIQFTDSMY
FAPAQPYDRARTYMWRFRGVDTGTLSGRQVIEMRESDLEALSKNFLIDTAFFDPARIGIR
GATVHGHSLRLDENGLMFDALQRYVYDEKTGHVLYVKDQVGRP---LDEPVDVGEPLPEE
KLK-EITTIYRI-DGVPM--------REDEELLTVVKRIHRARTLGGFLPVEDV------
------------------------------------------------------------
------------------------------------------------------------
------------------------------------------------------------
------------------------------------------------------------
----FEK-----------------------------------------------------
------------------------------------------------------------
---------L--------------------------------------------------
------------------------------------------------------------
------------------------------------------------------------
-----------
>GCF_000092305.1~NC_014122.1_283 # 260042 # 260827 # -1 # ID=1_283;partial=00;start_type=ATG;rbs_motif=GGAG/GAGG;rbs_spacer=5-10bp;gc_cont=0.380
------------------------MA-YKPQFYPGSTKIAENRRKHMNPEIQLEKLRDIP
DDDVVKIMGHRQPGEDYKTVHPPLEEMDLPEDYVRDLVEPINGAKEGHRIRYIQFADSMY
FAPAQPYDRARTYMWRFRGVDTGTLSGRQVIEMRESDLEAISKNFLLDTAFYDPARCGIR
GATVHGHSLRLDENGLMFDALQRYVYDEKTGHVVYVKDQVGRP---LDEPVDVGEPLPEE
KLK-EITTIYRK-DGVPL--------RDDEELLIVIKRIHRARTLGGFMPQDDI------
------------------------------------------------------------
------------------------------------------------------------
------------------------------------------------------------
------------------------------------------------------------
----IEK-----------------------------------------------------
------------------------------------------------------------
---------FL-------------------------------------------------
------------------------------------------------------------
------------------------------------------------------------
-----------
>GCF_000145295.1~NC_014408.1_1474 # 1394954 # 1395751 # -1 # ID=1_1474;partial=00;start_type=ATG;rbs_motif=GGAG/GAGG;rbs_spacer=5-10bp;gc_cont=0.511
------------------------MS-YKAQYTPGETQIAENRRKHMDPDYEFRKLREVS
DEDLVKVLGHRNPGESYKSVHPPLDEMDFEEDIVRDMVEPIQGAKEGVRVRYIQFADSMY
NAPAQPYDRARTYMWRYRGVDTGTLSGRQVIEMRELDLEGVSK-ELVETELFDPATTGIR
GATVHGHSLRLDENGLMFDALQRYVFDEEKGHVVYVKDQVGRP---LDEPVDMGQPLGED
ELK-KITTIYRK-DNIAM--------RDDKEAIEVVENIHTGRTLGGF--GMDV------
------------------------------------------------------------
------------------------------------------------------------
------------------------------------------------------------
------------------------------------------------------------
----FKD-----------------------------------------------------
------------------------------------------------------------
---------DLRKRL---------------------------------------------
------------------------------------------------------------
------------------------------------------------------------
--GDD------
>GCF_000145295.1~NC_014408.1_1509 # 1425723 # 1426472 # -1 # ID=1_1509;partial=00;start_type=ATG;rbs_motif=AGGAGG;rbs_spacer=5-10bp;gc_cont=0.485
----------------------------MAQYYPGTTKVAQNRRNFCNPEYELEKLREIS
DEDVVKILGHRAPGEEYPSVHPPLEEMDEPEDAIREMVEPIDGAKAGDRVRYIQFTDSMY
FAPAQPYVRSRAYLCRYRGADAGTLSGRQIIETRERDLEKISK-ELLETEFFDPARSGVR
GKSVHGHSLRLDEDGMMFDMLRRQIYNKDTGRVEMVKNQIGDE---LDEPVDLGEPLDEE
TLM-EKTTIYRV-DGEAY--------RDDVEAVEIMQRIHVLRSQGGFNLE---------
------------------------------------------------------------
------------------------------------------------------------
------------------------------------------------------------
------------------------------------------------------------
------------------------------------------------------------
------------------------------------------------------------
------------------------------------------------------------
------------------------------------------------------------
------------------------------------------------------------
-----------
>GCF_000147875.1~NC_014507.1_1985 # 2009476 # 2010240 # -1 # ID=1_1985;partial=00;start_type=ATG;rbs_motif=GGA/GAG/AGG;rbs_spacer=11-12bp;gc_cont=0.535
-------------------------M-YKPQYGPGTSVVAQNRRNQMNPEYELSKIRSVT
DEDIILILGHRAPGQAYPSAHPPLAEQQEPDDPMRKLVKPTEGAKAGDRVRYIQFADSMF
NAPCQPYQRTYMEMYRFRAIDPGTLSGRQIVECRERDLEQYSK-ILIETEVFDPATVSCR
GATVHGHSLRLAEDGLMFDALQRCILA-EDGNVCYVKDQIGIP---LDRPVYVGKPMDEE
WLR-EKSTIFHSLVGTAL--------RDDKEYVKYIQRIHSLRTKYGFMPTEEE------
------------------------------------------------------------
------------------------------------------------------------
------------------------------------------------------------
------------------------------------------------------------
------------------------------------------------------------
------------------------------------------------------------
------------------------------------------------------------
------------------------------------------------------------
------------------------------------------------------------
-----------
>GCF_000147875.1~NC_014507.1_2410 # 2417282 # 2418043 # -1 # ID=1_2410;partial=00;start_type=ATG;rbs_motif=GGAG/GAGG;rbs_spacer=5-10bp;gc_cont=0.534
------------------------MA-YTPQYGPGTSNVAANRRKQMNPAVQLDKVRDVT
DEDVVLILGHRAPGSAYPTAHPPLAEQQEPDCPIRKIVEPTEGAKAGDRVRYIQFADSMF
NAPSQPYQRTYTECYRFRGIDPGTLSGRQIVECRERDLEQYAK-WLIETEMFEPALVSCR
GATVHGHSLRLAEDGMMFDMLQRCIL--EDGVVKYQKDQIGEP---LDRAVEVGKPMDDA
WVK-DHSTIFHSLVGTAY--------RDDAEYVEYIQRIHSLRTKYGFMPKEE-------
------------------------------------------------------------
------------------------------------------------------------
------------------------------------------------------------
------------------------------------------------------------
------------------------------------------------------------
------------------------------------------------------------
------------------------------------------------------------
------------------------------------------------------------
------------------------------------------------------------
-----------
>GCF_000151225.1~NZ_GG704759.1_749 # 796596 # 797357 # 1 # ID=10_749;partial=00;start_type=ATG;rbs_motif=AGGAG;rbs_spacer=5-10bp;gc_cont=0.371
----------------------------MAQIYPGTSQVAQNRRNFCNPDYELEKLREIS
DEDVVKILGHRAPGEEYKSVHPPLDEMDEPDDIVRELVTPIAGAKAGDRIRYIQFVDSMY
FAPAQPYLRARSYLNRFRGIDTGTLSGRQVIEARERDIERISK-YLLETEYFDTARTGIR
GAGVHGHSLRLDENGLMFDMLRRQVFNKETGNVEMVRDLIGVD---LDEPVVLGEPLDEE
TLK-SKTTIYRI-DGEAY--------KDDTEAVEVLKNIHVSRSFGAFNPVKGW------
------------------------------------------------------------
------------------------------------------------------------
------------------------------------------------------------
------------------------------------------------------------
----D-------------------------------------------------------
------------------------------------------------------------
------------------------------------------------------------
------------------------------------------------------------
------------------------------------------------------------
-----------
>GCF_000166095.1~NC_014658.1_738 # 713121 # 713924 # 1 # ID=1_738;partial=00;start_type=ATG;rbs_motif=GGAG/GAGG;rbs_spacer=5-10bp;gc_cont=0.354
------------------------MA-YEPQFNPGETKIAENRRKHMNPNYELKKLREIA
DEDIVRVLGHRSPGESFKTVHPPLEEMDFEEDPMKDIVEPIEGAKQGTRIRYIQFADSMY
NAPAQPYDRARTYMWRFRGVDTGTLSGRQVIEMRELDLEKVSK-ILLETEIFDPARCGIR
GATVHGHSLRFDENGLMFDALQRYIYDEDSGHVVYVKDQVGRP---LDQPVDMGEPLPED
ELK-EITTIYRK-DNIGM--------REDEELLEVVNKIHEARTIGGF--GMEV------
------------------------------------------------------------
------------------------------------------------------------
------------------------------------------------------------
------------------------------------------------------------
----FKK-----------------------------------------------------
------------------------------------------------------------
---------DLNKRL---------------------------------------------
------------------------------------------------------------
------------------------------------------------------------
--GGANE----
>GCF_000166095.1~NC_014658.1_790 # 756153 # 756902 # -1 # ID=1_790;partial=00;start_type=ATG;rbs_motif=AGGAGG;rbs_spacer=5-10bp;gc_cont=0.355
----------------------------MAQFYPGSTKIAENRRKFMNPDAELEKLREIS
DEDVVRILGHRAPGEEYPSVHPPLEELDEPEDPIKDIVEPTEGAKAGDRVRYVQFTDSVY
FAPAQPYIRSRAYLWRYRGADAGTLSGRQIIEARERDVEKIAK-ELIETEFFDPARTGIR
GKSVHGHSLRLDENGMMFDMLRRQVYDEETGRVKMVKNQIGDE---FDEPIDLGEPLDEE
TLK-EKTTIYRI-DNIPY--------REDKDLLEIVQRIHQLRSEAGFSPE---------
------------------------------------------------------------
------------------------------------------------------------
------------------------------------------------------------
------------------------------------------------------------
------------------------------------------------------------
------------------------------------------------------------
------------------------------------------------------------
------------------------------------------------------------
------------------------------------------------------------
-----------
>GCF_000179575.2~NC_015636.1_980 # 975811 # 976593 # -1 # ID=1_980;partial=00;start_type=ATG;rbs_motif=GGAG/GAGG;rbs_spacer=5-10bp;gc_cont=0.375
------------------------MA-YKPQYYPGATKIAQNRRNHMNPEIELEKLREIP
DDEVVKVMGHRQPGEDYKTVHPPLEEMDLPEDYVRDLVEPITGAKEGHRIRYIQFADSMY
NAPAQPYDRARTYMWRFRGVDTGTLSGRQVIEMRESNLEEVSKNFCIDTAFFDPATCGMR
GATVHGHSLRLDENGLMFDALQRYVYDEKTGHVLYVKDQVGRP---LDEPVDVGEPLPAE
KLA-EITTIYRK-DGTPM--------RDDEEVIAVVKRIHRARTLGGYMPSEKI------
------------------------------------------------------------
------------------------------------------------------------
------------------------------------------------------------
------------------------------------------------------------
----FEG-----------------------------------------------------
------------------------------------------------------------
---------L--------------------------------------------------
------------------------------------------------------------
------------------------------------------------------------
-----------
>GCF_000191585.1~NC_015216.1_351 # 338182 # 338931 # 1 # ID=1_351;partial=00;start_type=ATG;rbs_motif=AGGAGG;rbs_spacer=5-10bp;gc_cont=0.432
----------------------------MAQYYPGTTKVAQNRRNLCNPDYDLEKLREIS
DEDVVKILGHRAPGEEYPSVHPPLEEMDEPEDAIREMVEPVDGAKAGDRVRYIQFADSMY
FAPAQPFARSRAYLCRYRGSDAGTLSGRQIIEARERDLEKISK-ELLETEFFDPARTGIR
GKSVHGHSLRLDEDGMMFDMVRRQVLNKATGNVEMVKNQIGDE---LDEPVILGEPLEEA
VLK-EKTTIYRK-DGEAY--------KDDTDAVEVLHRIHVTRSNGGYGPE---------
------------------------------------------------------------
------------------------------------------------------------
------------------------------------------------------------
------------------------------------------------------------
------------------------------------------------------------
------------------------------------------------------------
------------------------------------------------------------
------------------------------------------------------------
------------------------------------------------------------
-----------
>GCF_000191585.1~NC_015216.1_2271 # 2315320 # 2316114 # 1 # ID=1_2271;partial=00;start_type=ATG;rbs_motif=GGA/GAG/AGG;rbs_spacer=5-10bp;gc_cont=0.410
------------------------MS-YEVQYTPGNTKIAENRRKHMDPDFELKKIREIA
DEDIVKILGHRNPGEGYKSVHPPLEEMDFEEDLMKEMVEPIEGAKEGNRTRYVQFTDSMY
NAPAQPYDRARTYMWRFRGVDTGTLSGRQVIEIRERDLEKISK-TLVETELFDPAKTGIR
GATVHGHSLRLDENGLMFDALQRYVFDEKTGSVSYIKDQVGRP---LDEPVDMGAPLDEE
NLK-EITTIYRS-DNISM--------RDDPEAIETVEAIHAARTDGGF--GLEV------
------------------------------------------------------------
------------------------------------------------------------
------------------------------------------------------------
------------------------------------------------------------
----FKD-----------------------------------------------------
------------------------------------------------------------
---------DLKRKL---------------------------------------------
------------------------------------------------------------
------------------------------------------------------------
--GE-------
>GCF_000196655.1~NC_014253.1_910 # 861046 # 861795 # -1 # ID=1_910;partial=00;start_type=ATG;rbs_motif=AGGAG;rbs_spacer=5-10bp;gc_cont=0.436
------------------------MAEIEKQYHPGKTSVAKNRSKHMSN--DLEKLREIS
DEDLTLILGHRSPGSDYPSTHPPLEEMGEPECSIREIVEPTEGAKAGDRIRYAQWVDSMY
NAPATPYFRTYHAAINFRAVDPGTLSGRQLVEARERDMEKMTK-VQLETEMTCPGLAGLR
GATVHGHSLRLQEDGVMFDMLDRRRLE--NGTIVMDKDQQARP---IDKKVDLGKPMSED
EAA-KRTTIYRA-DNVPF--------RDDDEVVEWVHRIWEQRTEYGFQPK---------
------------------------------------------------------------
------------------------------------------------------------
------------------------------------------------------------
------------------------------------------------------------
------------------------------------------------------------
------------------------------------------------------------
------------------------------------------------------------
------------------------------------------------------------
------------------------------------------------------------
-----------
>GCF_000204415.1~NC_015416.1_675 # 677002 # 677769 # -1 # ID=1_675;partial=00;start_type=ATG;rbs_motif=AGGAG;rbs_spacer=5-10bp;gc_cont=0.579
------------------------MA-YTPQFYPGSTSVGINRRKHMSG--NVEKLRDIP
EADVVAVMGHRAPGADYSSTHPPLKEMGEPDCPIRQIVAPTAGAAAGDRVRYSQWTDSMY
FAPSIPYFRSYWGAINCKGCDPGTLSGRQIIEARERDIEDYTK-AQYDSEMTDVALCSMR
GCTVHGHSLRLEENGMQFDMLARTELG-SDGNVYGVKDQVGIP---LDKKVNLGKPMSEA
EAK-KRTTIFRF-DGVPMGGKVGA--RQFDEAIEMTHHMWERRSKWGYRPE---------
------------------------------------------------------------
------------------------------------------------------------
------------------------------------------------------------
------------------------------------------------------------
------------------------------------------------------------
------------------------------------------------------------
------------------------------------------------------------
------------------------------------------------------------
------------------------------------------------------------
-----------
>GCF_000214415.1~NC_015562.1_449 # 454562 # 455359 # 1 # ID=1_449;partial=00;start_type=ATG;rbs_motif=GGAG/GAGG;rbs_spacer=5-10bp;gc_cont=0.377
------------------------MA-YKPQFYPGETLIAENRRKHMNPNYELKKLREIS
DDDLVRVLGHRNPGESYKTVHPPLEEMDFEEDVIKEIVEPIPGAKEGIRVRYIQFADSMY
NAPAQPYDRARTYMWRFRGVDTGTLSGRQVIEIRELDLERISK-WLVETEIFDPATCGMR
GATVHGHSLRLDENGLMFDGLQRYIYDEKTGHVIYVKDQVGRP---LDEPVDVGEPLPQE
YLA-KITTIYRK-DNIGM--------REDKEALEVVEIIHIARTEGGF--GLNV------
------------------------------------------------------------
------------------------------------------------------------
------------------------------------------------------------
------------------------------------------------------------
----FKK-----------------------------------------------------
------------------------------------------------------------
---------DLKRRL---------------------------------------------
------------------------------------------------------------
------------------------------------------------------------
--GEK------
>GCF_000214415.1~NC_015562.1_1255 # 1237803 # 1238585 # 1 # ID=1_1255;partial=00;start_type=ATG;rbs_motif=GGAG/GAGG;rbs_spacer=5-10bp;gc_cont=0.410
------------------------MA-YKPQFYPGETKIAQNRRNHMNPDVELEKLREIP
DEDVVKIMGHRQPGEDYKTIHPPLEEMDLPEDYVRDLVEPINGAKEGHRIRYIQFADSMY
FAPAQPYDRARTYMWRFRGVDTGTLSGRQVIEMRESDLEALSKNFLIDTAFFDPARCGIR
GATVHGHSLRLDENGLMFDALQRYVYDEKTGHVVYVKDQVGRP---LDEPVDVGEPLPEE
KLR-EITTIYRK-DGIPM--------REDKELLTVVKRIHRARTLGGFCPTEDV------
------------------------------------------------------------
------------------------------------------------------------
------------------------------------------------------------
------------------------------------------------------------
----FKE-----------------------------------------------------
------------------------------------------------------------
---------L--------------------------------------------------
------------------------------------------------------------
------------------------------------------------------------
-----------
>GCF_000214725.1~NC_015574.1_2062 # 2156770 # 2157519 # -1 # ID=1_2062;partial=00;start_type=ATG;rbs_motif=AGGAGG;rbs_spacer=5-10bp;gc_cont=0.437
----------------------------MAQYYPGTSQVAQNRRNLSNPDYELEKFREIS
DEDVVKILGHRAPGEEYPSVHPPLEEMDEPDDAIREMVEAVDGAKAGDRVRYIQFVDSMY
NAPAQPFVRSRAYLHRYRGADAGTLSGRQIIEARERDLEKISK-ELLETEFFDPARTGIR
GQSVHGHSLRLDEDGVMFDMLRRQILNKETGKVEAVKDQIGDE---LDEPVVLGEPLDDA
TLK-AKTTIYRV-DGEAY--------RDDKDAVEVLHRIHVRRSQGGYKPE---------
------------------------------------------------------------
------------------------------------------------------------
------------------------------------------------------------
------------------------------------------------------------
------------------------------------------------------------
------------------------------------------------------------
------------------------------------------------------------
------------------------------------------------------------
------------------------------------------------------------
-----------
>GCF_000217995.1~NC_015676.1_865 # 935783 # 936535 # 1 # ID=1_865;partial=00;start_type=ATG;rbs_motif=AGGAG;rbs_spacer=5-10bp;gc_cont=0.434
------------------------MA-YEPQFYPGNTIVAENRRKHMSG--KLEKLREIS
DEDLTLILGHRAPGSDYPSTHPPLAEMGEPECSIRELVEPTEGAKAGDRVRYVQFVDSMY
NAPATPYFRSYFAAINFRGVDPGTLSGRQVVEARERDMENVAK-VSLETEISCPALSGLR
GATVHGHSLRLQEDGVMFDMLDRRRLE--NGTIIMDKDQVGRP---LDKKVDLGKPMSED
EAA-KRTTIFRA-DNVAF--------RDDEEVVEWVHRVWSQRTKYGFQPRLQ-------
------------------------------------------------------------
------------------------------------------------------------
------------------------------------------------------------
------------------------------------------------------------
------------------------------------------------------------
------------------------------------------------------------
------------------------------------------------------------
------------------------------------------------------------
------------------------------------------------------------
-----------
>GCF_000220645.1~NC_015847.1_1703 # 1597335 # 1598117 # 1 # ID=1_1703;partial=00;start_type=ATG;rbs_motif=GGA/GAG/AGG;rbs_spacer=5-10bp;gc_cont=0.402
------------------------MA-YTPQFYPGATKVAENRRNHLNPNYELEKLREIP
DEDVVKIMGHRQPGEDYKTVHPPLEEMDFVEDYARDLVEPLNGAKEGHRVRYIQFADSMY
FAPAQPYDRSRSYMTRLRGVDAGTLSGRQVVECRESDLEEFSKNILMDTELFDPATSGMR
GATVHGHSLRLDENGMMFDALQRCVFDEKTGHVMYVKDQVGKP---LDAPVDVGEPIPEA
KLR-EITTIYRN-DGVAM--------RADPDVIEVVKRIHRARTLGGYIPTNET------
------------------------------------------------------------
------------------------------------------------------------
------------------------------------------------------------
------------------------------------------------------------
----FKR-----------------------------------------------------
------------------------------------------------------------
---------L--------------------------------------------------
------------------------------------------------------------
------------------------------------------------------------
-----------
>GCF_000235565.1~NC_017527.1_523 # 499788 # 500561 # 1 # ID=1_523;partial=00;start_type=ATG;rbs_motif=AGGT;rbs_spacer=7bp;gc_cont=0.609
------------------------MA-YKPQYYPGTTSVGKNRRKHMSS--DLEKLRDIS
DADVVTIMGHRAPGADYPSTHPPLAEMGEPDCPIRQLVTPTPGAAAGDRIRYSQFADSMY
NAPAIPYFRSYWAAINCRGSDPGTLSGRQIVEARERDIEQYTK-IMMDTEMCDPALATMR
GCTVHGHSLRLDEDGMMFDMLARTELG-SDGNVYYVKDQVGIP---LDRKVNAGKPMSEA
EAK-KRTTIFRC-DNVSFGGPCTADKRTFDEGLVTLHHMWERRSKWGFRPE---------
------------------------------------------------------------
------------------------------------------------------------
------------------------------------------------------------
------------------------------------------------------------
------------------------------------------------------------
------------------------------------------------------------
------------------------------------------------------------
------------------------------------------------------------
------------------------------------------------------------
-----------
>GCF_000235685.2~NZ_AGIY02000001.1_1714 # 1719996 # 1720760 # 1 # ID=1_1714;partial=00;start_type=ATG;rbs_motif=AGGAG;rbs_spacer=5-10bp;gc_cont=0.599
------------------------MA-YKPQFGPGTSTVAENRRRVMDPTKKLEKVRDIS
DEDIVLIMGHRAPGAAYPTMHPPLTEQQEPDCPIRKLVTPLDGAKHGDRIRYIQFADSMY
NGPCQPYLRSYIAAYRYRGVDPGTLSGRQIVECRERDLEKLAK-ELVATEIFDPARTGIR
GATVHGHSLRLSEDGMMFDMLQRCILDKKAGVVKYVKNQIGEP---LDKEVKVGKPMDEK
WLK-QHSTIFHSLVGVPF--------RSDQEYIEYVQRVHALRTKYGFMPTE--------
------------------------------------------------------------
------------------------------------------------------------
------------------------------------------------------------
------------------------------------------------------------
------------------------------------------------------------
------------------------------------------------------------
------------------------------------------------------------
------------------------------------------------------------
------------------------------------------------------------
-----------
>GCF_000243255.1~NZ_CM001436.1_2868 # 2995418 # 2996179 # -1 # ID=1_2868;partial=00;start_type=ATG;rbs_motif=GGA/GAG/AGG;rbs_spacer=5-10bp;gc_cont=0.492
------------------------MA-YTPQYGPGTSIVAENRRKQMNPAVQLEKVREVT
DEDIVLILGHRAPGSAYPTAHPPLAEQQEPDCPIRKIVAPTEGAKAGDRVRYIQFADSMF
NAPSQPYQRTYSECYRFRGIDPGTLSGRQIVECRERDLEQYSK-LLMETEMFDPALVSCR
GATVHGHSLRLAEDGLMFDMLQRCIL--KDGSVKYVKDQIGEP---LDREVDVGKPMDEE
WLK-AHSTIFHSLVGVAY--------RDDAEYVEYIQRIHALRTKYGFMPKEE-------
------------------------------------------------------------
------------------------------------------------------------
------------------------------------------------------------
------------------------------------------------------------
------------------------------------------------------------
------------------------------------------------------------
------------------------------------------------------------
------------------------------------------------------------
------------------------------------------------------------
-----------
>GCF_000243455.1~NZ_AGJL01000024.1_14 # 15633 # 16427 # 1 # ID=98_14;partial=00;start_type=ATG;rbs_motif=GGA/GAG/AGG;rbs_spacer=5-10bp;gc_cont=0.389
------------------------MS-YKAQFYPGETIIAENRRKHMNPNCELKKLREIA
DDDLVRVLGHRNPGESYKTVHPPLDEMDFEEDVIKEIVEPIPGAKEGIRVRYIQFADSMY
NAPAQPYDRARTYMWRFRGVDTGTLSGRQVIEIRELDLEQISK-WLIETEIFDPATCGMR
GATVHGHSLRLDENGLMFDGLQRYIYDEKTGHVLYIKEQVGRP---LDEPVDVGEPLPQE
YLA-KITTIYRK-DNIGM--------REDKEALEVVETIHVARTEGGF--GLNV------
------------------------------------------------------------
------------------------------------------------------------
------------------------------------------------------------
------------------------------------------------------------
----FKK-----------------------------------------------------
------------------------------------------------------------
---------DLKKRL---------------------------------------------
------------------------------------------------------------
------------------------------------------------------------
--GE-------
>GCF_000243455.1~NZ_AGJL01000010.1_17 # 13662 # 14444 # -1 # ID=112_17;partial=00;start_type=ATG;rbs_motif=GGAG/GAGG;rbs_spacer=5-10bp;gc_cont=0.400
------------------------MA-YKPQFYPGETKIAQNRRNHMNPEVELEKLREIP
DEDVVKIMGHRQPGEDYKTIHPPLEEMDLPDDYVRDLVEPINGAKEGHRIRYIQFADSMY
FAPAQPYDRARTYMWRFRGVDTGTLSGRQVIEMRESDLEALSKNFLIDTAFFDPARCGIR
GATVHGHSLRLDENGLMFDALQRYVYDEKTGHVVYVKDQVGRP---LDEPVDVGELLPEE
KLR-EITTIYRK-DGVPM--------REDKELLTIVKRIHRARTLGGFCPTEDT------
------------------------------------------------------------
------------------------------------------------------------
------------------------------------------------------------
------------------------------------------------------------
----FKQ-----------------------------------------------------
------------------------------------------------------------
---------L--------------------------------------------------
------------------------------------------------------------
------------------------------------------------------------
-----------
>GCF_000251105.1~NC_017034.1_908 # 885446 # 886204 # 1 # ID=1_908;partial=00;start_type=ATG;rbs_motif=AGGAG;rbs_spacer=5-10bp;gc_cont=0.577
------------------------MA-YKPQFYPGKTSVAQNRKKFMDPSYKMEKIRSLS
DDDVVLILGHRTPGSAYKTCHPPLKESGEPDDPIRKIVEPIPGAAAGDRIRYIQFTDSMY
FAPMVPYLRSWMACTRYRGVDPGTLSGRQIIETRERDLEKIAK-ETMETEMYDAARTGYR
GCTVHGHSLRLNENGMMFDMLQRVVLD-KNGNVYGVKNQVGDP---LDRKINLGKPMSDE
ELK-KRTTIYRI-DGVPF--------RSDAEVVGWVQRIHNLRTKCGFAPKL--------
------------------------------------------------------------
------------------------------------------------------------
------------------------------------------------------------
------------------------------------------------------------
------------------------------------------------------------
------------------------------------------------------------
------------------------------------------------------------
------------------------------------------------------------
------------------------------------------------------------
-----------
>GCF_000275865.1~NZ_CM001555.1_496 # 507023 # 507787 # -1 # ID=1_496;partial=00;start_type=ATG;rbs_motif=AGGA/GGAG/GAGG;rbs_spacer=11-12bp;gc_cont=0.621
------------------------MA-YKPQFGPGTSVVAENRRKQMNPGYKLEKIRDVT
DEDIVLILGHRAPGAAYPTAHPPLAEQQEPNCPIRKIVTPTEGAKAGDRVRYIQFADSMF
NAPSQPYQRTYMECYRYRGIDPGTLSGRQIVECRERDLEGYSK-ELINTEVFDPALVSCR
GATVHGHSLRLAEDGMMFDMLQRCVLG-ADGVVKYVKNQIGEP---LDRAVNVGKPMDSN
WLK-AHTTIFHSLAGTAY--------RDDAEYVEYIQRIHSLRTKYGFMPKED-------
------------------------------------------------------------
------------------------------------------------------------
------------------------------------------------------------
------------------------------------------------------------
------------------------------------------------------------
------------------------------------------------------------
------------------------------------------------------------
------------------------------------------------------------
------------------------------------------------------------
-----------
>GCF_000275865.1~NZ_CM001555.1_1691 # 1719213 # 1719977 # -1 # ID=1_1691;partial=00;start_type=ATG;rbs_motif=GGAG/GAGG;rbs_spacer=5-10bp;gc_cont=0.633
------------------------MA-YTPQYGPGTSVVAQNRRNQMNPTYELSKLRSVT
DEDVVLVLGHRAPGAAYPTAHPPLAEQQEPADPMRKLVKPTEGAKAGDRVRYIQFADSMF
NAPSQPYQRTYMECYRFRGIDPGTLSGRQIVECRERDLDMYSK-NLIETEVFDPATVSCR
GATVHGHSLRLAEDGMMFDALQRCVLG-EDGIVRYVKDQIGVP---LDRPVEVGKPMDAA
WLK-EHSTIFHSLAGTAL--------REDPEYIEYLQRIHSLRTKYGFMPKEE-------
------------------------------------------------------------
------------------------------------------------------------
------------------------------------------------------------
------------------------------------------------------------
------------------------------------------------------------
------------------------------------------------------------
------------------------------------------------------------
------------------------------------------------------------
------------------------------------------------------------
-----------
>GCF_000300255.2~NC_020913.1_386 # 362959 # 363735 # 1 # ID=1_386;partial=00;start_type=ATG;rbs_motif=AGGAG;rbs_spacer=5-10bp;gc_cont=0.573
-----------------------MAK-YKRQFYPGESVPAKNRRRYMDPKVKLKKLRDVP
MDDVVRIMGHRAPGEAYKSVHPPIEEGKEPKCPIRELVEPIEGAKYGDRVRYIQFTDSVY
FAPISPYQRAWMYMSRYRGVDTGTLSGRQIIEVRERNLEQIAK-ELVDDETFDPALTGIR
GATVHGHACRLDENGLMFDGWQRYVWDDQKKEVVYVKDQVALP---LDRRVSVGKPASMS
DLK-KRTTIFRA-DGVDM--------RDDKEVTDFYIRIHKLRTLGGYRPFDVK------
------------------------------------------------------------
------------------------------------------------------------
------------------------------------------------------------
------------------------------------------------------------
----GE------------------------------------------------------
------------------------------------------------------------
------------------------------------------------------------
------------------------------------------------------------
------------------------------------------------------------
-----------
>GCF_000302455.1~NZ_AMPO01000001.1_73 # 62619 # 63419 # 1 # ID=1_73;partial=00;start_type=ATG;rbs_motif=GGA/GAG/AGG;rbs_spacer=5-10bp;gc_cont=0.434
------------------------MS-YKPQFTPGETKIAQNRRNHMDPDFEMKKIRSIN
DEDIVSVLGHRNPGESYKSVHPPLDEMDFDEDMMKDLVEPIPGAKEGGRTRYVQFADSVY
NAPAHPYDRARTYMSRFRGVDTGTLSGRQVIEIRELDLEKISK-ELVETEFFDPAKCGLR
GATVHGHSLRLDENGLMFDALQRYVYDEETNKVSYVKDQVGRP---LDTPVDVGEPLDED
HLK-EITTIYRS-DNVGM--------REDKEALETVLTIHQTRTDGGF--GLEV------
------------------------------------------------------------
------------------------------------------------------------
------------------------------------------------------------
------------------------------------------------------------
----FKN-----------------------------------------------------
------------------------------------------------------------
---------DLKAKL---------------------------------------------
------------------------------------------------------------
------------------------------------------------------------
--GDDK-----
>GCF_000302455.1~NZ_AMPO01000008.1_104 # 111464 # 112213 # 1 # ID=8_104;partial=00;start_type=ATG;rbs_motif=AGGAGG;rbs_spacer=5-10bp;gc_cont=0.460
----------------------------MAQYYPGTSKVAENRRKFCDPEIGLEKLREIS
DEDIVKILGHRAPGEEYPSVHPPLEEMDEPDDAIREMVEPLDGAKAGDRVRYIQFTDSMY
FAPAQPFLRSRAYLCRYRGADAGTLSGRQIIETRERDLEKVSK-ELLETEFFDPARSGIR
GKSVHGHSLRLDEDGMMFDMLRRLVFNKSTGKVDAVKNQIGDE---LDEPVDLGEPLDEA
TLK-EKTTIYRK-DGEAY--------RDDADAVEILHRIHVSRSKGGYKPE---------
------------------------------------------------------------
------------------------------------------------------------
------------------------------------------------------------
------------------------------------------------------------
------------------------------------------------------------
------------------------------------------------------------
------------------------------------------------------------
------------------------------------------------------------
------------------------------------------------------------
-----------
>GCF_000304355.2~NC_018227.2_1535 # 1548544 # 1549308 # -1 # ID=1_1535;partial=00;start_type=ATG;rbs_motif=AGGA/GGAG/GAGG;rbs_spacer=11-12bp;gc_cont=0.607
------------------------MA-YTPQYGPGTSIVAENRRKQMNPSQKLEKVRSVT
DEDIVLILGHRAPGSAYPTAHPPLAEQQEPNCPMRKLVKPTEGAKAGDRVRYIQFADSMF
NAPSQPYQRTYAEMYRFRGIDPGTLSGRQIVECRERDLEKYSK-ELLETEMFDPARVGIR
GATVHGHSLRLAEDGMMFDMLQRCILD-EDGVVKYVKNQIGEP---LDRAVAIGKPMDEK
WLK-AHTTIFHSLVGTPY--------REDTEYIEYVQRIHSLRTKYGFMPKEE-------
------------------------------------------------------------
------------------------------------------------------------
------------------------------------------------------------
------------------------------------------------------------
------------------------------------------------------------
------------------------------------------------------------
------------------------------------------------------------
------------------------------------------------------------
------------------------------------------------------------
-----------
>GCF_000304355.2~NC_018227.2_1755 # 1765275 # 1766054 # 1 # ID=1_1755;partial=00;start_type=ATG;rbs_motif=None;rbs_spacer=None;gc_cont=0.606
------------------MKVNENMA-YKPQYGPGTSKVAENRRKQMNPNQKLEKMRDVT
DEDIVMILGHRAPGAAYPTAHPPLAEQQEPDCPIRKIVTPTEGAKAGDRVRYIQFADSMF
FAPSHPYQRTYTEAYRFRGIDPGTLSGRQIVECRERDLEKYAK-ELINTELLDPARTGIR
GATVHGHSLRLAENGMMFDMLQRSVLG-DDGIVRYVKNQIGEP---LDRAVAIGKPMDEK
WLK-DHTTIFHSLGGIPY--------RDDKEYIEYVQRIHTLRTKYGFLPKE--------
------------------------------------------------------------
------------------------------------------------------------
------------------------------------------------------------
------------------------------------------------------------
------------------------------------------------------------
------------------------------------------------------------
------------------------------------------------------------
------------------------------------------------------------
------------------------------------------------------------
-----------
>GCF_000306725.1~NC_018876.1_781 # 824377 # 825123 # -1 # ID=1_781;partial=00;start_type=ATG;rbs_motif=AGGAG;rbs_spacer=5-10bp;gc_cont=0.511
------------------------MV-YKPQFYPGATSVAENRRKHMSG--KVEKLRDIS
DDDLTLMLGHRAPGSDYPSTHPPLAEMGEPDCSIRQTVEATPGAKAGDRVRYVQFVDSMY
NAPATPYFRSYAAAINFRGVDPGTLSGRQVVEARERDMEQVAK-FQLETEMTCPALASLR
GATVHGHSLRLPEDGLMFDMLDRTRKE--GNIVIMHKDQVGRP---IDKKVNLGKPMSEE
EAA-KRTTIYRV-DNVAF--------RNDKEVIEWVHRVFDKRTIYGFKPE---------
------------------------------------------------------------
------------------------------------------------------------
------------------------------------------------------------
------------------------------------------------------------
------------------------------------------------------------
------------------------------------------------------------
------------------------------------------------------------
------------------------------------------------------------
------------------------------------------------------------
-----------
>GCF_000308215.1~NZ_CAJE01000012.1_129 # 128184 # 128957 # 1 # ID=15_129;partial=00;start_type=ATG;rbs_motif=GGAG/GAGG;rbs_spacer=5-10bp;gc_cont=0.594
------------------------MA-YTRQFYPGKSQVAENRRRYMDPSKKLKKLRDVA
QDDVVRIMGHRSPGEDYKSIHPPLEEGNEPDDLIRKLVTPIEGAKKGDRIRYIQFADSVY
FAPMTPYMRAWMYMSRLRGFDTGTLSGRQIIEMRERDLEKVAK-ELIDNETFDPARCGIR
GATVHGHACRLDENGMMFDAWQRYRWNAKKGEVEYVKDQVAIP---LDKPISVGKPIAEA
DLK-KMTAIFRS-DGIDM--------RDDPEVMATQLRIHRLRTLCGYQAYALK------
------------------------------------------------------------
------------------------------------------------------------
------------------------------------------------------------
------------------------------------------------------------
----GE------------------------------------------------------
------------------------------------------------------------
------------------------------------------------------------
------------------------------------------------------------
------------------------------------------------------------
-----------
>GCF_000320505.1~NZ_BAGX02000020.1_76 # 76975 # 77724 # -1 # ID=35_76;partial=00;start_type=ATG;rbs_motif=AGGAG;rbs_spacer=5-10bp;gc_cont=0.347
----------------------------MAQYYPGTSQVSENRRHFADPEQKLEKLREIS
DEDVVKILGHRAPGEEYKHVHPPLDEMDEPDDIVRELVTPIDGAKAGDRVRYIQFADSMY
FAPAQPYVRARSYMNRYRGIDTGTLSGRQVIEARERDLEKLSK-ELLETEYFDPARTGIR
GKSVHGHSLRLDEDGIMFDMLRRQLKNKETGHIEMVKNQIAIP---LDEPIDIGEPLDED
KLK-SISTIYRV-DGDKY--------RDDKDAVEVLHKIHLTRTQGGYNPE---------
------------------------------------------------------------
------------------------------------------------------------
------------------------------------------------------------
------------------------------------------------------------
------------------------------------------------------------
------------------------------------------------------------
------------------------------------------------------------
------------------------------------------------------------
------------------------------------------------------------
-----------
>GCF_000327485.1~NC_019943.1_865 # 861173 # 861940 # 1 # ID=1_865;partial=00;start_type=GTG;rbs_motif=GGxGG;rbs_spacer=5-10bp;gc_cont=0.638
-----------------------MSA-RKPQYGPGTSVVAANRRKQMDPGQVLTKMRSIT
DEDIVLLLGHRAPGERFRNVHPPVTEQTEPACPMRKLVRPTEGAKNGDRVRYVQFADSMF
NAPCQPYQRTYAEMYRFRGIDPGTLSGRQIVECRERDLEQYCR-LLIETEMFDPALVSLR
GATVHGHSLRLAEDGMQFDALQRCVLG-TDGMVRYVKDQIGLP---LNRPVEVGKPLGQP
WLK-EHSTIFHCLVGTAL--------RDDAEYVEYLKRIHTLRTRYGFMPKET-------
------------------------------------------------------------
------------------------------------------------------------
------------------------------------------------------------
------------------------------------------------------------
------------------------------------------------------------
------------------------------------------------------------
------------------------------------------------------------
------------------------------------------------------------
------------------------------------------------------------
-----------
>GCF_000327485.1~NC_019943.1_2572 # 2551313 # 2552080 # 1 # ID=1_2572;partial=00;start_type=ATG;rbs_motif=GGAG/GAGG;rbs_spacer=5-10bp;gc_cont=0.600
------------------------MA-YKPQYGPGQSVPAANRRKQMDPSRKLAKLRDVS
DKDLVLVMGHRAPGSAYPSCHPPLSEQQEPACPIRKIVTPTDGAKAGDRVRYIQFADSMY
NAPCQPYQRSYLEAYRFRGIDPGTLSGRQIVECRERDLEKYAK-ELVGTELFDANLTGIR
GCTVHGHSLRLDENGMMFDMLQRCVIDKKSGVVKYVKDQVGVP---LDAEVKIGKAMDNK
WLK-ANTTMFHSVSGVGF--------RDDPEYVEYIQRIHTLRVKYGFMPKEA-------
------------------------------------------------------------
------------------------------------------------------------
------------------------------------------------------------
------------------------------------------------------------
------------------------------------------------------------
------------------------------------------------------------
------------------------------------------------------------
------------------------------------------------------------
------------------------------------------------------------
-----------
>GCF_000328665.1~NC_019977.1_1619 # 1659059 # 1659808 # 1 # ID=1_1619;partial=00;start_type=ATG;rbs_motif=AGGAG;rbs_spacer=5-10bp;gc_cont=0.508
------------------------MA-YKPQYYPGATSVAANRRKHMSG--DVEKLREIS
DDDLTMILGHRPAGSDYRSTHPPLAEMGEPECSIRQTVEPTPGAKAGDRVRYVQFVDSMY
NGPSVPYFRSYGAAIKFRGVDPGTLSGRQVVEARERDMEEVAK-FQIETEMFDPALSSLR
GATVHGHSLRLQEDGVMFDMLDRARLE-EDGIVKMHKDQVGRP---IDKKVQLGKPMSAK
EAA-KRTTIYRV-DNVAY--------RSDKEVIEWVHRVFDQRTKYGFKPE---------
------------------------------------------------------------
------------------------------------------------------------
------------------------------------------------------------
------------------------------------------------------------
------------------------------------------------------------
------------------------------------------------------------
------------------------------------------------------------
------------------------------------------------------------
------------------------------------------------------------
-----------
>GCF_000350305.1~NC_020892.1_453 # 420766 # 421545 # 1 # ID=1_453;partial=00;start_type=ATG;rbs_motif=AGGAG;rbs_spacer=5-10bp;gc_cont=0.578
----------------------MAVK-YKRQFYPGQSIPAQNRRRYLDPKVKLKKLRDVP
MDDVVRLMGHRAPGEAYKSIHPPIEEGKEPKCPIRELVVPIEGAKHGDRVRYIQFTDSVY
FAPISPYQRAWMYMSRWRGVDTGTLSGRQIIEVRERDLEVYAK-ELIDDETFDPALTGIR
GSTVHGHACRLDENGLMFDGWQRYVWDAKKKEVVYKKDQVALP---LDKDIYVGKPASME
NLK-KRTTIFRA-DGVDM--------RDDKEVTDFYIRVHWLRTLGGYRPFDVK------
------------------------------------------------------------
------------------------------------------------------------
------------------------------------------------------------
------------------------------------------------------------
----GE------------------------------------------------------
------------------------------------------------------------
------------------------------------------------------------
------------------------------------------------------------
------------------------------------------------------------
-----------
>GCF_000363885.1~NZ_APMM01000014.1_21 # 18707 # 19489 # -1 # ID=14_21;partial=00;start_type=ATG;rbs_motif=GGAG/GAGG;rbs_spacer=5-10bp;gc_cont=0.355
------------------------MA-YKPQFYPGSTKIAQNRRNHMNPEVQLEKLRDIP
DDDVVKIMGHRQPGEDYKTVHPPLEEMDLPEDYVRDLVEPINGAKEGHRIRYIQFTDSMY
NAPAQPYDRARTYMWRFRGVDTGTLSGRQVIEMRESDLEAIAKNFLIDTAFFDPARCGIR
GATVHGHSLRLDENGLMFDALQRYIYDEKTGHVLYVKDQVGRP---LDEPVDVGEPLPEE
KLR-EITTIYRK-DNIGL--------RQDEELLTVIKRIHRARTFGGFLPVEDV------
------------------------------------------------------------
------------------------------------------------------------
------------------------------------------------------------
------------------------------------------------------------
----FEK-----------------------------------------------------
------------------------------------------------------------
---------L--------------------------------------------------
------------------------------------------------------------
------------------------------------------------------------
-----------
>GCF_000371805.1~NZ_AQUK01000001.1_1150 # 1029527 # 1030309 # -1 # ID=1_1150;partial=00;start_type=ATG;rbs_motif=GGAG/GAGG;rbs_spacer=5-10bp;gc_cont=0.355
------------------------MA-YKPQFYPGSTKIAQNRRNHMNPEVQLEKLRDIP
DDDVVKIMGHRQPGEDYKTVHPPLEEMDLPEDYVRDLVEPINGAKEGHRIRYIQFTDSMY
NAPAQPYDRARTYMWRFRGVDTGTLSGRQVIEMRESDLEAIAKNFLIDTAFFDPARCGIR
GATVHGHSLRLDENGLMFDALQRYIYDEKTGHVLYVKDQVGRP---LDEPVDVGEPLPEE
KLR-EITTIYRK-DNIGL--------RQDEELLTVIKRIHRARTFGGFLPVEDV------
------------------------------------------------------------
------------------------------------------------------------
------------------------------------------------------------
------------------------------------------------------------
----FEK-----------------------------------------------------
------------------------------------------------------------
---------L--------------------------------------------------
------------------------------------------------------------
------------------------------------------------------------
-----------
>GCF_000376965.1~NZ_AQXV01000031.1_7 # 4883 # 5668 # -1 # ID=31_7;partial=00;start_type=ATG;rbs_motif=GGAG/GAGG;rbs_spacer=5-10bp;gc_cont=0.403
------------------------MA-YKPQFYPGATKIAQNRRDHLNPDFELEKLREIP
DEELVKVMGHRQPGEDYKTVHPPLEEMDLPEDYVRDLVEPISGAKEGHRIRYIQFADSMY
FAPAQPYDRARMYMWRFRGVDTGSLSGRQVIEMRESNLEEISKNVLMDTSLFDPARIGMR
GATVHGHSLRLDENGLMFDALQRYVYDEKTGHVVYVKDQVGRP---LDEPVDVGEPLPEE
KLR-EITTIYRK-DGVPM--------RDDEELLTVVKRIHRARTLGGYMPVNEV------
------------------------------------------------------------
------------------------------------------------------------
------------------------------------------------------------
------------------------------------------------------------
----FDK-----------------------------------------------------
------------------------------------------------------------
---------LL-------------------------------------------------
------------------------------------------------------------
------------------------------------------------------------
-----------
>GCF_000376965.1~NZ_AQXV01000055.1_108 # 117512 # 118315 # 1 # ID=55_108;partial=00;start_type=ATG;rbs_motif=GGA/GAG/AGG;rbs_spacer=5-10bp;gc_cont=0.397
------------------MK----GN-YKPQFYPGETIIGENRRRHMNPNFKLKKLREIS
DDDLVRVLGHRNPGESYRTVHPPLEEMDFEEDAIKDLVEPIDGAKEGIRVRYIQFADSMY
NAPAQPYDRARTYMWRFRGVDTGTLSGRQVIEIRELDLEKISK-WLVETEIFDPATCGMR
GATVHGHSLRLDENGLMFDGLQRYIYDEKTGHVLYVKEQVGIP---LDEPVDVGEPLPQE
YLA-KITTIYRK-DNIGM--------REDKEALEVVETIHVARSEGGF--GMNS------
------------------------------------------------------------
------------------------------------------------------------
------------------------------------------------------------
------------------------------------------------------------
----FKK-----------------------------------------------------
------------------------------------------------------------
---------DLKKRL---------------------------------------------
------------------------------------------------------------
------------------------------------------------------------
--GEE------
>GCF_000404165.1~NC_021355.1_1501 # 1773380 # 1774129 # -1 # ID=1_1501;partial=00;start_type=ATG;rbs_motif=AGGAG;rbs_spacer=5-10bp;gc_cont=0.349
----------------------------MAQYYPGTSQVSENRRHFADPEQKLEKLREIS
DEDVVKILGHRAPGEEYKHVHPPLDEMDEPDDIVRELVTPIDGAKAGDRVRYIQFADSMY
FAPVQPYVRARSYMNRYRGIDTGTLSGRQVIEARERDLEKLSK-ELLETEYFDPARTGIR
GKSVHGHSLRLDEDGIMFDMLRRQLKNKETGHIEMVKNQIAIP---LDEPIDIGEPLDEE
KLK-SITTIYRV-DGDKY--------RDDKDAVEVLHKIHLTRTQGGYNPE---------
------------------------------------------------------------
------------------------------------------------------------
------------------------------------------------------------
------------------------------------------------------------
------------------------------------------------------------
------------------------------------------------------------
------------------------------------------------------------
------------------------------------------------------------
------------------------------------------------------------
-----------
>GCF_000404225.1~NC_021353.1_1482 # 1549878 # 1550651 # -1 # ID=1_1482;partial=00;start_type=ATG;rbs_motif=GGAG/GAGG;rbs_spacer=5-10bp;gc_cont=0.479
------------------------MA-YKRQFYPGISQVAKNRRRFMDPSQELKKLRDVS
LDDVVRIMGHRSPGEEYKSIHPPLEEGNEPDDLIRQLVTPIEGAKKGDRVRYVQFADSVY
FAPMVPYVRAWAYMSRIRGFDTGTLSGRQIIEMRERDLEKVAK-EFIDNETFDPARCGIR
GATVHGHACRLDENGLMFDAWQRYVWNEKTGEVDYVKDQVAIP---LDKPISVGKPIPEA
DLK-KMTTIFRI-DGDDM--------NADKEVLDMNLRIHTLRTLCGYQAFALK------
------------------------------------------------------------
------------------------------------------------------------
------------------------------------------------------------
------------------------------------------------------------
----GE------------------------------------------------------
------------------------------------------------------------
------------------------------------------------------------
------------------------------------------------------------
------------------------------------------------------------
-----------
>GCF_000430905.1~NZ_AUMX01000003.1_34 # 29040 # 29804 # 1 # ID=3_34;partial=00;start_type=ATG;rbs_motif=GGA/GAG/AGG;rbs_spacer=5-10bp;gc_cont=0.553
------------------------MA-YKPQYGPGTSKVAEVRRNQMNPNVKLEKIRSVT
DEDIVLIMGHRAPGQAYPSAHPPLAEQGEPDCPIRKIVKPTEGAKAGDRVRYIQFADSML
NAPCQPYQRTYLECYRFRGIDPGTLSGRQIVECRERDLEGYAR-ELIETAIFDPATTGIR
GATVHGHSLRLAENGMMFDMLQRCILD-KDGVVKYIKDQVGVP---LDRKVAVGKPMDAA
WLK-ANTPMFHSLVGTAF--------RSDSEYVAYVQRIHALRTKYGFMPKEA-------
------------------------------------------------------------
------------------------------------------------------------
------------------------------------------------------------
------------------------------------------------------------
------------------------------------------------------------
------------------------------------------------------------
------------------------------------------------------------
------------------------------------------------------------
------------------------------------------------------------
-----------
>GCF_000430905.1~NZ_AUMX01000016.1_45 # 47737 # 48501 # 1 # ID=12_45;partial=00;start_type=ATG;rbs_motif=AGGA;rbs_spacer=5-10bp;gc_cont=0.550
------------------------MA-YTPQYGPGTSRVAEVRRNQMNPNVKLDKIRNIT
DEDLVLIMGHRAPGQAYPSAHPPLAEQGEPDCPIRKIVQPTEGAKAGDRVRYIQFADSML
NAPCQPYQRTYLEMYRYRGIDPGTLSGRQIVECRERDLEGYAR-ELVESSLFDPATVGIR
GATVHGHSLRLAENGMMFDAVQRCILD-TDGVVKYVKDQVALP---LDRKVAVGKPMDAA
WLK-ENTPMFHSLVGTPF--------RSDSEYVAYVQRIHALRTKYGFMPKEA-------
------------------------------------------------------------
------------------------------------------------------------
------------------------------------------------------------
------------------------------------------------------------
------------------------------------------------------------
------------------------------------------------------------
------------------------------------------------------------
------------------------------------------------------------
------------------------------------------------------------
-----------
>GCF_000499765.1~NC_023044.1_1654 # 1664303 # 1665052 # -1 # ID=1_1654;partial=00;start_type=ATG;rbs_motif=AGGAGG;rbs_spacer=5-10bp;gc_cont=0.447
----------------------------MAQYYPGTSKVAENRRRFCDPNVELEKLREIS
DEDIVKILGHRAPGEEYPSVHPPLEEMDEPDDAIREMVEPLDGAKAGDRVRYIQFADSMY
FAPAHPFLRSRAYLCRYRGADAGTLSGRQIIETRERDLEKVSK-ELLETEFFDPARTGFR
GKTVHGHSLRLDEDGMMFDMLRRQVFNKSTGKVEGVKNQIGDE---LDEPVILGEPLDEA
TLK-EKTTIYRK-DGEAY--------RDDTDAVEVLHRIHVSRSKGGFCPE---------
------------------------------------------------------------
------------------------------------------------------------
------------------------------------------------------------
------------------------------------------------------------
------------------------------------------------------------
------------------------------------------------------------
------------------------------------------------------------
------------------------------------------------------------
------------------------------------------------------------
-----------
>GCF_000499765.1~NC_023044.1_1783 # 1785266 # 1786066 # 1 # ID=1_1783;partial=00;start_type=ATG;rbs_motif=GGA/GAG/AGG;rbs_spacer=5-10bp;gc_cont=0.428
------------------------MS-YKPQYTPGETKIAQNRRNHLDPEFEMKKIRSIN
DEDIVRVLGHRNPGESYKSVHPPLDEMDFDEDMMKELVEPIPGAKEGGRTRYIQFTDSVY
NAPAHPYDRARTYMSRFRGVDTGTLSGRQVIEIRELDLEKISK-ELLETEFFDPAKCGLR
GATVHGHSLRLDENGLMFDALQRYVYNEETGRVSYVKDQVGRP---LDTPVDVGEPLDED
HLK-EITTIYRS-DNVSM--------REDKEALEAVLTIHQTRTDGGF--GLDV------
------------------------------------------------------------
------------------------------------------------------------
------------------------------------------------------------
------------------------------------------------------------
----FKD-----------------------------------------------------
------------------------------------------------------------
---------DLKAKL---------------------------------------------
------------------------------------------------------------
------------------------------------------------------------
--GDDK-----
>GCF_000504205.1~NZ_AZAJ01000001.1_2226 # 2320359 # 2321108 # -1 # ID=1_2226;partial=00;start_type=ATG;rbs_motif=AGGAG;rbs_spacer=5-10bp;gc_cont=0.493
------------------------MA-YELQYYPGATSVAENRRKHMSG--KVEKLREIS
DDDLTLVLGHRAPGSDYPSTHPPLAEMGEPECSVREMVEPTPGAKAGDRVRYVQFVDSMY
NGPSVPYVRSYSAAINFRGVDPGTLSGRQVVEARERDMEEVAK-FQMETEMTCPALASLR
GATVHGHSLRLPEDGVMFDMLDRCRKE--GDSIIMHKDQVGRP---IDKKVNLGKPMSPE
EAA-KRTTIYRV-DNVAF--------RDDAEVIEWVHRVFDQRTTYGFKPEN--------
------------------------------------------------------------
------------------------------------------------------------
------------------------------------------------------------
------------------------------------------------------------
------------------------------------------------------------
------------------------------------------------------------
------------------------------------------------------------
------------------------------------------------------------
------------------------------------------------------------
-----------
>GCF_000513315.1~NZ_HG794426.1_953 # 1035138 # 1035887 # 1 # ID=1_953;partial=00;start_type=ATG;rbs_motif=AGGAGG;rbs_spacer=5-10bp;gc_cont=0.353
----------------------------MAQYYPGTSQVAQNRRNFSDPDYELEKLREIS
DEGVVKVLGHRAPGEEYKSVHPPLDEMDEPEDIIRELVEPIDGAKAGDRVRYIQFVDSMY
FAPAQPYLRSRSYLNRYRGVDAGTLSGRQIIEARERDLEKISK-ELLETEYFDPARSGIR
GKSVHGHSLRLDEDGVMFDMLRRQLLNKETGKIEMVKDQIGKE---LDEPVVLGEPLDEE
TLM-KKTTIYRV-DGEAY--------KDDKDAVEILQRIHVTRSEGGFCPE---------
------------------------------------------------------------
------------------------------------------------------------
------------------------------------------------------------
------------------------------------------------------------
------------------------------------------------------------
------------------------------------------------------------
------------------------------------------------------------
------------------------------------------------------------
------------------------------------------------------------
-----------
>GCF_000529525.1~NZ_HG796199.1_298 # 254526 # 255284 # -1 # ID=1_298;partial=00;start_type=ATG;rbs_motif=AGGAG;rbs_spacer=5-10bp;gc_cont=0.347
----------------------------MAQIYPGTSQVAQNRRNFTNPDYELEKLREIS
DEDVVKILGHRAPGSEYKSVHPPLEELDEPDDIVRELVTPIDGAKAGDRIRYIQFVDSMY
FAPAQPYLRARSYLFRFRGIDTGTLSGRQVIEARERDIERISK-YLLETEYFDTARTGIR
GAGVHGHSLRLDENGLMFDMLRRQVFNRETGNVEMVRDQVGRD---LDEPVVLGEPLDEE
TLK-SKTTIYRI-DGEAY--------KDDVEAVEVLKNIHVSRSFGAFNPNEGW------
------------------------------------------------------------
------------------------------------------------------------
------------------------------------------------------------
------------------------------------------------------------
------------------------------------------------------------
------------------------------------------------------------
------------------------------------------------------------
------------------------------------------------------------
------------------------------------------------------------
-----------
>GCF_000529525.1~NZ_HG796207.1_14 # 16048 # 16851 # 1 # ID=9_14;partial=00;start_type=ATG;rbs_motif=None;rbs_spacer=None;gc_cont=0.371
------------------------MT-YKAQFYPGNSIIAENRRKHMNPEHKFKKVRDVS
DEGIVKILGHRNPGESYKTVHPPLAEMADDGDIIKHIVEASPGAKEGIRIRYIQFADSMY
NAPAQPYDRARTYMWRYRGVDTGTLSGRQVIEIREQDLEKISK-ELIETDIFDPARSGMR
GATVHGHSLRLDENGLMFDGLQRYMYDEKTGHVNYVKDQVGRP---LDEKIDVGAPLDED
YLR-KITTIYRE-DNVGL--------RQDKEALEVIETIHTSRTEGGY--GLGV------
------------------------------------------------------------
------------------------------------------------------------
------------------------------------------------------------
------------------------------------------------------------
----FSK-----------------------------------------------------
------------------------------------------------------------
---------DLKKKL---------------------------------------------
------------------------------------------------------------
------------------------------------------------------------
--GEKNE----
>GCF_000621965.1~NZ_KK211377.1_83 # 86857 # 87606 # 1 # ID=3_83;partial=00;start_type=ATG;rbs_motif=AGGAG;rbs_spacer=5-10bp;gc_cont=0.353
----------------------------MAQYYPGTSKVSQNRRHFSDPNEKLEKLREIS
DEDVVKILGHRAPGEEYKSVHPPLDEMDEPDDIVRELVTPIDGAKAGDRVRYIQFADSMY
FAPAQPYVRARAYLNRYRGVDTGTLSGRQVIEARERDLEKLSK-ELLETEYFDPARTGIR
GKSVHGHSLRLDEDGIMFDMLRRQLMNKETGHVEMVKNQIGIP---LDEPVDLGEPLDEE
KLK-EITTIYRV-DGDAY--------KDDKDAVEVLHRIHITRSKGGYNPE---------
------------------------------------------------------------
------------------------------------------------------------
------------------------------------------------------------
------------------------------------------------------------
------------------------------------------------------------
------------------------------------------------------------
------------------------------------------------------------
------------------------------------------------------------
------------------------------------------------------------
-----------
>GCF_000685155.1~NZ_JMIY01000002.1_318 # 285888 # 286637 # 1 # ID=2_318;partial=00;start_type=ATG;rbs_motif=AGGAGG;rbs_spacer=5-10bp;gc_cont=0.484
------------------------MA-YKPQYYPGNTSVAKNRRKHMSD--DLEKLRDIA
DEDLTAILGHRAPGSDYPSTHPPLSEMGEPDDPIREIVEPTPGAAAGDRVRYVQYADSMY
NAPATPYFRSYHAAINFRGVDPGTLSGRQVNEMRERDLEEYTK-RQSETEITDWGLAGMR
GCTVHGHSLRLQEDGVMFDMLDRRRLE--GGNIVMDKDQVGVP---IDRKVNLGKPISEA
EAA-KRTSIYRV-DNISF--------RSDKEVVEHVQRVWELRTRYGFQPKA--------
------------------------------------------------------------
------------------------------------------------------------
------------------------------------------------------------
------------------------------------------------------------
------------------------------------------------------------
------------------------------------------------------------
------------------------------------------------------------
------------------------------------------------------------
------------------------------------------------------------
-----------
>GCF_000691865.1~NZ_JMIO01000058.1_37 # 38164 # 38928 # -1 # ID=58_37;partial=00;start_type=ATG;rbs_motif=GGAG/GAGG;rbs_spacer=5-10bp;gc_cont=0.620
------------------------MA-YKPQYGPGTSVVAENRRKQMNPNQKLEKVRSVT
DEDIVLILGHRAPGSAYPTAHPPLAEQQEPDCPMRKLVKPTEGAKAGDRVRYIQFADSMF
NAPSQPYQRTYTEMYRFRGIDPGTLSGRQIVECRERDLEKYSK-ELIETEMFDPALVGIR
GATVHGHSLRLAEDGMMFDMLQRNVLG-DDGIVKYVKNQIGEP---LDRAVAVGKPMDQK
WLK-AHATIYHSLVGTAY--------RDDTEYIEYVQRIHSLRTKYGFMPKEE-------
------------------------------------------------------------
------------------------------------------------------------
------------------------------------------------------------
------------------------------------------------------------
------------------------------------------------------------
------------------------------------------------------------
------------------------------------------------------------
------------------------------------------------------------
------------------------------------------------------------
-----------
>GCF_000691865.1~NZ_JMIO01000060.1_26 # 22445 # 23230 # -1 # ID=60_26;partial=00;start_type=ATG;rbs_motif=None;rbs_spacer=None;gc_cont=0.621
-----------------MNEVKRNMA-YKPQFGPGTSNVAANRRKQMDPNQKLEKMRDVT
DEDIVLILGHRAPGAAYPTSHPPLAEQQEPDCPIRKIVTPTEGAKAGDRVRYIQFTDSMF
FAPCHPYQRSYTECYRFRGIDPGTLSGRQIVECRERDLEKYSK-ELIETELLDPARTGIR
GATVHGHSLRLAENGMMFDMLQRSVLG-EDGIVRYVKNQIGEP---LDRAVAVGKPLDEK
WLK-AHTTIFHSLGGTAY--------RDDKEYVEYVQRIHTLRTKYGFLPKEA-------
------------------------------------------------------------
------------------------------------------------------------
------------------------------------------------------------
------------------------------------------------------------
------------------------------------------------------------
------------------------------------------------------------
------------------------------------------------------------
------------------------------------------------------------
------------------------------------------------------------
-----------
>GCF_000711215.1~NZ_JOMF01000006.1_124 # 127017 # 127778 # -1 # ID=6_124;partial=00;start_type=ATG;rbs_motif=GGAG/GAGG;rbs_spacer=5-10bp;gc_cont=0.521
------------------------MA-YTPQYGPGTSIVAENRRKQMNPNYKLEKVRDVT
DEDVVLILGHRAPGSAYPTAHPPLAEQQEPDCPIRKIVKPTEGAKAGDRVRYIQFADSMF
NAPSQPYQRTYMEMYRFRGIDPGTLSGRQIVECRERDLEQYAK-MLIETEVFDPALVSCR
GATVHGHSLRLAEDGMMFDMLQRCVL--KDGVVKYVKDQIGEP---LDREVSVGKPMDDA
WVK-AHSTIFHSLAGVAF--------RDDKEYVEYIQRIHALRTKYGFMPKEE-------
------------------------------------------------------------
------------------------------------------------------------
------------------------------------------------------------
------------------------------------------------------------
------------------------------------------------------------
------------------------------------------------------------
------------------------------------------------------------
------------------------------------------------------------
------------------------------------------------------------
-----------
>GCF_000711905.1~NZ_JONQ01000011.1_83 # 94406 # 95152 # 1 # ID=10_83;partial=00;start_type=ATG;rbs_motif=AGGAG;rbs_spacer=5-10bp;gc_cont=0.590
------------------------MA-YEPQYYPGNTSVAQNRRKHMSG--NVEKLREIS
DEDLTAILGHRAPGSDYPSTHPPLAEMGEPDCPIREIVEPTPGAAAGDRIRYVQWTDSMY
NAPATPYWRSYYAAINHRGVDPGTLSGRQIVEARERDVEVYGK-MSIETEMTCPALAGLR
GATVHGHSCRLQEDGVMFDMLDRRRLE--GGTIIMDKDQVGVP---LDRKVDLGKPMSEE
EAA-KRTTIYRV-DNVPF--------RSDSEVVEWVQRIWELRTRYGFQPQ---------
------------------------------------------------------------
------------------------------------------------------------
------------------------------------------------------------
------------------------------------------------------------
------------------------------------------------------------
------------------------------------------------------------
------------------------------------------------------------
------------------------------------------------------------
------------------------------------------------------------
-----------
>GCF_000739065.1~NZ_CP009149.1_515 # 504721 # 505521 # -1 # ID=1_515;partial=00;start_type=ATG;rbs_motif=None;rbs_spacer=None;gc_cont=0.365
------------------------MA-YKPQFYPGNTIIAENRRKHMNPDVELKKLRDIP
DDGIVKILGHRNPGESYKTVHPPLEEMDFEEDVIKEIVEPIQGAKEGVRVRYIQFADSMY
NAPAQPYDRARTYMWRFRGIDTGTLSGRQVIEMRELDLEKISKNFLIDTEFFDPATCGIR
GATVHGHSLRLDENGLMFDGLQRYIYDEKTGHVLYVKDQVGRP---LDEPVDVGEPLPQD
YLA-KITTIYRK-DNIGM--------REDKEALEVVQIIHEARTKGGF--GLEV------
------------------------------------------------------------
------------------------------------------------------------
------------------------------------------------------------
------------------------------------------------------------
----FKK-----------------------------------------------------
------------------------------------------------------------
---------DLKKRL---------------------------------------------
------------------------------------------------------------
------------------------------------------------------------
--GEE------
>GCF_000739065.1~NZ_CP009149.1_1084 # 1056045 # 1056827 # -1 # ID=1_1084;partial=00;start_type=ATG;rbs_motif=GGAG/GAGG;rbs_spacer=5-10bp;gc_cont=0.396
------------------------MA-YKPQFYPGQTKIAQNRRDHMNPDVQLEKLRDIP
DDDVVKIMGHRQPGEDYKTVHPPLEEMDLPEDYVRDLVEPINGAKEGHRIRYIQFADSMY
FAPAQPYDRARTYMWRFRGVDTGTLSGRQVIEMRESDLEALSKNFLIDTAFFDPARIGIR
GATVHGHSLRLDENGLMFDALQRYVYDEKTGHVVYVKDQVGRP---LDEPVDVGEPLPEE
KLK-EITTIYRI-DGVPM--------RDDEELLTVVKRIHRARTLGGFLPVEDV------
------------------------------------------------------------
------------------------------------------------------------
------------------------------------------------------------
------------------------------------------------------------
----FEK-----------------------------------------------------
------------------------------------------------------------
---------L--------------------------------------------------
------------------------------------------------------------
------------------------------------------------------------
-----------
>GCF_000744455.1~NZ_JQLY01000001.1_2222 # 2106167 # 2106916 # -1 # ID=1_2222;partial=00;start_type=ATG;rbs_motif=AGGAGG;rbs_spacer=5-10bp;gc_cont=0.449
----------------------------MAQYYPGTTKVAQNRRNLCNPDYDLEKLREIS
DEDVVKILGHRAPGEEYPSVHPPLEEMDEPEDAVRELVEAVDGAKAGDRVRYIQFTDSMY
FAPAQPFARSRAYLCRYRGADAGTLSGRQIIEARERDLEKISK-ELLETEFFDPARTGIR
GKTVHGHSLRLDEDGLMFDMLRRQVLNKATGNVESVKNQIGDE---LDEPVVLGEPLDEA
VLK-EKTTIYRK-DGEAY--------RDDVDAVEVLHRIHVTRSMGGYGPE---------
------------------------------------------------------------
------------------------------------------------------------
------------------------------------------------------------
------------------------------------------------------------
------------------------------------------------------------
------------------------------------------------------------
------------------------------------------------------------
------------------------------------------------------------
------------------------------------------------------------
-----------
>GCF_000745485.1~NZ_KN050693.1_334 # 337416 # 338213 # 1 # ID=5_334;partial=00;start_type=ATG;rbs_motif=GGA/GAG/AGG;rbs_spacer=5-10bp;gc_cont=0.398
------------------------MS-YEAQYTPGKTKIAENRRNHMNPDYELKKIREVA
DEDIVKILGHRNPGEGYKTVHPPLEEMDFELDMMKELVEPIPGAKEGVRTRYVQFADSMY
NAPAQPYDRARTYMWRFRGVDTGTLSGRQVVEIRELDLEKMSK-TLIETELFDPAKTGIR
GATVHGHSLRLDENGLMFDALQRYVYNEEDGQVSYVKDQVGRP---LDEPVAVGEPLDDE
HLS-EITTIYRY-DNVSM--------RDDEEAIEVVETIHDARTKGGY--GLGV------
------------------------------------------------------------
------------------------------------------------------------
------------------------------------------------------------
------------------------------------------------------------
----FKN-----------------------------------------------------
------------------------------------------------------------
---------DLKCKL---------------------------------------------
------------------------------------------------------------
------------------------------------------------------------
--GDD------
>GCF_000745485.1~NZ_JQJK01000015.1_144 # 123278 # 124027 # 1 # ID=10_144;partial=00;start_type=ATG;rbs_motif=AGGAGG;rbs_spacer=5-10bp;gc_cont=0.423
----------------------------MAKYYPGTSKVAQNRSNFQDPEYELEKLREVS
DEDVVSILGHRAPGEEYPSAHPPLEEMDEPEDPIRELVEPVDGAKAGDRVRYIQFTDSMY
FAPAQPYLRSRAYLCRYRGADAGTLSGRQIIEARERDLEKISK-ELLETEFFDPARSGIR
GKSVHGHSLRLDEDGMMFDMLRRQILNKETGQVEAVKNQIGDE---LDEPVALGAPLDEE
TLK-YKTTIYRK-DGEAY--------RDDKDAVEVCQRIHVLRSQGGFYPE---------
------------------------------------------------------------
------------------------------------------------------------
------------------------------------------------------------
------------------------------------------------------------
------------------------------------------------------------
------------------------------------------------------------
------------------------------------------------------------
------------------------------------------------------------
------------------------------------------------------------
-----------
>GCF_000746075.1~NZ_JQKN01000002.1_411 # 428547 # 429344 # -1 # ID=2_411;partial=00;start_type=ATG;rbs_motif=GGA/GAG/AGG;rbs_spacer=5-10bp;gc_cont=0.397
------------------------MS-YEAQYTPGKTKIAENRRNHMNPDYELKKIREVA
DEDIVKILGHRNPGEGYKTVHPPLEEMDFELDMMKELVEPIPGAKEGVRTRYVQFADSMY
NAPAQPYDRARTYMWRFRGVDTGTLSGRQVVEIRELDLEKMSK-TLIETELFDPAKTGIR
GATVHGHSLRLDENGLMFDALQRYVYNEEDGQVSYVKDQVGRP---LDEPVAVGEPLDDE
HLS-EITTIYRY-DNVSM--------RDDEEAIEVVETIHDARTKGGY--GLGV------
------------------------------------------------------------
------------------------------------------------------------
------------------------------------------------------------
------------------------------------------------------------
----FKN-----------------------------------------------------
------------------------------------------------------------
---------DLKCKL---------------------------------------------
------------------------------------------------------------
------------------------------------------------------------
--GDD------
>GCF_000746075.1~NZ_JQKN01000013.1_68 # 60617 # 61366 # 1 # ID=10_68;partial=00;start_type=ATG;rbs_motif=AGGAGG;rbs_spacer=5-10bp;gc_cont=0.423
----------------------------MAKYYPGTSKVAQNRSNFQDPEYELEKLREVS
DEDVVSILGHRAPGEEYPSAHPPLEEMDEPEDPIRELVEPVDGAKAGDRVRYIQFTDSMY
FAPAQPYLRSRAYLCRYRGADAGTLSGRQIIEARERDLEKISK-ELLETEFFDPARSGIR
GKSVHGHSLRLDEDGMMFDMLRRQILNKETGQVEAVKNQIGDE---LDEPVALGAPLDEE
TLK-YKTTIYRK-DGEAY--------RDDKDAVEVCQRIHVLRSQGGFYPE---------
------------------------------------------------------------
------------------------------------------------------------
------------------------------------------------------------
------------------------------------------------------------
------------------------------------------------------------
------------------------------------------------------------
------------------------------------------------------------
------------------------------------------------------------
------------------------------------------------------------
-----------
>GCF_000762265.1~NZ_CP006933.1_936 # 934501 # 935250 # -1 # ID=1_936;partial=00;start_type=ATG;rbs_motif=AGGAGG;rbs_spacer=5-10bp;gc_cont=0.452
----------------------------MAQYYPGTSKVAENRRRFCDPNVELEKLREIS
DEDIVKILGHRAPGEEYPSVHPPLEEMDEPDDAIREMVEPLDGAKAGDRVRYIQFADSMY
FAPAHPFLRSRAYLCRYRGADAGTLSGRQIIETRERDLEKVSK-ELLETEFFDPARTGFR
GKTVHGHSLRLDEDGMMFDMLRRQVFNKSTGKVEGVKNQIGDE---LDEPVILGEPLDEA
TLK-EKTTIYRK-DGEAY--------RDDADAVEILHRIHVSRSKGGFCPE---------
------------------------------------------------------------
------------------------------------------------------------
------------------------------------------------------------
------------------------------------------------------------
------------------------------------------------------------
------------------------------------------------------------
------------------------------------------------------------
------------------------------------------------------------
------------------------------------------------------------
-----------
>GCF_000762265.1~NZ_CP006933.1_2167 # 2213588 # 2214388 # 1 # ID=1_2167;partial=00;start_type=ATG;rbs_motif=GGA/GAG/AGG;rbs_spacer=5-10bp;gc_cont=0.428
------------------------MS-YKPQYTPGETKIAQNRRNHLDPDFEMKKIRSIN
DEDIVSVLGHRNPGESYKSVHPPLDEMDFDEDMMKDLVEPIPGAKEGGRTRYIQFTDSVY
NAPAHPYDRARTYMSRFRGVDTGTLSGRQVIEIRELDLEKISK-QLLETEFFDPAKCGLR
GATVHGHSLRLDENGLMFDALQRYVYNEETGKVSYVKDQVGRP---LDTPVDVGEPLDEE
HLK-EITTIYRS-DNVSM--------RDDKEALEAVLTIHQTRTDGGF--GLGV------
------------------------------------------------------------
------------------------------------------------------------
------------------------------------------------------------
------------------------------------------------------------
----FKD-----------------------------------------------------
------------------------------------------------------------
---------DLKAKL---------------------------------------------
------------------------------------------------------------
------------------------------------------------------------
--GDDK-----
>GCF_000765475.1~NZ_JRHO01000005.1_67 # 56424 # 57170 # -1 # ID=11_67;partial=00;start_type=ATG;rbs_motif=AGGAG;rbs_spacer=5-10bp;gc_cont=0.499
------------------------MA-YEAQYYPGATSVAENRRKHMSG--KVEKLREVS
DDDLTLVLGHRAPGSDYPSTHPPLAEMGEPECSVREMVEPTPGAKAGDRVRYVQFVDSMY
NAPSTPYFRSYAAAINYRGVDPGTLSGRQVVEARERDMEEIAK-FQLETEMTCPALASLR
GATVHGHSLRLPEDGIMFDMLDRCRLE--NGVVIMHKDQVGRA---IDKKVDFGKPMSEE
EAA-KRTTFYRV-DNVAF--------RDDAEVIEWVHTVFEKRTAYGFKPE---------
------------------------------------------------------------
------------------------------------------------------------
------------------------------------------------------------
------------------------------------------------------------
------------------------------------------------------------
------------------------------------------------------------
------------------------------------------------------------
------------------------------------------------------------
------------------------------------------------------------
-----------
>GCF_000784355.1~NZ_KN360941.1_66 # 63059 # 63388 # 1 # ID=34_66;partial=00;start_type=ATG;rbs_motif=GGA/GAG/AGG;rbs_spacer=5-10bp;gc_cont=0.524
------------------------------------------------------------
------------------------------------------------------------
--------------------------------------------------MFEPALVSCR
GATVHGHSLRLAEDGMMFDMLQRCIL--EDGVVKYQKDQIGEP---LDRAVEVGKPMDDA
WVK-DHSTIFHSLVGTAY--------RDDAEYVEYIQRIHSLRTKYGFMPKEE-------
------------------------------------------------------------
------------------------------------------------------------
------------------------------------------------------------
------------------------------------------------------------
------------------------------------------------------------
------------------------------------------------------------
------------------------------------------------------------
------------------------------------------------------------
------------------------------------------------------------
-----------
>GCF_000784355.1~NZ_KN360943.1_68 # 68684 # 69445 # -1 # ID=37_68;partial=00;start_type=ATG;rbs_motif=GGA/GAG/AGG;rbs_spacer=11-12bp;gc_cont=0.529
-------------------------M-YKPQYGPGTSVVAQNRRNQMNPEYELSKIRSVT
DEDIILILGHRAPGQAYPSAHPPLAEQQEPDDPMRKLVKPTDGAKAGDRVRYIQFADSMF
NAPCQPYQRTYMEMYRFRAIDPGTLSGRQIVECRERDLEQYSK-ILIETEVFDPATVSCR
GATVHGHSLRLAEDGLMFDALQRCILA-EDGNVCYVKDQIGIP---LDRPVYVGKPMDEE
WLK-EKSTIFHSLVGTAL--------RDDKEYVKYIQRIHSLRTKYGFMPQEE-------
------------------------------------------------------------
------------------------------------------------------------
------------------------------------------------------------
------------------------------------------------------------
------------------------------------------------------------
------------------------------------------------------------
------------------------------------------------------------
------------------------------------------------------------
------------------------------------------------------------
-----------
>GCF_000800805.1~NZ_CP010070.1_191 # 209815 # 210606 # 1 # ID=1_191;partial=00;start_type=ATG;rbs_motif=GGA/GAG/AGG;rbs_spacer=5-10bp;gc_cont=0.520
------------------MKVKNMTA-YKRQFYPGASSPAKNRRRYMDPKVKLKKIRDVS
MDDVVRLMGHRNPGEDYKSIHPPIQEGKEPNCPIRKLVEPIDGAKHGDRIRYIQFTDSVY
FAPISPYQRAWMYLSRERGVDTGTLSGRQIIEVRERDLERMAK-ELIDNETFDPALTGIR
GATVHGHACRLDENGLMFDAWQRYVWDDKKKEVVYVKDQVAVP---LDRKIYVGKPASMA
DLK-KRTTIFRA-DGVDM--------RDDKEVTAYGLRIHKLRTLGGYQPFNVKDV----
------------------------------------------------------------
------------------------------------------------------------
------------------------------------------------------------
------------------------------------------------------------
------------------------------------------------------------
------------------------------------------------------------
------------------------------------------------------------
------------------------------------------------------------
------------------------------------------------------------
-----------
>GCF_000828575.1~NZ_AP011952.1_1038 # 1025434 # 1026231 # -1 # ID=1_1038;partial=00;start_type=ATG;rbs_motif=GGAG/GAGG;rbs_spacer=5-10bp;gc_cont=0.508
------------------------MS-YKAQYTPGETQIAENRRKHMDPDYEFRKLREVS
DEDLVKVLGHRNPGESYKSVHPPLDEMDFEEDIVRDMVEPIQGAKEGVRVRYIQFADSMY
NAPAQPYDRARTYMWRYRGVDTGTLSGRQVIEMRELDLEGVSK-ELVETELFDPATTGIR
GATVHGHSLRLDENGLMFDALQRYVFDEEKGHVVYVKDQVGRP---LDEPVDMGQPLGED
ELK-KITTIYRK-DNIAM--------RDDKEAIEVVENIHTGRTMGGF--GMDV------
------------------------------------------------------------
------------------------------------------------------------
------------------------------------------------------------
------------------------------------------------------------
----FKD-----------------------------------------------------
------------------------------------------------------------
---------DLRKRL---------------------------------------------
------------------------------------------------------------
------------------------------------------------------------
--GDD------
>GCF_000828575.1~NZ_AP011952.1_1073 # 1056230 # 1056979 # -1 # ID=1_1073;partial=00;start_type=ATG;rbs_motif=AGGAGG;rbs_spacer=5-10bp;gc_cont=0.496
----------------------------MAQYYPGTSKVAQNRRNFCNPEYELEKLREIS
DEDVVKILGHRAPGEEYPSVHPPLEEMDEPEDAIREMVEPIDGAKAGDRVRYIQFTDSMY
FAPAQPYVRSRAYLCRYRGADAGTLSGRQIIETRERDLEKVSK-ELLETEFFDPARSGVR
GKSVHGHSLRLDEDGMMFDMLRRQIYNKDTGRVEMVKNQIGDE---LDEPVDLGEPLDEE
TLM-NKTTIYRV-DGEAY--------RDDTDAVEIMQRIHVLRSQGGYNPE---------
------------------------------------------------------------
------------------------------------------------------------
------------------------------------------------------------
------------------------------------------------------------
------------------------------------------------------------
------------------------------------------------------------
------------------------------------------------------------
------------------------------------------------------------
------------------------------------------------------------
-----------
>GCF_000969885.1~NZ_CP009501.1_1748 # 1992869 # 1993615 # 1 # ID=1_1748;partial=00;start_type=ATG;rbs_motif=AGGAG;rbs_spacer=5-10bp;gc_cont=0.501
------------------------MA-YERQFYPGATSVAENRRKHMSG--KLEKLREIS
DEDLTAILGHRAPGSDYPSTHPPLAEMGEPACPIREIVEPTPGAKAGDRVRYVQFTDSMY
NAPATPYFRSYFAAINYRGVDPGTLSGRQIVEARERDMEKCAK-VQMETEITDPALSGMR
GATVHGHSVRLQEDGVMFDMLDRRRLE--GGTIIMDKDQVAIP---LDRKVDLGKPMSSE
EAA-KRTTIYRV-DNVPF--------RDDAEVIEWVQRIFDLRTKYGFQPK---------
------------------------------------------------------------
------------------------------------------------------------
------------------------------------------------------------
------------------------------------------------------------
------------------------------------------------------------
------------------------------------------------------------
------------------------------------------------------------
------------------------------------------------------------
------------------------------------------------------------
-----------
>GCF_000969905.1~NZ_CP009520.1_3597 # 4369948 # 4370694 # -1 # ID=1_3597;partial=00;start_type=ATG;rbs_motif=AGGAG;rbs_spacer=5-10bp;gc_cont=0.505
------------------------MA-YERQFYPGATSVAANRRKHMSG--KLEKLREIS
DEDLTAVLGHRAPGSDYPSTHPPLAEMGEPACSTRENVAATPGAAAGDRVRYIQFADSMY
NAPATPYFRSYFAAINFRGVDPGTLSGRQIVEARERDMEQCAK-VQMETEITDHALAGVR
GATVHGHSVRLQEDGVMFDMLDRRRLE--NGTIIMDKDQVAIP---LDRKVDLGKPMSSE
EAA-KRTTIYRV-DNVAF--------RDDAEVVEWVHRIFDQRTKFGFQPK---------
------------------------------------------------------------
------------------------------------------------------------
------------------------------------------------------------
------------------------------------------------------------
------------------------------------------------------------
------------------------------------------------------------
------------------------------------------------------------
------------------------------------------------------------
------------------------------------------------------------
-----------
>GCF_000969945.1~NZ_CP009524.1_3587 # 4354611 # 4355357 # -1 # ID=1_3587;partial=00;start_type=ATG;rbs_motif=AGGAG;rbs_spacer=5-10bp;gc_cont=0.506
------------------------MA-YERQFYPGATSVAANRRKHMSG--KLEKLREIS
DEDLTAVLGHRAPGSDYPSTHPPLAEMGEPACSTRENVAATPGAAAGDRVRYIQFADSMY
NAPATPYFRSYFAAINFRGVDPGTLSGRQIVEARERDMEQCAK-VQMETEITDHALAGVR
GATVHGHSVRLQEDGVMFDMLDRRRLE--NGTIIMDKDQVAIP---LDRKVDLGKPMSSE
EAA-KRTTIYRV-DNVAF--------RDDAEVVEWVHRIFDQRTKFGFQPK---------
------------------------------------------------------------
------------------------------------------------------------
------------------------------------------------------------
------------------------------------------------------------
------------------------------------------------------------
------------------------------------------------------------
------------------------------------------------------------
------------------------------------------------------------
------------------------------------------------------------
-----------
>GCF_000969965.1~NZ_CP009503.1_91 # 111759 # 112505 # 1 # ID=1_91;partial=00;start_type=ATG;rbs_motif=AGGAG;rbs_spacer=5-10bp;gc_cont=0.521
------------------------MA-YEPQFYPGATSVGANRRKHMSG--KLEKLREIS
DEDLTAILGHRAPGSDYPSTHPPLAEMGEPACSVRELVAATPGAAAGDRVRYVQFSDSMY
NAPATPYFRSYFAAINFRGVDPGTLSGRQIVEARERDMEQCAK-VQMETEMSCPALSGMR
GATVHGHSVRLQEDGVMFDMLDRRRLE--NGTIIMDKDQVAIP---LDRKVDLGKPMSDE
EAA-KRTTIYRV-DNVAF--------RDDTEVIEWIHRVFDQRTSFGFQPK---------
------------------------------------------------------------
------------------------------------------------------------
------------------------------------------------------------
------------------------------------------------------------
------------------------------------------------------------
------------------------------------------------------------
------------------------------------------------------------
------------------------------------------------------------
------------------------------------------------------------
-----------
>GCF_000970005.1~NZ_CP009504.1_88 # 107758 # 108504 # 1 # ID=1_88;partial=00;start_type=ATG;rbs_motif=AGGAG;rbs_spacer=5-10bp;gc_cont=0.521
------------------------MA-YEPQFYPGATSVGANRRKHMSG--KLEKLREIS
DEDLTAILGHRAPGSDYPSTHPPLAEMGEPACSVRELVAATPGAAAGDRVRYVQFSDSMY
NAPATPYFRSYFAAINFRGVDPGTLSGRQIVEARERDMEQCAK-VQMETEMSCPALSGMR
GATVHGHSVRLQEDGVMFDMLDRRRLE--NGTIIMDKDQVAIP---LDRKVDLGKPMSDE
EAA-KRTTIYRV-DNVAF--------RDDTEVIEWIHRVFDQRTSFGFQPK---------
------------------------------------------------------------
------------------------------------------------------------
------------------------------------------------------------
------------------------------------------------------------
------------------------------------------------------------
------------------------------------------------------------
------------------------------------------------------------
------------------------------------------------------------
------------------------------------------------------------
-----------
>GCF_000970025.1~NZ_CP009528.1_82 # 104586 # 105332 # 1 # ID=1_82;partial=00;start_type=ATG;rbs_motif=AGGAG;rbs_spacer=5-10bp;gc_cont=0.493
------------------------MA-YERQFYPGATSVAANRRKHMSG--KLEKLREIS
DEDLTAVLGHRAPGSDYPSTHPPLAEMGEPACSTRENVVPTPGAAAGDRVRYIQFADSMY
NAPATPYFRSYFAAINFRGVDPGTLSGRQIVEARERDMEQCAK-VQMETEITDHALAGVR
GATVHGHSVRLQEDGVMFDMLDRRRLE--NGTIIMDKDQVAIP---LDRKVDLGKPMSSE
EAA-KRTTIYRV-DNVAF--------RDDKEVVEWVHRIFDQRTKFGFQPK---------
------------------------------------------------------------
------------------------------------------------------------
------------------------------------------------------------
------------------------------------------------------------
------------------------------------------------------------
------------------------------------------------------------
------------------------------------------------------------
------------------------------------------------------------
------------------------------------------------------------
-----------
>GCF_000970045.1~NZ_CP009505.1_107 # 129969 # 130715 # 1 # ID=1_107;partial=00;start_type=ATG;rbs_motif=AGGAG;rbs_spacer=5-10bp;gc_cont=0.550
------------------------MA-YEPQFYPGATSVGANRRKHMSG--DLEKIREIS
DEDLTAVLGHRAPGSDYPSTHPPLAEMGEPACSVREAVEATPGAKAGDRVRYVQFADSMY
NAPATPYFRSYFAAINFRGVDPGTLSGRQIVEARERDMEECAK-VQMETEISCPGLSGMR
GATVHGHSVRLQEDGVMFDMLDRRRLE--NGTIIMDKDQVAIP---IDRKVDLGKPMSEE
EAA-KRTTIYRV-DNVPA--------RSDAEVIEWIHRVFDQRTSFGFQPK---------
------------------------------------------------------------
------------------------------------------------------------
------------------------------------------------------------
------------------------------------------------------------
------------------------------------------------------------
------------------------------------------------------------
------------------------------------------------------------
------------------------------------------------------------
------------------------------------------------------------
-----------
>GCF_000970085.1~NZ_CP009506.1_4088 # 4854787 # 4855533 # 1 # ID=1_4088;partial=00;start_type=ATG;rbs_motif=AGGAG;rbs_spacer=5-10bp;gc_cont=0.529
------------------------MA-YEAQYYPGATSVGANRRKHMSG--KLEKLREIS
DEDLTAVLGHRAPGSDYPSTHPPLAEMGEPACSIREAVAATPGAAAGDRVRYVQFADSMY
NAPATPYFRSYFAAINFRGVDPGTLSGRQIVEARERDMEQCAK-VQMETEMTDPALAGMR
GATVHGHSVRLQEDGVMFDMLDRRRLE--GGVIIMDKDQVAIP---LDRKVNLGKPMSSE
EAA-KRTTIYRV-DNVAF--------RDDSEVIEWVHRVFDQRTSYGFQPK---------
------------------------------------------------------------
------------------------------------------------------------
------------------------------------------------------------
------------------------------------------------------------
------------------------------------------------------------
------------------------------------------------------------
------------------------------------------------------------
------------------------------------------------------------
------------------------------------------------------------
-----------
>GCF_000970145.1~NZ_CP009508.1_4549 # 5250576 # 5251322 # 1 # ID=1_4549;partial=00;start_type=ATG;rbs_motif=AGGAG;rbs_spacer=5-10bp;gc_cont=0.534
------------------------MA-YEAQYYPGATSVGANRRKHMSG--KLEKLREIS
DEDLTAVLGHRAPGSDYPSTHPPLAEMGEPACSIREAVAATPGAAAGDRVRYVQFADSMY
NAPATPYFRSYFAAINFRGVDPGTLSGRQIVEARERDMEQCAK-VQMETEMTDPALAGMR
GATVHGHSVRLQEDGVMFDMLDRRRLE--GGVIIMDKDQVAIP---LDRKVNLGKPMSGE
EAA-KRTTIYRV-DNVAF--------RDDAEVIEWVHRVFDQRTSYGFQPK---------
------------------------------------------------------------
------------------------------------------------------------
------------------------------------------------------------
------------------------------------------------------------
------------------------------------------------------------
------------------------------------------------------------
------------------------------------------------------------
------------------------------------------------------------
------------------------------------------------------------
-----------
>GCF_000970185.1~NZ_CP009511.1_74 # 90836 # 91582 # 1 # ID=1_74;partial=00;start_type=ATG;rbs_motif=AGGAG;rbs_spacer=5-10bp;gc_cont=0.526
------------------------MA-YESQYYPGATSVGANRRKHMSG--KLEKLREIS
DEDLTAVLGHRAPGSDYPSTHPPLAEMGEPACSVREAVAPTPGAAAGDRVRYVQFADSMY
NAPATPYFRSYFAAINFRGVDPGTLSGRQIVEARERDMEQCAK-VQMETEMTDHALAGMR
GATVHGHSVRLQEDGVMFDMLDRRRLE--GSTIIMDKDQVAIP---LDRKVNLGKPMSSE
EAA-KRTTIYRV-DNVAF--------RDDAEVVEWVQKIFDLRTKYGFQPK---------
------------------------------------------------------------
------------------------------------------------------------
------------------------------------------------------------
------------------------------------------------------------
------------------------------------------------------------
------------------------------------------------------------
------------------------------------------------------------
------------------------------------------------------------
------------------------------------------------------------
-----------
>GCF_000970205.1~NZ_CP009512.1_74 # 91453 # 92199 # 1 # ID=1_74;partial=00;start_type=ATG;rbs_motif=AGGAG;rbs_spacer=5-10bp;gc_cont=0.526
------------------------MA-YESQYYPGATSVGANRRKHMSG--KLEKLREIS
DEDLTAVLGHRAPGSDYPSTHPPLAEMGEPACSVREAVAPTPGAAAGDRVRYVQFADSMY
NAPATPYFRSYFAAINFRGVDPGTLSGRQIVEARERDMEQCAK-VQMETEMTDHALAGMR
GATVHGHSVRLQEDGVMFDMLDRRRLE--GSTIIMDKDQVAIP---LDRKVDLGKPMSSE
EAA-KRTTIYRV-DNVAF--------RDDAEVVEWVQRIFDLRTKYGFQPK---------
------------------------------------------------------------
------------------------------------------------------------
------------------------------------------------------------
------------------------------------------------------------
------------------------------------------------------------
------------------------------------------------------------
------------------------------------------------------------
------------------------------------------------------------
------------------------------------------------------------
-----------
>GCF_000970265.1~NZ_CP009515.1_162 # 197580 # 198326 # -1 # ID=1_162;partial=00;start_type=ATG;rbs_motif=AGGAG;rbs_spacer=5-10bp;gc_cont=0.513
------------------------MA-YKPQFYPGATSVGANRRKHMSG--KLEKLREIS
DEDLTAILGHRAPGSDYPSTHPPLAEMGEPACSVREAVTATPGAAAGDRVRYVQFSDSMY
NAPATPYFRSYFAAINFRGVDPGTLSGRQIVEARERDMEKCAK-VQMETEMSCPALSGMR
GATVHGHSVRLQEDGVMFDMLDRRRLE--GGTIIMDKDQVAIP---LDRKVDLGKPMSEE
EAA-KRTTIYRV-DNVAF--------RKDAEVIEWIHRVFDQRTSYGFQPK---------
------------------------------------------------------------
------------------------------------------------------------
------------------------------------------------------------
------------------------------------------------------------
------------------------------------------------------------
------------------------------------------------------------
------------------------------------------------------------
------------------------------------------------------------
------------------------------------------------------------
-----------
>GCF_000970285.1~NZ_CP009516.1_87 # 104903 # 105649 # 1 # ID=1_87;partial=00;start_type=ATG;rbs_motif=AGGAG;rbs_spacer=5-10bp;gc_cont=0.519
------------------------MA-YEAQYYPGATSVGANRRKHMSG--KLEKLREIS
DEDLTAVLGHRAPGSDYPSTHPPLAEMGEPACSTRENVAPTPGAAAGDRVRYVQFADSMY
NAPATPYFRSYFAAINFRGVDPGTLSGRQIVEARERDMEQCAK-VQMETEMTDHALAGMR
GATVHGHSVRLQEDGVMFDMLDRRRLE--GGVIIMDKDQVAIP---LDRKVNLGKPMSSE
EAA-KRTTIYRV-DNVAF--------RDDAEVVEWVQRIFDERTIYGFQPK---------
------------------------------------------------------------
------------------------------------------------------------
------------------------------------------------------------
------------------------------------------------------------
------------------------------------------------------------
------------------------------------------------------------
------------------------------------------------------------
------------------------------------------------------------
------------------------------------------------------------
-----------
>GCF_000970305.1~NZ_CP009517.1_2535 # 3100751 # 3101497 # -1 # ID=1_2535;partial=00;start_type=ATG;rbs_motif=AGGAG;rbs_spacer=5-10bp;gc_cont=0.495
------------------------MA-YERQFYPGATSVAANRRKHMSG--KLEKLREIS
DEDLTAVLGHRAPGSDYPSTHPPLAEMGEPACSTRENVAPTPGAAAGDRVRYIQFADSMY
NAPATPYFRSYFAAINFRGVDPGTLSGRQIVEARERDMEQCAK-VQMETEITDHALAGVR
GATVHGHSVRLQEDGVMFDMLDRRRLE--NGTIIMDKDQVAIP---LDRKVDLGKPMSSE
EAA-KRTTIYRV-DNVAF--------RDDAEVVEWVHRIFDQRTKFGFQPK---------
------------------------------------------------------------
------------------------------------------------------------
------------------------------------------------------------
------------------------------------------------------------
------------------------------------------------------------
------------------------------------------------------------
------------------------------------------------------------
------------------------------------------------------------
------------------------------------------------------------
-----------
>GCF_000970325.1~NZ_CP009518.1_592 # 603402 # 604148 # -1 # ID=1_592;partial=00;start_type=ATG;rbs_motif=AGGAG;rbs_spacer=5-10bp;gc_cont=0.501
------------------------MA-YEAQYYPGATSVAENRRKHMSG--DVEKLREVS
DDDLTLVLGHRAPGSDYPSTHPPLAEMGEPECSIREIVEPTPGAKAGDRVRYVQFVDSMY
NAPSTPYFRSYAAAINYRGVDPGTLSGRQVVEARERDMEEIAK-FQLETEMTCPALASLR
GATVHGHSLRLPEDGIMFDMLDRCRLE--NGVVIMHKDQVGRA---IDKKVDFGKPMSEE
EAA-KRTTIYRV-DNVAF--------RDDAEVIEWVHTVFEKRTAYGFKPE---------
------------------------------------------------------------
------------------------------------------------------------
------------------------------------------------------------
------------------------------------------------------------
------------------------------------------------------------
------------------------------------------------------------
------------------------------------------------------------
------------------------------------------------------------
------------------------------------------------------------
-----------
>GCF_000979455.1~NZ_JJOY01000005.1_204 # 248702 # 249448 # 1 # ID=11_204;partial=00;start_type=ATG;rbs_motif=AGGAG;rbs_spacer=5-10bp;gc_cont=0.525
------------------------MA-YKPQFYPGATSVGANRRKHMSG--NLEKLREIS
DEDLTAVLGHRAPGSDYPSTHPPLAEMGEPACSVREAVAATPGAAAGDRVRYVQFADSMY
NAPATPYFRSYFAAINFRGVDPGTLSGRQIVEARERDMEQCAK-VQMETEMSCPALSGMR
GATVHGHSVRLQEDGVMFDMLDRRRFE--NGTIIMDKDQVAIP---LDRKVDLGKPMSEE
EAA-KRTTIYRV-DNVAF--------RDDAEVVEWVHRVFDERTTYGFQPK---------
------------------------------------------------------------
------------------------------------------------------------
------------------------------------------------------------
------------------------------------------------------------
------------------------------------------------------------
------------------------------------------------------------
------------------------------------------------------------
------------------------------------------------------------
------------------------------------------------------------
-----------
>GCF_000979975.1~NZ_JJQL01000030.1_35 # 40493 # 41239 # -1 # ID=70_35;partial=00;start_type=ATG;rbs_motif=AGGAG;rbs_spacer=5-10bp;gc_cont=0.530
------------------------MA-YKPQFYPGATSVGANRRKHMSG--NLEKLREIS
DEDLTAVLGHRAPGSDYPSTHPPLAEMGEPACSVREAVAATPGAAAGDRVRYVQFADSMY
NAPATPYFRSYFAAINFRGVDPGTLSGRQIVEARERDMEQCAK-VQMETEMSCPALSGMR
GATVHGHSVRLQEDGVMFDMLDRRRFE--NGTIIMDKDQVAIP---LDRKVDLGKPMSSE
EAA-KRTTIYRV-DNVAF--------RDDAEVVEWVHRVFDERTTYGFQPK---------
------------------------------------------------------------
------------------------------------------------------------
------------------------------------------------------------
------------------------------------------------------------
------------------------------------------------------------
------------------------------------------------------------
------------------------------------------------------------
------------------------------------------------------------
------------------------------------------------------------
-----------
>GCF_001017125.1~NZ_JXOJ01000001.1_177 # 172064 # 172828 # 1 # ID=1_177;partial=00;start_type=ATG;rbs_motif=GGAG/GAGG;rbs_spacer=5-10bp;gc_cont=0.622
------------------------MA-YKPQYGPGTSVVAENRRKQMNPNQKLEKVRSVT
DEDIVLILGHRAPGSAYPTAHPPLAEQQEPNCPMRKLVKPTEGAKAGDRVRYIQFADSMF
NAPSQPYQRTYTEMYRFRGIDPGTLSGRQIVECRERDLEKYSK-ELIETEMFDPALVGIR
GATVHGHSLRLAEDGMMFDMLQRNVLG-DDGIVKYVKNQIGEP---LDRAVAVGKPMDQK
WLK-AHTTIYHSLVGTPY--------RDDTEYIEYVQRIHSLRTKYGFMPKEE-------
------------------------------------------------------------
------------------------------------------------------------
------------------------------------------------------------
------------------------------------------------------------
------------------------------------------------------------
------------------------------------------------------------
------------------------------------------------------------
------------------------------------------------------------
------------------------------------------------------------
-----------
>GCF_001017125.1~NZ_JXOJ01000001.1_414 # 410201 # 410986 # -1 # ID=1_414;partial=00;start_type=ATG;rbs_motif=None;rbs_spacer=None;gc_cont=0.626
-----------------MNEVKENMA-YKPQYGPGTSNVAANRRKQMDPNQKLEKMRDVT
DEDIVLILGHRAPGAAYPTAHPPLAEQQEPDCPIRKIVTPTEGAKAGDRVRYIQFADSMF
FAPCQPYQRTYTECYRFRGIDPGTLSGRQIVECRERDLEKYSK-ELIETELLDPARTGIR
GATVHGHSLRLAENGMMFDMLQRSVLG-EDGIVRYVKNQIGEP---LDRAVAVGKPLDEK
WLK-AHTTIFHSLGGTAY--------RDDKEYVEYVQRIHTLRTKYGFLPKEA-------
------------------------------------------------------------
------------------------------------------------------------
------------------------------------------------------------
------------------------------------------------------------
------------------------------------------------------------
------------------------------------------------------------
------------------------------------------------------------
------------------------------------------------------------
------------------------------------------------------------
-----------
>GCF_001304615.1~NZ_LKAZ01000057.1_169 # 199213 # 199959 # -1 # ID=57_169;partial=00;start_type=ATG;rbs_motif=AGGAG;rbs_spacer=5-10bp;gc_cont=0.509
------------------------MA-YERQFYPGATSVAENRRKHMSG--KLEKLREIS
DEDLTAILGHRAPGSDYPSTHPPLAEMGEPACSIRENVEPTPGAKAGDRVRYVQFTDSMY
NAPATPYFRSYFAAINFRGVDPGTLSGRQIVEARERDMEQCAK-VQMETEITDPALSGMR
GATVHGHSVRLQEDGVMFDMLDRRRLE--GGTIIMDKDQVAIP---LDRKVDLGKPMSSE
EAA-KRTTIYRV-DNVPF--------RDDAEVIEWVQRIFDLRTKYGFQPK---------
------------------------------------------------------------
------------------------------------------------------------
------------------------------------------------------------
------------------------------------------------------------
------------------------------------------------------------
------------------------------------------------------------
------------------------------------------------------------
------------------------------------------------------------
------------------------------------------------------------
-----------
>GCF_001477655.1~NZ_CP011266.1_1347 # 1505565 # 1506359 # -1 # ID=1_1347;partial=00;start_type=ATG;rbs_motif=None;rbs_spacer=None;gc_cont=0.345
------------------------ME-YKAQFGPGETKIAENRRKHMNPDHEFKKIRSVS
DEGLVKILGHRSPGESYKTVHPPLAEMEDDGDIIKSIVEPTPGAKEGIRIRYIQFADSMY
HAPAQPYDRARTYMWRYRGVDTGTLSGRQVIEIREQDLEKISK-ELVETDIFDPARCGMR
GATVHGHSLRLDENGLMFDGLQRYIFNEEDGHVYYVKDQVGRP---LDEMIDVGAPLDEE
YLK-DITTIYRE-DNIGM--------RQDKEAIEVVENIHTARTKGGY--GMGV------
------------------------------------------------------------
------------------------------------------------------------
------------------------------------------------------------
------------------------------------------------------------
----FSN-----------------------------------------------------
------------------------------------------------------------
---------DLKKKL---------------------------------------------
------------------------------------------------------------
------------------------------------------------------------
--GE-------
>GCF_001477655.1~NZ_CP011266.1_2021 # 2219996 # 2220754 # -1 # ID=1_2021;partial=00;start_type=ATG;rbs_motif=AGGAG;rbs_spacer=5-10bp;gc_cont=0.372
----------------------------MVQIYPGTSQVAQNRRNFCNPEHELEKLREIS
DEDVVKILGHRAPGEEYKSVHPPLDEMDEPDDIVRELVTPIDGAKAGDRIRYIQFVDSMY
FAPAQPYLRARSYLCRWRGIDTGTLSGRQVIEARERDIERLSK-ILLETEYFDTARTGIR
GAGVHGHSLRLDENGLMFDMLRRQVFNKETGNVEMVRDQIGVD---LDEPVVLGEPLDEE
TLK-AKTTIYRI-DGEAY--------KDDKEAVEVLHNIHVSRSFGAFDPNAGW------
------------------------------------------------------------
------------------------------------------------------------
------------------------------------------------------------
------------------------------------------------------------
------------------------------------------------------------
------------------------------------------------------------
------------------------------------------------------------
------------------------------------------------------------
------------------------------------------------------------
-----------
>GCF_001481295.1~NZ_LOPS01000026.1_28 # 19161 # 21605 # -1 # ID=26_28;partial=00;start_type=ATG;rbs_motif=None;rbs_spacer=None;gc_cont=0.599
----------------------MATD-YKRQFYPGNSIPAKNRRRYMDPKVKLKKLRDIP
MDDVVRLMGHRVPGAAYKSVHPPIEEGKEPKCPIRELVTPIPGAKAGDRIRYIQFTDSVY
FAPISPYQRAWMYMSRYRGIDTGTLSGRQIIEVRERDLEQIAK-ELIDNETFDPALTGIR
GATVHGHSCRLDEHGLMFDAWQRYVWDDKLKQVVYVKDQVALP---LDKKIAVGKPASMT
DLK-KRTTIFRA-DGVDM--------RDDKEVTDFYIRIHKLRTLGGFRPWTVKVSEMAE
KAKEKLFLEACKKKFKEAPTDIETKYYCYGGWHQSKSKVEFQKEAMEIAKKRGFPMMNED
IGVPLGQRAWMPYQLSHTDIFVEPDDLHCINNPAIQQAWDDIRRTVLVGLDSPHNTIQKR
LGKEVTPETINAYLETVNHTMPGGAVVQEHMAECNPALVYDSYVKVFSGDDELIDELDPR
FVIDINKNFPKDQAEQLKKAMGKTVMQAVRVPTMVGRLMDGATVSRHAAMQISMAFISSY
KLAAGEAAIADFAYSAKHQSITMGSMMPARRVRGPNEPGGITFGFLDDMVQSDRVYPDDP
ARAALETVALAAIIYDQIYLGGYMSGGVGFTQYASAAYTDNILEDYVYHGIDVINDRYGG
FCGIKPDDYDKQMKLGDEISSYALEMYERYPAVMETHFGGSQRATVTAASTGIVGAFATG
VADNGLNLWYQSMLQHKERTGRLGFYGFDLQDQCGSANSYAYRSDEGLPMELRGPNYPNY
AMNVGHLSGYAGIPKAAHLARGDAFVASPLIKIAFSDKDLIFDFANITKEIGRGGLREFQ
PAGERTAVIKG
>GCF_001548675.1~NZ_CP010834.1_1857 # 1997605 # 1998363 # -1 # ID=1_1857;partial=00;start_type=ATG;rbs_motif=AGGAG;rbs_spacer=5-10bp;gc_cont=0.387
----------------------------MVQIYPGTSQVAQNRRNFTNPEYELEKLREIS
DEDVVKILGHKAPGEEYKSVHPPLDEMDEPDDSVRELVAPIDGAKAGDRIRYIQFVDSMY
FAPAQPFIRARSYLCRFRGIDTGTLSGRQVVEARERDIERISK-YLLETEYFDTARTGIR
GGSVHGHSLRLDENGLMFDMLRRQVFNKETGKVEMVKDQIGKE---LDEPVILGEPLDEE
TLR-AKTTIYRI-DGEAY--------KDDVEAVEVCQRIHVSRSFGAFNPEAGW------
------------------------------------------------------------
------------------------------------------------------------
------------------------------------------------------------
------------------------------------------------------------
------------------------------------------------------------
------------------------------------------------------------
------------------------------------------------------------
------------------------------------------------------------
------------------------------------------------------------
-----------
>GCF_001560915.1~NZ_CP014214.1_1403 # 1482685 # 1483461 # -1 # ID=1_1403;partial=00;start_type=ATG;rbs_motif=AGGAG;rbs_spacer=5-10bp;gc_cont=0.559
-----------------------MAK-YKRQFFPGTTTPAKNRRRYLDPKVKLKQLRDVP
MDDVVRIMGHRAPGEAYKSIHPPITEANEPECPIRKLVTPIEGAAAGDRVRYIQFTDSVY
FAPISPYQRAWMYLSRYRGVDTGTLSGRQIIEMRERNLEQVAK-ELIDNETFDPALTGIR
GATVHGHSCRLDEHGLMFDGWQRYLWDDKKKEVMYVKDQVALP---LDKKIYVGKPASMS
DLK-KRTTIFRA-DGVDM--------RDDKEVTDFYLRIHKLRTLGGFRPFDVK------
------------------------------------------------------------
------------------------------------------------------------
------------------------------------------------------------
------------------------------------------------------------
----GE------------------------------------------------------
------------------------------------------------------------
------------------------------------------------------------
------------------------------------------------------------
------------------------------------------------------------
-----------
>GCF_001563245.1~NZ_CP014265.1_1113 # 1341629 # 1342426 # 1 # ID=1_1113;partial=00;start_type=ATG;rbs_motif=GGA/GAG/AGG;rbs_spacer=5-10bp;gc_cont=0.345
------------------------MT-YKAQFAPGDTKIAENRRNHMNPNHQLKNIREIS
DEGLVRILGHRTPGQDYKKVHPPLDEMDLNEDPIRDLVEPIHGAKEGIRVRYIQFADSMY
NAPSQPYDRARMYMWRYRGVDTGTLSGRQVIEIRESDLEKISK-ELVETDLFDPARSGMR
GATVHGHSLRLDENGLMFDGLQRYVYDEETGHIVYIKDQVGRL---LDESVDLGEPLPED
YLN-EITTIYRA-DNIGL--------RTDKELVDVVENIHTSRTEGGF--GLNV------
------------------------------------------------------------
------------------------------------------------------------
------------------------------------------------------------
------------------------------------------------------------
----FKD-----------------------------------------------------
------------------------------------------------------------
---------DLKKRL---------------------------------------------
------------------------------------------------------------
------------------------------------------------------------
--GDA------
>GCF_001563245.1~NZ_CP014265.1_1382 # 1666316 # 1667068 # -1 # ID=1_1382;partial=00;start_type=ATG;rbs_motif=AGGAG;rbs_spacer=5-10bp;gc_cont=0.369
----------------------------MAQYYPGTSQVAENRRKFTNPDVELEVLREIS
DEDVVKILGHRAPGEEYKSVHPPLDEMDEPDDIIREIVEPIAGAKAGDRVRYIQFADSMY
FAPAQPYLRARSYLYRYRGIDTGTLSGRQIIEARERDVERISK-ELIENEYYDPATSGIR
GAGVHGHSLRLDENGLMFDMLRRQVFNKETGKIEMVKDQIGRE---LDEPVVLGEPLDEE
TLR-TKTTIYRI-DGEAY--------REDKDAVDVLYQIHVTRSNFGYNPEL--------
------------------------------------------------------------
------------------------------------------------------------
------------------------------------------------------------
------------------------------------------------------------
------------------------------------------------------------
------------------------------------------------------------
------------------------------------------------------------
------------------------------------------------------------
------------------------------------------------------------
-----------
>GCF_001571385.1~NZ_BCNW01000001.1_705 # 672987 # 673751 # -1 # ID=1_705;partial=00;start_type=ATG;rbs_motif=AGGA/GGAG/GAGG;rbs_spacer=11-12bp;gc_cont=0.639
------------------------MA-YKPQFGPGTSVIAENRRKQMDPDYKLEKLRDVT
DEDIVLILGHRAPGAAYPTAHPPLAEQQEPACPIRKIVAPTEGAKAGDRVRYIQFADSMF
NAPSQPYQRTYMECYRFRGIDPGTLSGRQIVECRERDLDQYSK-LLIETEVFDPARIGIR
GATVHGHSLRLAEDGMMFDMLQRCVLG-ADGNVKYVKNQIGEP---LDRAVNVGKPMDEN
WLK-AHTTMFHSLAGTGF--------REDQEYVEYVQRIHSLRTKYGFMPKEE-------
------------------------------------------------------------
------------------------------------------------------------
------------------------------------------------------------
------------------------------------------------------------
------------------------------------------------------------
------------------------------------------------------------
------------------------------------------------------------
------------------------------------------------------------
------------------------------------------------------------
-----------
>GCF_001571385.1~NZ_BCNW01000001.1_1275 # 1284396 # 1285160 # 1 # ID=1_1275;partial=00;start_type=ATG;rbs_motif=GGAG/GAGG;rbs_spacer=5-10bp;gc_cont=0.622
------------------------MA-YTPQYGPGTSIVAQNRRNQMNPNYKLEKLREVT
DEDVVLVLGHRAPGAAYPSAHPPLAEQQEPADPMRKLVKPTEGAKAGDRVRYVQFADSMF
NAPSQPYQRTYAEMYRFRAIDPGTLSGRQIVECRERDLDQYAK-TLIETEMFDPALVSMR
GATVHGHSLRLAEDGMMFDALQRCVLG-EDGVVRYVKDQVGVP---LDRAVEVGKPMDAK
WLK-EHSTIFHSLVGTAL--------REDPEYIEYLQRIHTLRTKYGFMPKEE-------
------------------------------------------------------------
------------------------------------------------------------
------------------------------------------------------------
------------------------------------------------------------
------------------------------------------------------------
------------------------------------------------------------
------------------------------------------------------------
------------------------------------------------------------
------------------------------------------------------------
-----------
>GCF_001571405.1~NZ_BCNX01000007.1_80 # 97054 # 97815 # 1 # ID=7_80;partial=00;start_type=ATG;rbs_motif=AGGA/GGAG/GAGG;rbs_spacer=11-12bp;gc_cont=0.621
------------------------MA-YKPQYGPGTSIVAENRRKQMDPNHKLEKMRDVT
DEDIVLILGHRAPGSAYPSAHPPLAEQQEPDCPIRKIVTPTDGAKAGDRIRYIQFADSMF
FAPSQPYQRTYTECYRFRGIDPGTLSGRQIVECRERDLEKYAK-ELIETELLDPARTGIR
GATVHGHSLRLAENGMMFDMLQRSVLG-EDGVVRYVKNQIGEP---LDRAVAVGKPMDEK
WLK-AHTTIFHSLGGTPF--------RDDAEYIEYVQRIHTLRTKYGFLPKE--------
------------------------------------------------------------
------------------------------------------------------------
------------------------------------------------------------
------------------------------------------------------------
------------------------------------------------------------
------------------------------------------------------------
------------------------------------------------------------
------------------------------------------------------------
------------------------------------------------------------
-----------
>GCF_001571405.1~NZ_BCNX01000007.1_327 # 330194 # 330958 # -1 # ID=7_327;partial=00;start_type=ATG;rbs_motif=AGGA/GGAG/GAGG;rbs_spacer=11-12bp;gc_cont=0.625
------------------------MA-YTPQYGPGTSIVAENRRKQMNPNHKLEKVRSVT
DEDIVLILGHRAPGSAYPSAHPPLAEQQEPDCPMRKLVKPTEGAKAGDRIRYIQFADSMF
NAPSQPYQRTYAEMYRFRGIDPGTLSGRQIVECRERDLEKYAK-ELIETEMFDPARVGIR
GATVHGHSLRLAEDGMMFDALQRCVLG-EDGVVRYVKNQIGEP---LDREVAVGKPMDEN
WLK-AHTTIFHSLVGTAF--------RDDAEYIEYVQRIHSLRTKYGFMPKEE-------
------------------------------------------------------------
------------------------------------------------------------
------------------------------------------------------------
------------------------------------------------------------
------------------------------------------------------------
------------------------------------------------------------
------------------------------------------------------------
------------------------------------------------------------
------------------------------------------------------------
-----------
>GCF_001602375.1~NZ_BCNY01000014.1_53 # 37986 # 38771 # -1 # ID=14_53;partial=00;start_type=ATG;rbs_motif=None;rbs_spacer=None;gc_cont=0.622
-----------------MNEVKENMA-YKPQYGPGTSNVAANRRKQMDPNQKLEKMRDVT
DEDIVLVLGHRAPGAAYPTAHPPLAEQQEPDCPIRKIVTPTEGAKAGDRVRYIQFADSMF
FAPCHPYQRTYTECYRFRGIDPGTLSGRQIVECRERDLEKYSK-ELVETELLDPARTGIR
GATVHGHSLRLAENGMMFDMLQRSVLG-EDGIVRYVKNQIGEP---LDRAVAIGKPLDEK
WLK-AHTTIFHSLGGTAY--------RDDKEYIEYVQRIHTLRTKYGFLPKEA-------
------------------------------------------------------------
------------------------------------------------------------
------------------------------------------------------------
------------------------------------------------------------
------------------------------------------------------------
------------------------------------------------------------
------------------------------------------------------------
------------------------------------------------------------
------------------------------------------------------------
-----------
>GCF_001602375.1~NZ_BCNY01000015.1_711 # 673017 # 673781 # 1 # ID=15_711;partial=00;start_type=ATG;rbs_motif=GGAG/GAGG;rbs_spacer=5-10bp;gc_cont=0.616
------------------------MA-YKPQYGPGTSVVAENRRKQMNPNQKLEKVRSVT
DEDIVLILGHRAPGSAYPTAHPPLAEQQEPNCPMRKLVKPTEGAKAGDRVRYIQFADSMF
NAPSQPYQRTYTEMYRFRGIDPGTLSGRQIVECRERDLEKYAK-DLIETEMFDPALVGIR
GATVHGHSLRLAEDGMMFDMLQRNVLG-EDGIVKYVKNQIGEP---LDRAVAVGKPMDQK
WLK-AHTTIFHSLVGTSY--------RDDTEYVEYIQRIHSLRTKYGFMPKEE-------
------------------------------------------------------------
------------------------------------------------------------
------------------------------------------------------------
------------------------------------------------------------
------------------------------------------------------------
------------------------------------------------------------
------------------------------------------------------------
------------------------------------------------------------
------------------------------------------------------------
-----------
>GCF_001639265.1~NZ_LWMT01000244.1_20 # 28564 # 29313 # 1 # ID=244_20;partial=00;start_type=ATG;rbs_motif=AGGAGG;rbs_spacer=5-10bp;gc_cont=0.368
----------------------------MAQYYPGTSQVAQSRRNFSDPEYELEKLREIS
DEGVVKILGHRAPGEEYKSVHPPLDEMDEPEDYIREIVEPIDGAKAGDRVRYIQFVDSMY
FAPAQPFLRSRSYLNRYRGVDAGTLSGRQIIEARERDLERISK-ELLETEYFDPARTGIR
GKSVHGHSLRLDENGLMFDMLRRQVFNKETGKVESVKDQIGKE---LDEPVVLGEPLDEE
KLK-AITTIYRV-DGEAY--------RDDKDAVEILHRIHVSRSNGGFCPE---------
------------------------------------------------------------
------------------------------------------------------------
------------------------------------------------------------
------------------------------------------------------------
------------------------------------------------------------
------------------------------------------------------------
------------------------------------------------------------
------------------------------------------------------------
------------------------------------------------------------
-----------
>GCF_001639285.1~NZ_LWMW01000054.1_10 # 10444 # 11193 # 1 # ID=54_10;partial=00;start_type=ATG;rbs_motif=AGGAGG;rbs_spacer=5-10bp;gc_cont=0.353
----------------------------MAQYYPGTSQIAQNRRNFSDPDYELEKLRDIS
DEGVVKILGHRAPGEEYKSVHPPLDEMDEPDDIVRELVEPIDGAKAGDRVRYIQFVDSMY
FAPAQPYLRSRSYLNRYRGVDAGTLSGRQIIEARERDLEKISK-ELLETEYFDTARTGIR
GKSVHGHSLRLDEDGVMFDMLRRQIFNKATGKVEMVKDQIGKE---LDEPVVLGEPLDEE
TLK-KKTTIYRI-DGEAY--------KNDKDAVEILHRIHVSRSEGGFCPE---------
------------------------------------------------------------
------------------------------------------------------------
------------------------------------------------------------
------------------------------------------------------------
------------------------------------------------------------
------------------------------------------------------------
------------------------------------------------------------
------------------------------------------------------------
------------------------------------------------------------
-----------
>GCF_001639295.1~NZ_LWMV01000094.1_18 # 22968 # 23717 # 1 # ID=94_18;partial=00;start_type=ATG;rbs_motif=AGGAGG;rbs_spacer=5-10bp;gc_cont=0.368
----------------------------MAQYYPGTSQVAQNRRNFSDPDYELEKLREIS
DEGVVKILGHRAPGEEYKSVHPPLDEMDEPEDYIREIVTPIDGAKAGDRVRYIQFVDSMY
FAPAQPFLRSRSYLNRFRGVDAGTLSGRQIVEARERDLERISK-ELLETEYFDPARTGIR
GKSVHGHSLRLDENGVMFDMLRRQLYNKETGKVEAVKDQIGKV---LDEPVVLGEPLDEE
TLK-AKTTIYRV-DGEAY--------KDDKDAVEILHRIHVARSEGGFCPE---------
------------------------------------------------------------
------------------------------------------------------------
------------------------------------------------------------
------------------------------------------------------------
------------------------------------------------------------
------------------------------------------------------------
------------------------------------------------------------
------------------------------------------------------------
------------------------------------------------------------
-----------
>GCF_001729285.1~NZ_LZPM01000013.1_31 # 26945 # 27694 # 1 # ID=13_31;partial=00;start_type=ATG;rbs_motif=AGGAGG;rbs_spacer=5-10bp;gc_cont=0.423
----------------------------MAKYYPGTSKVAQNRSNFQDPEYELEKLREVS
DEDVVSILGHRAPGEEYPSAHPPLEEMDEPEDPIRELVEPVDGAKAGDRVRYIQFTDSMY
FAPAQPYLRSRAYLCRYRGADAGTLSGRQIIEARERDLEKISK-ELLETEFFDPARSGIR
GKSVHGHSLRLDEDGMMFDMLRRQILNKETGQVEAVKNQIGDE---LDEPVALGAPLDEE
TLK-DKTTIYRK-DGEAY--------RDDKDAVEVCQRIHVLRSQGGFYPE---------
------------------------------------------------------------
------------------------------------------------------------
------------------------------------------------------------
------------------------------------------------------------
------------------------------------------------------------
------------------------------------------------------------
------------------------------------------------------------
------------------------------------------------------------
------------------------------------------------------------
-----------
>GCF_001729285.1~NZ_LZPM01000018.1_8 # 8909 # 9706 # 1 # ID=18_8;partial=00;start_type=ATG;rbs_motif=GGA/GAG/AGG;rbs_spacer=5-10bp;gc_cont=0.402
------------------------MS-YEAQYTPGKTKIAENRRNHMNPDYELKKIREVA
DEDIVKILGHRNPGEGYKTVHPPLEEMDFELDMMKELVEPIPGAKEGVRTRYVQFADSMY
NAPAQPYDRARTYMWRFRGVDTGTLSGRQVVEIRELDLEKMSK-TLIETELFDPAKTGIR
GATVHGHSLRLDENGLMFDALQRYVYNEEDGQVSYVKDQVGRP---LDEPVAVGEPLDDE
HLA-EMTTIYRY-DNVSM--------RDDEEAIEVVETIHDARTKGGY--GLGV------
------------------------------------------------------------
------------------------------------------------------------
------------------------------------------------------------
------------------------------------------------------------
----FKN-----------------------------------------------------
------------------------------------------------------------
---------DLKCKL---------------------------------------------
------------------------------------------------------------
------------------------------------------------------------
--GDD------
>GCF_001729385.1~NZ_LZPL01000035.1_2 # 2142 # 2936 # -1 # ID=35_2;partial=00;start_type=ATG;rbs_motif=GGA/GAG/AGG;rbs_spacer=5-10bp;gc_cont=0.342
------------------------ME-YKAQYCPGETIIAENRRKHMNPEHEFKKIRSVS
DEGLVKILGHRNPGESYKTVHPPLAEMEDDGDIIKSIIEPTPGAAEGIRVRYIQFADSMY
NAPAQPYDRARTYMWRYRGVDTGTLSGRQVIEIREQDLEKISK-ELVETDIFDPARCGMR
GATVHGHSLRLDENGLMFDGLQRYIFNEEDGHVYYIKDQVGRQ---LDEAIDVGVPLDEE
YLK-EITTIYRE-DNIGM--------RQDKEALEVIENIHTARTEGGY--GMGV------
------------------------------------------------------------
------------------------------------------------------------
------------------------------------------------------------
------------------------------------------------------------
----FFK-----------------------------------------------------
------------------------------------------------------------
---------DLKKKL---------------------------------------------
------------------------------------------------------------
------------------------------------------------------------
--GE-------
>GCF_001729385.1~NZ_LZPL01000056.1_25 # 21580 # 22338 # -1 # ID=56_25;partial=00;start_type=ATG;rbs_motif=AGGAG;rbs_spacer=5-10bp;gc_cont=0.368
----------------------------MVQFYPGTSQVAQNRRNFCNPEHELEKLREIS
DEDVVKILGHRAPGEEYKSVHPPLDEMDEPDDIVRELVTPIDGAKAGDRIRYIQFVDSMY
FAPAQPYLRARSYLNRYRGIDTGTLSGRQVIEARERDIEKLSK-ILLETEYFDTARTGIR
GAGVHGHSLRLDENGLMFDMLRRQVFNKETGNVEMVKDQIGKE---LDEPVVLGEPLDEE
TLK-AKTTIYRV-DGEAY--------REDVEAVEVCQRIHVSRSFGAYDPNAGW------
------------------------------------------------------------
------------------------------------------------------------
------------------------------------------------------------
------------------------------------------------------------
------------------------------------------------------------
------------------------------------------------------------
------------------------------------------------------------
------------------------------------------------------------
------------------------------------------------------------
-----------
>GCF_001729965.1~NZ_JRWK01000005.1_22 # 22176 # 22973 # -1 # ID=5_22;partial=00;start_type=ATG;rbs_motif=GGA/GAG/AGG;rbs_spacer=5-10bp;gc_cont=0.367
------------------------MA-YDVQYYPGESVIAENRKKHMNPDYELKKLRTIA
DDDIVKLLSHRNPGEGYKTVHPPLDEMDFEEDAMKDFVEPIDGAKKGIRVRYIQFADSMY
NAPAQPYDRARSYMRRFRGVDTGTLSGRQVIEMRESDLEETSK-LLLESEFFDSAKTGLR
GATVHGHSLRLDENGLMFDALQRYVFDEETGHVVYVKDQVGVE---LDEPVDVGEPLPEE
ELK-NITTIYRN-DNVSL--------RDDAEVIKVVEEVHFARTEGGY--GIDV------
------------------------------------------------------------
------------------------------------------------------------
------------------------------------------------------------
------------------------------------------------------------
----FNK-----------------------------------------------------
------------------------------------------------------------
---------DLQSKL---------------------------------------------
------------------------------------------------------------
------------------------------------------------------------
--GGN------
>GCF_001888095.1~NZ_JWTK01000002.1_608 # 598373 # 599128 # -1 # ID=2_608;partial=00;start_type=ATG;rbs_motif=AGGAG;rbs_spacer=5-10bp;gc_cont=0.485
------------------------MA-YEAQFYPGATSVAENRRKHMSG--KVEKLREIS
DDDLTIILGHRVPGTDYPSTHPPLAEMGEPECSIREMVEPTDGAKAGDRIRYVQFVDSMY
NAPSTPYFRSYNAAINFRGVDPGTLSGRQVVEARERDMEELAK-FQLETEMTCPALANLR
GASVHGHSLRLQEDGVMFDMLERVRLE--NGTIIVQKDQVGRP---IDKKVDLGKPMSDE
EAA-KRTTIYRV-DNVPY--------REDKEVLEWVHRVFEQRTMYGYKPAVQE------
------------------------------------------------------------
------------------------------------------------------------
------------------------------------------------------------
------------------------------------------------------------
------------------------------------------------------------
------------------------------------------------------------
------------------------------------------------------------
------------------------------------------------------------
------------------------------------------------------------
-----------
>GCF_001889405.1~NZ_CP017921.1_60 # 61124 # 61879 # 1 # ID=1_60;partial=00;start_type=ATG;rbs_motif=AGGAG;rbs_spacer=5-10bp;gc_cont=0.483
------------------------MA-YEAQFYPGATSVAENRRKHMSG--KVEKLREIS
DDDLTIILGHRVPGTDYPSTHPPLAEMGEPECSIREMVEPTDGAKAGDRIRYVQFVDSMY
NAPSTPYFRSYNAAINFRGVDPGTLSGRQVVEARERDMEELAK-FQLETEMTCPALACLR
GASVHGHSLRLQEDGVMFDMLERVRLE--NGTIIVQKDQVGRP---IDKKVDLGKPMSDE
EAA-KRTTIYRV-DNVPY--------REDKEVLEWVHRVFEQRTMYGYKPAVQE------
------------------------------------------------------------
------------------------------------------------------------
------------------------------------------------------------
------------------------------------------------------------
------------------------------------------------------------
------------------------------------------------------------
------------------------------------------------------------
------------------------------------------------------------
------------------------------------------------------------
-----------
>GCF_900036045.1~NZ_LT158599.1_1703 # 1550679 # 1551443 # -1 # ID=1_1703;partial=00;start_type=ATG;rbs_motif=None;rbs_spacer=None;gc_cont=0.607
------------------------MA-YTPQYGPGTSIVAENRRKQMNPSQKLEKVRSVT
DEDIVLILGHRAPGSAYPTAHPPLAEQQEPNCPMRKLVKPTEGAKAGDRVRYIQFADSMF
NAPSQPYQRTYAEMYRFRGIDPGTLSGRQIVECRERDLEKYSK-ELLETEMFDPARVGIR
GATVHGHSLRLAEDGMMFDMLQRCILD-EDGVVKYVKNQIGEP---LDRAVAIGKPMDEK
WLK-AHTTIFHSLVGTPY--------REDTEYIEYVQRIHSLRTKYGFMPKEE-------
------------------------------------------------------------
------------------------------------------------------------
------------------------------------------------------------
------------------------------------------------------------
------------------------------------------------------------
------------------------------------------------------------
------------------------------------------------------------
------------------------------------------------------------
------------------------------------------------------------
-----------
>GCF_900036045.1~NZ_LT158599.1_1952 # 1774085 # 1774864 # 1 # ID=1_1952;partial=00;start_type=ATG;rbs_motif=None;rbs_spacer=None;gc_cont=0.606
------------------MKVNENMA-YKPQYGPGTSKVAENRRKQMNPNQKLEKMRDVT
DEDIVMILGHRAPGAAYPTAHPPLAEQQEPDCPIRKIVTPTEGAKAGDRVRYIQFADSMF
FAPSHPYQRTYTEAYRFRGIDPGTLSGRQIVECRERDLEKYAK-ELINTELLDPARTGIR
GATVHGHSLRLAENGMMFDMLQRSVLG-DDGIVRYVKNQIGEP---LDRAVAIGKPMDEK
WLK-DHTTIFHSLGGIPY--------RDDKEYIEYVQRIHTLRTKYGFLPKE--------
------------------------------------------------------------
------------------------------------------------------------
------------------------------------------------------------
------------------------------------------------------------
------------------------------------------------------------
------------------------------------------------------------
------------------------------------------------------------
------------------------------------------------------------
------------------------------------------------------------
-----------
>GCF_900095295.1~NZ_LT607756.1_1945 # 2063859 # 2064608 # -1 # ID=1_1945;partial=00;start_type=ATG;rbs_motif=AGGAGG;rbs_spacer=5-10bp;gc_cont=0.463
----------------------------MAQFYPGTSQVAQNRRNLCNPDYELEKFREIS
DEDVVKILGHRAPGEEYPSVHPPLEEMDEPDDVIREMVEPVDGAKAGDRVRYIQFVDSMY
FAPAQPYVRSRAYLCRYRGADAGTLSGRQIIEARERDLEKISK-ELLETEFFDPARTGIR
GASVHGHSLRLDEDGVMFDMLRRQVFNKETGKVEAVKDQIGEE---LDEPVVLGEPLDEA
TLR-AKTTIYRM-DGEAY--------RDDKDAVEVLHRIHVTRSNGGYSPE---------
------------------------------------------------------------
------------------------------------------------------------
------------------------------------------------------------
------------------------------------------------------------
------------------------------------------------------------
------------------------------------------------------------
------------------------------------------------------------
------------------------------------------------------------
------------------------------------------------------------
-----------
>GCF_900095385.1~NZ_FMID01000057.1_4 # 2465 # 3250 # 1 # ID=6_4;partial=00;start_type=ATG;rbs_motif=None;rbs_spacer=None;gc_cont=0.626
-----------------MNEVKENMA-YKPQYGPGTSKVAENRRKQMNPNQKLEKMRDVT
DEDIVLILGHRAPGAAYPTAHPPLAEQQEPDCPIRKIVTPTEGAKAGDRVRYIQFADSMF
FAPSQPYQRTYTECYRFRGIDPGTLSGRQIVECRERDLEKYSK-ELVETELLDPARTGIR
GATVHGHSLRLAENGMMFDMLQRSVLG-EDGIVRYVKNQIGEP---LDRAVAIGKPLDEK
WLK-AHTTIFHSLGSTAY--------RDDAEYIEYVQRIHTLRTKYGFLPKEA-------
------------------------------------------------------------
------------------------------------------------------------
------------------------------------------------------------
------------------------------------------------------------
------------------------------------------------------------
------------------------------------------------------------
------------------------------------------------------------
------------------------------------------------------------
------------------------------------------------------------
-----------
>GCF_900095385.1~NZ_FMID01000031.1_25 # 27922 # 28686 # 1 # ID=56_25;partial=00;start_type=ATG;rbs_motif=AGGA/GGAG/GAGG;rbs_spacer=11-12bp;gc_cont=0.614
------------------------MA-YKPQYGPGTSVVAENRRKQMNPGQKLEKVRSVT
DEDIVLILGHRAPGSAYPTAHPPLAEQQEPNCPMRKLVKPTDGAKAGDRVRYIQFADSMF
NAPSQPYQRTYTEMYRFRGIDPGTLSGRQIVECRERDLEKYAK-DLIETEMFDPALVGIR
GATVHGHSLRLAEDGMMFDMLQRNVLG-EDGIVKYVKNQIGEP---LDRAVAVGKPMDEK
WLK-AHTTIFHSLVGTAY--------RDDTEYIEYIQRIHSLRTKYGFMPKEE-------
------------------------------------------------------------
------------------------------------------------------------
------------------------------------------------------------
------------------------------------------------------------
------------------------------------------------------------
------------------------------------------------------------
------------------------------------------------------------
------------------------------------------------------------
------------------------------------------------------------
-----------
>GCF_900095815.1~NZ_LT608329.1_1494 # 1413253 # 1414050 # -1 # ID=1_1494;partial=00;start_type=ATG;rbs_motif=GGAG/GAGG;rbs_spacer=5-10bp;gc_cont=0.494
------------------------MS-YKAQYTPGETRIAENRRKHMNPDYELRKLREIS
DEDLVKVLGHRNPGESYKSVHPPLDEMDFEEDIVRDLVEPIQGAKEGVRVRYIQFADSMY
NAPAQPYDRARTYMWRYRGVDTGTLSGRQVIEMRELDLEGVSK-ELVETELFDPATTGIR
GATVHGHSLRLDENGLMFDALQRYVFDEETGHVVYVKEQVGRP---LDEPVDMGQPLDEE
ELR-KITTIYRK-DNIAM--------RDDKEAIEVVENIHTGRTMGGF--GMDV------
------------------------------------------------------------
------------------------------------------------------------
------------------------------------------------------------
------------------------------------------------------------
----FKE-----------------------------------------------------
------------------------------------------------------------
---------DLRKRL---------------------------------------------
------------------------------------------------------------
------------------------------------------------------------
--GDD------
>GCF_900095815.1~NZ_LT608329.1_1529 # 1444106 # 1444855 # -1 # ID=1_1529;partial=00;start_type=ATG;rbs_motif=AGGAGG;rbs_spacer=5-10bp;gc_cont=0.489
----------------------------MAQYYPGTSKVAQNRRNFCNPEYELEKLREIS
DEDVVKILGHRAPGEEYPSVHPPLEEMDEPEDAIREMVEPIDGAKAGDRVRYIQFTDSMY
FAPAQPYVRSRAYLCRYRGADAGTLSGRQIIETRERDLEKVSK-ELLETEFFDPARSGVR
GKSVHGHSLRLDEDGMMFDMLRRQIYNKDTGKVEMVKNQIGDE---LDEPVDLGEPLDEE
TLM-NKTTIYRV-DGEAY--------RDDVEAVEIMQRIHVLRSQGGYNPE---------
------------------------------------------------------------
------------------------------------------------------------
------------------------------------------------------------
------------------------------------------------------------
------------------------------------------------------------
------------------------------------------------------------
------------------------------------------------------------
------------------------------------------------------------
------------------------------------------------------------
-----------
>U_35297~gi|262527001|emb|FP565147.1|_860 # 834300 # 835142 # 1 # ID=1_860;partial=00;start_type=ATG;rbs_motif=AGGAGG;rbs_spacer=11-12bp;gc_cont=0.479
----------------------------MPQYCQGKTHIADTRRKYMNPDVKLEKLRDIA
EEDIVRLLAHRAPGEEYKSIHPPLEEMEEPDCAVRQMVEPTEGAKAGDRIRYVQYTDSMF
FSPITPYLRAQSAFCRYRGIDPGVLSGRVIIESRERDVEKIAK-ETIDSELYDTARTGLR
GRTVHGHAVRLDANGMMFDALRRWSIDERTKEVTYVKDMIGGA---MDKEVVLGKPLPEA
DLL-KRTCMYRNAQGGVW----QE--EDDPESMDVCAEIHWKRTVGGFQPWKKIS-----
------------------------------------------------------------
------------------------------------------------------------
------------------------------------------------------------
------------------------------------------------------------
EIKGGKK-----------------------------------------------------
------------------------------------------------------------
---------DIGVKNLK-------------------------------------------
------------------------------------------------------------
---------------------------------------------------------LFV
PRGGVL-----
>U_35297~gi|262527001|emb|FP565147.1|_2892 # 2817910 # 2818749 # 1 # ID=1_2892;partial=00;start_type=ATG;rbs_motif=AGGAG;rbs_spacer=5-10bp;gc_cont=0.493
----------------------------MPQFTAGNSHVAQNRRNYMDPSYKLEKLRDIP
EEDIVRLLAHRAPGEEYKSIHPPLEEMEEPDCAVRQIVKPTEGAAAGDRIRYVQYTDSMF
FSPITPYQRAWEALNRYKGVDPGVLSGRTIIEARERDIEKIAK-IEVDCELYDTARTGLR
GRTVHGHAVRLDKDGMMFDALRRWSRG-ADGTVTYVKDMIGGA---MDKEVTLGKPLSDA
ELL-KKTTMYRNAQGGVW----QE--ADDPESMDVTAQIHWKRSVGGFQPWAKMK-----
------------------------------------------------------------
------------------------------------------------------------
------------------------------------------------------------
------------------------------------------------------------
DIKGGKK-----------------------------------------------------
------------------------------------------------------------
---------DVGVKNLK-------------------------------------------
------------------------------------------------------------
---------------------------------------------------------LFT
PRGGVE-----
>U_83947~MflrDRAFT_Methanoflorens_stordalmirensis_v4_3_scaffold3.4_236 # 214739 # 215488 # 1 # ID=4_236;partial=00;start_type=ATG;rbs_motif=AGGAG/GGAGG;rbs_spacer=11-12bp;gc_cont=0.561
----------------------------MAQLIPGTSKVAANRRKALDPTKTLDKVRDVS
DDDVVAILGHRTPGTAYPATHPPLAEMGEPEDPMRELVKPTEGAAAGDRIRYIQFTDSMY
FAPMVPYVRSWMAATRFRGVDPGTLSGRQIIEARERDLDKLGK-MLLESEAFDCARSGVR
GCTVHGHSLRLDQNGMMFDMLQRSVMN-PDGSVSIVKDQVGRP---LDKAVPVGKPMSDA
DLK-SRTTIYRV-DGEAA--------RADKELITYIQRIHTLRTMWGFKPMA--------
------------------------------------------------------------
------------------------------------------------------------
------------------------------------------------------------
------------------------------------------------------------
------------------------------------------------------------
------------------------------------------------------------
------------------------------------------------------------
------------------------------------------------------------
------------------------------------------------------------
-----------
>U_85862~NODE_2133_length_15003_cov_249.83_9 # 6729 # 7619 # -1 # ID=19_9;partial=00;start_type=ATG;rbs_motif=GGAG/GAGG;rbs_spacer=5-10bp;gc_cont=0.409
-----------MARVRKRRKGRKVKR-YKAQLYPGPDEVSERRRFVMDASRRLKKFRSIP
DDNLVMLLGHRHPGELYLSIHPPLDELIEKYDPIKNIVEPTPGARAGDRIRFILFTDSVY
YPPMAPWLRARTYLNRFRGIDTVVYSSRQLLEMRERDLEAVAK-ELIESNLFDPGRVAIR
GLTAHGHSLRLDEDGLIFDARRRYKFDKDLGEVVYIKNAQAEI---LDMPIPIGRPLSER
EAR-GQDVTYRW-DVAPY--------KSRTEIMSVIARYGTARILGGYNPELLNEIDPL-
--------------------------YC--------------------------------
----------------------EP------------------------------------
------------------------------------------------------------
-----------------------------------------------------------Y
ET-LDKM-----------------------------------------------------
------------------------------------------------------------
--------MDLGKSKTE-------------------------------------------
------------------------------------------------------------
------------------------------------------------------------
--GGE------
>U_85862~NODE_1051_length_27943_cov_239.173_18 # 18335 # 19087 # 1 # ID=25_18;partial=00;start_type=ATG;rbs_motif=GGAGG;rbs_spacer=5-10bp;gc_cont=0.404
-----------------------------MLKYPGNDKIAKRRSYMLNPDAKFKKLREIP
DEDLILLLGHREPGSGYRAIHPPLDDLMVQDDPILKLVDPTPGAQHGDAIEFVQFTDSVY
HSPLVPVFRSRLYSVRYKGVDHVTYSGRQLMEARARDLEKYTK-ELLETELFDPARSALR
GITVHGSSMRLDENGLMFDARRRYLL--KDGEIWYLKNQMAIP---LDKPISLGPPTPEN
ILI-ENSIIYKK-ETIRY--------RDAKELLDHVGKIFERSLYGGFNPEVKHE-----
------------------------------------------------------------
------------------------------------------------------------
------------------------------------------------------------
------------------------------------------------------------
------------------------------------------------------------
------------------------------------------------------------
------------------------------------------------------------
------------------------------------------------------------
------------------------------------------------------------
-----------
>U_88235~gb|MSDW01000001.1|_861 # 876561 # 877334 # 1 # ID=1_861;partial=00;start_type=ATG;rbs_motif=AGGA/GGAG/GAGG;rbs_spacer=11-12bp;gc_cont=0.407
------------------------MG-YEPNFYPGTTKVSESRKHYMDPEEDLEKIREIS
DDEVTRLLHHREPGEAFGSVHPPLEEMDEPDCPIRELVEPTEGAKAGDRIAYVQFTDSVY
FAPTAPYIRAWMYMNRFRGLDTGTLSGRQIIEGRLRDVEEMSK-KLLTTEVFDPARTGIR
GATVHGHAVRLDENGMMFDALQRYKFNEETGEVEYVKNQVGEP---MDEPVNFGKPLSEE
ELI-ERSPIFRE-DGISF--------SDDEEVVKMVQRIHKLRTLAGYKPHEIE------
------------------------------------------------------------
------------------------------------------------------------
------------------------------------------------------------
------------------------------------------------------------
----GE------------------------------------------------------
------------------------------------------------------------
------------------------------------------------------------
------------------------------------------------------------
------------------------------------------------------------
-----------
>U_88236~gb|MRZU01000004.1|_450 # 450116 # 450889 # 1 # ID=4_450;partial=00;start_type=ATG;rbs_motif=GGAG/GAGG;rbs_spacer=5-10bp;gc_cont=0.435
------------------------MS-YEAQRYPGSTTPAENRRKYMDPDYELEKLREIS
DDDVTILLSHREPGEAFKSVHPPLDELDEPDCPIREMVEPTEGAKAGDRIRYVQFTDSVY
NAPLPPFMRAYMYMTRYRGIDTGTLSGRQVIEARERDVEKISK-ELLTTEVFDPAKTGLR
GATVHGHAVRLDENGLMFDALQRYQFNEDTGEVEYVKDQIGVP---LDQPISFGKPMSEE
DLL-ERTCIFRE-DGKPF--------SEDEEVVEFTQRVHKLRTLAGYNPSSME------
------------------------------------------------------------
------------------------------------------------------------
------------------------------------------------------------
------------------------------------------------------------
----GE------------------------------------------------------
------------------------------------------------------------
------------------------------------------------------------
------------------------------------------------------------
------------------------------------------------------------
-----------
