# Supplementary material for: Divergent methyl-coenzyme M reductase genes in a deep-subseafloor Archaeoglobi
Source: ISME J. 2019 Jan 16;13(5):1269–79. doi: 10.1038/s41396-018-0343-2 (PMC6474303; doi:10.1038/s41396-018-0343-2)
Supplement: Supplementary file 11 — Supplementary_File_8 [file 41396_2018_343_MOESM11_ESM.txt]

[
Fri Nov 24 16:58:08 2017: Loaded from /srv/projects/abisko/Joel/99_phd/01_Projects/46_Archaeoglobi/experiments/03-Genome_tree/02-Creating_the_Tree/archaea.v03/01-genomes/gamma.tre
Sun Oct  7 15:10:53 2018: tree_gammatre saved to /srv/projects/abisko/Joel/99_phd/01_Projects/46_Archaeoglobi/experiments/03-Genome_tree/02-Creating_the_Tree/archaea.v03/01-genomes/gamma.tre.tree
]
(((((((((((((((((GCA_001316325.1~BBES01000001.1_97:0.00055,
GCF_000762265.1~NZ_CP006933.1_2167:0.00055
)76:0.00559,
GCF_000499765.1~NC_023044.1_1783:0.01767
)76:0.00502,
GCA_001316325.1~BBES01000001.1_96:0.06380
)76:0.01356,
GCF_000302455.1~NZ_AMPO01000001.1_73:0.02006
)91:0.01593,
GCA_000309865.1~AMGN01000010.1_27:0.00860
)100:0.07904,
(((GCF_000745485.1~NZ_KN050693.1_334:0.00000,
GCF_000746075.1~NZ_JQKN01000002.1_411:0.00000
):0.00054,
GCF_001729285.1~NZ_LZPM01000018.1_8:0.00559
)100:0.05782,
GCF_000191585.1~NC_015216.1_2271:0.08714
)17:0.02166
)97:0.06194,
(((((GCF_001477655.1~NZ_CP011266.1_1347:0.02886,
GCF_001729385.1~NZ_LZPL01000035.1_2:0.02941
)89:0.03860,
GCF_000529525.1~NZ_HG796207.1_14:0.07208
)97:0.05220,
GCF_000016525.1~NC_009515.1_897:0.08501
)95:0.05105,
GCF_001563245.1~NZ_CP014265.1_1113:0.10954
)95:0.05883,
(((GCF_000008645.1~NC_000916.1_1105:0.00000,
GCF_000828575.1~NZ_AP011952.1_1038:0.00000
):0.00055,
GCF_000145295.1~NC_014408.1_1474:0.00287
)97:0.02456,
GCF_900095815.1~NZ_LT608329.1_1494:0.00789
)100:0.07190
)72:0.03051
)'91:Methanobacteriales':0.03572,
(((((GCF_000024625.1~NC_013407.1_1197:0.02130,
GCF_000091665.1~NC_000909.1_85:0.00054
)77:0.00149,
GCF_000025525.1~NC_013887.1_433:0.00573
)90:0.01033,
GCF_000023985.1~NC_013156.1_414:0.01547
)79:0.00531,
GCF_000739065.1~NZ_CP009149.1_515:0.00152
)97:0.04050,
((GCF_000243455.1~NZ_AGJL01000024.1_14:0.02028,
GCF_000376965.1~NZ_AQXV01000055.1_108:0.04953
)78:0.00768,
GCF_000214415.1~NC_015562.1_449:0.02032
)96:0.03541
)'98:Methanococcales':0.05321
)89:0.02932,
GCF_000166095.1~NC_014658.1_738:0.09309
)31:0.00841,
(GCF_000012545.1~NC_007681.1_311:0.03214,
GCF_001729965.1~NZ_JRWK01000005.1_22:0.02540
)'100:Methanobacteriales':0.16350
)98:0.06517,
((((((((GCF_000025525.1~NC_013887.1_1339:0.00055,
GCF_000091665.1~NC_000909.1_906:0.00608
)81:0.00054,
GCF_000024625.1~NC_013407.1_146:0.02127
)35:0.00306,
GCF_000023985.1~NC_013156.1_954:0.00628
)72:0.00277,
GCF_000739065.1~NZ_CP009149.1_1084:0.00055
)94:0.01944,
((GCF_000363885.1~NZ_APMM01000014.1_21:0.00000,
GCF_000371805.1~NZ_AQUK01000001.1_1150:0.00000
):0.03809,
GCF_000092305.1~NC_014122.1_283:0.03928
)66:0.00906
)87:0.01094,
((GCF_000017185.1~NC_009635.1_1283:0.06950,
GCF_000179575.2~NC_015636.1_980:0.02614
)98:0.04178,
GCF_000376965.1~NZ_AQXV01000031.1_7:0.05217
)95:0.02610
)63:0.01420,
(GCF_000214415.1~NC_015562.1_1255:0.00054,
GCF_000243455.1~NZ_AGJL01000010.1_17:0.02129
)92:0.01843
)94:0.02207,
(((((GCF_000016125.1~NC_009135.1_18:0.01262,
GCF_000018485.1~NC_009975.1_1134:0.00551
)91:0.01089,
GCF_000017225.1~NC_009637.1_817:0.00562
)72:0.00566,
(GCF_000011585.1~NC_005791.1_1585:0.00054,
GCF_000220645.1~NC_015847.1_1703:0.00584
)95:0.01851
)94:0.02104,
GCF_000017165.1~NC_009634.1_901:0.01248
)100:0.07352,
GCF_000006175.1~NC_014222.1_1129:0.08234
)99:0.07210
)'96:Methanococcales':0.05403
)100:0.15821,
((((((((((((GCF_000016525.1~NC_009515.1_1012:0.00055,
GCF_000151225.1~NZ_GG704759.1_749:0.00298
)90:0.01415,
GCF_000529525.1~NZ_HG796199.1_298:0.02744
)92:0.02621,
GCF_001477655.1~NZ_CP011266.1_2021:0.01297
)52:0.01942,
GCF_001729385.1~NZ_LZPL01000056.1_25:0.02734
)19:0.02064,
GCF_001548675.1~NZ_CP010834.1_1857:0.03532
)99:0.06752,
(GCF_000024185.1~NC_013790.1_1906:0.04196,
GCF_001563245.1~NZ_CP014265.1_1382:0.04470
)99:0.04658
)96:0.03524,
(((GCF_000513315.1~NZ_HG794426.1_953:0.02262,
GCF_001639285.1~NZ_LWMW01000054.1_10:0.03031
)73:0.00360,
(GCF_001639265.1~NZ_LWMT01000244.1_20:0.03086,
GCF_001639295.1~NZ_LWMV01000094.1_18:0.02068
)96:0.02292
)92:0.02073,
((GCF_000320505.1~NZ_BAGX02000020.1_76:0.00628,
GCF_000404165.1~NC_021355.1_1501:0.00318
)100:0.06111,
GCF_000621965.1~NZ_KK211377.1_83:0.01415
)100:0.09079
)31:0.01026
)99:0.04994,
(GCF_000214725.1~NC_015574.1_2062:0.03666,
GCF_900095295.1~NZ_LT607756.1_1945:0.02402
)58:0.01047
)93:0.02423,
(((((GCA_001316325.1~BBES01000007.1_38:0.01575,
GCF_000499765.1~NC_023044.1_1654:0.00232
)0:0.00108,
GCF_000762265.1~NZ_CP006933.1_936:0.00299
)78:0.00820,
GCA_000309865.1~AMGN01000020.1_4:0.01535
)92:0.02849,
GCF_000302455.1~NZ_AMPO01000008.1_104:0.02540
)98:0.04511,
(GCF_000191585.1~NC_015216.1_351:0.02342,
GCF_000744455.1~NZ_JQLY01000001.1_2222:0.02596
)97:0.03395
)84:0.01391
)86:0.03049,
((GCF_000745485.1~NZ_JQJK01000015.1_144:0.00000,
GCF_000746075.1~NZ_JQKN01000013.1_68:0.00000
):0.00322,
GCF_001729285.1~NZ_LZPM01000013.1_31:0.00054
)100:0.06276
)17:0.02106,
(((GCF_000828575.1~NZ_AP011952.1_1073:0.00054,
GCF_900095815.1~NZ_LT608329.1_1529:0.00965
)46:0.00312,
GCF_000008645.1~NC_000916.1_1141:0.00055
)84:0.00675,
GCF_000145295.1~NC_014408.1_1509:0.01289
)27:0.01820
)99:0.07692,
(GCA_001507955.1~LGEU01000134.1_4:0.06482,
GCF_000166095.1~NC_014658.1_790:0.09133
)36:0.01491
)'100:Methanobacteriales':0.13300
)69:0.06633,
GCA_000007185.1~AE009439.1_702:0.12939
)91:0.06217,
(U_88235~gb|MSDW01000001.1|_861:0.14237,
U_88236~gb|MRZU01000004.1|_450:0.12783
)'99:Methanonatronarchaeia':0.09016
)94:0.04919,
((((((((GCA_000437835.1~FR903863.1_55:0.00000,
GCF_000300255.2~NC_020913.1_386:0.00000
):0.02913,
(GCF_000350305.1~NC_020892.1_453:0.06448,
GCF_001481295.1~NZ_LOPS01000026.1_28:0.07331
)35:0.01370
)91:0.02373,
GCF_001560915.1~NZ_CP014214.1_1403:0.05620
)99:0.05296,
(GCA_001421175.1~LJKL01000008.1_34:0.09121,
GCA_001563305.1~CP013703.1_618:0.03394
)73:0.00933
)7:0.01507,
GCF_000800805.1~NZ_CP010070.1_191:0.04666
)89:0.04248,
GCA_001421175.1~LJKL01000008.1_35:0.16408
)95:0.06398,
(((GCA_001421185.1~LJKK01000123.1_53:0.00679,
GCA_001512965.1~LFRW01000043.1_38:0.01470
)99:0.05153,
GCF_000308215.1~NZ_CAJE01000012.1_129:0.04314
)47:0.01931,
GCF_000404225.1~NC_021353.1_1482:0.07489
)97:0.06259
)'100:Methanomassiliicoccales':0.17786,
((((((GCA_001587575.1~LNJC01000051.1_6:0.00000,
GCA_001587655.1~LNGE01000012.1_40:0.00000
):0.00000,
GCA_001587695.1~LNGF01000014.1_2:0.00000
):0.00320,
GCA_001587715.1~LNGC01000006.1_29:0.02416
)48:0.00836,
GCA_001587675.1~LNGD01000052.1_9:0.02497
)14:0.01139,
((GCA_001587595.1~LNJB01000002.1_55:0.00000,
GCA_001587605.1~LNJD01000003.1_58:0.00000
):0.00000,
GCA_001587635.1~LNJE01000007.1_20:0.00000
):0.02485
)'100:Methanofastidiosales':0.19381,
(U_35297~gi|262527001|emb|FP565147.1|_2892:0.10798,
U_35297~gi|262527001|emb|FP565147.1|_860:0.09414
)'100:ANME-1':0.36598
)94:0.07899
)41:0.03522
)80:0.01343,
(((((((((((((GCF_000969905.1~NZ_CP009520.1_3597:0.00000,
GCF_000969945.1~NZ_CP009524.1_3587:0.00000
):0.00310,
GCF_000970305.1~NZ_CP009517.1_2535:0.00055
)0:0.00055,
(GCA_001316305.1~BBEF01000013.1_62:0.00055,
GCF_000970025.1~NZ_CP009528.1_82:0.00055
)91:0.00635
)99:0.02977,
(((GCA_001316205.1~BBCW01000006.1_17:0.00054,
GCF_000970285.1~NZ_CP009516.1_87:0.00055
)100:0.00493,
GCA_001316205.1~BBCW01000006.1_16:0.09315
)85:0.00205,
GCA_001714685.2~MDTP02000004.1_5:0.05690
)56:0.00685
)80:0.00595,
(GCF_000970185.1~NZ_CP009511.1_74:0.00609,
GCF_000970205.1~NZ_CP009512.1_74:0.00055
)88:0.01115
)29:0.00629,
(((((GCF_000969965.1~NZ_CP009503.1_91:0.00000,
GCF_000970005.1~NZ_CP009504.1_88:0.00000
):0.01264,
GCF_000970265.1~NZ_CP009515.1_162:0.01662
)50:0.00664,
GCF_000970045.1~NZ_CP009505.1_107:0.04071
)7:0.00245,
(GCF_000979455.1~NZ_JJOY01000005.1_204:0.00054,
GCF_000979975.1~NZ_JJQL01000030.1_35:0.00307
)86:0.01940
)97:0.02608,
((GCF_000007345.1~NC_003552.1_4772:0.00055,
GCF_000970085.1~NZ_CP009506.1_4088:0.00309
)0:0.00054,
GCF_000970145.1~NZ_CP009508.1_4549:0.00309
)81:0.00723
)92:0.01428
)98:0.03044,
((GCA_000969925.1~CP009502.1_1736:0.00054,
GCF_000969885.1~NZ_CP009501.1_1748:0.00635
)79:0.00317,
GCF_001304615.1~NZ_LKAZ01000057.1_169:0.00320
)78:0.01574
)'92:Methanosarcinaceae':0.03848,
(((((((GCA_900100715.1~FNCA01000001.1_399:0.01251,
GCF_000504205.1~NZ_AZAJ01000001.1_2226:0.01033
)78:0.00540,
GCA_900114835.1~FOUJ01000003.1_169:0.00696
)95:0.01939,
(GCA_001577565.1~LSRV01000012.1_9:0.03681,
GCF_000306725.1~NC_018876.1_781:0.06615
)81:0.01007
)82:0.01775,
(((GCA_900111645.1~FOHQ01000007.1_70:0.00685,
GCF_000970325.1~NZ_CP009518.1_592:0.00940
)77:0.00284,
GCF_000765475.1~NZ_JRHO01000005.1_67:0.00321
)88:0.00055,
GCF_000013725.1~NC_007955.1_2589:0.01893
)99:0.03763
)85:0.02002,
(GCA_001896725.1~MPPA01000031.1_62:0.02903,
GCF_000328665.1~NC_019977.1_1619:0.02077
)100:0.08983
)74:0.01028,
(((GCF_000025865.1~NC_014002.1_609:0.00620,
GCF_001889405.1~NZ_CP017921.1_60:0.00055
)0:0.00054,
GCA_001726015.1~MCNQ01000005.1_77:0.00936
)76:0.00288,
GCF_001888095.1~NZ_JWTK01000002.1_608:0.00055
)100:0.07700
)99:0.05455,
(GCF_000196655.1~NC_014253.1_910:0.09986,
GCF_000217995.1~NC_015676.1_865:0.05229
)68:0.01252
)'96:Methanosaetaceae':0.05009
)7:0.05824,
(GCA_001317315.1~LKCM01000102.1_20:0.06056,
GCF_000685155.1~NZ_JMIY01000002.1_318:0.03331
)100:0.07556
)97:0.07417,
((((GCA_001508615.1~LGHB01000045.1_12:0.03899,
GCA_001509375.1~LGFT01000104.1_2:0.05131
)97:0.06421,
(GCA_001602645.1~LUYE01000004.1_50:0.00615,
GCF_000235565.1~NC_017527.1_523:0.00314
)98:0.04341
)27:0.01554,
GCA_001509375.1~LGFT01000105.1_3:0.03040
)82:0.02438,
((GCA_001603225.1~LUYH01000181.1_3:0.00000,
GCF_000204415.1~NC_015416.1_675:0.00000
):0.09362,
GCA_000014945.1~CP000477.1_588:0.05370
)98:0.06414
)100:0.15098
)100:0.16754,
((GCA_000011005.1~AP011532.1_528:0.05890,
GCF_000251105.1~NC_017034.1_908:0.04184
)94:0.04424,
GCF_000063445.1~NC_009464.1_1058:0.05328
)'99:Methanocellales':0.09434
)76:0.03261,
U_83947~MflrDRAFT_Methanoflorens_stordalmirensis_v4_3_scaffold3.4_236:0.27148
)86:0.03312,
(((((((((((((((GCA_001508665.1~LGHE01000059.1_9:0.00000,
GCA_001509255.1~LGGD01000127.1_5:0.00000
):0.02482,
GCF_001602375.1~NZ_BCNY01000015.1_711:0.00053
)56:0.00603,
GCF_900095385.1~NZ_FMID01000031.1_25:0.00936
):0.00440,
GCF_000015825.1~NC_009051.1_369:0.01719
)27:0.00608,
(GCF_000691865.1~NZ_JMIO01000058.1_37:0.00905,
GCF_001017125.1~NZ_JXOJ01000001.1_177:0.00055
)88:0.01240
)86:0.01061,
GCA_001896715.1~MPOY01000389.1_2:0.04659
)66:0.00372,
(GCF_000304355.2~NC_018227.2_1535:0.00000,
GCF_900036045.1~NZ_LT158599.1_1703:0.00000
):0.02833
)8:0.01100,
((GCA_001512385.1~LFRO01000055.1_20:0.00055,
GCF_001571405.1~NZ_BCNX01000007.1_327:0.00055
)35:0.00054,
GCA_001512385.1~LFRO01000055.1_19:0.08340
)97:0.02784
)94:0.01639,
(((((((GCF_000147875.1~NC_014507.1_1985:0.00618,
GCF_000784355.1~NZ_KN360943.1_68:0.00333
)100:0.08343,
(GCF_000275865.1~NZ_CM001555.1_1691:0.02632,
GCF_001571385.1~NZ_BCNW01000001.1_1275:0.04823
)16:0.03433
)55:0.01225,
GCF_000327485.1~NC_019943.1_865:0.17874
)99:0.05456,
GCF_000711215.1~NZ_JOMF01000006.1_124:0.04067
)74:0.00925,
((GCF_000147875.1~NC_014507.1_2410:0.00055,
GCF_000784355.1~NZ_KN360941.1_66:0.00054
)98:0.04002,
GCF_000243255.1~NZ_CM001436.1_2868:0.03673
)90:0.01943
)15:0.01506,
(GCF_000275865.1~NZ_CM001555.1_496:0.02986,
GCF_001571385.1~NZ_BCNW01000001.1_705:0.05652
)26:0.03142
)35:0.02309,
GCA_001412355.1~LKUD01000066.1_2:0.06775
)88:0.01847
)75:0.00382,
((((((((GCA_001508665.1~LGHE01000182.1_1:0.01440,
GCF_000691865.1~NZ_JMIO01000060.1_26:0.00765
)88:0.00776,
GCF_001602375.1~NZ_BCNY01000014.1_53:0.01159
)46:0.00300,
GCF_001017125.1~NZ_JXOJ01000001.1_414:0.00054
)91:0.00870,
GCF_000015825.1~NC_009051.1_602:0.00293
)87:0.00893,
GCF_900095385.1~NZ_FMID01000057.1_4:0.00920
)85:0.01315,
((GCA_001896715.1~MPOY01000549.1_6:0.02641,
GCA_900025055.1~FIZL01000073.1_14:0.03282
)91:0.01341,
(GCF_000304355.2~NC_018227.2_1755:0.00000,
GCF_900036045.1~NZ_LT158599.1_1952:0.00000
):0.01892
)86:0.01037
)96:0.02749,
GCF_001571405.1~NZ_BCNX01000007.1_80:0.01159
)65:0.00856,
GCA_001512385.1~LFRO01000030.1_1:0.00640
)93:0.02706
)79:0.00917,
(((GCF_000015765.1~NC_008942.1_1103:0.00715,
GCF_000430905.1~NZ_AUMX01000016.1_45:0.00211
)99:0.04445,
(GCF_000015765.1~NC_008942.1_1609:0.00894,
GCF_000430905.1~NZ_AUMX01000003.1_34:0.00615
)85:0.01936
)100:0.08129,
GCF_000013445.1~NC_007796.1_2281:0.05610
)98:0.05506
)93:0.02894,
GCF_000021965.1~NC_011832.1_2286:0.06698
)29:0.01838,
GCA_001412335.1~LKUF01000111.1_2:0.04931
)95:0.03137,
(GCF_000017625.1~NC_009712.1_601:0.06806,
GCF_000327485.1~NC_019943.1_2572:0.07639
)100:0.08320
)52:0.04543,
GCF_000235685.2~NZ_AGIY02000001.1_1714:0.07165
)'100:Methanomicrobiales':0.19480
)100:0.12753
)72:0.01495,
(((((((GCA_001766815.1~LYOS01000002.1_371:0.14318,
GCA_001766825.1~LYOR01000003.1_41:0.09387
)95:0.07591,
U_85862~NODE_1051_length_27943_cov_239.173_18:0.38878
)38:0.05158,
(GCA_001766815.1~LYOS01000008.1_6:0.15056,
GCA_001766825.1~LYOR01000007.1_32:0.10391
)100:0.13801
)100:0.19300,
((GCA_001399795.1~LIHK01000056.1_161:0.08711,
GCA_001399805.1~LIHJ01000018.1_9:0.08168
)100:0.23931,
(GCA_001766825.1~LYOR01000004.1_63:0.20711,
U_85862~NODE_2133_length_15003_cov_249.83_9:0.14758
)98:0.12097
)100:0.19037
)62:0.04834,
(GCA_001766815.1~LYOS01000003.1_175:0.08724,
GCA_001766825.1~LYOR01000007.1_46:0.11900
)100:0.31749
)99:0.13662,
GCA_001766815.1~LYOS01000001.1_338:0.86795
)84:0.04353,
(((GCA_001717005.1~MAGS01000030.1_91:0.00000,
GCA_001717035.1~MAGT01000008.1_102:0.00000
):0.00580,
GCA_001717025.1~MAGU01000068.1_29:0.02143
)99:0.05119,
(GCA_001717015.1~MAGV01000073.1_11:0.00052,
GCA_001717085.1~MAGW01000233.1_1:0.00055
)93:0.03093
)'100:Verstraetearchaeota':0.13064
)72:0.01495
);
