# Supplementary material for: Divergent methyl-coenzyme M reductase genes in a deep-subseafloor Archaeoglobi
Source: ISME J. 2019 Jan 16;13(5):1269–79. doi: 10.1038/s41396-018-0343-2 (PMC6474303; doi:10.1038/s41396-018-0343-2)
Supplement: Supplementary file 12 — Supplementary_File_9 [file 41396_2018_343_MOESM12_ESM.txt]

(GCA_000007185.1_AE009439.1_702:0.0000021473,GCA_000007185.1.renamed.faa_GCA_000007185.1_AE009439.1_702:0.0000021473,(((((((GCA_000011005.1_AP011532.1_528:0.0754124847,GCF_000251105.1_NC_017034.1_908:0.0524095440)92:0.0624608501,GCF_000063445.1_NC_009464.1_1058:0.0602921555)97:0.1276634805,(((((((GCA_000014945.1_CP000477.1_588:0.0625605607,(GCA_001603225.1_LUYH01000181.1_3:0.0000021473,GCF_000204415.1_NC_015416.1_675:0.0000021473)100:0.1174285520)95:0.1064179247,GCA_001509375.1_LGFT01000105.1_3:0.0338087799)36:0.0220461172,(GCA_001508615.1_LGHB01000045.1_12:0.0489756254,GCA_001509375.1_LGFT01000104.1_2:0.0696062864)100:0.0728067263)38:0.0190941134,(GCA_001602645.1_LUYE01000004.1_50:0.0077207184,GCF_000235565.1_NC_017527.1_523:0.0040299000)96:0.0406225272)98:0.2170193394,((((GCA_000969925.1_CP009502.1_1736:0.0000021473,(((((GCA_001316205.1_BBCW01000006.1_16:0.1155686183,(GCA_001316205.1_BBCW01000006.1_17:0.0000021473,GCF_000970285.1_NZ_CP009516.1_87:0.0000021473)92:0.0000022376)39:0.0047712956,(GCA_001714685.2_MDTP02000004.1_5:0.0643087559,(((GCF_000007345.1_NC_003552.1_4772:0.0000021473,GCF_000970145.1_NZ_CP009508.1_4549:0.0040064229)38:0.0000029004,GCF_000970085.1_NZ_CP009506.1_4088:0.0039791191)63:0.0000021473,((((GCF_000969965.1_NZ_CP009503.1_91:0.0000021473,GCF_000970005.1_NZ_CP009504.1_88:0.0000021473)99:0.0161189159,GCF_000970265.1_NZ_CP009515.1_162:0.0210845306)41:0.0082803126,GCF_000970045.1_NZ_CP009505.1_107:0.0509307725)39:0.0027984659,(GCF_000979455.1_NZ_JJOY01000005.1_204:0.0000020447,GCF_000979975.1_NZ_JJQL01000030.1_35:0.0040394285)93:0.0253465236)72:0.0433767259)40:0.0246401818)21:0.0074384713)15:0.0160628039,(GCF_000970185.1_NZ_CP009511.1_74:0.0080016126,GCF_000970205.1_NZ_CP009512.1_74:0.0000024693)77:0.0161764171)39:0.0168956866,((GCA_001316305.1_BBEF01000013.1_62:0.0000021473,GCF_000970025.1_NZ_CP009528.1_82:0.0000021473)79:0.0080158226,((GCF_000969905.1_NZ_CP009520.1_3597:0.0000028304,GCF_000969945.1_NZ_CP009524.1_3587:0.0000028061)66:0.0039733247,GCF_000970305.1_NZ_CP009517.1_2535:0.0000025840)66:0.0000029538)96:0.0215274474)69:0.0449546584,GCF_001304615.1_NZ_LKAZ01000057.1_169:0.0000024690)40:0.0081225929)29:0.0000027105,GCF_000969885.1_NZ_CP009501.1_1748:0.0081260929)80:0.0731382468,(((GCA_001507975.1_LGEW01000002.1_71:0.0000021473,GCF_000711905.1_NZ_JONQ01000011.1_83:0.0000021473)31:0.0000021473,GCA_001508185.1_LGFK01000018.1_12:0.0000021473)100:0.0842832660,((((((GCA_001577565.1_LSRV01000012.1_9:0.0456910709,GCF_000306725.1_NC_018876.1_781:0.0817600321)41:0.0121012975,((GCA_900100715.1_FNCA01000001.1_399:0.0157612127,GCF_000504205.1_NZ_AZAJ01000001.1_2226:0.0136270347)49:0.0055463390,GCA_900114835.1_FOUJ01000003.1_169:0.0100579157)80:0.0254323525)30:0.0237738550,(((GCA_900111645.1_FOHQ01000007.1_70:0.0091474076,GCF_000970325.1_NZ_CP009518.1_592:0.0117807247)49:0.0032895029,GCF_000765475.1_NZ_JRHO01000005.1_67:0.0040205581)54:0.0000026329,GCF_000013725.1_NC_007955.1_2589:0.0242219065)97:0.0473636892)15:0.0223751405,(GCA_001896725.1_MPPA01000031.1_62:0.0382836346,GCF_000328665.1_NC_019977.1_1619:0.0235168602)100:0.1103763749)71:0.0182505520,((GCA_001726015.1_MCNQ01000005.1_77:0.0116640242,(GCF_000025865.1_NC_014002.1_609:0.0077474749,GCF_001889405.1_NZ_CP017921.1_60:0.0000021473)10:0.0000029854)59:0.0038688902,GCF_001888095.1_NZ_JWTK01000002.1_608:0.0000028947)99:0.0869659470)96:0.0696382453,(GCF_000196655.1_NC_014253.1_910:0.1185800568,GCF_000217995.1_NC_015676.1_865:0.0683140712)57:0.0133943109)82:0.0669646265)30:0.0104063406)79:0.0295668103,(GCA_001317315.1_LKCM01000102.1_20:0.0754599493,GCF_000685155.1_NZ_JMIY01000002.1_318:0.0442488851)100:0.1002206354)93:0.0884877137)100:0.1648164992,((((GCA_001412335.1_LKUF01000111.1_2:0.0705692572,(((((GCA_001412355.1_LKUD01000066.1_2:0.0721420809,((GCF_000147875.1_NC_014507.1_2410:0.0000020173,GCF_000784355.1_NZ_KN360941.1_66:0.0000023935)100:0.0409038841,(GCF_000243255.1_NZ_CM001436.1_2868:0.0462103278,GCF_000711215.1_NZ_JOMF01000006.1_124:0.0533376979)17:0.0168619033)41:0.0369859724)14:0.0267129555,(GCF_000013445.1_NC_007796.1_2281:0.0640652984,((GCF_000015765.1_NC_008942.1_1103:0.0099670214,GCF_000430905.1_NZ_AUMX01000016.1_45:0.0019148667)100:0.0558129531,(GCF_000015765.1_NC_008942.1_1609:0.0116281330,GCF_000430905.1_NZ_AUMX01000003.1_34:0.0078410821)54:0.0263469360)100:0.1133911053)57:0.0526729728)4:0.0142880412,((((((((GCA_001508665.1_LGHE01000059.1_9:0.0000021473,GCA_001509255.1_LGGD01000127.1_5:0.0000021473)100:0.0307489365,GCF_001602375.1_NZ_BCNY01000015.1_711:0.0000025495)25:0.0074481430,GCF_900095385.1_NZ_FMID01000031.1_25:0.0115947378)21:0.0055162198,GCF_000015825.1_NC_009051.1_369:0.0213336549)30:0.0076567708,(GCF_000691865.1_NZ_JMIO01000058.1_37:0.0113479659,GCF_001017125.1_NZ_JXOJ01000001.1_177:0.0000022233)78:0.0154219208)56:0.0139598924,GCA_001896715.1_MPOY01000389.1_2:0.0566090219)36:0.0083431313,(GCF_000304355.2_NC_018227.2_1535:0.0000021473,GCF_900036045.1_NZ_LT158599.1_1703:0.0000021473)99:0.0303080514)31:0.0120330195,((GCA_001512385.1_LFRO01000055.1_19:0.1061539294,(GCA_001512385.1_LFRO01000055.1_20:0.0000021473,GCF_001571405.1_NZ_BCNX01000007.1_327:0.0000021473)58:0.0000023076)91:0.0100083669,((((GCF_000147875.1_NC_014507.1_1985:0.0075452323,GCF_000784355.1_NZ_KN360943.1_68:0.0041985712)100:0.1224213741,GCF_000275865.1_NZ_CM001555.1_1691:0.0271272874)43:0.0480793620,GCF_001571385.1_NZ_BCNW01000001.1_1275:0.0211299816)62:0.0382411686,GCF_000327485.1_NC_019943.1_865:0.2120421863)91:0.0737545810)34:0.0247075664)24:0.0212522957)3:0.0150499737,((((((((GCA_001508665.1_LGHE01000182.1_1:0.0189413216,GCF_000691865.1_NZ_JMIO01000060.1_26:0.0093911375)71:0.0095220635,GCF_001602375.1_NZ_BCNY01000014.1_53:0.0147333550)21:0.0037399178,GCF_001017125.1_NZ_JXOJ01000001.1_414:0.0000025583)42:0.0111446124,GCF_000015825.1_NC_009051.1_602:0.0036231264)46:0.0109102321,GCF_900095385.1_NZ_FMID01000057.1_4:0.0113132166)46:0.0165005832,((GCA_001896715.1_MPOY01000549.1_6:0.0327453722,GCA_900025055.1_FIZL01000073.1_14:0.0408679543)54:0.0163319819,(GCF_000304355.2_NC_018227.2_1755:0.0000021473,GCF_900036045.1_NZ_LT158599.1_1952:0.0000021473)100:0.0237118005)48:0.0129810838)89:0.0339583014,GCF_001571405.1_NZ_BCNX01000007.1_80:0.0144012885)45:0.0109830836,GCA_001512385.1_LFRO01000030.1_1:0.0079092621)72:0.0324024677)3:0.0131878833,(GCF_000275865.1_NZ_CM001555.1_496:0.0488605680,GCF_001571385.1_NZ_BCNW01000001.1_705:0.0607974214)64:0.0515012126)31:0.0445032933)16:0.0142649619,GCF_000021965.1_NC_011832.1_2286:0.0778081875)44:0.0384717411,(GCF_000017625.1_NC_009712.1_601:0.0947159481,GCF_000327485.1_NC_019943.1_2572:0.0850653207)99:0.1024403187)55:0.0467366216,GCF_000235685.2_NZ_AGIY02000001.1_1714:0.1156432643)100:0.2082551286)64:0.0356403621,U_83947_MflrDRAFT_Methanoflorens_stordalmirensis_v4_3_scaffold3.4_236:0.3631639508)53:0.0160538579)98:0.1720753895,((((((GCA_001399795.1_LIHK01000056.1_161:0.1063441937,GCA_001399805.1_LIHJ01000018.1_9:0.1012356697)100:0.2723901787,(GCA_001766825.1_LYOR01000004.1_63:0.2501828327,U_85862_NODE_2133_length_15003_cov_249.83_9:0.1728187544)98:0.1340596332)93:0.2167175580,(((GCA_001766815.1_LYOS01000002.1_371:0.1742604990,GCA_001766825.1_LYOR01000003.1_41:0.1253443538)86:0.0833675288,U_85862_NODE_1051_length_27943_cov_239.173_18:0.4700783302)56:0.0603785318,(GCA_001766815.1_LYOS01000008.1_6:0.1837289864,GCA_001766825.1_LYOR01000007.1_32:0.1334130432)100:0.1707948301)100:0.2293792087)73:0.0590130176,(GCA_001766815.1_LYOS01000003.1_175:0.1070224468,GCA_001766825.1_LYOR01000007.1_46:0.1427655393)100:0.3756196464)90:0.1610442658,GCA_001766815.1_LYOS01000001.1_338:1.0235709905)48:0.0496615971,(((GCA_001717005.1_MAGS01000030.1_91:0.0000021473,GCA_001717035.1_MAGT01000008.1_102:0.0000021473)99:0.0047372040,GCA_001717025.1_MAGU01000068.1_29:0.0298766943)100:0.0626865447,(GCA_001717015.1_MAGV01000073.1_11:0.0000024560,GCA_001717085.1_MAGW01000233.1_1:0.0000021473)100:0.0391230900)100:0.1609518920)28:0.0310061306)14:0.0120898468,(((((((((GCA_000437835.1_FR903863.1_55:0.0000021473,GCF_000300255.2_NC_020913.1_386:0.0000021473)100:0.0417573287,GCF_000350305.1_NC_020892.1_453:0.0777596327)33:0.0067441401,(GCF_001481295.1_NZ_LOPS01000026.1_28:0.0839279115,GCF_001560915.1_NZ_CP014214.1_1403:0.0778312183)25:0.0214413758)75:0.0856186825,GCF_000800805.1_NZ_CP010070.1_191:0.0501487943)22:0.0135961139,GCA_001421175.1_LJKL01000008.1_34:0.1143098360)33:0.0257909044,GCA_001563305.1_CP013703.1_618:0.0379753381)47:0.0395047326,GCA_001421175.1_LJKL01000008.1_35:0.2086439724)98:0.0910192042,((GCA_001421185.1_LJKK01000123.1_53:0.0084543673,GCA_001512965.1_LFRW01000043.1_38:0.0182224895)93:0.0502569054,(GCF_000308215.1_NZ_CAJE01000012.1_129:0.0488374088,GCF_000404225.1_NC_021353.1_1482:0.1145635098)45:0.0191009965)95:0.0705882340)100:0.2147731665,((((((GCA_001587575.1_LNJC01000051.1_6:0.0000021473,GCA_001587695.1_LNGF01000014.1_2:0.0000021473)34:0.0000021473,GCA_001587655.1_LNGE01000012.1_40:0.0000021473)99:0.0038637503,GCA_001587715.1_LNGC01000006.1_29:0.0301746371)45:0.0104936523,GCA_001587675.1_LNGD01000052.1_9:0.0309312739)50:0.0154541179,((GCA_001587595.1_LNJB01000002.1_55:0.0000021473,GCA_001587605.1_LNJD01000003.1_58:0.0000021473)33:0.0000021473,GCA_001587635.1_LNJE01000007.1_20:0.0000021473)100:0.0291181015)100:0.2222763900,(U_35297_gi_262527001_emb_FP565147.1__860:0.1211395989,U_35297_gi_262527001_emb_FP565147.1__2892:0.1158086241)100:0.4346077575)57:0.0750946436)24:0.0412538619)26:0.0601120426,(U_88235_gb_MSDW01000001.1__861:0.1684917873,U_88236_gb_MRZU01000004.1__450:0.1533501186)99:0.1123169204)49:0.0828573787,(((((((((GCA_000309865.1_AMGN01000010.1_27:0.0076341307,((GCA_001316325.1_BBES01000001.1_96:0.0787001031,((GCA_001316325.1_BBES01000001.1_97:0.0000021473,GCF_000762265.1_NZ_CP006933.1_2167:0.0000027816)78:0.0071037012,GCF_000499765.1_NC_023044.1_1783:0.0219299085)55:0.0057573092)78:0.0167069536,GCF_000302455.1_NZ_AMPO01000001.1_73:0.0254673824)81:0.0224143644)100:0.1010985147,((GCF_000745485.1_NZ_KN050693.1_334:0.0000021473,GCF_000746075.1_NZ_JQKN01000002.1_411:0.0000021473)91:0.0000021473,GCF_001729285.1_NZ_LZPM01000018.1_8:0.0071833810)100:0.0706090539)45:0.0349614456,GCF_000191585.1_NC_015216.1_2271:0.0873426133)86:0.0611398099,(((GCF_000008645.1_NC_000916.1_1105:0.0000021473,GCF_000145295.1_NC_014408.1_1474:0.0035875905)11:0.0000024430,GCF_000828575.1_NZ_AP011952.1_1038:0.0000024105)99:0.0305847802,GCF_900095815.1_NZ_LT608329.1_1494:0.0098943591)100:0.1035018939)45:0.0358052885,(GCF_000012545.1_NC_007681.1_311:0.0392532907,GCF_001729965.1_NZ_JRWK01000005.1_22:0.0322662533)100:0.1769918192)27:0.0438158563,((((((GCF_000016525.1_NC_009515.1_897:0.1185547580,(GCF_000529525.1_NZ_HG796207.1_14:0.0774932710,(GCF_001477655.1_NZ_CP011266.1_1347:0.0398184881,GCF_001729385.1_NZ_LZPL01000035.1_2:0.0318178667)85:0.0491376444)91:0.0501862868)74:0.0530429056,GCF_001563245.1_NZ_CP014265.1_1113:0.1516894043)90:0.1051202062,GCF_000243455.1_NZ_AGJL01000024.1_14:0.0196550865)10:0.0087647912,GCF_000376965.1_NZ_AQXV01000055.1_108:0.0620204647)9:0.0077420950,GCF_000214415.1_NC_015562.1_449:0.0227377331)23:0.0491651736,((GCF_000023985.1_NC_013156.1_414:0.0187379099,((GCF_000024625.1_NC_013407.1_1197:0.0261715925,GCF_000091665.1_NC_000909.1_85:0.0000021473)50:0.0015894612,GCF_000025525.1_NC_013887.1_433:0.0067125086)60:0.0128844281)31:0.0063120113,GCF_000739065.1_NZ_CP009149.1_515:0.0027648501)68:0.0420603639)46:0.0646841400)32:0.0361033900,GCF_000166095.1_NC_014658.1_738:0.0854449884)88:0.0727857976,(((((GCF_000006175.1_NC_014222.1_1129:0.0924856083,(((((GCF_000011585.1_NC_005791.1_1585:0.0000021473,GCF_000220645.1_NC_015847.1_1703:0.0074434323)100:0.0225869664,GCF_000016125.1_NC_009135.1_18:0.0151166589)33:0.0111170298,GCF_000017225.1_NC_009637.1_817:0.0062528651)37:0.0082503172,GCF_000018485.1_NC_009975.1_1134:0.0118873930)97:0.0255449913,GCF_000017165.1_NC_009634.1_901:0.0151102180)100:0.0985230594)94:0.0872709449,GCF_000376965.1_NZ_AQXV01000031.1_7:0.0357330735)37:0.0386390316,(GCF_000017185.1_NC_009635.1_1283:0.0862332762,GCF_000179575.2_NC_015636.1_980:0.0354794629)94:0.0479663320)32:0.0344215718,(((GCF_000023985.1_NC_013156.1_954:0.0076509112,(GCF_000024625.1_NC_013407.1_146:0.0269684016,(GCF_000025525.1_NC_013887.1_1339:0.0000021473,GCF_000091665.1_NC_000909.1_906:0.0076267297)62:0.0000020446)38:0.0038344175)10:0.0037822624,GCF_000739065.1_NZ_CP009149.1_1084:0.0000022752)76:0.0242433114,(GCF_000092305.1_NC_014122.1_283:0.0492559357,(GCF_000363885.1_NZ_APMM01000014.1_21:0.0000021473,GCF_000371805.1_NZ_AQUK01000001.1_1150:0.0000021473)100:0.0462785360)36:0.0128691780)40:0.0156516047)16:0.0150715595,(GCF_000214415.1_NC_015562.1_1255:0.0000022243,GCF_000243455.1_NZ_AGJL01000010.1_17:0.0270802666)94:0.0214418583)98:0.0978800772)100:0.1875555798,((((((((GCA_000309865.1_AMGN01000020.1_4:0.0179741010,((GCA_001316325.1_BBES01000007.1_38:0.0198157405,GCF_000499765.1_NC_023044.1_1654:0.0035840258)32:0.0007290167,GCF_000762265.1_NZ_CP006933.1_936:0.0036519577)77:0.0110138790)88:0.0349910244,GCF_000302455.1_NZ_AMPO01000008.1_104:0.0325940020)95:0.0596178804,(GCF_000191585.1_NC_015216.1_351:0.0281181211,GCF_000744455.1_NZ_JQLY01000001.1_2222:0.0325993675)99:0.0410608097)22:0.0167139886,(((((((((GCF_000016525.1_NC_009515.1_1012:0.0000021473,GCF_000151225.1_NZ_GG704759.1_749:0.0037804784)100:0.0138882139,GCF_000529525.1_NZ_HG796199.1_298:0.0353806234)62:0.0291373342,GCF_001477655.1_NZ_CP011266.1_2021:0.0212532001)47:0.0241159032,GCF_001729385.1_NZ_LZPL01000056.1_25:0.0314446856)51:0.0241932722,GCF_001548675.1_NZ_CP010834.1_1857:0.0481041922)98:0.0780213506,(GCF_000024185.1_NC_013790.1_1906:0.0506132046,GCF_001563245.1_NZ_CP014265.1_1382:0.0568129821)98:0.0565659144)87:0.0395898189,((GCF_000320505.1_NZ_BAGX02000020.1_76:0.0076839653,GCF_000404165.1_NC_021355.1_1501:0.0039163328)100:0.0740620772,GCF_000621965.1_NZ_KK211377.1_83:0.0160266142)100:0.1057256623)36:0.0110470767,((GCF_000513315.1_NZ_HG794426.1_953:0.0292646288,GCF_001639285.1_NZ_LWMW01000054.1_10:0.0361360531)42:0.0044689732,(GCF_001639265.1_NZ_LWMT01000244.1_20:0.0356415565,GCF_001639295.1_NZ_LWMV01000094.1_18:0.0271867190)76:0.0279356034)65:0.0270067753)92:0.0647918801,(GCF_000214725.1_NC_015574.1_2062:0.0445485571,GCF_900095295.1_NZ_LT607756.1_1945:0.0308249119)46:0.0151145198)69:0.0284739483)57:0.0386185437,(GCF_000008645.1_NC_000916.1_1141:0.0000029936,((GCF_000145295.1_NC_014408.1_1509:0.0198558517,GCF_900095815.1_NZ_LT608329.1_1529:0.0037986237)32:0.0078633699,GCF_000828575.1_NZ_AP011952.1_1073:0.0000021734)24:0.0038610382)65:0.0377134587)35:0.0199250751,((GCF_000745485.1_NZ_JQJK01000015.1_144:0.0000021473,GCF_000746075.1_NZ_JQKN01000013.1_68:0.0000021473)78:0.0039850014,GCF_001729285.1_NZ_LZPM01000013.1_31:0.0000027629)100:0.0709366819)92:0.0923262012,GCA_001507955.1_LGEU01000134.1_4:0.0803478267)55:0.0498285252,GCF_000166095.1_NC_014658.1_790:0.0718283072)99:0.1466586954)59:0.0654998705)100:0.1390107098);
