# Supplementary material for: Divergent methyl-coenzyme M reductase genes in a deep-subseafloor Archaeoglobi
Source: ISME J. 2019 Jan 16;13(5):1269–79. doi: 10.1038/s41396-018-0343-2 (PMC6474303; doi:10.1038/s41396-018-0343-2)
Supplement: Supplementary file 14 — Supplementary_File_11 [file 41396_2018_343_MOESM14_ESM.txt]

(((((((('RS_GCF_000685155.1':0.09975,'GB_GCA_001317315.1':0.12983)'100.0:f__Candidatus Methanoperedenaceae; g__Candidatus Methanoperedens':0.16859,(('RS_GCF_000970045.1':0.06998,(((('RS_GCF_000970005.1':0.00056,'RS_GCF_000969965.1':0.00056)100.0:0.02118,('RS_GCF_000970265.1':0.02592,('RS_GCF_000979455.1':0.00436,'RS_GCF_000979975.1':0.003)100.0:0.01408)100.0:0.01001)100.0:0.016,(('RS_GCF_000007345.1':0.01546,('RS_GCF_000970085.1':0.00129,'RS_GCF_000970145.1':0.00199)'100.0:s__Methanosarcina siciliae':0.01641)100.0:0.0179,(('GB_GCA_001316205.1':0.0052,'RS_GCF_000970285.1':0.00056)'100.0:s__Methanosarcina horonobensis':0.02052,('RS_GCF_000970185.1':0.00105,'RS_GCF_000970205.1':0.00126)'100.0:s__Methanosarcina mazei':0.02767)100.0:0.01317)100.0:0.00727)100.0:0.01619,('GB_GCA_001714685.2':0.04791,(('RS_GCF_000970305.1':0.0186,(('GB_GCA_001316305.1':0.00281,'RS_GCF_000970025.1':0.00056)'100.0:s__Methanosarcina barkeri':0.01815,('RS_GCF_000969945.1':0.00123,'RS_GCF_000969905.1':0.00158)100.0:0.01182)100.0:0.0088)100.0:0.01857,('RS_GCF_001304615.1':0.01468,('RS_GCF_000969885.1':0.00078,'GB_GCA_000969925.1':0.00056)'100.0:s__Methanosarcina thermophila':0.02424)100.0:0.03117)100.0:0.02027)100.0:0.01252)100.0:0.04822)'100.0:g__Methanosarcina':0.1398,(((('RS_GCF_000328665.1':0.04284,'GB_GCA_001896725.1':0.05571)100.0:0.12586,(('GB_GCA_900114835.1':0.04593,('GB_GCA_900100715.1':0.01966,'RS_GCF_000504205.1':0.02049)100.0:0.03173)100.0:0.06558,('GB_GCA_001577565.1':0.07554,'RS_GCF_000306725.1':0.09958)100.0:0.02848)'100.0:g__Methanolobus':0.04825)100.0:0.03692,(('RS_GCF_000013725.1':0.08041,('RS_GCF_000970325.1':0.03178,('GB_GCA_900111645.1':0.01642,'RS_GCF_000765475.1':0.01654)100.0:0.02043)'100.0:s__Methanococcoides methylutens':0.03396)'100.0:g__Methanococcoides':0.07818,('RS_GCF_000025865.1':0.01567,('RS_GCF_001889405.1':0.01274,('RS_GCF_001888095.1':0.00877,'GB_GCA_001726015.1':0.01407)100.0:0.00505)99.0:0.00588)'100.0:g__Methanohalophilus':0.19566)100.0:0.03283)100.0:0.02434,('RS_GCF_000217995.1':0.1794,'RS_GCF_000196655.1':0.20784)100.0:0.03631)100.0:0.03757)'100.0:f__Methanosarcinaceae':0.10196)100.0:0.06651,(((('GB_GCA_001508615.1':0.00056,'GB_GCA_001509375.1':0.00056)100.0:0.05545,('GB_GCA_001602645.1':0.0318,'RS_GCF_000235565.1':0.0372)100.0:0.03691)'100.0:s__Methanosaeta harundinacea':0.13929,('GB_GCA_000014945.1':0.17369,('GB_GCA_001603225.1':0.00178,'RS_GCF_000204415.1':0.00094)100.0:0.19321)100.0:0.04943)'100.0:g__Methanosaeta':0.14843,('RS_GCF_000711905.1':0.00056,('GB_GCA_001507975.1':0.00056,'GB_GCA_001508185.1':0.00056)95.0:0.00056)100.0:0.38392)'99.0:f__Methanosaetaceae':0.04227)95.0:0.04041,('U_35297':0.44919,('GB_GCA_001766815.1':0.14315,'GB_GCA_001766825.1':0.10472)'100.0:g__Candidatus Syntrophoarchaeum':0.21708)'97.0:f__{undefined Methanosarcinales family}':0.07256)'17.0:o__Methanosarcinales':0.02228,(('RS_GCF_000063445.1':0.12738,('RS_GCF_000251105.1':0.07414,'GB_GCA_000011005.1':0.07694)100.0:0.07131)'100.0:g__Methanocella':0.27958,'U_83947':0.43626)'60.0:o__Methanocellales; f__Methanocellaceae':0.03952)'35.0:p__Euryarchaeota_2; c__Methanomicrobia':0.03801,(('U_85862':0.28365,('U_88123':0.3514,((('U_88108':0.06657,('U_88107':0.01138,'U_88109':0.00615)100.0:0.13344)99.0:0.07987,('U_88120':0.12594,(('RS_GCF_000385565.1':0.14137,(('U_88110':0.0012,'U_88112':0.00063)100.0:0.10926,('U_88113':0.06564,('U_88115':0.00055,('U_88125':0.00056,'U_88124':0.00055)100.0:0.00056)99.0:0.00574)87.0:0.07902)87.0:0.03963)81.0:0.02432,('U_88111':0.08077,('U_88119':0.04266,('U_88121':0.00056,'U_88122':0.00056)100.0:0.00546)100.0:0.02187)99.0:0.07918)85.0:0.02861)99.0:0.06788)98.0:0.03306,((('RS_GCF_000025285.1':0.182,('U_88117':0.1316,(('U_88116':0.00765,('U_88126':0.00056,'U_88118':0.00056)100.0:0.00056)100.0:0.07457,('RS_GCF_000734035.1':0.00169,'RS_GCF_000008665.1':0.00151)'100.0:s__Archaeoglobus fulgidus':0.07437)100.0:0.0643)100.0:0.07087)'80.0:g__Archaeoglobus':0.0299,(('RS_GCF_000025505.1':0.13957,('RS_GCF_001006045.1':0.07122,'RS_GCF_000789255.1':0.10556)'100.0:g__Geoglobus':0.09731)100.0:0.05529,'U_88114':0.1558)98.0:0.02878)59.0:0.02164,'RS_GCF_000194625.1':0.13219)43.0:0.02556)'100.0:f__Archaeoglobaceae':0.06177)100.0:0.1062)'100.0:p__Euryarchaeota_5; c__Archaeoglobi; o__Archaeoglobales':0.15371,(('U_88235':0.27114,'U_88236':0.26399)100.0:0.26446,(((('GB_GCA_001595945.1':0.22559,'GB_GCA_001595915.1':0.18888)100.0:0.29675,(('GB_GCA_001875425.1':0.30266,('GB_GCA_001875345.1':0.04545,'GB_GCA_001875355.1':0.04607)100.0:0.25904)100.0:0.28121,('GB_GCA_000246735.1':0.33398,('GB_GCA_001628435.1':0.17242,('GB_GCA_001629205.1':0.16659,('GB_GCA_001628475.1':0.12684,(('GB_GCA_001629295.1':0.00089,'GB_GCA_001629255.1':0.00075)100.0:0.01654,(('GB_GCA_001628455.1':0.0035,'GB_GCA_001628485.1':0.0018)100.0:0.01275,('GB_GCA_001629245.1':0.003,('GB_GCA_001629235.1':0.0024,'GB_GCA_001629185.2':0.00079)100.0:0.00189)100.0:0.0057)98.0:0.00691)100.0:0.11476)100.0:0.04634)100.0:0.08063)100.0:0.18305)100.0:0.41805)100.0:0.09598)94.0:0.04708,((('RS_GCF_000025665.1':0.08283,'RS_GCF_000327505.1':0.0924)'100.0:o__{undefined Euryarchaeota order}; f__{undefined Euryarchaeota family}; g__Aciduliprofundum':0.23685,('GB_GCA_001856825.1':0.56052,(('GB_GCA_000496135.1':0.29206,'GB_GCA_001856845.1':0.33724)100.0:0.11183,(('GB_GCA_000447225.1':0.27932,'GB_GCA_000965745.1':0.27026)100.0:0.06233,(('RS_GCF_000008265.1':0.21129,('RS_GCF_000152265.2':0.20596,'RS_GCF_000949015.1':0.15548)'100.0:f__Ferroplasmaceae':0.0817)100.0:0.14984,('RS_GCF_000011185.1':0.13052,'RS_GCF_000195915.1':0.13812)'100.0:f__Thermoplasmataceae; g__Thermoplasma':0.22021)72.0:0.03785)100.0:0.05074)100.0:0.24694)'100.0:o__Thermoplasmatales':0.10357)100.0:0.12376,((('GB_GCA_001800735.1':0.10763,('GB_GCA_001800675.1':0.03058,'GB_GCA_001800815.1':0.02589)100.0:0.09559)100.0:0.24345,(('RS_GCF_000404225.1':0.17308,('RS_GCF_000308215.1':0.11247,('GB_GCA_001512965.1':0.05721,'GB_GCA_001421185.1':0.05277)100.0:0.11423)98.0:0.04799)'100.0:g__Methanomassiliicoccus':0.12153,('GB_GCA_001421175.1':0.19396,('RS_GCF_000800805.1':0.16923,('GB_GCA_001563305.1':0.17644,('RS_GCF_001560915.1':0.12099,('RS_GCF_000350305.1':0.1398,('RS_GCF_001481295.1':0.13535,('GB_GCA_000437835.1':0.00056,'RS_GCF_000300255.2':0.00093)100.0:0.06348)'100.0:g__Candidatus Methanomethylophilus':0.03689)100.0:0.03057)100.0:0.11032)100.0:0.03738)100.0:0.06342)100.0:0.18323)'100.0:f__Methanomassiliicoccaceae':0.10902)100.0:0.05396,('GB_GCA_001595885.1':0.37839,('GB_GCA_001800825.1':0.10859,'GB_GCA_001800745.1':0.11471)100.0:0.28986)100.0:0.06975)'100.0:o__Methanomassiliicoccales':0.09426)'89.0:c__Thermoplasmata':0.03736)'100.0:p__Euryarchaeota_3':0.10985,((((('GB_GCA_001940645.1':0.73523,('GB_GCA_001940725.1':0.5801,'GB_GCA_001940755.1':0.44568)100.0:0.15579)100.0:0.12016,(('GB_GCA_001563325.1':0.15285,('GB_GCA_001940705.1':0.09186,('GB_GCA_001563335.1':0.01657,'GB_GCA_001563465.1':0.04758)100.0:0.05908)100.0:0.09904)'100.0:p__Candidatus Thorarchaeota':0.44266,('GB_GCA_001940655.1':0.64588,'GB_GCA_001940665.1':0.4192)85.0:0.07143)100.0:0.05954)100.0:0.06968,(((('GB_GCA_001717085.1':0.00264,'GB_GCA_001717015.1':0.00111)'100.0:g__Candidatus Methanosuratus; s__Candidatus Methanosuratus petracarbonis':0.16891,('GB_GCA_001717025.1':0.05491,('GB_GCA_001717035.1':0.00177,'GB_GCA_001717005.1':0.00214)'100.0:s__Candidatus Methanomethylicus mesodigestum':0.05337)'100.0:g__Candidatus Methanomethylicus':0.20298)'100.0:p__Candidatus Verstraetearchaeota; c__Candidatus Methanomethylia; o__Candidatus Methanomethyliales; f__Candidatus Methanomethyliaceae':0.39161,((((('GB_GCA_001775955.1':0.31143,'GB_GCA_001273495.1':0.35158)100.0:0.09642,('GB_GCA_001768965.1':0.32353,(('GB_GCA_001918745.1':0.04575,'GB_GCA_001918765.1':0.03855)100.0:0.11008,('GB_GCA_001919285.1':0.09042,('GB_GCA_001918315.1':0.00291,('GB_GCA_001920575.1':0.00056,'GB_GCA_001915065.1':0.00056)95.0:0.00102)100.0:0.09115)100.0:0.08036)100.0:0.24576)100.0:0.06804)100.0:0.10273,('GB_GCA_001775995.1':0.3888,'GB_GCA_001273375.1':0.46531)39.0:0.04562)56.0:0.03728,(('GB_GCA_001273385.1':0.40172,(('GB_GCA_001399805.1':0.15994,'GB_GCA_001399795.1':0.16238)100.0:0.10432,('GB_GCA_001593845.1':0.2465,('GB_GCA_001593925.1':0.05672,'GB_GCA_001593935.1':0.05664)100.0:0.11549)100.0:0.10766)93.0:0.04593)100.0:0.07797,('GB_GCA_001774245.1':0.23174,('GB_GCA_001577155.1':0.25349,('GB_GCA_001776015.1':0.00563,'GB_GCA_001775965.1':0.00055)100.0:0.19999)100.0:0.08237)100.0:0.34915)45.0:0.0456)60.0:0.04663,('GB_GCA_001593855.1':0.40062,'GB_GCA_001593865.1':0.41787)100.0:0.0778)'100.0:p__Candidatus Bathyarchaeota':0.07331)49.0:0.03644,(((('GB_GCA_000375565.1':0.00178,('GB_GCA_000375685.1':0.00054,('GB_GCA_000371945.1':0.00065,'GB_GCA_000372145.1':0.01018)59.0:0.0008)56.0:0.00243)100.0:0.2584,('GB_GCA_000402895.1':0.00056,('GB_GCA_000399825.1':0.00056,((('GB_GCA_000494205.1':0.0,'GB_GCA_000380705.1':0.0)100.0:0.00056,('GB_GCA_000398765.1':0.0006,'GB_GCA_000402095.1':0.00317)70.0:0.00056)70.0:0.00056,'GB_GCA_000405885.1':0.00056)73.0:0.00056)56.0:0.00055)100.0:0.24405)100.0:0.43904,((('GB_GCA_000389735.1':0.26912,(((('RS_GCF_000243315.1':0.15116,('RS_GCF_000204925.1':0.11697,('GB_GCA_001315825.1':0.09623,('RS_GCF_000016605.1':0.00056,'RS_GCF_001266715.1':0.00056)'100.0:s__Metallosphaera sedula':0.07623)100.0:0.02889)100.0:0.07283)'100.0:g__Metallosphaera':0.11815,('GB_GCA_000565255.1':0.18005,('RS_GCF_000632495.1':0.20496,'RS_GCF_000213215.1':0.13234)'100.0:g__Acidianus':0.0521)48.0:0.02633)100.0:0.05905,(('RS_GCF_001719125.1':0.12799,(('RS_GCF_000007005.1':0.00052,'RS_GCF_000968395.1':0.00177)'100.0:s__Sulfolobus solfataricus':0.0283,('RS_GCF_000022385.1':0.00073,'RS_GCF_000022485.1':0.00181)'100.0:s__Sulfolobus islandicus':0.02614)100.0:0.09585)100.0:0.09058,('RS_GCF_001316085.1':0.0907,'RS_GCF_001316045.1':0.08728)100.0:0.21687)'100.0:g__Sulfolobus':0.03836)100.0:0.0409,('RS_GCF_000011205.1':0.13196,('RS_GCF_000012285.1':0.00056,'RS_GCF_000340315.1':0.00056)'100.0:s__Sulfolobus acidocaldarius':0.1978)'100.0:g__Sulfolobus_1':0.07002)'100.0:f__Sulfolobaceae':0.06757)'100.0:o__Sulfolobales':0.27014,(('GB_GCA_000258425.1':0.4975,('GB_GCA_000145985.1':0.4756,(('RS_GCF_000092465.1':0.03122,'RS_GCF_000015945.1':0.02666)'100.0:g__Staphylothermus':0.19161,('RS_GCF_000264495.1':0.26905,('RS_GCF_000092185.1':0.21251,(('RS_GCF_001006085.1':0.00058,'RS_GCF_000186365.1':0.00096)100.0:0.10221,('RS_GCF_000231015.2':0.00839,('RS_GCF_000513855.1':0.00269,'RS_GCF_000020905.1':0.00187)100.0:0.00932)100.0:0.09325)'100.0:g__Desulfurococcus':0.12885)100.0:0.07564)100.0:0.07074)100.0:0.21525)'89.0:f__Desulfurococcaceae':0.04818)'100.0:o__Desulfurococcales':0.04212,(('RS_GCF_000017945.1':0.18083,'RS_GCF_001481685.1':0.19696)'100.0:o__Desulfurococcales_3; f__Desulfurococcaceae_2; g__Ignicoccus':0.30369,(('RS_GCF_000223395.1':0.24049,('RS_GCF_000015145.1':0.11345,('RS_GCF_001462395.1':0.09135,'RS_GCF_001412615.1':0.07582)'100.0:g__Pyrodictium':0.0657)100.0:0.14279)'100.0:o__Desulfurococcales_1; f__Pyrodictiaceae':0.12247,(('GB_GCA_000011125.1':0.03643,('RS_GCF_001316065.1':0.00091,'GB_GCA_000591035.1':0.00054)'100.0:s__Aeropyrum camini':0.03661)'100.0:o__Desulfurococcales_2; f__Desulfurococcaceae_1; g__Aeropyrum':0.28073,('RS_GCF_000317795.1':0.2947,('RS_GCF_000144915.1':0.16185,('GB_GCA_000495695.1':0.01621,('GB_GCA_000495735.1':0.01064,'GB_GCA_000495675.1':0.00934)100.0:0.00853)100.0:0.1601)'100.0:g__Acidilobus':0.12289)'100.0:o__Acidilobales; f__Acidilobaceae':0.14489)100.0:0.17764)100.0:0.05391)66.0:0.03453)97.0:0.04386)100.0:0.10827,(('RS_GCF_000993805.1':0.22321,('RS_GCF_000015225.1':0.13773,('RS_GCF_000446015.1':0.00152,'RS_GCF_000813245.1':0.00111)100.0:0.14653)100.0:0.09565)'100.0:f__Thermofilaceae; g__Thermofilum':0.33793,((('GB_GCA_000015805.1':0.09053,((('GB_GCA_000016385.1':0.00807,'GB_GCA_000247545.1':0.00805)100.0:0.0902,('GB_GCA_000234805.1':0.0789,'GB_GCA_000007225.1':0.07374)100.0:0.01901)100.0:0.02175,('GB_GCA_001189275.1':0.09079,('GB_GCA_000019805.1':0.07795,'RS_GCF_000015205.1':0.08948)100.0:0.03198)100.0:0.01739)100.0:0.03342)'100.0:g__Pyrobaculum':0.13237,('GB_GCA_000960885.1':0.11679,('RS_GCF_000253055.1':0.12042,('RS_GCF_000193375.1':0.03379,'GB_GCA_001516655.1':0.05611)100.0:0.06641)100.0:0.0469)'100.0:g__Thermoproteus':0.09342)100.0:0.19915,(('RS_GCF_001748385.1':0.11024,('GB_GCA_001516705.1':0.08537,('RS_GCF_001316025.1':0.09276,('RS_GCF_000190315.1':0.05908,(('RS_GCF_001316265.1':0.00995,'GB_GCA_001315985.1':0.0127)100.0:0.03457,(((('GB_GCA_001316125.1':0.02178,'RS_GCF_000148385.1':0.01117)100.0:0.01374,'RS_GCF_001316245.1':0.04208)76.0:0.00553,'RS_GCF_001316285.1':0.02835)38.0:0.0029,'GB_GCA_001316005.1':0.0288)97.0:0.00868)'100.0:s__Vulcanisaeta distributa':0.01456)62.0:0.01531)100.0:0.02548)100.0:0.05957)'100.0:g__Vulcanisaeta':0.16422,('GB_GCA_001516585.1':0.31982,('RS_GCF_001663375.1':0.08286,'RS_GCF_000018305.1':0.08864)'100.0:g__Caldivirga':0.21919)100.0:0.08652)100.0:0.08563)'100.0:f__Thermoproteaceae':0.22612)'87.0:o__Thermoproteales':0.07119)'63.0:c__Thermoprotei':0.04397)'89.0:p__Crenarchaeota':0.06468,('RS_GCF_000019605.1':0.70206,(((('GB_GCA_001920395.1':0.0701,('GB_GCA_001917505.1':0.00997,('GB_GCA_001917995.1':0.00073,'GB_GCA_001918475.1':0.00059)100.0:0.01183)100.0:0.04227)100.0:0.12512,(('RS_GCF_000685395.1':0.09117,('RS_GCF_000723185.1':0.10058,'RS_GCF_000955905.1':0.10442)100.0:0.0283)'100.0:o__{undefined Thaumarchaeota order}_1; f__{undefined Thaumarchaeota family}_1; g__Candidatus Nitrosotenuis':0.08986,((((('GB_GCA_001627235.1':0.00192,('GB_GCA_001627075.1':0.00518,('GB_GCA_001627095.1':0.00229,('GB_GCA_001627105.1':0.00707,'GB_GCA_001627015.1':0.00102)62.0:0.00055)30.0:0.00052)42.0:0.00109)100.0:0.03138,('RS_GCF_000812185.1':0.02808,'GB_GCA_001510295.1':0.05699)100.0:0.02259)'100.0:g__Candidatus Nitrosopelagicus':0.17063,('GB_GCA_000484935.1':0.04672,('GB_GCA_000402075.1':0.02245,'GB_GCA_000399765.1':0.01978)100.0:0.02956)100.0:0.1393)'100.0:o__{undefined Thaumarchaeota order}; f__{undefined Thaumarchaeota family}':0.05281,('GB_GCA_000200715.1':0.33629,(('GB_GCA_000204585.1':0.04552,'RS_GCF_000220175.1':0.04738)'100.0:g__Candidatus Nitrosoarchaeum':0.04845,((('GB_GCA_000484975.1':0.05968,'GB_GCA_001510275.1':0.04347)100.0:0.02376,'GB_GCA_001543015.1':0.0818)67.0:0.00955,(((('GB_GCA_000018465.1':0.02263,('GB_GCA_000746745.1':0.00564,'GB_GCA_000746685.1':0.00868)100.0:0.00995)100.0:0.00844,('GB_GCA_000875775.1':0.02596,'RS_GCF_000328945.1':0.0243)99.0:0.00564)100.0:0.05261,(('GB_GCA_001674955.1':0.01681,'RS_GCF_000956175.1':0.01354)100.0:0.05064,('RS_GCF_000299395.1':0.05187,'RS_GCF_000242875.2':0.06496)91.0:0.01171)91.0:0.01208)80.0:0.00813,('RS_GCF_001541925.1':0.05216,(('GB_GCA_001437625.1':0.00055,'GB_GCA_001438895.1':0.00055)100.0:0.05311,'GB_GCA_001510225.1':0.05625)100.0:0.01822)100.0:0.06)'41.0:g__Nitrosopumilus':0.00798)100.0:0.04204)'100.0:f__Nitrosopumilaceae':0.07616)'100.0:o__Nitrosopumilales':0.039)90.0:0.02298,'GB_GCA_001443365.1':0.14358)100.0:0.04078)'100.0:c__{undefined Thaumarchaeota class}':0.07612)100.0:0.17269,(('GB_GCA_000802205.2':0.11036,'GB_GCA_001870125.1':0.10895)'100.0:g__Candidatus Nitrosocosmicus':0.2616,(('RS_GCF_000698785.1':0.02389,'GB_GCA_000730285.1':0.02263)100.0:0.0997,('GB_GCA_000303155.1':0.03818,'GB_GCA_001917965.1':0.06133)100.0:0.0739)'100.0:g__Nitrososphaera':0.12852)'100.0:c__Nitrososphaeria; o__Nitrososphaerales; f__Nitrososphaeraceae':0.11598)100.0:0.36752,(('GB_GCA_000494145.1':0.00201,'GB_GCA_000405905.1':0.00157)100.0:0.43762,('GB_GCA_000270325.1':0.36604,'GB_GCA_000405685.1':0.33801)83.0:0.06754)100.0:0.20209)'100.0:p__Thaumarchaeota':0.07915)44.0:0.04157)47.0:0.03638)98.0:0.06479)98.0:0.074,(('GB_GCA_001873845.1':0.58076,('GB_GCA_000402775.1':0.4569,('GB_GCA_001742785.1':0.36848,('GB_GCA_001723845.1':0.25861,('GB_GCA_001723855.1':0.02935,'GB_GCA_001723835.1':0.09668)100.0:0.22979)100.0:0.08011)99.0:0.06123)92.0:0.05355)'100.0:p__Euryarchaeota_6; c__{undefined Euryarchaeota class}; o__Candidatus Altiarchaeales':0.1754,((('GB_GCA_000402355.1':0.32198,'GB_GCA_000830275.1':0.28113)100.0:0.39153,((('GB_GCA_001871605.1':0.3216,'GB_GCA_001871655.1':0.29567)100.0:0.16163,('GB_GCA_001871595.1':0.44612,'GB_GCA_001871495.1':0.39209)99.0:0.07123)100.0:0.23101,(('GB_GCA_001896515.1':0.0058,'GB_GCA_001889985.1':0.00643)'100.0:g__Candidatus Micrarchaeum':0.71924,('GB_GCA_001871475.1':0.41154,'GB_GCA_001871535.1':0.49877)100.0:0.14949)100.0:0.08237)'100.0:p__Candidatus Micrarchaeota; c__{undefined Candidatus Micrarchaeota class}; o__{undefined Candidatus Micrarchaeota order}; f__{undefined Candidatus Micrarchaeota family}':0.11595)100.0:0.06455,((('GB_GCA_000806115.1':0.54382,('GB_GCA_001784635.1':0.29951,'GB_GCA_001873985.1':0.29055)100.0:0.27216)100.0:0.09507,(('GB_GCA_001563995.1':0.19834,('GB_GCA_001563905.1':0.09488,('GB_GCA_001564195.1':0.00561,'GB_GCA_001563875.1':0.00109)100.0:0.10332)100.0:0.09135)100.0:0.03258,('GB_GCA_000220375.1':0.23794,('GB_GCA_001761425.1':0.18212,('GB_GCA_001564145.1':0.13561,('GB_GCA_001563915.1':0.07193,'GB_GCA_001564035.1':0.06967)100.0:0.09689)100.0:0.10915)57.0:0.02862)98.0:0.03959)'100.0:c__Nanohaloarchaea':0.55846)'98.0:p__Candidatus Nanohaloarchaeota':0.05632,(('GB_GCA_000008085.1':0.48677,('GB_GCA_001552015.1':0.03031,'GB_GCA_000387965.1':0.02817)'100.0:g__Candidatus Nanopusillus':0.53837)'100.0:p__Nanoarchaeota_1; c__{undefined Nanoarchaeota class}; o__Nanoarchaeales; f__Nanopusillaceae':0.26882,(('GB_GCA_001872145.1':0.47788,(('GB_GCA_001872325.1':0.20826,'GB_GCA_001872315.1':0.21166)100.0:0.25255,('GB_GCA_001872185.1':0.41141,('GB_GCA_000806055.1':0.34149,('GB_GCA_001787285.1':0.00055,'GB_GCA_001786415.1':0.00056)100.0:0.26476)100.0:0.10867)100.0:0.06531)100.0:0.13292)100.0:0.19806,(('GB_GCA_001872825.1':0.53598,(('GB_GCA_001872765.1':0.33679,('GB_GCA_000830295.1':0.38325,'GB_GCA_001595785.1':0.40791)100.0:0.05741)57.0:0.03331,(('GB_GCA_000806095.1':0.41745,'GB_GCA_000806135.1':0.38709)97.0:0.06511,('GB_GCA_000806075.1':0.3621,'GB_GCA_001871415.1':0.54681)65.0:0.05253)69.0:0.06074)35.0:0.03184)'100.0:p__Candidatus Woesearchaeota':0.08118,(('GB_GCA_000830315.1':0.38445,('GB_GCA_000402515.1':0.00055,('GB_GCA_000494105.1':0.0,'GB_GCA_000380905.1':0.0)100.0:0.00056)'100.0:p__Nanoarchaeota':0.41317)100.0:0.07792,('GB_GCA_000805995.1':0.45831,'GB_GCA_000806155.1':0.45165)100.0:0.09335)100.0:0.06976)95.0:0.05956)100.0:0.08882)98.0:0.07093)96.0:0.06085)96.0:0.0541)96.0:0.05233)73.0:0.03675,((((((('RS_GCF_000024625.1':0.06054,('RS_GCF_000023985.1':0.0266,('RS_GCF_000739065.1':0.01696,('RS_GCF_000091665.1':0.01958,'RS_GCF_000025525.1':0.01533)68.0:0.00546)89.0:0.00853)100.0:0.01796)100.0:0.03826,(('RS_GCF_000363885.1':0.00054,'RS_GCF_000371805.1':0.00056)'100.0:s__Methanocaldococcus villosus':0.11527,'RS_GCF_000092305.1':0.13001)100.0:0.04567)'100.0:f__Methanocaldococcaceae; g__Methanocaldococcus':0.07538,(('RS_GCF_000214415.1':0.02338,'RS_GCF_000243455.1':0.0358)'100.0:f__Methanocaldococcaceae_1; g__Methanotorris':0.05717,(('RS_GCF_000017185.1':0.1571,'RS_GCF_000179575.2':0.06845)100.0:0.05919,('RS_GCF_000376965.1':0.0806,('RS_GCF_000006175.1':0.19348,('RS_GCF_000017165.1':0.09025,(('RS_GCF_000011585.1':0.00443,'RS_GCF_000220645.1':0.00455)100.0:0.01667,('RS_GCF_000016125.1':0.01444,('RS_GCF_000017225.1':0.01581,'RS_GCF_000018485.1':0.01332)100.0:0.00635)100.0:0.00955)'100.0:s__Methanococcus maripaludis':0.05714)100.0:0.06496)'100.0:g__Methanococcus':0.07432)100.0:0.02517)'100.0:f__Methanococcaceae':0.08616)100.0:0.05624)'100.0:c__Methanococci; o__Methanococcales':0.28956,('RS_GCF_000166095.1':0.21109,((((('RS_GCF_001639285.1':0.09624,'RS_GCF_000513315.1':0.10198)100.0:0.03867,('RS_GCF_001639265.1':0.12991,'RS_GCF_001639295.1':0.18356)100.0:0.04355)100.0:0.03574,(('RS_GCF_001563245.1':0.05552,'RS_GCF_000024185.1':0.05397)100.0:0.11482,(('RS_GCF_000621965.1':0.0775,('RS_GCF_000320505.1':0.00228,'RS_GCF_000404165.1':0.00202)100.0:0.07448)100.0:0.1056,(('RS_GCF_000151225.1':0.00061,'RS_GCF_000016525.1':0.00105)'100.0:s__Methanobrevibacter smithii':0.07062,('RS_GCF_000529525.1':0.082,('RS_GCF_001477655.1':0.07824,('RS_GCF_001548675.1':0.03758,'RS_GCF_001729385.1':0.05432)100.0:0.03754)100.0:0.02163)100.0:0.03201)100.0:0.09801)73.0:0.02474)100.0:0.05406)'100.0:g__Methanobrevibacter':0.11109,((('RS_GCF_001729285.1':0.01386,('RS_GCF_000746075.1':0.00056,'RS_GCF_000745485.1':0.00056)100.0:0.01098)100.0:0.13688,((('RS_GCF_000499765.1':0.03507,('GB_GCA_001316325.1':0.00471,'RS_GCF_000762265.1':0.00153)'100.0:s__Methanobacterium formicicum':0.01693)100.0:0.03076,('RS_GCF_000302455.1':0.02883,'GB_GCA_000309865.1':0.029)100.0:0.0273)100.0:0.13599,(('RS_GCF_000191585.1':0.09063,'RS_GCF_000744455.1':0.07668)100.0:0.06629,('RS_GCF_000214725.1':0.08323,'RS_GCF_900095295.1':0.09289)100.0:0.03197)100.0:0.03932)97.0:0.02918)'100.0:g__Methanobacterium':0.04409,('RS_GCF_001729965.1':0.06361,'RS_GCF_000012545.1':0.05756)'100.0:g__Methanosphaera':0.28213)100.0:0.04356)100.0:0.04911,('GB_GCA_001507955.1':0.19172,('RS_GCF_900095815.1':0.06239,('RS_GCF_000145295.1':0.03772,('RS_GCF_000008645.1':0.02632,'RS_GCF_000828575.1':0.00417)100.0:0.03465)100.0:0.03587)'100.0:g__Methanothermobacter':0.11964)96.0:0.04422)'100.0:f__Methanobacteriaceae':0.07612)'100.0:c__Methanobacteria; o__Methanobacteriales':0.17309)99.0:0.0399,'GB_GCA_000007185.1':0.52415)100.0:0.03138,(('GB_GCA_001587675.1':0.05783,('GB_GCA_001587715.1':0.03863,(('GB_GCA_001587595.1':0.00056,('GB_GCA_001587605.1':0.00056,'GB_GCA_001587635.1':0.00056)100.0:0.00056)100.0:0.0676,('GB_GCA_001587695.1':0.00056,('GB_GCA_001587575.1':0.00056,'GB_GCA_001587655.1':0.00056)100.0:0.00056)100.0:0.03256)89.0:0.01297)100.0:0.03982)100.0:0.48502,(('RS_GCF_000215995.1':0.05945,(('RS_GCF_000275605.1':0.00056,'RS_GCF_000007305.1':0.00056)'100.0:s__Pyrococcus furiosus':0.05605,(('RS_GCF_000263735.1':0.03758,('RS_GCF_900012635.1':0.01417,'RS_GCF_001577775.1':0.01556)100.0:0.02356)100.0:0.01415,('RS_GCF_000211475.1':0.04378,('RS_GCF_000011105.1':0.0444,'RS_GCF_000195935.2':0.03621)96.0:0.01213)100.0:0.02303)77.0:0.01)100.0:0.03578)'100.0:g__Pyrococcus':0.0314,(((('RS_GCF_000018365.1':0.02303,'RS_GCF_001647085.1':0.03707)100.0:0.02281,('RS_GCF_000265525.1':0.03105,('RS_GCF_001418715.1':0.0337,('RS_GCF_001484195.1':0.01501,'RS_GCF_000221185.1':0.01095)100.0:0.02824)98.0:0.0103)100.0:0.01306)77.0:0.01495,((('RS_GCF_000585495.1':0.02444,'RS_GCF_000769655.1':0.02549)100.0:0.01169,('RS_GCF_000816105.1':0.02545,('RS_GCF_000022365.1':0.01431,'RS_GCF_000151205.2':0.01751)100.0:0.0137)100.0:0.01434)100.0:0.0173,(('RS_GCF_001592435.1':0.01404,'RS_GCF_000009965.1':0.00997)100.0:0.0321,'RS_GCF_000258515.1':0.08072)100.0:0.01141)100.0:0.01439)'100.0:g__Thermococcus':0.04416,((('RS_GCF_000517445.1':0.01805,('RS_GCF_001433455.1':0.00346,'RS_GCF_000151105.2':0.00233)'100.0:s__Thermococcus barophilus':0.01579)100.0:0.04155,((('RS_GCF_000430485.1':0.00942,'GB_GCA_001507935.1':0.00704)100.0:0.01639,('RS_GCF_000246985.2':0.00747,'RS_GCF_001484685.1':0.02077)100.0:0.00928)100.0:0.01764,('RS_GCF_001317345.1':0.041,('RS_GCF_000022545.1':0.0064,('GB_GCA_001508175.1':0.00052,'GB_GCA_001508065.1':0.00056)100.0:0.00496)'100.0:s__Thermococcus sibiricus':0.04791)100.0:0.02628)100.0:0.05248)'85.0:g__Thermococcus_1':0.01908,('RS_GCF_000966265.1':0.09109,'RS_GCF_000725425.1':0.07554)'100.0:g__Palaeococcus':0.04566)99.0:0.02275)99.0:0.02614)'100.0:f__Thermococcaceae':0.27057)'100.0:c__Thermococci; o__Thermococcales':0.08696)100.0:0.03253,('GB_GCA_001515215.1':0.19983,('GB_GCA_001515195.1':0.16848,('GB_GCA_001515185.1':0.1592,'GB_GCA_001515205.2':0.2113)90.0:0.04288)100.0:0.05368)'100.0:c__Hadesarchaea':0.3198)'75.0:p__Euryarchaeota_1':0.02818)98.0:0.0601)98.0:0.06239)95.0:0.04848)91.0:0.04512)87.0:0.06633,('RS_GCF_000013445.1':0.26888,(('GB_GCA_001508455.1':0.2124,('GB_GCA_001940805.1':0.06925,('RS_GCF_000015765.1':0.02321,'RS_GCF_000430905.1':0.02863)'100.0:g__Methanocorpusculum':0.07813)'100.0:f__Methanocorpusculaceae':0.19735)100.0:0.08466,((('RS_GCF_000275865.1':0.08375,'RS_GCF_001571385.1':0.09233)'100.0:g__Methanofollis':0.15249,(('GB_GCA_001412355.1':0.17841,('RS_GCF_000711215.1':0.17608,('RS_GCF_000243255.1':0.15747,('RS_GCF_000147875.1':0.00771,'RS_GCF_000784355.1':0.00887)'100.0:g__Methanolacinia':0.13315)80.0:0.03244)100.0:0.10547)100.0:0.05748,(('GB_GCA_001512385.1':0.00054,'RS_GCF_001571405.1':0.00056)100.0:0.05199,((('GB_GCA_001509255.1':0.00217,'GB_GCA_001508665.1':0.0011)'100.0:s__Methanoculleus marisnigri':0.05256,('RS_GCF_900095385.1':0.0276,('RS_GCF_001602375.1':0.02392,('RS_GCF_001017125.1':0.01824,('RS_GCF_000015825.1':0.01533,'RS_GCF_000691865.1':0.01665)100.0:0.0081)99.0:0.00599)100.0:0.00881)100.0:0.02835)100.0:0.01422,('GB_GCA_001896715.1':0.06324,('GB_GCA_900025055.1':0.05356,('RS_GCF_900036045.1':0.00607,'RS_GCF_000304355.2':0.00607)100.0:0.02488)100.0:0.03691)83.0:0.01162)100.0:0.02228)'100.0:g__Methanoculleus':0.14208)65.0:0.02404)'97.0:f__Methanomicrobiaceae':0.02279,('RS_GCF_000021965.1':0.22057,(('GB_GCA_001412335.1':0.15519,'RS_GCF_000235685.2':0.17799)'100.0:g__Methanolinea':0.06878,('RS_GCF_000327485.1':0.11476,'RS_GCF_000017625.1':0.11479)'100.0:g__Methanoregula':0.10168)79.0:0.02648)'95.0:f__Methanoregulaceae':0.03305)91.0:0.03479)67.0:0.03882)'100.0:p__Euryarchaeota_4; c__Methanomicrobia_1; o__Methanomicrobiales':0.2412)100.0:0.21922,((('RS_GCF_000710615.1':0.05552,('RS_GCF_001625445.1':0.03155,('RS_GCF_001723155.1':0.00403,('RS_GCF_000187225.1':0.00056,'RS_GCF_000376445.1':0.00056)'100.0:s__Haladaptatus paucihalophilus':0.00356)100.0:0.02688)100.0:0.03413)'100.0:o__Halobacteriales_3; f__Halobacteriaceae_1; g__Haladaptatus':0.10589,((('RS_GCF_001593955.1':0.0373,('RS_GCF_000337255.1':0.00056,'RS_GCF_000196895.1':0.00056)'100.0:s__Halalkalicoccus jeotgali':0.04327)'100.0:f__Halobacteriaceae_2; g__Halalkalicoccus':0.11687,(('RS_GCF_000334895.1':0.02442,('RS_GCF_000336915.1':0.02379,'RS_GCF_000336935.1':0.025)67.0:0.00818)100.0:0.05532,('RS_GCF_000336675.1':0.08897,('RS_GCF_000755245.1':0.03636,('RS_GCF_000336695.1':0.01533,'RS_GCF_000336715.1':0.01381)100.0:0.02906)100.0:0.04186)100.0:0.02276)'100.0:f__Halococcaceae; g__Halococcus':0.09466)'98.0:o__Halobacteriales_2':0.02767,((((('GB_GCA_900102305.1':0.02057,'GB_GCA_900110215.1':0.02033)'100.0:g__Halorientalis':0.10286,('GB_GCA_900100385.1':0.12867,('GB_GCA_001564135.1':0.14456,'GB_GCA_000416085.1':0.14992)100.0:0.03679)100.0:0.05936)34.0:0.02013,(('RS_GCF_000755225.1':0.12142,('RS_GCF_000023945.1':0.02894,('RS_GCF_000215915.2':0.00056,'RS_GCF_000470655.1':0.00056)'100.0:s__Halorhabdus tiamatea':0.04795)'100.0:g__Halorhabdus':0.10406)85.0:0.03487,('RS_GCF_000337455.1':0.12945,(('RS_GCF_001280425.1':0.00996,('RS_GCF_000337775.1':0.01222,(('RS_GCF_000336615.1':0.00706,(('RS_GCF_000504565.1':0.0,'RS_GCF_000223905.1':0.0)'100.0:s__Haloarcula hispanica':0.00215,('RS_GCF_001485555.1':0.00056,'RS_GCF_000827835.1':0.00056)100.0:0.00229)100.0:0.00491)100.0:0.00524,('RS_GCF_000336635.1':0.0106,('RS_GCF_000336895.1':0.00862,('RS_GCF_001485575.1':0.00692,('RS_GCF_000337755.1':0.00142,('RS_GCF_000011085.1':0.00237,'RS_GCF_000337275.1':0.00318)75.0:0.00052)100.0:0.0062)100.0:0.00385)61.0:0.00203)100.0:0.00329)98.0:0.00369)91.0:0.0041)'100.0:g__Haloarcula':0.0924,('GB_GCA_900114435.1':0.10139,('RS_GCF_000023965.1':0.00411,'RS_GCF_000379085.1':0.00679)100.0:0.08442)'100.0:g__Halomicrobium':0.02727)100.0:0.02511)98.0:0.02449)83.0:0.01749)100.0:0.02634,('GB_GCA_001950595.1':0.16602,('RS_GCF_000591055.1':0.10899,'RS_GCF_000026045.1':0.06676)100.0:0.08006)'100.0:g__Natronomonas':0.04394)'100.0:o__Halobacteriales; f__Haloarculaceae':0.02257,((((('RS_GCF_001469955.1':0.09873,('GB_GCA_900103715.1':0.03579,('RS_GCF_000283335.1':0.02753,'GB_GCA_900110465.1':0.03072)100.0:0.01554)'100.0:g__Halogranum':0.06358)100.0:0.02429,((('RS_GCF_000336955.1':0.00468,'RS_GCF_000336755.1':0.00695)100.0:0.03089,('RS_GCF_001469865.1':0.0315,((('RS_GCF_001469875.1':0.00414,(('GB_GCA_001368915.1':0.00672,('RS_GCF_000337835.1':0.004,'RS_GCF_000337795.1':0.0045)95.0:0.00282)100.0:0.00307,(('RS_GCF_000336835.1':0.00056,'RS_GCF_000336855.1':0.00056)100.0:0.00475,(('RS_GCF_000337315.1':0.00056,'RS_GCF_000025685.1':0.00056)'100.0:s__Haloferax volcanii':0.00425,('RS_GCF_000336735.1':0.00055,'RS_GCF_000336795.1':0.00089)100.0:0.00184)100.0:0.00258)100.0:0.00541)82.0:0.0029)59.0:0.00157,((('RS_GCF_000336815.1':0.00076,'RS_GCF_000723845.1':0.00056)100.0:0.00385,('RS_GCF_000336775.1':0.00089,'RS_GCF_001190965.1':0.00074)'100.0:s__Haloferax gibbonsii':0.00213)100.0:0.00363,'RS_GCF_001482285.1':0.00477)95.0:0.00216)100.0:0.02488,(('RS_GCF_000337295.1':0.0,'RS_GCF_000306765.2':0.0)'100.0:s__Haloferax mediterranei':0.01909,'RS_GCF_000337815.1':0.02362)100.0:0.01264)100.0:0.01047)100.0:0.01095)'100.0:g__Haloferax':0.07288,((('GB_GCA_900113245.1':0.0334,'GB_GCA_900100875.1':0.02433)'100.0:g__Halopelagius':0.04414,(('GB_GCA_900112175.1':0.02978,('RS_GCF_000337855.1':0.00056,'RS_GCF_000172995.2':0.00056)'100.0:s__Halogeometricum borinquense':0.03299)100.0:0.01122,('GB_GCA_900115785.1':0.03865,'RS_GCF_000337095.1':0.04675)100.0:0.0111)'100.0:g__Halogeometricum':0.03446)100.0:0.01545,(('GB_GCA_900107195.1':0.05466,'RS_GCF_000739575.1':0.04283)'100.0:g__Halobellus':0.01943,('GB_GCA_000416005.1':0.196,('GB_GCA_000415985.1':0.05267,('GB_GCA_000415965.1':0.04172,('RS_GCF_000237865.1':0.00282,'RS_GCF_000009185.1':0.00243)100.0:0.03389)67.0:0.01288)'100.0:s__Haloquadratum walsbyi':0.07884)'100.0:g__Haloquadratum':0.07528)100.0:0.0352)100.0:0.02917)100.0:0.02587)100.0:0.02279,('GB_GCA_000496195.1':0.20383,('GB_GCA_900107665.1':0.0467,'RS_GCF_000427685.1':0.04804)'100.0:g__Haloplanus':0.0742)66.0:0.03144)'64.0:f__Haloferacaceae':0.01515,((('GB_GCA_000416025.1':0.09339,('GB_GCA_001563965.1':0.0772,('GB_GCA_001563795.1':0.06861,'GB_GCA_900109065.1':0.0495)100.0:0.0235)100.0:0.02389)100.0:0.07217,(('GB_GCA_000416045.1':0.00411,'GB_GCA_000496235.1':0.00221)100.0:0.21856,((('GB_GCA_000496175.1':0.05786,'RS_GCF_001542905.1':0.03132)100.0:0.02154,('RS_GCF_000746205.1':0.03754,((('RS_GCF_000336995.1':0.02557,('GB_GCA_001564005.1':0.0,'GB_GCA_001564205.1':0.0)100.0:0.04051)100.0:0.01447,('RS_GCF_000022205.1':0.02131,(('RS_GCF_000337375.1':0.01306,'RS_GCF_000337355.1':0.0177)99.0:0.00582,('RS_GCF_000337915.1':0.01551,('RS_GCF_000700025.1':0.00402,'RS_GCF_000739595.1':0.00217)100.0:0.01454)'97.0:s__Halorubrum saccharovorum':0.0051)57.0:0.00399)100.0:0.01111)54.0:0.00676,(('GB_GCA_900111935.1':0.02163,((('RS_GCF_000336875.1':0.03337,('RS_GCF_000337035.1':0.017,'RS_GCF_000421805.1':0.01658)100.0:0.00655)89.0:0.00407,(('RS_GCF_000337415.1':0.00906,'RS_GCF_000337075.1':0.00682)100.0:0.01879,'RS_GCF_001280455.1':0.01993)36.0:0.00316)41.0:0.00323,('RS_GCF_000296615.1':0.01266,('RS_GCF_000337015.1':0.00286,('RS_GCF_000337395.1':0.00204,('RS_GCF_000337435.1':0.00193,('RS_GCF_000337055.1':0.00056,'RS_GCF_000337335.1':0.00056)'100.0:s__Halorubrum distributum':0.00217)44.0:0.00063)60.0:0.00097)100.0:0.00906)100.0:0.00549)61.0:0.00574)100.0:0.02819,'GB_GCA_001261915.1':0.03054)44.0:0.00819)62.0:0.01026)100.0:0.02177)'100.0:g__Halorubrum':0.05947,('RS_GCF_001462205.1':0.06864,('GB_GCA_900108505.1':0.02863,'RS_GCF_000447865.2':0.02279)100.0:0.06808)'57.0:g__Halopenitus':0.0175)100.0:0.03475)100.0:0.02339)100.0:0.02047,(('RS_GCF_000224475.1':0.10033,('RS_GCF_001282785.1':0.0346,('RS_GCF_900115675.1':0.02049,('RS_GCF_000739555.1':0.01956,'RS_GCF_001307315.1':0.02115)73.0:0.00636)'100.0:s__Halolamina pelagica':0.01492)'100.0:g__Halolamina':0.03428)100.0:0.09797,('GB_GCA_000416105.1':0.18516,('RS_GCF_000495475.1':0.08304,'RS_GCF_900129775.1':0.0908)100.0:0.02987)100.0:0.03523)100.0:0.02225)'100.0:f__Halorubraceae':0.01545)'100.0:o__Haloferacales':0.05138,('RS_GCF_000403645.1':0.1913,('GB_GCA_900103505.1':0.14051,(('GB_GCA_000328525.1':0.00909,'RS_GCF_000337515.1':0.01182)'100.0:g__Halovivax':0.10796,((('RS_GCF_000517625.1':0.01806,('GB_GCA_900116205.1':0.00986,'RS_GCF_000691505.1':0.0108)100.0:0.01195)'100.0:g__Halostagnicola':0.06521,(('RS_GCF_000337675.1':0.02524,('RS_GCF_000328685.1':0.04032,'RS_GCF_000337695.1':0.02251)100.0:0.00987)'100.0:g__Natronococcus':0.04158,((('RS_GCF_000337555.1':0.00928,('RS_GCF_000337595.1':0.00832,'RS_GCF_000337535.1':0.00718)97.0:0.00533)100.0:0.03696,('RS_GCF_000337135.1':0.01088,(('RS_GCF_000337875.1':0.00056,'RS_GCF_000025625.1':0.00056)'100.0:s__Natrialba magadii':0.01194,('RS_GCF_001861355.1':0.00759,'RS_GCF_000337575.1':0.00788)100.0:0.00374)55.0:0.00312)100.0:0.03037)'100.0:g__Natrialba':0.02771,((('RS_GCF_000784335.1':0.04011,(('RS_GCF_000337475.1':0.0096,'GB_GCA_900111485.1':0.01013)100.0:0.02934,(('RS_GCF_000690595.1':0.01222,(('RS_GCF_000337635.1':0.00056,'RS_GCF_000230735.2':0.00056)'100.0:s__Natrinema pellirubrum':0.00471,('RS_GCF_000337115.1':0.00173,'RS_GCF_000710605.1':0.00356)100.0:0.00465)100.0:0.00834)'100.0:g__Natrinema_1':0.02469,('GB_GCA_900110865.1':0.03469,('RS_GCF_000337195.1':0.02998,(('RS_GCF_000337175.1':0.00151,'RS_GCF_000281695.1':0.00089)100.0:0.01021,('RS_GCF_000337615.1':0.01527,('RS_GCF_000337155.1':0.00054,'RS_GCF_000731985.1':0.00056)'100.0:s__Natrinema altunense':0.00769)100.0:0.00495)100.0:0.02334)72.0:0.00689)'97.0:g__Natrinema':0.00706)100.0:0.00956)100.0:0.0094)100.0:0.01377,((('RS_GCF_000337735.1':0.01873,'RS_GCF_000337715.1':0.0212)100.0:0.03295,('GB_GCA_900108095.1':0.05097,('GB_GCA_900100335.1':0.01197,('RS_GCF_000337235.1':0.00056,'RS_GCF_000383975.1':0.00056)'100.0:s__Natronorubrum tibetense':0.01388)100.0:0.02812)100.0:0.01247)'100.0:g__Natronorubrum':0.01211,('RS_GCF_000337215.1':0.04708,('RS_GCF_000025325.1':0.01211,'RS_GCF_000337495.1':0.01151)100.0:0.02839)98.0:0.01081)100.0:0.01079)96.0:0.0077,(('RS_GCF_000455365.1':0.0456,('RS_GCF_000455345.1':0.03939,'GB_GCA_001563805.1':0.0644)100.0:0.01509)'81.0:g__Halopiger':0.00776,(('GB_GCA_900104065.1':0.03652,('RS_GCF_000337895.1':0.03678,(('RS_GCF_000230715.2':0.00056,'RS_GCF_000337655.1':0.00056)'100.0:g__Natronobacterium; s__Natronobacterium gregoryi':0.04806,('GB_GCA_900112205.1':0.00747,('RS_GCF_000226975.1':0.00056,'RS_GCF_000336655.1':0.00056)'100.0:s__Halobiforma lacisalsi':0.00944)'100.0:g__Halobiforma':0.024)100.0:0.02273)99.0:0.00792)100.0:0.01834,('GB_GCA_001316185.1':0.07151,'RS_GCF_000217715.1':0.03044)97.0:0.01437)82.0:0.00737)97.0:0.00952)76.0:0.00643)100.0:0.01109)100.0:0.0223)99.0:0.01655,(('GB_GCA_001564285.1':0.05868,'GB_GCA_001564275.1':0.0539)100.0:0.05698,('GB_GCA_001564115.1':0.10233,'GB_GCA_001564255.1':0.07489)100.0:0.0227)74.0:0.01334)94.0:0.01902)100.0:0.05061)99.0:0.02)'100.0:o__Natrialbales; f__Natrialbaceae':0.01969)99.0:0.02004)97.0:0.01803)90.0:0.01592)85.0:0.01928,(('RS_GCF_001767315.1':0.16576,('RS_GCF_001305655.1':0.00133,'RS_GCF_001011115.1':0.00056)'100.0:s__Halanaeroarchaeum sulfurireducens':0.11314)'100.0:f__{undefined Halobacteriales family}; g__Halanaeroarchaeum':0.05602,('RS_GCF_000474235.1':0.15714,(('RS_GCF_001485535.1':0.02285,'RS_GCF_001488575.1':0.0172)100.0:0.04077,('RS_GCF_000230955.2':0.06256,(('RS_GCF_000069025.1':0.0,'RS_GCF_000006805.1':0.0)'100.0:s__Halobacterium salinarum':0.09962,'GB_GCA_900110535.1':0.03526)100.0:0.0567)91.0:0.01885)'100.0:g__Halobacterium':0.06275)'100.0:f__Halobacteriaceae':0.02991)'95.0:o__Halobacteriales_1':0.02976)'100.0:p__Euryarchaeota; c__Halobacteria':0.21922)'100.0:d__Archaea';
