# Supplementary material for: Divergent methyl-coenzyme M reductase genes in a deep-subseafloor Archaeoglobi
Source: ISME J. 2019 Jan 16;13(5):1269–79. doi: 10.1038/s41396-018-0343-2 (PMC6474303; doi:10.1038/s41396-018-0343-2)
Supplement: Supplementary file 16 — Supplementary_File_13 [file 41396_2018_343_MOESM16_ESM.txt]

(RS_GCF_000970265.1:0.0376486210,((((((((((GB_GCA_001507975.1:0.0000020503,GB_GCA_001508185.1:0.0000020503):0.0001460179,RS_GCF_000711905.1:0.0000021376):0.6813771944,(((GB_GCA_001602645.1:0.0428666432,RS_GCF_000235565.1:0.0504055280):0.0518097597,(GB_GCA_001508615.1:0.0003073038,GB_GCA_001509375.1:0.0000374765):0.0797826981):0.2251462904,((GB_GCA_001603225.1:0.0029250907,RS_GCF_000204415.1:0.0008231681):0.3017478770,GB_GCA_000014945.1:0.2830746374):0.0762009430):0.2729972200):0.0605159664,(((((((((((((((GB_GCA_001872145.1:0.9827304706,((((GB_GCA_001787285.1:0.0001999491,GB_GCA_001786415.1:0.0003303784):0.4834602006,GB_GCA_000806055.1:0.6021849563):0.2017604547,GB_GCA_001872185.1:0.7890855853):0.1250743058,(GB_GCA_001872325.1:0.3474834683,GB_GCA_001872315.1:0.3552979785):0.4939942096):0.2679510475):0.4057214211,(((((GB_GCA_000806095.1:0.8019475037,GB_GCA_000806135.1:0.7298745710):0.0920983380,GB_GCA_000806075.1:0.7146398627):0.1085112105,((GB_GCA_001595785.1:0.7699125385,GB_GCA_000830295.1:0.7061005286):0.0906527246,GB_GCA_001872765.1:0.6232950177):0.0606275917):0.0504544976,(GB_GCA_001872825.1:0.9549338649,GB_GCA_001871415.1:1.0810579459):0.1294416089):0.1647235965,((GB_GCA_000830315.1:0.7246515136,(GB_GCA_000402515.1:0.0001140844,(GB_GCA_000494105.1:0.0000020503,GB_GCA_000380905.1:0.0000020503):0.0008464732):0.7734569926):0.1337722757,(GB_GCA_000805995.1:0.8970379859,GB_GCA_000806155.1:0.8806087768):0.1897190484):0.1383498152):0.1153921472):0.1771763655,(GB_GCA_000008085.1:1.0436011085,(GB_GCA_001552015.1:0.0379616965,GB_GCA_000387965.1:0.0392868169):1.2835719970):0.6055097432):0.1351586958,((((((GB_GCA_001563915.1:0.1046807044,GB_GCA_001564035.1:0.0930611721):0.1625516294,GB_GCA_001564145.1:0.2043502539):0.1816650751,GB_GCA_001761425.1:0.2894909063):0.0462133007,GB_GCA_000220375.1:0.3823058090):0.0733128070,((GB_GCA_001563905.1:0.1461935451,(GB_GCA_001564195.1:0.0065807842,GB_GCA_001563875.1:0.0007412362):0.1582892131):0.1601616558,GB_GCA_001563995.1:0.3228967341):0.0436617969):1.3249095630,((GB_GCA_001784635.1:0.5258893300,GB_GCA_001873985.1:0.5094067464):0.6175585944,GB_GCA_000806115.1:1.0927001839):0.1931489502):0.1046311410):0.1096395817,((((GB_GCA_001871605.1:0.5726330111,GB_GCA_001871655.1:0.5168468329):0.3499640161,(GB_GCA_001871595.1:0.8585260623,GB_GCA_001871495.1:0.7223707993):0.1252435624):0.4880335603,((GB_GCA_001896515.1:0.0110161242,GB_GCA_001889985.1:0.0061943221):1.5488069020,(GB_GCA_001871475.1:0.8023811937,GB_GCA_001871535.1:0.9835689045):0.3304787558):0.1633036846):0.2573918420,(GB_GCA_000402355.1:0.5960516110,GB_GCA_000830275.1:0.4975563964):0.9248191074):0.1133111088):0.0858486667,(((((GB_GCA_001723855.1:0.0370841482,GB_GCA_001723835.1:0.1478354267):0.4148471289,GB_GCA_001723845.1:0.4437448117):0.1393802567,GB_GCA_001742785.1:0.6992413446):0.1048032611,GB_GCA_000402775.1:0.8977710821):0.0943512294,GB_GCA_001873845.1:1.1855078209):0.3661200890):0.0821618942,((((((((((((RS_GCF_001316085.1:0.1308326119,RS_GCF_001316045.1:0.1231161086):0.3638579101,(((RS_GCF_000022385.1:0.0010587081,RS_GCF_000022485.1:0.0025231458):0.0395010128,(RS_GCF_000007005.1:0.0000024071,RS_GCF_000968395.1:0.0024711904):0.0364416274):0.1469320808,RS_GCF_001719125.1:0.1860409543):0.1394555254):0.0609111025,(((RS_GCF_000632495.1:0.3234743706,RS_GCF_000213215.1:0.2032274966):0.0736882124,GB_GCA_000565255.1:0.2889537618):0.0407478709,((RS_GCF_000204925.1:0.1687273915,(GB_GCA_001315825.1:0.1389775347,(RS_GCF_000016605.1:0.0000020503,RS_GCF_001266715.1:0.0000020503):0.1105480111):0.0460498060):0.1090890762,RS_GCF_000243315.1:0.2238987968):0.1936358444):0.0881729343):0.0677496617,((RS_GCF_000012285.1:0.0000028851,RS_GCF_000340315.1:0.0000020503):0.2950429795,RS_GCF_000011205.1:0.2150947895):0.1093047509):0.1029822336,GB_GCA_000389735.1:0.4728259433):0.5776052049,(((GB_GCA_000145985.1:0.9119470316,(((RS_GCF_000092185.1:0.3337771812,((RS_GCF_000231015.2:0.0106252087,(RS_GCF_000513855.1:0.0038081751,RS_GCF_000020905.1:0.0037476946):0.0114975528):0.1403959306,(RS_GCF_001006085.1:0.0004111342,RS_GCF_000186365.1:0.0015030858):0.1475627730):0.2218086275):0.1240055965,RS_GCF_000264495.1:0.4536574844):0.1211487804,(RS_GCF_000092465.1:0.0436533545,RS_GCF_000015945.1:0.0352336411):0.3130163707):0.4452571601):0.0805480833,GB_GCA_000258425.1:0.9959138720):0.0573205324,(((((RS_GCF_001316065.1:0.0015796631,GB_GCA_000591035.1:0.0000020908):0.0516251771,GB_GCA_000011125.1:0.0503428006):0.5160451150,((((GB_GCA_000495735.1:0.0142792435,GB_GCA_000495675.1:0.0118908526):0.0124637988,GB_GCA_000495695.1:0.0230771064):0.2526730887,RS_GCF_000144915.1:0.2526992893):0.1999933466,RS_GCF_000317795.1:0.5006334287):0.2655736262):0.3524657562,(RS_GCF_000223395.1:0.4198823580,((RS_GCF_001462395.1:0.1307391724,RS_GCF_001412615.1:0.1082454472):0.1062212278,RS_GCF_000015145.1:0.1754471284):0.2464698739):0.2454039875):0.0784846078,(RS_GCF_000017945.1:0.2977238330,RS_GCF_001481685.1:0.3385671995):0.6412153013):0.0677381482):0.0760804046):0.2128485053,((((GB_GCA_001516585.1:0.5572549718,(RS_GCF_001663375.1:0.1265150932,RS_GCF_000018305.1:0.1190140648):0.3853947086):0.1490972178,(((RS_GCF_001316025.1:0.1212975171,((((GB_GCA_001316005.1:0.0379938550,(RS_GCF_001316245.1:0.0573694690,(GB_GCA_001316125.1:0.0261449549,RS_GCF_000148385.1:0.0151962502):0.0168095490):0.0063886046):0.0059532328,RS_GCF_001316285.1:0.0374093037):0.0115866501,(RS_GCF_001316265.1:0.0146551544,GB_GCA_001315985.1:0.0157059022):0.0474022863):0.0188170329,RS_GCF_000190315.1:0.0787466857):0.0225320500):0.0361441463,GB_GCA_001516705.1:0.1229105619):0.0911368118,RS_GCF_001748385.1:0.1621782085):0.2948606706):0.1355825348,((GB_GCA_000960885.1:0.1711213420,((RS_GCF_000193375.1:0.0432947202,GB_GCA_001516655.1:0.0780663373):0.0933952668,RS_GCF_000253055.1:0.1803505052):0.0686992463):0.1623851095,((((GB_GCA_000019805.1:0.1123028277,RS_GCF_000015205.1:0.1321296635):0.0454527356,GB_GCA_001189275.1:0.1297894826):0.0220203603,((GB_GCA_000016385.1:0.0112585652,GB_GCA_000247545.1:0.0103331677):0.1337081765,(GB_GCA_000234805.1:0.1138021242,GB_GCA_000007225.1:0.1023461732):0.0254949924):0.0320500401):0.0538873294,GB_GCA_000015805.1:0.1309880832):0.2078760386):0.3801324807):0.4768771497,((RS_GCF_000015225.1:0.1931366931,(RS_GCF_000446015.1:0.0022199078,RS_GCF_000813245.1:0.0009139109):0.2414990808):0.1569635849,RS_GCF_000993805.1:0.3790582029):0.7150601110):0.1214513726):0.0799345454,((((GB_GCA_000372145.1:0.0182295985,GB_GCA_000371945.1:0.0015858474):0.0007244773,GB_GCA_000375685.1:0.0000026852):0.0034809393,GB_GCA_000375565.1:0.0001246980):0.4537804546,(((GB_GCA_000399825.1:0.0000020503,GB_GCA_000402895.1:0.0006548894):0.0000021405,((GB_GCA_000494205.1:0.0000020503,(GB_GCA_000398765.1:0.0003452397,GB_GCA_000402095.1:0.0054918588):0.0000029126):0.0000020534,GB_GCA_000380705.1:0.0000020503):0.0002713028):0.0000842408,GB_GCA_000405885.1:0.0000023061):0.4176354661):0.9633523085):0.0500554289,RS_GCF_000019605.1:1.5943181652):0.0528867111,((GB_GCA_001717085.1:0.0030639288,GB_GCA_001717015.1:0.0008332095):0.2650079769,((GB_GCA_001717035.1:0.0024715309,GB_GCA_001717005.1:0.0028840144):0.0742546477,GB_GCA_001717025.1:0.0791694361):0.3534917401):0.7888849690):0.0703468006,(((((((((((GB_GCA_001543015.1:0.1190221017,(((RS_GCF_000242875.2:0.0901412933,((((GB_GCA_001437625.1:0.0002429828,GB_GCA_001438895.1:0.0009543083):0.0699876091,GB_GCA_001510225.1:0.0810065938):0.0247385083,RS_GCF_001541925.1:0.0770384947):0.0731681323,RS_GCF_000299395.1:0.0666322301):0.0179715671):0.0141286778,(GB_GCA_001674955.1:0.0220793242,RS_GCF_000956175.1:0.0182488586):0.0743799390):0.0138796956,((GB_GCA_000018465.1:0.0302223720,(GB_GCA_000746745.1:0.0075253726,GB_GCA_000746685.1:0.0092961790):0.0123352354):0.0105319434,(GB_GCA_000875775.1:0.0337993481,RS_GCF_000328945.1:0.0331615066):0.0067954880):0.0706039087):0.0130043577):0.0144992620,(GB_GCA_000484975.1:0.0825228759,GB_GCA_001510275.1:0.0589216002):0.0270768243):0.0582544815,(GB_GCA_000204585.1:0.0631713879,RS_GCF_000220175.1:0.0653344737):0.0694662117):0.1082315922,GB_GCA_000200715.1:0.5443558625):0.0659243230,((((GB_GCA_001627095.1:0.0027939496,((GB_GCA_001627105.1:0.0094704536,GB_GCA_001627015.1:0.0007647473):0.0007319462,GB_GCA_001627075.1:0.0074358557):0.0011507412):0.0011676360,GB_GCA_001627235.1:0.0024079923):0.0403025943,(GB_GCA_001510295.1:0.0785873396,RS_GCF_000812185.1:0.0410235052):0.0308264737):0.2645065711,(GB_GCA_000484935.1:0.0629752423,(GB_GCA_000402075.1:0.0282604694,GB_GCA_000399765.1:0.0270697365):0.0417091520):0.2075611651):0.0815452941):0.0364719362,GB_GCA_001443365.1:0.2133682832):0.0605336921,((RS_GCF_000723185.1:0.1449098515,RS_GCF_000955905.1:0.1457235966):0.0392591519,RS_GCF_000685395.1:0.1304150134):0.1394214646):0.1337698607,(((GB_GCA_001917995.1:0.0009704317,GB_GCA_001918475.1:0.0004673076):0.0136098261,GB_GCA_001917505.1:0.0128063286):0.0563748287,GB_GCA_001920395.1:0.1042423366):0.1861743466):0.3224603672,(((RS_GCF_000698785.1:0.0321744838,GB_GCA_000730285.1:0.0301548627):0.1471276273,(GB_GCA_000303155.1:0.0491300258,GB_GCA_001917965.1:0.0866510420):0.1111712156):0.2037926138,(GB_GCA_000802205.2:0.1610977381,GB_GCA_001870125.1:0.1651901106):0.4472162003):0.2090663431):0.8096236283,((GB_GCA_000494145.1:0.0022415060,GB_GCA_000405905.1:0.0028800944):0.8674531441,(GB_GCA_000270325.1:0.7122521401,GB_GCA_000405685.1:0.6007497152):0.0990438516):0.5052831111):0.1587761886,(((((((GB_GCA_001593925.1:0.0782072071,GB_GCA_001593935.1:0.0827240535):0.1819724855,GB_GCA_001593845.1:0.3956416058):0.2116621588,(GB_GCA_001399805.1:0.2460939467,GB_GCA_001399795.1:0.2554446953):0.1600870699):0.0736203120,GB_GCA_001273385.1:0.6895934149):0.1520903013,(((GB_GCA_001776015.1:0.0056058487,GB_GCA_001775965.1:0.0009306741):0.3306198425,GB_GCA_001577155.1:0.4218601456):0.1588827687,GB_GCA_001774245.1:0.3716927565):0.7127982157):0.0788909945,(((((((GB_GCA_001920575.1:0.0003947707,GB_GCA_001915065.1:0.0005124380):0.0026948141,GB_GCA_001918315.1:0.0035632724):0.1405997017,GB_GCA_001919285.1:0.1347886347):0.1290200999,(GB_GCA_001918745.1:0.0624520458,GB_GCA_001918765.1:0.0542570859):0.1764386950):0.4565774251,GB_GCA_001768965.1:0.5734113333):0.1003168060,(GB_GCA_001775955.1:0.5387244954,GB_GCA_001273495.1:0.6148936648):0.1757738172):0.1971031730,(GB_GCA_001775995.1:0.7200876768,GB_GCA_001273375.1:0.8461114707):0.0832299721):0.0532158834):0.0842805477,(GB_GCA_001593855.1:0.7613004761,GB_GCA_001593865.1:0.8168047355):0.1210879366):0.0869820204):0.1097647310):0.0873802203,(((((GB_GCA_001563335.1:0.0186983069,GB_GCA_001563465.1:0.0655792647):0.0842430110,GB_GCA_001940705.1:0.1378564297):0.1664200835,GB_GCA_001563325.1:0.2311718174):0.9570844649,(GB_GCA_001940655.1:1.3668287913,GB_GCA_001940665.1:0.8404316013):0.1304240563):0.1169906472,(GB_GCA_001940645.1:1.5820522765,(GB_GCA_001940725.1:1.2161680034,GB_GCA_001940755.1:0.9144199832):0.3407858374):0.2573574628):0.1253068532):0.1285815095):0.0640941338,((((((((((RS_GCF_000430485.1:0.0134703352,GB_GCA_001507935.1:0.0091131354):0.0250769281,(RS_GCF_000246985.2:0.0097493629,RS_GCF_001484685.1:0.0306808429):0.0115422796):0.0247908429,(((GB_GCA_001508175.1:0.0006102388,GB_GCA_001508065.1:0.0004114247):0.0069439749,RS_GCF_000022545.1:0.0077962961):0.0638456733,RS_GCF_001317345.1:0.0561141978):0.0376965061):0.0764578594,(RS_GCF_000517445.1:0.0262490086,(RS_GCF_001433455.1:0.0047194667,RS_GCF_000151105.2:0.0036577128):0.0204707970):0.0564448449):0.0289353787,(RS_GCF_000966265.1:0.1321546328,RS_GCF_000725425.1:0.1083903037):0.0691683511):0.0313728086,(((RS_GCF_000265525.1:0.0393159440,((RS_GCF_001484195.1:0.0202524540,RS_GCF_000221185.1:0.0169477675):0.0390566904,RS_GCF_001418715.1:0.0485995495):0.0179213087):0.0189920552,((((RS_GCF_000022365.1:0.0187310196,RS_GCF_000151205.2:0.0223531106):0.0198152514,RS_GCF_000816105.1:0.0350841424):0.0168336253,(RS_GCF_000585495.1:0.0350054652,RS_GCF_000769655.1:0.0345479118):0.0151696317):0.0272185901,((RS_GCF_001592435.1:0.0200089368,RS_GCF_000009965.1:0.0130901511):0.0435463006,RS_GCF_000258515.1:0.1125014184):0.0157456939):0.0274696314):0.0198178282,(RS_GCF_000018365.1:0.0340056454,RS_GCF_001647085.1:0.0512486363):0.0256692859):0.0637275353):0.0417411971,((((RS_GCF_000211475.1:0.0621109280,(RS_GCF_000011105.1:0.0590472933,RS_GCF_000195935.2:0.0528709218):0.0139677547):0.0301578561,(RS_GCF_000263735.1:0.0517427009,(RS_GCF_900012635.1:0.0184497359,RS_GCF_001577775.1:0.0192107772):0.0312497752):0.0194226249):0.0141353488,(RS_GCF_000275605.1:0.0000020503,RS_GCF_000007305.1:0.0001881233):0.0761759776):0.0525274186,RS_GCF_000215995.1:0.0823113033):0.0435744872):0.5543122203,((GB_GCA_001587715.1:0.0546292832,((GB_GCA_001587695.1:0.0000020190,(GB_GCA_001587575.1:0.0000020358,GB_GCA_001587655.1:0.0000020503):0.0000020706):0.0434462147,(GB_GCA_001587595.1:0.0000533792,(GB_GCA_001587605.1:0.0000027397,GB_GCA_001587635.1:0.0000022774):0.0000021526):0.0932790174):0.0166348835):0.0602344443,GB_GCA_001587675.1:0.0758586459):0.9452133665):0.1564526261,((((((((((((RS_GCF_001548675.1:0.0493364796,RS_GCF_001729385.1:0.0731576867):0.0552796433,RS_GCF_001477655.1:0.1061219467):0.0302984744,RS_GCF_000529525.1:0.1180994961):0.0460234825,(RS_GCF_000151225.1:0.0007808490,RS_GCF_000016525.1:0.0011864281):0.1000215012):0.1531833576,((RS_GCF_000320505.1:0.0019775367,RS_GCF_000404165.1:0.0023168671):0.1022305503,RS_GCF_000621965.1:0.1114426878):0.1674753569):0.0364412936,(RS_GCF_001563245.1:0.0795917415,RS_GCF_000024185.1:0.0771175844):0.1758656535):0.0833189327,((RS_GCF_001639295.1:0.2884637645,RS_GCF_001639265.1:0.1957240503):0.0625042473,(RS_GCF_001639285.1:0.1410803937,RS_GCF_000513315.1:0.1560727159):0.0611608751):0.0450135597):0.1781974426,(((((RS_GCF_000191585.1:0.1353880108,RS_GCF_000744455.1:0.1071364422):0.1025820858,(RS_GCF_000214725.1:0.1171289749,RS_GCF_900095295.1:0.1363451494):0.0434612019):0.0588104656,((RS_GCF_000302455.1:0.0425926844,GB_GCA_000309865.1:0.0390567724):0.0394121171,((GB_GCA_001316325.1:0.0084015186,RS_GCF_000762265.1:0.0023436699):0.0216636567,RS_GCF_000499765.1:0.0514767822):0.0428849331):0.2144831498):0.0378700051,((RS_GCF_000746075.1:0.0000020503,RS_GCF_000745485.1:0.0000028851):0.0137215799,RS_GCF_001729285.1:0.0173976215):0.2100958253):0.0606780290,(RS_GCF_001729965.1:0.0884988559,RS_GCF_000012545.1:0.0820095048):0.4719611938):0.0695631567):0.0790783935,(((RS_GCF_000145295.1:0.0507581395,(RS_GCF_000008645.1:0.0391810517,RS_GCF_000828575.1:0.0057250895):0.0448830006):0.0551583797,RS_GCF_900095815.1:0.0870570171):0.1921690797,GB_GCA_001507955.1:0.3000399789):0.0696350734):0.1262180952,RS_GCF_000166095.1:0.3380782279):0.3366960787,((((((RS_GCF_000017165.1:0.1258992193,(((RS_GCF_000017225.1:0.0207885367,RS_GCF_000018485.1:0.0171093609):0.0083580864,RS_GCF_000016125.1:0.0196091577):0.0136842369,(RS_GCF_000011585.1:0.0061889213,RS_GCF_000220645.1:0.0059933241):0.0224231038):0.0797090200):0.0995349030,RS_GCF_000006175.1:0.3044110063):0.1114747982,RS_GCF_000376965.1:0.1190400580):0.0315902188,(RS_GCF_000017185.1:0.2416717043,RS_GCF_000179575.2:0.0975471041):0.0886000041):0.1386657856,(RS_GCF_000214415.1:0.0310661251,RS_GCF_000243455.1:0.0491489759):0.0781111002):0.0890155539,(((((RS_GCF_000023985.1:0.0424995467,RS_GCF_000739065.1:0.0196314462):0.0102382456,RS_GCF_000025525.1:0.0195866989):0.0104103779,RS_GCF_000091665.1:0.0181997519):0.0263998844,RS_GCF_000024625.1:0.0818818265):0.0533942523,(RS_GCF_000092305.1:0.1870427908,(RS_GCF_000363885.1:0.0002113936,RS_GCF_000371805.1:0.0000023517):0.1708120666):0.0681876648):0.1175887449):0.6004640189):0.0659658958,GB_GCA_000007185.1:1.0829819586):0.0547298706):0.0487198708,(GB_GCA_001515215.1:0.3450330015,((GB_GCA_001515185.1:0.2349821430,GB_GCA_001515205.2:0.3668503953):0.0612784643,GB_GCA_001515195.1:0.2585161169):0.0757700424):0.6281083803):0.0463011276):0.1021098774,(((((((GB_GCA_001512965.1:0.0811710494,GB_GCA_001421185.1:0.0712015042):0.1565090327,(RS_GCF_000308215.1:0.1520915277,RS_GCF_000404225.1:0.3148966019):0.0570337823):0.2189926998,(((GB_GCA_001563305.1:0.2725781993,(((RS_GCF_001481295.1:0.2023954396,(GB_GCA_000437835.1:0.0003956559,RS_GCF_000300255.2:0.0011275182):0.0930564888):0.0515352999,RS_GCF_000350305.1:0.2009716957):0.0395655779,RS_GCF_001560915.1:0.1817734991):0.1825625237):0.0570313126,RS_GCF_000800805.1:0.2568326063):0.1042891261,GB_GCA_001421175.1:0.3058807711):0.3497565892):0.2097107788,((GB_GCA_001800675.1:0.0408712930,GB_GCA_001800815.1:0.0336623262):0.1407643036,GB_GCA_001800735.1:0.1687811605):0.4300345657):0.0992318516,((GB_GCA_001800825.1:0.1589104652,GB_GCA_001800745.1:0.1735290082):0.5443455101,GB_GCA_001595885.1:0.7022977581):0.1185629130):0.1724483574,((GB_GCA_001856825.1:1.1317947332,((((RS_GCF_000008265.1:0.3497589772,(RS_GCF_000152265.2:0.3179695713,RS_GCF_000949015.1:0.2369893863):0.1191405955):0.2701312750,(RS_GCF_000011185.1:0.1929866676,RS_GCF_000195915.1:0.2030469625):0.3936896589):0.0604289727,(GB_GCA_000447225.1:0.4544920823,GB_GCA_000965745.1:0.4448876947):0.0894422950):0.0956765215,(GB_GCA_000496135.1:0.5037883134,GB_GCA_001856845.1:0.5841968774):0.2072090736):0.5144894091):0.1727826029,(RS_GCF_000025665.1:0.1223715248,RS_GCF_000327505.1:0.1362364816):0.4819808680):0.2398813077):0.0675452214,((((((GB_GCA_001628475.1:0.1963519871,(((GB_GCA_001628455.1:0.0049087911,GB_GCA_001628485.1:0.0020826587):0.0180800803,((GB_GCA_001629235.1:0.0034658884,GB_GCA_001629185.2:0.0004473377):0.0020341857,GB_GCA_001629245.1:0.0033168133):0.0083217017):0.0104095452,(GB_GCA_001629295.1:0.0013597235,GB_GCA_001629255.1:0.0006280441):0.0217230075):0.1825258811):0.0695774035,GB_GCA_001629205.1:0.2668429696):0.1368360251,GB_GCA_001628435.1:0.2522258288):0.3731882774,GB_GCA_000246735.1:0.5709561017):0.9084092808,(GB_GCA_001875425.1:0.5315872697,(GB_GCA_001875345.1:0.0610563027,GB_GCA_001875355.1:0.0624987493):0.4755330572):0.5860030143):0.1822935285,(GB_GCA_001595945.1:0.3788171888,GB_GCA_001595915.1:0.2857316347):0.6011075731):0.0594310017):0.2030060469):0.1236640098,(U_88235:0.4619286738,U_88236:0.4649091992):0.5279536639):0.0722282150,(((((((U_88107:0.0113528737,U_88109:0.0127428757):0.3259307082,RS_GCF_000194625.1:0.1723753443):0.0448923681,((((U_88108:0.1149464454,(((U_88121:0.0000020780,U_88122:0.0000027251):0.0028090765,U_88111:0.1450845925):0.0101433694,U_88119:0.0524491499):0.0361157432):0.1037468123,(((((U_88124:0.0002439466,U_88125:0.0000025799):0.0010215163,U_88115:0.0001320743):0.0074814495,U_88113:0.0875106938):0.1168260770,(U_88110:0.0016073969,U_88112:0.0006570908):0.1581347184):0.0578429686,RS_GCF_000385565.1:0.2136839574):0.0306189553):0.0484649590,U_88120:0.1785822240):0.0585186154,U_88123:0.6366480349):0.1013672504):0.0387265168,(((RS_GCF_001006045.1:0.1052787264,RS_GCF_000789255.1:0.1478584489):0.1550938475,RS_GCF_000025505.1:0.2188225565):0.0950171174,U_88114:0.2293977713):0.0432547966):0.0325311406,((((U_88116:0.0091963900,U_88126:0.0001720178):0.0000012368,U_88118:0.0000023692):0.1079748709,(RS_GCF_000734035.1:0.0020682363,RS_GCF_000008665.1:0.0024403357):0.1095536243):0.1002093496,U_88117:0.2036122262):0.1269086819):0.0392101107,RS_GCF_000025285.1:0.2695075746):0.2782371893,U_85862:0.4949896490):0.3049511967):0.0751852784,(((((((((((((RS_GCF_000746205.1:0.0515448370,((((RS_GCF_000337415.1:0.0127482549,RS_GCF_000337075.1:0.0101579226):0.0209420097,((((((RS_GCF_000337055.1:0.0000983607,RS_GCF_000337335.1:0.0000020503):0.0027965210,(RS_GCF_000337435.1:0.0024288107,RS_GCF_000337015.1:0.0041964126):0.0011901318):0.0016239335,RS_GCF_000337395.1:0.0020793166):0.0125008461,RS_GCF_000296615.1:0.0151717061):0.0083512018,(RS_GCF_001280455.1:0.0289202688,(RS_GCF_000336875.1:0.0468432093,(RS_GCF_000337035.1:0.0251376651,RS_GCF_000421805.1:0.0209431133):0.0098178353):0.0054102018):0.0040670740):0.0076961012,GB_GCA_900111935.1:0.0305176281):0.0059806155):0.0407955453,GB_GCA_001261915.1:0.0427258530):0.0115562259,(((GB_GCA_001564005.1:0.0000020503,GB_GCA_001564205.1:0.0000020503):0.0589059922,RS_GCF_000336995.1:0.0346394870):0.0185394044,(((RS_GCF_000337375.1:0.0187157751,RS_GCF_000337355.1:0.0241559656):0.0081958499,((RS_GCF_000700025.1:0.0047376561,RS_GCF_000739595.1:0.0037240056):0.0201474454,RS_GCF_000337915.1:0.0207472523):0.0064452760):0.0056331744,RS_GCF_000022205.1:0.0297427555):0.0144845103):0.0102947546):0.0134425515):0.0299605432,(GB_GCA_000496175.1:0.0853051318,RS_GCF_001542905.1:0.0429577918):0.0317351541):0.0883631147,((GB_GCA_900108505.1:0.0350193923,RS_GCF_000447865.2:0.0343986397):0.1038508039,RS_GCF_001462205.1:0.1025036139):0.0276412472):0.0495076774,(GB_GCA_000416045.1:0.0068703582,GB_GCA_000496235.1:0.0020363700):0.3517973474):0.0310769702,((GB_GCA_001563965.1:0.1184030143,(GB_GCA_001563795.1:0.1001169120,GB_GCA_900109065.1:0.0719833984):0.0339205741):0.0340514097,GB_GCA_000416025.1:0.1429820101):0.1139349664):0.0295338020,((GB_GCA_000416105.1:0.2912155840,(RS_GCF_000495475.1:0.1258235116,RS_GCF_900129775.1:0.1288010039):0.0410212463):0.0546159282,((RS_GCF_001282785.1:0.0491891456,(RS_GCF_900115675.1:0.0273764603,(RS_GCF_001307315.1:0.0292182769,RS_GCF_000739555.1:0.0271662927):0.0086389187):0.0201599287):0.0493938204,RS_GCF_000224475.1:0.1474553518):0.1474590931):0.0324314388):0.0211888558,((((((((((GB_GCA_001368915.1:0.0084746601,(RS_GCF_000337835.1:0.0048895790,RS_GCF_000337795.1:0.0063522448):0.0036671722):0.0046741678,(((RS_GCF_000337315.1:0.0000026604,RS_GCF_000025685.1:0.0000024539):0.0052728229,(RS_GCF_000336735.1:0.0006090348,RS_GCF_000336795.1:0.0007741832):0.0020519768):0.0030060541,(RS_GCF_000336835.1:0.0000026188,RS_GCF_000336855.1:0.0000493968):0.0060765204):0.0056626086):0.0039677425,RS_GCF_001469875.1:0.0050050264):0.0020142159,(((RS_GCF_000336775.1:0.0013335748,RS_GCF_001190965.1:0.0007634048):0.0022965861,(RS_GCF_000336815.1:0.0008330812,RS_GCF_000723845.1:0.0004321260):0.0051429537):0.0047482150,RS_GCF_001482285.1:0.0055228830):0.0033917094):0.0352798296,((RS_GCF_000337295.1:0.0000020503,RS_GCF_000306765.2:0.0000020503):0.0252270405,RS_GCF_000337815.1:0.0332292961):0.0170575075):0.0128293029,RS_GCF_001469865.1:0.0444808796):0.0151332962,(RS_GCF_000336955.1:0.0063616269,RS_GCF_000336755.1:0.0101993798):0.0423349453):0.1131136456,(((GB_GCA_900113245.1:0.0470938232,GB_GCA_900100875.1:0.0329264435):0.0654055088,(((RS_GCF_000337855.1:0.0001952898,RS_GCF_000172995.2:0.0000024493):0.0463191717,GB_GCA_900112175.1:0.0397223620):0.0149866456,(GB_GCA_900115785.1:0.0574113413,RS_GCF_000337095.1:0.0652922392):0.0147262407):0.0458317805):0.0189698529,((((RS_GCF_000237865.1:0.0037557896,RS_GCF_000009185.1:0.0027625860):0.0445363281,(GB_GCA_000415965.1:0.0526211235,GB_GCA_000415985.1:0.0839796477):0.0195757270):0.1158552702,GB_GCA_000416005.1:0.3043434521):0.1206925659,(GB_GCA_900107195.1:0.0816705652,RS_GCF_000739575.1:0.0569594293):0.0253392131):0.0548899705):0.0408552994):0.0320126184,((GB_GCA_900103715.1:0.0502791662,(RS_GCF_000283335.1:0.0382186799,GB_GCA_900110465.1:0.0401699735):0.0232402113):0.0891241362,RS_GCF_001469955.1:0.1471700410):0.0384546381):0.0330825119,((GB_GCA_900107665.1:0.0639595670,RS_GCF_000427685.1:0.0701649040):0.1104983033,GB_GCA_000496195.1:0.3105603625):0.0498188525):0.0178341769):0.0773072994,(((((((((((((((RS_GCF_000337115.1:0.0027889722,RS_GCF_000710605.1:0.0046569434):0.0064426633,(RS_GCF_000337635.1:0.0002430862,RS_GCF_000230735.2:0.0000020660):0.0063591677):0.0127491936,RS_GCF_000690595.1:0.0168947206):0.0341873157,(((((RS_GCF_000337155.1:0.0005727114,RS_GCF_000731985.1:0.0000020503):0.0100930341,RS_GCF_000337615.1:0.0198304797):0.0077550559,(RS_GCF_000337175.1:0.0018412280,RS_GCF_000281695.1:0.0008875384):0.0144943717):0.0313542224,RS_GCF_000337195.1:0.0444173086):0.0096933226,GB_GCA_900110865.1:0.0473787247):0.0096454814):0.0120845297,(RS_GCF_000337475.1:0.0129915510,GB_GCA_900111485.1:0.0139520141):0.0407766808):0.0130292882,RS_GCF_000784335.1:0.0586821369):0.0185771212,((((GB_GCA_900100335.1:0.0186398455,(RS_GCF_000337235.1:0.0000020503,RS_GCF_000383975.1:0.0000020503):0.0175217397):0.0409094734,GB_GCA_900108095.1:0.0722644245):0.0179754843,(RS_GCF_000337735.1:0.0242287172,RS_GCF_000337715.1:0.0288833516):0.0476837482):0.0161938241,(RS_GCF_000337215.1:0.0637665347,(RS_GCF_000025325.1:0.0153383900,RS_GCF_000337495.1:0.0167888983):0.0425151875):0.0178383887):0.0142471018):0.0091922394,((((RS_GCF_000337135.1:0.0172719500,(RS_GCF_001861355.1:0.0104411628,RS_GCF_000337575.1:0.0104598347):0.0047165505):0.0040213495,(RS_GCF_000337875.1:0.0003369928,RS_GCF_000025625.1:0.0000490181):0.0136517707):0.0422502868,((RS_GCF_000337595.1:0.0127197457,RS_GCF_000337535.1:0.0092359967):0.0065577796,RS_GCF_000337555.1:0.0132759945):0.0521569343):0.0380929599,((((((RS_GCF_000230715.2:0.0000024928,RS_GCF_000337655.1:0.0000020413):0.0661182331,(GB_GCA_900112205.1:0.0106718905,(RS_GCF_000226975.1:0.0000020811,RS_GCF_000336655.1:0.0000026068):0.0117092018):0.0343012408):0.0334947981,RS_GCF_000337895.1:0.0489565234):0.0124119073,GB_GCA_900104065.1:0.0487150936):0.0270354645,(RS_GCF_000455345.1:0.0715444372,RS_GCF_000455365.1:0.0592913006):0.0135007524):0.0082800898,(GB_GCA_001316185.1:0.0968048471,RS_GCF_000217715.1:0.0433581590):0.0212405591):0.0123773222):0.0075174615):0.0170593116,((RS_GCF_000328685.1:0.0558039221,RS_GCF_000337695.1:0.0324500960):0.0143915496,RS_GCF_000337675.1:0.0335738088):0.0658158498):0.0146725561,GB_GCA_001563805.1:0.0915068484):0.0237801784,((GB_GCA_900116205.1:0.0128711418,RS_GCF_000691505.1:0.0142835433):0.0137769095,RS_GCF_000517625.1:0.0237219078):0.0951532297):0.0222027305,((GB_GCA_001564285.1:0.0860211546,GB_GCA_001564275.1:0.0798704236):0.0833135581,(GB_GCA_001564115.1:0.1559250189,GB_GCA_001564255.1:0.1135077899):0.0349876648):0.0182838483):0.0264050639,(GB_GCA_000328525.1:0.0119579807,RS_GCF_000337515.1:0.0157688069):0.1634007458):0.0742315858,GB_GCA_900103505.1:0.2176358950):0.0273768060,RS_GCF_000403645.1:0.3019302175):0.0255130034):0.0374144383,((((GB_GCA_900100385.1:0.2015938547,(GB_GCA_001564135.1:0.2253389599,GB_GCA_000416085.1:0.2316835825):0.0478588836):0.0974571575,((((((((((RS_GCF_000504565.1:0.0000020503,RS_GCF_000223905.1:0.0000020503):0.0029872722,(RS_GCF_001485555.1:0.0000020503,RS_GCF_000827835.1:0.0000020660):0.0038181981):0.0053004193,RS_GCF_000336615.1:0.0098947824):0.0070959423,((((RS_GCF_000011085.1:0.0029386121,RS_GCF_000337275.1:0.0035575996):0.0008317419,RS_GCF_000337755.1:0.0020926823):0.0093712731,RS_GCF_001485575.1:0.0073698592):0.0054639578,(RS_GCF_000336895.1:0.0114697121,RS_GCF_000336635.1:0.0140634285):0.0025558872):0.0056826336):0.0049230776,RS_GCF_000337775.1:0.0158867139):0.0058252241,RS_GCF_001280425.1:0.0145209575):0.1377338420,(RS_GCF_000023965.1:0.0055159711,RS_GCF_000379085.1:0.0101050504):0.1401336537):0.0319695848,(RS_GCF_000337455.1:0.1735738532,(RS_GCF_000023945.1:0.0394857437,(RS_GCF_000215915.2:0.0000020503,RS_GCF_000470655.1:0.0000021670):0.0702193255):0.1774135135):0.0397385699):0.0325068356,GB_GCA_900114435.1:0.1625706336):0.0241477149,RS_GCF_000755225.1:0.2084467115):0.0208456505):0.0208122438,(GB_GCA_900102305.1:0.0250793241,GB_GCA_900110215.1:0.0285884354):0.1598645206):0.0378322454,(GB_GCA_001950595.1:0.2664003520,(RS_GCF_000591055.1:0.1706667210,RS_GCF_000026045.1:0.0967586955):0.1143564813):0.0654043943):0.0341429746):0.0145281028,(((RS_GCF_000336675.1:0.1350707223,((RS_GCF_000336695.1:0.0242454556,RS_GCF_000336715.1:0.0202504676):0.0391654360,RS_GCF_000755245.1:0.0512620165):0.0642008920):0.0320208035,(RS_GCF_000334895.1:0.0339671421,(RS_GCF_000336915.1:0.0329298412,RS_GCF_000336935.1:0.0361667135):0.0113153265):0.0807641444):0.1518858722,((RS_GCF_000337255.1:0.0000020503,RS_GCF_000196895.1:0.0000024835):0.0612416476,RS_GCF_001593955.1:0.0530173491):0.1860174532):0.0402889192):0.0225069888,((((RS_GCF_000187225.1:0.0000020503,RS_GCF_000376445.1:0.0000491400):0.0059287837,RS_GCF_001723155.1:0.0048369675):0.0355360780,RS_GCF_001625445.1:0.0402841186):0.0468324351,RS_GCF_000710615.1:0.0822410929):0.1611796988):0.0250229247,((((RS_GCF_001485535.1:0.0288571803,RS_GCF_001488575.1:0.0247718874):0.0615782272,(((RS_GCF_000069025.1:0.0000020503,RS_GCF_000006805.1:0.0000020503):0.1407851823,GB_GCA_900110535.1:0.0505050546):0.0832622084,RS_GCF_000230955.2:0.0838881461):0.0253012493):0.0963573167,RS_GCF_000474235.1:0.2461874024):0.0450829690,((RS_GCF_001305655.1:0.0020292542,RS_GCF_001011115.1:0.0000020503):0.1707910701,RS_GCF_001767315.1:0.2623995448):0.0914986545):0.0414562217):0.9082164761,(((((((((RS_GCF_900095385.1:0.0371456113,(((RS_GCF_000015825.1:0.0209164551,RS_GCF_000691865.1:0.0227582183):0.0105934720,RS_GCF_001017125.1:0.0250963522):0.0074763109,RS_GCF_001602375.1:0.0306154576):0.0110712511):0.0384490972,(GB_GCA_001509255.1:0.0028397290,GB_GCA_001508665.1:0.0016126104):0.0703054305):0.0187103650,(((RS_GCF_900036045.1:0.0084675646,RS_GCF_000304355.2:0.0085609903):0.0315332414,GB_GCA_900025055.1:0.0735080538):0.0487981437,GB_GCA_001896715.1:0.0884540634):0.0168748267):0.0297731041,(GB_GCA_001512385.1:0.0007314532,RS_GCF_001571405.1:0.0004844882):0.0734000400):0.2303105878,(GB_GCA_001412355.1:0.2760408124,(((RS_GCF_000147875.1:0.0092853142,RS_GCF_000784355.1:0.0118659995):0.1984950383,RS_GCF_000243255.1:0.2527813721):0.0505543640,RS_GCF_000711215.1:0.2639904929):0.1743238750):0.0889980852):0.0352342388,(RS_GCF_000275865.1:0.1205515293,RS_GCF_001571385.1:0.1348361993):0.2232769539):0.0355433938,(((RS_GCF_000327485.1:0.1667811652,RS_GCF_000017625.1:0.1747821769):0.1539830809,(GB_GCA_001412335.1:0.2375066743,RS_GCF_000235685.2:0.2810282334):0.1095063278):0.0364627076,RS_GCF_000021965.1:0.3351582088):0.0453322140):0.0521066926,((GB_GCA_001940805.1:0.0954845506,(RS_GCF_000015765.1:0.0313048309,RS_GCF_000430905.1:0.0366645003):0.1124565517):0.3286596411,GB_GCA_001508455.1:0.3351160901):0.1462496328):0.0547502598,RS_GCF_000013445.1:0.4358524673):0.4888959083):0.0955628781):0.0626639065,((RS_GCF_000251105.1:0.1103085753,GB_GCA_000011005.1:0.1054248844):0.1026768407,RS_GCF_000063445.1:0.2004229943):0.5756439833):0.0264071485,U_83947:0.8354576407):0.0266518339,(U_35297:0.8296076570,(GB_GCA_001766815.1:0.2215995203,GB_GCA_001766825.1:0.1566001649):0.4300440647):0.1042932369):0.0600998508):0.1181773438,(RS_GCF_000685155.1:0.1537644511,GB_GCA_001317315.1:0.1961332191):0.2725954439):0.1867625138,((RS_GCF_000196655.1:0.3268512273,RS_GCF_000217995.1:0.2737612931):0.0518563296,((((GB_GCA_900114835.1:0.0623456746,(GB_GCA_900100715.1:0.0265003331,RS_GCF_000504205.1:0.0272521865):0.0455660408):0.0895788117,(GB_GCA_001577565.1:0.1031570032,RS_GCF_000306725.1:0.1458726418):0.0428086980):0.0748920300,(RS_GCF_000328665.1:0.0614698333,GB_GCA_001896725.1:0.0782092154):0.1878901310):0.0569056774,((((GB_GCA_900111645.1:0.0204482995,RS_GCF_000765475.1:0.0242648010):0.0274291449,RS_GCF_000970325.1:0.0428546551):0.0458296087,RS_GCF_000013725.1:0.1160323196):0.1138957303,(RS_GCF_000025865.1:0.0236790187,((RS_GCF_001888095.1:0.0115725247,GB_GCA_001726015.1:0.0182431178):0.0063309505,RS_GCF_001889405.1:0.0178309978):0.0065399785):0.2982651755):0.0498487205):0.0324728669):0.0597919278):0.2207417600,RS_GCF_000970045.1:0.1058372230):0.0692899612,((((RS_GCF_000969885.1:0.0011011148,GB_GCA_000969925.1:0.0005137049):0.0327331407,RS_GCF_001304615.1:0.0187446535):0.0471174173,(((GB_GCA_001316305.1:0.0037641814,RS_GCF_000970025.1:0.0000022885):0.0250536057,(RS_GCF_000969945.1:0.0015800260,RS_GCF_000969905.1:0.0016982583):0.0169380979):0.0123493778,RS_GCF_000970305.1:0.0242021178):0.0272954450):0.0279193134,GB_GCA_001714685.2:0.0672607464):0.0171410631):0.0231722665,(((GB_GCA_001316205.1:0.0072700656,RS_GCF_000970285.1:0.0000021938):0.0301452615,(RS_GCF_000970185.1:0.0011644071,RS_GCF_000970205.1:0.0017616391):0.0383588465):0.0178271723,((RS_GCF_000970085.1:0.0012744869,RS_GCF_000970145.1:0.0026759518):0.0223016609,RS_GCF_000007345.1:0.0195514306):0.0249177938):0.0105279969):0.0213641493,(RS_GCF_000970005.1:0.0000388351,RS_GCF_000969965.1:0.0004672719):0.0283878124):0.0136173754,(RS_GCF_000979455.1:0.0056611823,RS_GCF_000979975.1:0.0042215824):0.0185859600);
