# Supplementary material for: Divergent methyl-coenzyme M reductase genes in a deep-subseafloor Archaeoglobi
Source: ISME J. 2019 Jan 16;13(5):1269–79. doi: 10.1038/s41396-018-0343-2 (PMC6474303; doi:10.1038/s41396-018-0343-2)
Supplement: Supplementary file 17 — Supplementary_File_14 [file 41396_2018_343_MOESM17_ESM.txt]

>GCA_000011005.1~AP011532.1_1137
-----------------------------M------------------------------
------------------------------------------------------------
-----------------MVRTTYHV--EAETK-----PLDVVAKEIAAEQSTGTW----T
NVPA------E-REVHEKVGARVVS---------------AE------------------
--------------N-----NTVVIDFPEEIF--E----PTNIPQILSVVAGN-LYGLGG
-LKALRLEDVDFD--PLVKY-YKGPVFGIKEVRKYLG---V--YD--RPLVGTIIKPKVG
LSPKRTAE-VAEQAA-----LGGLDLIKDDETLTDQAFC-PLEERLTAVMDKLDKVKKVV
GKPCLYAVNVT-TGA-DKIVERAERAKEL-------GANMIMVDILTAGFSAIQAINEA-
---NIDLPIHVHRTMHGALTRGP-------------FGISM-PVISKLTRMVGGTNLHIG
TY-SGKM-----EH-------------NVCDIDRSR---------------------DIL
R---Q-----------------------------PWDN---------FKPM-----FPAV
SGGIYPQLLKPNLDCYG------I-DCILQAGGGIHG-HPEG-TVAGAKAMFQAVEAWKE
NVP--------------LEQ----YAKT--HHELAVALKKW-------------GPSQ--
------------------------------------------------------------
*
>GCA_000014945.1~CP000477.1_1687
-----------------------------M------------------------------
------------------------------------------------------------
--------------QR-DVVARYRV--ETDL------PMRKAAEAIAAEQSTGTW----T
EVRG----------AESDLAASVLS---------------ID------------------
--------------G-----NTVEIEFPVELF--E----PGNIPQYLSVIAGN-LFGLEA
-LKKVRLVDVDFPE-SLVRA-HSGPKFGIEEARRIID---A--YN--RPLVGTIVKPKVG
LNPSQTAE-VAGAAV-----RGGLDLVKDDETLTDQKFC-PMERRVEEVMAEFDRVESET
GKKAFYAVNVT-TGA-DTILERAERAIDR-------GANMLMVDVLTAGFSALEALAR--
---GVDLPIHVHRTMHGAMTRDR-----------A-HGISM-LVIAKLVRMAGGTNLHTG
SY-VGKM-----AS-------------DIEENDQCR---------------------DAL
R---E-----------------------------DWYG---------LKRV-----FPVA
SGGIHPGKVAGNLDGYG------I-DCIVQAGGGVHG-HPDG-TTAGARAMVQAVEAWLS
GIP--------------VME----YAER--HKELKRALERW-------------GV----
------------------------------------------------------------
*
>GCA_000145985.1~CP002098.1_1635
-----------------------------M------------------------------
-----------------------------------SKPD-------FEPYSAWVEKSYTP
----DP--------KS-DVIVTFRITPAEGF------TIEDVAGGVAAESSTGTW----T
TLYP---WYDE-NRL-RRLRGKAYA---------------FKDLGD--------------
-------------GS-----YLVRIAYPVELF--E----EGNMPVFLASVAGN-IFGMRR
-AKYLRVEDIYMPY-DFIKY-FKGPVKGIQGVRDTLK---V--YD--RPIVGTVPKPKVG
YTADEVEK-LAYEIL-----SGGMDFIKDDENLGGPSYC-RFEARAKAIMKIIDKVEKET
GERKVWLANIT-ADV-REMEKRLKLVADY-------GNPVIMVDVVIVGWASLGYIRDLA
E--EYKLYIHAHRAMHAAITRNP-----------Y-HGISM-FTLAKLFRIIGVDQLHIG
TPEVGKL-----EA-------------RTIDVIRNAK-----VLRENPFKPDKDDD-FHL
E---Q-----------------------------EFYH---------IKPA-----LPTS
SGGLHPGTLPEVVRVMG------K-DLVIQVGGGTIG-HPDG-PRAGAMAVRQALEAIAK
GIP--------------LDE----YAKD--HKELRRALEKW-------------GYVK--
-------------------P---I------------------------------------
*
>GCA_000380905.1~AQYW01000059.1_5
-----------------------------M------------------------------
------------------------------------------------YNLNFIDTKYKP
--------------KN-ELIAEYHVEPYR-I------DFRKACNHIAGESSIGTW----T
DIGT---L--S-KEMFKRLKPTVFS---------------IKK-----------------
--------------------DKIKIAYPLDLF--E----KGNMSQILSSIAGN-IFGMKS
-VKHLRLIDIDFPK-ELVRS-FKGPGMGLEDIRNFTK---I--KD--RPIAGTIYKPKIG
LTDKEQAK-LAYRIY-----KAGIDFSKDDENLCSMRFN-SFRDRTVRILEVIDKIKDEE
GRNVIYVPNVT-APY-EEMMKRTEFVYEH-------GGKAIMMDILTTGFSAHEALSKD-
---FRKMIIHGHRALHGALTRDK-----------H-EGISM-LVIAKIARLLGVSSLHTG
TV-VGKM-----EG-------------TKEEVSEIN---------------------DFL
K---S-----------------------------KWFG---------LKRV-----MPAA
SGGLHPGLIPLVMKYLG------N-DLIINCGGGLWG-HPDG-YEAGVKAIRQSIDATME
GIS--------------LRD----YSKN--HYELRRALEKW-------------GS----
------------------------------------------------------------
*
>GCA_000402515.1~AQRL01000017.1_5
-----------------------------M------------------------------
------------------------------------------------YNLNFIDTKYKP
--------------KN-ELIAEYHVEPYR-I------DFRKACNHIAGESSIGTW----T
DIGT---L--S-KEMFKRLKPTVFS---------------IKK-----------------
--------------------DKIKIAYPLDLF--E----KGNMSQILSSIAGN-IFGMKS
-VKHLRLIDIDFPK-ELVRS-FKGPGMGLEDIRNFTK---I--KD--RPIAGTIYKPKIG
LTDKEQAK-LAYRIY-----KAGIDFSKDDENLCSMRFN-SFRDRTVRILEVIDKIKDEE
GRNVIYVPNVT-APY-EEMMKRTEFVYEH-------GGKAIMMDILTTGFSAHEALSKD-
---FRKMIIHGHRALHGALTRDK-----------H-EGISM-LVIAKIARLLGVSSLHTG
TV-VGKM-----EG-------------TKEEVSEIN---------------------DFL
K---S-----------------------------KWFG---------LKRV-----MPAA
SGGLHPGLIPLVMKYLG------N-DLIINCGGGLWG-HPDG-YEAGVKAIRQSIDATME
GIS--------------LRD----YSKN--HYELRRALEKW-------------GS----
------------------------------------------------------------
*
>GCA_000402775.1~AQSC01000061.1_86
-----------------------------M------------------------------
------------------------------------------------KQSGFVDTNYSP
----EK---------E-DLVCLFYVEPPEGK------SLAWSAENVAGESSVGTW----T
DVST---A--E-HAL-SGLAPHVFS---------------LDE-----------------
-------------ES-----NIIKVAYPVDLF--E----YDNIPCILSSVAGN-VFGMKA
-ISNLRLMDIQFPE-KISSK-FAGPRFGIPGIRNLLK---I--PD--RPLVGTIVKPKLG
LPTEEHAR-VAYDAW-----VGGCDIVKDDENLTSQVFN-PFEERVKQTLAMRKKAEAET
GEMKIYMPNVT-AET-NEMLRRAKLVKDT-------GGRYVMVDIMTCGFAALQTLADA-
---DLGLVLHAHRAMHAAVTRNP-----------R-HGITM-LVIAKLMRLLGMDQLHVG
TFDVGKM-----EG-------------GSDEIKQIAE-----AITLDSVDETP----IRL
A---Q-----------------------------NWPG---------QKPV-----FPVA
SGGLHPGHVEELMSRAG------S-DIIIQMGGGIHG-HPEG-TKAGSAAARQXVDAVMG
GTT--------------LAE----YAKT--HPELSKALEKW-------------GT----
------------------------------------------------------------
*
>GCA_000405685.1~ASPF01000019.1_15
-----------------------------M------------------------------
--------------------------------------SE------RDFKEQFWSTFESI
----DL--------DK-HIILVFSLK-FENV------SPLKVAEEICVENSTGTW----T
PVSY---E--T-LDIRKEHGAKTIG---------------LYSTH-S-------------
-------------GD-----YIIMVAVNSHDYDPE----RVGLSALLADVAGN-VYEIKM
-IDKIKLLDIFFPR-SWLSA-FRGPKYGIDGIREMTK---T--SDQRRPLIGAIVKPNIG
LDPRTISV-IAYEVA-----LGGVDFIKDDEGFVQTSYC-SMEDKVSYVEEVLDKAYEET
GKRAFYVYNIT-ADKHEQVIRMAELVRSL-------GGKHLMISGTYTGFGAVRTLVEDN
---NINLPIFVHTAGKEAFTRLQ-----------D-YGISA-AVFSKIWRIVGADEVLTS
AI-AGKF-----HV-------------DLTEAKRQI---------------------IYL
R---S-----------------------------KLYD---------FKAS-----FPVI
AAGLHPGSIKAACDFTG------N-DILIFSGGGILG-HPMG-TTAGAKAMLQAVTAWME
NID--------------LVE----FSKG--KPELAQAIELW-------------GVKK--
-------------------LIE--------------------------------------
*
>GCA_000437835.1~FR903877.1_65
-----------------------------M------------------------------
------------------------------------------------SSYSYLALGEEI
----DR--------EA-YVVAKYRV--TTDL------PMEKAAEAIAAEQSTGTW----T
GIST---L--K-DDVFDRYAGKVTS---------------ID------------------
--------------G-----DMVTLAFPVEDFSGR----YGGVPQILSVIAGN-LFGLGS
-VKGVRLEDVFFPD-SFLRQ-YKGPKFGDEGMRNMLS---R--PE--KPLVGTIVKPKVG
LSPKDTAE-YIYEAG-----IGGLTNGKDDETLVDQTFC-PIEERTKAVAEALDRVDEE-
GGHMMHAINIS-SNA-NDIVQLAEDVQSW-------GARELMVDVLTSGFGALQAVAEDP
---RIKVPVHVHRTMHAAITKDP-----------Y-NGIAM-CVFSKLVRMCGGDALHIG
TLGVGKM-----EG-------------DVAGGRMSL---------------------EAC
R---D-----------------------------TNVP---------FKTV-----MPVC
SGGMYPGIVPAVMKVTG------N-DVQIQAGGGVAG-HPEG-VRGGAMAMCQAADAAFE
GIA--------------LDE----YAKT--HKELREALERW-------------G-SK--
------------------------------------------------------------
*
>GCA_000494105.1~AWOG01000022.1_5
-----------------------------M------------------------------
------------------------------------------------YNLNFIDTKYKP
--------------KN-ELIAEYHVEPYR-I------DFRKACNHIAGESSIGTW----T
DIGT---L--S-KEMFKRLKPTVFS---------------IKK-----------------
--------------------DKIKIAYPLDLF--E----KGNMSQILSSIAGN-IFGMKS
-VKHLRLIDIDFPK-ELVRS-FKGPGMGLEDIRNFTK---I--KD--RPIAGTIYKPKIG
LTDKEQAK-LAYRIY-----KAGIDFSKDDENLCSMRFN-SFRDRTVRILEVIDKIKDEE
GRNVIYVPNVT-APY-EEMMKRTEFVYEH-------GGKAIMMDILTTGFSAHEALSKD-
---FRKMIIHGHRALHGALTRDK-----------H-EGISM-LVIAKIARLLGVSSLHTG
TV-VGKM-----EG-------------TKEEVSEIN---------------------DFL
K---S-----------------------------KWFG---------LKRV-----MPAA
SGGLHPGLIPLVMKYLG------N-DLIINCGGGLWG-HPDG-YEAGVKAIRQSIDATME
GIS--------------LRD----YSKN--HYELRRALEKW-------------GS----
------------------------------------------------------------
*
>GCA_000806055.1~JWKN01000002.1_43
------------------------------------------------------------
--------------MVIKRVEK-------------NV---EKAYSLNPHQVSYINLNFKE
F---RN--------GE-YMLAVFHMVPEKGL------NILQAACEIAAESSTGTN----F
LVQT------E-TSFSKKMNALVYQ---------------FDE-----------------
-------------KR-----NLVWIAYPWRLFDRG-----GNIQNILTYVVGN-VLGMKQ
-VSALKLIDIWFPS-AMLEQ-YDGPSYTLDDMKKYLG---I--KN--RPVLGTIIKPKMG
LTSAEYAE-VCYDFW-----TGGGDFVKNDEPQANQDFC-PYDKMVKHVKEAMDKAVKVT
GKKKVHSFNVS-ASDFDTMIKRCEMIREA-GF--ESGSYAFLIDGITAGWMAVQTLRRR-
---YPDVFIHFHRAAHGAFTRPE-----------NPIGFSV-LVLSKFARLAGASGIHTG
TAGVGKM-----KG-------------SPEEDITAANGILKLLAKG-----------HFF
N---QSWSKIQANDKEILKMVHEDSIHHLILEDDSWRG---------IKKC-----APII
SGGLNPTLLKKFIEVAG------TVXFITTMGAGCHA-HPDG-TKAGATALVQSLEAYEK
KIP--------------IEK----YAKT--HKELARAIEFF-------------SKKKQE
VDQ-------------------------X-------------------------------
*
>GCA_000806115.1~JWKQ01000002.1_432
-----------------------------M------------------------------
---------------------------------------S------FEWYTDFVNESYKP
----KS---------S-DIICLFYFEPAKGI------SVKEAAGRIASESSAGTW----T
TLAR---M--P-KRL-KGTMATAFE---------------IEKSG---------------
-------------NG-----HYVKVAYPLDLW--D----PGNVPQLLSGIAGN-IFGMKA
-LDNLRLVDVSLPP-AYIKN-FRGPQFGIDGLRKMLK---V--KK--RPITGAVPKPKIG
FSAREHAE-VGYETW-----MGGFELLKDDENLTTTSFN-RFEERIRLCAKMRDKAEKET
GERKSALLNIT-GPT-HVMAKRAKMLHDL-------GWEYAMIDVVTAGAAGVQTLREIC
N--DYHLAIHAHRAMHASFDRNP-----------R-HGMSM-LFLAKMMRLIGVDQIHVG
TV-VGKL-----VG-------------TKGEVMDIEREITSKILRDENYDKKSGHPFPVL
R---Q-----------------------------NWGH---------IKPV-----LPVS
SGGVHPGLVPDILDILG------T-DICLLVSGGIHG-HPNG-TRAGAKAAMQAIEAHMN
GIS--------------LEE----QAKR--HKELAAALQKW-------------GHSR--
-------------------P---R------------------------------------
*
>GCA_000969925.1~CP009502.1_1745
-----------------------------M------------------------------
-------------------------------------------------RRDYIDTGYIP
----KD---------T-DLTCEFHIEPSAGV------NFEEAATHMAGESSIDSW----T
EIVT---L--S-PELATKLKPHVFY---------------VDE-----------------
-------------GS-----QTVRVAYSEELF--E----LGSVPQVLSAVAGN-ILSMKV
-VDNLRLQDIAFPK-SMLRE-FKGPKFGLPGVRKLTG---V--ED--RPLIGTIVKPKVG
LNSEKHAE-VAYNSF-----AGGCDLVKDDENLTDQKFN-SFEKRAELTLKLAEKAEAET
GERKMYICNIT-APTCKEMIRRMNVLKDL-------GAHYAMIDIVPAGWTALQTLREEV
E--DTDLVLHAHRCMHSAYTRNP-----------R-HGISM-LVVAKLCRLIGLDQLHIG
TV-VGKM-----HG-------------EKHEVLNLRD-----ECVLDNVPADESQ--HVL
A---Q-----------------------------DWGG---------LRPM-----FPVA
SGGLAPTMIPDLYSIFG------R-DIIMQFGGGIHA-HPMG-TAAGATACRQALEATLE
GVS--------------LQE----YAKK--HKELEAALDKW-------------LK----
-----------------------K------------------------------------
*
>GCA_001317315.1~LKCM01000008.1_14
-----------------------------M------------------------------
-------------------------------------TAK------IDWYNEFVDFNYTP
----AK---------D-DLICLYYFEPAKGI------TEKEAIGRIASESSAGTW----T
TLHD---L--P-PRV-EKIKARAFE---------------LN------------------
--------------G-----KYVKIAYPIDLW--E----PGNAPQLLSGIAGN-IFGMKA
-LRNLRLIDLSFPR-QYIKS-FKGPGQGIEGIRSLLK---I--KE--RPITGAVPKPKIG
FSAAEHAD-VAYETW-----MGGFDLVKDDENLTSTSFN-RFEDRLMRMAKLRDKAEKET
GEEKDALLNIT-GET-KEMIRKAKLLHDS-------GWRFAMIDVVTCGTASVQTMRDEC
G--DLGLAIHAHRAMHAAFDRNP-----------R-HGLSM-YFLAKLMRLIGVDEIHSG
TA-IGKL-----VG-------------SKKEVTQIAR-----VLRDYKIED--G---DML
S---Q-----------------------------DWGS---------IKPA-----LPVS
SGGLHPGLIPSVMSILG------N-DCTLLVSGGIHG-HPEG-TRAGAKAVMQAIEASMD
GTD--------------LNE----FAIK--NKELKQALGKW-------------EYYR--
-------------------P---K------------------------------------
*
>GCA_001368915.1~CSTE01000002.1_1171
-----------------------------M------------------------------
----------------------------------------------GITYEDFLDLDYEP
----TD---------E-DLVCTFRIDPATGM------STEAAASRVASESSNGTW----A
ALQT------G-ADF-TDMGATTFD---------------ID------------------
--------------G-----DLIRVAYPAGLF--E----PGNMPQVLSCIAGN-IMGMKA
-VDTIRLLDCEWPE-SVVSA-YPGPLYGSSVREEIFG---V--TD--RPITATVPKPKVG
LSTAAHAQ-VGYDAW-----VGGVDLLKDDENLTDQAFN-PFSDRLTESLSLRDDAEDET
GETKSYLINVT-ADT-RTMLDRVDEVAAQ-------GGEYVMVDIITAGWAGLQTVRERT
E--KHGLAIHAHRAMHAAFDRLP-----------A-HGVSM-RVLAQISRLCGVDQLHTG
TAGLGKL-----AN---------------EDTVGIN---------------------GWL
A---G-----------------------------DLYG---------TTDV-----LPVA
SGGLHPGLLPDLLDATG------T-NVCVQLGGGIHG-HPDG-TRSGAVALRSAIDAYVE
GRS--------------ITE----AAEE--TPELAVALDKW-------------GTET--
-------------------P---R------------------------------------
*
>GCA_001399805.1~LIHJ01000032.1_70
-----------------------------M------------------------------
------------------------------------------------DGKTFFAKPEDI
----DP--------EK-HVIATYYV--ESKL------PLPEAGEQIAIEESIGTW----T
EVTT---T--T-AWIKEKLPAKVFR---------------WEGG----------------
-------------NR-----GLVSIAFPSELFDVD----TGGIPNILSIVAGN-LFGLST
-LKNVRLLDIDLSK-EIVSV-FPGPKFGIERIRRFVG---TLQDR--RPHVGTIVKPKVG
LDPKQTAT-VAYEAA-----LGGVDLIKDDETLTNQRFC-PLEERVIRVMEAIDKAKGET
GKNVFYAVNIT-ANV-DKMMGLADTAIEH-------GANMLMVDILTAGFSAVQMLAKDP
---TINVPLHIHRTMHGAITRNP-----------K-HGIHM-MVLAKLVRVAGGDQLHTG
TA-AGKM-----EK-------------AVTEVKKVN---------------------DFL
R---N-----------------------------EWYH---------LNNA-----LPVA
SGGIHPGIVHPNIKKLG------K-DLVINAGGGIHG-HPMG-TRAGAMAMRQAIDAFMD
NIP--------------LGE----HAKT--HRELQLALETW-------------DYRYLA
EE----------------------------------------------------------
*
>GCA_001412335.1~LKUF01000086.1_6
-----------------------------M------------------------------
---------------------------------------A------TDWYMDFVDLGYQP
----EK---------D-EIICLFYFEPDDGV------TREEAAGRIASESSTGTW----T
TLYS---M--P-ERM-RDLQATVFD---------------LE------------------
--------------E-----DYVKISYPLELW--E----AGNAVQLLSGIAGN-IFGMKA
-IKNLRLIDATLSP-GYLAH-FKGPAFGNEGIRKMMK---V--SG--RPLTGAVAKPKIG
FTAEEHAK-VGFETW-----MGGFDFVKDDENLTSVSFN-RFEDRARIMAQMRDRAEALT
GEKKSAFINIT-ADT-ETMKKRADLLAEY-------GWNYAMIDVVVCGTAAVMTLVDYC
T--DLGLAIHAHRAMHAAFDRNP-----------R-HGITM-QFLAKIMRLVGVSQIHSG
TA-VGKL-----EG-------------SREEIAMIAD-----ILREKVVHGKGR---LGL
D---Q-----------------------------NWGN---------IRNA-----FPAA
SGGLHPGLVPDVLDIYG------T-ELVLLVSGGIHG-HPNG-TRDGAVATMQAIEAWTD
GVT--------------LEE----KAKR--APELEAALGKW-------------GRYH--
-------------------P---K------------------------------------
*
>GCA_001412355.1~LKUD01000091.1_34
-----------------------------M------------------------------
------------------------------------------------------------
---------------P-DVIATYFFIPDEAT------TPDEAAKAICEEETTGTW----T
DITT------R-LSYVQRLDGSVES---------------VEPSG---------------
-------------EG-----YVTRIHYPAEIF--E----AGNIPQYLSVVAGN-LFGLGR
-LEAVRLLDIEFPD-GLV-P-FRGPKFGIQGVRRLIG---T--KQ--RPHVGTIIKPKVG
LTPEDTAR-VAYQAA-----IGGVDFIKDDETLTNQPFC-PIAERVPAVMAALDEARSET
GRQVLYAVNVS-ARA-DQIAARALEAIEL-------GANTIMVDVITAGFSALQALAEEP
---AIKVPVHVHRTMHAAMTRNP-----------H-HGIAM-RPIARLVRMLGGDQLHTG
TV-GGKM-----GH-------------DTAALVEDN---------------------RAL
T---C-----------------------------AYFG---------MKSS-----FPVA
SGGLHPGKVYGELQALG------T-DIVLQAGGGIHG-HPDG-TAAGARAMRQAVDAFMA
GVH--------------AEE----YARD--HYELERALQRW-------------GSR---
------------------------------------------------------------
*
>GCA_001421175.1~LJKL01000005.1_80
-----------------------------M------------------------------
----------------------------------------------RPKTYTYLHLNENL
----DP--------ED-YVICDYRV--TTDL------PIEKAADAIAAEQSTGTW----T
GLTT---L--K-EDVIDKYGARVTS---------------IE------------------
--------------G-----NRIRVAFPSDDFSIE----IGGVPQILSVIAGN-LFGLES
-LKKVRLEDVRFPK-SILEQ-FPGPKHGVDGLRSVLK---R--KD--KPLVGTIIKPKIG
LSPKEMAD-YVYESG-----LGGLTNSKDDETLTNQTFC-PIEERTVAIADSLDRLEQE-
GIHMIHAINIS-TSG-HKILEVADKVQSL-------GAKQIMVDIITCGFAAVQALAEDP
---SVKVPIHVHRTMHGAMTRDR-----------E-HGIAM-LPIAKLARMCGGDALHIG
TLGVGKM-----SG-------------DVGGDLDNL---------------------RAC
I---D-----------------------------DSVP---------YKTV-----MPVC
SGGVYPGMVGKLVERSG------L-TVQIQAGGAVAG-HPGG-IRKGAMAMSQAVDAAYA
GIP--------------ADK----YAET--HEELKTALEKW-------------G-MK--
------------------------------------------------------------
*
>GCA_001507935.1~LGET01000011.1_7
-----------------------------M------------------------------
-----------------------------------PEKF-------DKIYDYYVDKGYEP
----SK--------KR-DIIAVFRITPAEGY------TIEQAAGGVAAESSTGTW----T
TLYP---WYEE-ERW-ADLSAKAYD---------------FHDMGD--------------
-------------GS-----WIVKIAYPFHAF--E----EANLPGLLASIAGN-VFGMKR
-VKGLRLEDLYFPE-KLIRE-FNGPAFGIEGVRKMLE---I--KD--RPIYGVVPKPKVG
YSPEEFEK-LAYDLL-----TAGADYMKDDENLTSPWYN-RFEERAEIMARIIEKVESET
GEKKTWFANIT-ADI-REMETRLEILADL-------GLKHAMVDVVVTGWGALEYIRDLA
E--DYGLAIHGHRAMHAAFTRNP-----------Y-HGISM-FVLAKLYRLIGIDQLHVG
TAGAGKL-----EG-------------GKWDVIQNAR-----ILRENHYKPDENDV-FHL
E---Q-----------------------------KFYH---------IKPA-----FPTS
SGGLHPGNLPPVIEALG------T-DIVLQLGGGTLG-HPDG-PAAGAKAVRQAIDAIMQ
GIP--------------LDE----YAKG--HKELARALEKW-------------GHVT--
-------------------P---V------------------------------------
*
>GCA_001508065.1~LGFD01000011.1_47
-----------------------------M------------------------------
-----------------------------------PEKF-------DKIYDYYVDKNYEP
----NF--------KR-DIVAVFRITPTDGY------TIEQAAGAVAAESSTGTW----T
TLYP---WYEE-ERW-SDLSAKAYY---------------FHDMGD--------------
-------------GS-----WIVRVAYPAHAF--E----EWNLPGLLASIAGN-VFGMKR
-VKGLRLEDLYLPE-IVLRD-FSGPNKGIKGVRETLE---I--KD--RPIYGVVPKPKVG
YSPEELEK-LSYELL-----SAGADYIKDDENLTGPWYN-RFEERADVMARVIDRVEAET
GEKKTWFANIT-ADI-REMENRLEILAEY-------GLPHAMVDVVIVGWASLEYIRDLA
E--DYDIALHAHRAMHATFTRNH-----------Y-HGISM-FVLAKLYRIIGLDQLHVG
TAGAGKL-----EG-------------EKWDVIQNAR-----ILREEHYKPDKNDV-FHL
D---Q-----------------------------KFYH---------IKPA-----FPTS
SGGLHPGNLPQVINALG------S-DIVLQLGGGTLG-HPDG-PAAGAKAVRQALDAIMQ
GIS--------------LDE----YAKT--HKELARALEKW-------------GHVT--
-------------------P---V------------------------------------
*
>GCA_001508175.1~LGFJ01000002.1_32
-----------------------------M------------------------------
-----------------------------------PEKF-------DKIYDYYVDKNYEP
----NF--------KR-DIVAVFRITPTDGY------TIEQAAGAVAAESSTGTW----T
TLYP---WYEE-ERW-SDLSAKAYY---------------FHDMGD--------------
-------------GS-----WIVRVAYPAHAF--E----EWNLPGLLASIAGN-VFGMKR
-VKGLRLEDLYLPE-IVLRD-FSGPNKGIKGVRETLE---I--KD--RPIYGVVPKPKVG
YSPEELEK-LSYELL-----SAGADYIKDDENLTGPWYN-RFEERADVMARVIDRVEAET
GEKKTWFANIT-ADI-REMENRLEILAEY-------GLPHAMVDVVIVGWASLEYIRDLA
E--DYDIALHAHRAMHATFTRNH-----------Y-HGISM-FVLAKLYRIIGLDQLHVG
TAGAGKL-----EG-------------EKWDVIQNAR-----ILREEHYKPDKNDV-FHL
D---Q-----------------------------KFYH---------IKPA-----FPTS
SGGLHPGNLPQVINALG------S-DIVLQLGGGTLG-HPDG-PAAGAKAVRQALDAIMQ
GIS--------------LDE----YAKT--HKELARALEKW-------------GHVT--
-------------------P---V------------------------------------
*
>GCA_001508455.1~LGGJ01000022.1_19
-----------------------------M------------------------------
---------------------------------------P------IDWYNEFVDQSYTP
----AE---------D-DIICLFSCTPTSGI------SMKEAAGRVASESSTGTW----T
TLYS---L--P-PRM-RDLQATAFE---------------ID------------------
--------------G-----PYLKIAYPIGLW--E----EGNAVQLLSGIAGN-IFGMKA
-VDQLRLIDATLPQ-AYLRN-FDGPHFGNDGIRKLMK---I--HG--RPLTGAVPKPKIG
FSAAEHAE-IGFETW-----MGGFDFVKDDENLTSTSFN-RFDDRVTALTEKRDKAEQLT
GEKKSAFINIT-ADT-ETMKQRADLLAAN-------GWNYAMIDVVVAGFAAVMTLRDYC
S--DLGLAIHAHRAMHAAFDRDP-----------R-HGITM-QFLAKMMRLIGVSQIHTG
TA-VGKL-----VG-------------TTQEAIVLAD-----ILREEKVQAVPE---MAL
D---Q-----------------------------NWGH---------IKSA-----FPVS
SGGLHPGLVPEVLDIYG------N-ELVLLVSGGIHG-HPDG-TRAGAAATMQAIEAWQD
GLS--------------LEE----KAQK--APELARALEKW-------------GAYK--
-------------------P---V------------------------------------
*
>GCA_001508615.1~LGHB01000002.1_24
-----------------------------M------------------------------
------------------------------------------------------------
-----------------EVIAKYRV--ETDL------PIDKAAEAIAAEQSTGTW----T
EVER--------EKLAGDLAARVIQ---------------AE------------------
--------------G-----NFAYVAFPEELF--E----PGNIPQYLSVVAGN-LFGLGD
-LNKVRLLDVVFPK-SLVKA-HKGPRFGIDEARKILG---I--FD--RPLVGTIIKPKVG
LSPKETAE-VAGQAA-----RGGLDLIKDDETLTDQAFC-PIDERVEAVMAELSKVEDET
GKNAFYAVNVT-CGA-DEILDRAEDVIGR-------GANMVMVDVLTAGFSALEVLSR--
---GVKVPVHVHRTMHGAFSRDR-----------R-HGISM-VPISRLVRMAGGTNLHTG
SY-LGKM-----AG-------------DREENDQCR---------------------DAL
R---D-----------------------------DWYG---------LRPV-----FPVA
SGGVHPGNVRPNLEGYG------I-DCIVQAGGGVHG-HPWG-TSGGAKAMVQAVEAWKA
GVS--------------AEE----YAKS--HKELEAALKFW-------------SR----
------------------------------------------------------------
*
>GCA_001509375.1~LGFT01000008.1_67
-----------------------------M------------------------------
------------------------------------------------------------
-----------------EVIAKYRV--ETDL------PIDKAAEAIAAEQSTGTW----T
EVER--------EKLAGDLAARVIQ---------------AE------------------
--------------G-----NFAYVAFPEELF--E----PGNIPQYLSVVAGN-LFGLGD
-LNKVRLLDVVFPK-SLVKA-HKGPRFGIDEARKILG---I--FD--RPLVGTIIKPKVG
LSPKETAE-VAGQAA-----RGGLDLIKDDETLTDQAFC-PIDERVEAVMAELSKVEDET
GKNAFYAVNVT-CGA-DEILDRAEDVIGR-------GANMVMVDVLTAGFSALEVLSR--
---GVKVPVHVHRTMHGAFSRDR-----------R-HGISM-VPISRLVRMAGGTNLHTG
SY-LGKM-----AG-------------DREENDQCR---------------------DAL
R---D-----------------------------DWYG---------LRPV-----FPVA
SGGVHPGNVRPNLEGYG------I-DCIVQAGGGVHG-HPWG-TSGGAKAMVQAVEAWKA
GVS--------------AEE----YAKS--HKELEAALKFW-------------SR----
------------------------------------------------------------
*
>GCA_001512385.1~LFRO01000097.1_13
-----------------------------M------------------------------
---------------------------------------A------IDWYREFVDLDHTP
----GP---------D-ELVALYYFEPAAGI------SREEAVGRIASESSTGTW----T
TLFT---L--P-PRM-RALQAKAFE---------------IE------------------
--------------G-----NYVKIAYPLALW--E----EGNAAQLLSGIAGN-VFGMKA
-LDNLRLIDVSLPA-EYLRH-FKGPHFGIEGIRDMMK---V--RG--RPLTGAVPKPKVG
FTAEEHAE-VGYETW-----MGGFDFVKDDENLTSLSFN-RFEDRVRAMAKMRDRAEQET
GERKSAFINIT-ADT-ETMKKRAEMLADY-------GWNYAMIDVVVAGTAAVATLRDYC
S--DLGLAIHAHRAMHAAFDRTE-----------K-HGITM-QFLAKVMRLIGVSQIHTG
TA-VGKL-----VG-------------TRAEATLLAD-----ILREKHINAVDH---MAL
E---Q-----------------------------DWGK---------IKNA-----FPVS
SGGLHPGLVPDVLDIYG------T-ELVLLVSGGIHG-HPKG-TRAGAEAVMQAIEAWKD
GET--------------LEE----KAKK--APALAEALEKW-------------GYYK--
-------------------P---K------------------------------------
*
>GCA_001512965.1~LFRW01000022.1_63
-----------------------------M------------------------------
-----------------------------------------------EYSDRYLHLGESV
----DP--------DE-YVICKYKM--KTEL------DPRKAAVAIATEQSTGTW----T
GIST---L--N-DTILERYGAKVTD---------------IS------------------
--------------G-----NVATIAFPADDFSID----IGGIPQVLSVIAGN-LFGLEA
-LKGVRLEDVFFPR-SILEQ-FKGPKFGIQGMRDILK---R--PK--KPLVGTIVKPKIG
LPPQGYAD-YIYESG-----MGGLTNGKDDETLSNQRFC-PLEDRVVAVAEAIDRVKDET
GHTMMHAINVS-TNG-HQILEVAERAQEL-------GASELMVDVITCGFAAVQALAEDP
---SIKVPIHVHRTMHGAITRNP-----------D-LGIAM-VVFSKLVRMCGGDALHVG
TFGVGKM-----SG-------------AADEDLANQ---------------------KAC
V---D-----------------------------TGVP---------YKPV-----MPVC
SGGMHPALVEPLVKITG------L-DVQIQAGGGVAG-HPGG-VRGGAMAMSQAVDAASA
GIA--------------LKD----YAAD--HKELREAIEKW-------------G-----
------------------------------------------------------------
*
>GCA_001515205.2~LQMQ01000064.1_2
-----------------------------M------------------------------
--------------------------------------T-------TEWYLDFVDADYRP
----SS---------D-DLIALFRVEPARGI------SIAEAVGRIASESSIGTW----T
KLTT---M--T-PEK-RRLMAKAFF---------------IR------------------
--------------K-----PWVKVAYPVELF--E----TGNMPQVLSSIAGN-IFGMKA
-IKNLRLEDVSFPP-ALIKS-FPGPQFGIEGIRKIFG---V--KD--RPLTVTVPKPKLG
MSSEEHAA-AGYEAW-----LGGLDLLKDDENLSSQSFN-QFERRARLSFKMRDKAEKET
GEKKSYLINVT-AET-REMLRRANLVKKL-------GGEYVMVDILTAGWAAVQTLREEC
E--RLGLAIHAHRAFHAVFTRNR-----------K-HGMSM-VVVAKVARLQGVDQIHVG
TV-VGKL-----ES-------------PKEEVLTLKE-----EITSDRVEESG----EIL
P---Q-----------------------------DWCG---------IKPV-----FPVS
SGGLHPGLVPEVMKLLG------R-DILIQAGGGVWG-HPDG-GRAGAMALRQAIEATLD
GVP--------------LTK----YAES--HRELKRALETW-------------GYSR--
-------------------P---R------------------------------------
*
>GCA_001515215.1~LQMP01000030.1_42
-----------------------------M------------------------------
--------------------------------------SK------TEWYLDFVDLGYEP
----SD---------D-DLIAFFRVEPAPDI------SIEEAVGRVASESSIGTW----T
TLTT---M--T-PEK-RRLMAKAYE---------------IR------------------
--------------G-----NWVKIAYPLDLF--E----EGNVPQILSSIAGN-IFGMKA
-IANLRLEDVSWPE-KLLRS-FKGPQFGIKGIRKIFG---V--EK--RPLTATVPKPKVG
MSSEEHAN-AGYEAW-----VGGIDLLKDDENLSGQKFN-QFERRALKSFEMREKAERET
NEKKSYLINVT-AET-KEMIRRAKLVKEL-------GGEYVMVDILTAGWAGVQSLRDEC
E--ELKLAIHAHRAFHAAFTRNP-----------K-HGMSM-LSVAKVSRMIGVDQLHIG
TV-IGKL-----ES-------------PKEEVLNLQK-----EITEREVEGGE----NVL
P---Q-----------------------------KWHV---------IKPV-----FPVI
SGGLHPGLIPELIQMLG------K-EIIIQVGGGIWG-HPMG-GRAGAMAVRHAIDAAIE
GVS--------------LEE----KSKS--SIELRRALEKW-------------GYTK--
-------------------P---K------------------------------------
*
>GCA_001563305.1~CP013703.1_144
-----------------------------M------------------------------
--------------------------------------------------SSYLHLGEPE
----DP--------DK-YVICKYRV--TTDL------PMEKAAEAIAAEQSTGTW----T
GIST---L--D-NDIFNSLGARVTD---------------IS------------------
--------------G-----EYITVEFPTDDFSIE----VGAVPQILSVIAGN-LFGLGA
-LKAVRLEDVTFPK-DILRQ-FKGPKFGAEGIRKMLD---R--PE--KPLVGTIVKPKIG
LDPKRTAE-YVYEAG-----AGGLTNSKDDETLVDQPFC-PIEDRTVAVAEALDRLESE-
GHKMMHAINVS-TRG-DRIVELAEKVQGW-------GARELMVDVITCGFGAVQALAEDP
---SIKVPIHVHRTMHGAFTKDP-----------L-HGVAM-LPLTKLTRMCGGDALHIG
TLGVGKM-----AG-------------SAKEDSNL----------------------TAC
L---G-----------------------------NDVP---------YKGV-----MPVC
SGGVYPGIVEDIIKRAG------F-NVQIQAGGGVAG-HPGG-VRAGAMGMSQAVDAAFA
GIP--------------KEE----YAKD--HKELAIALEKW-------------G-SR--
------------------------------------------------------------
*
>GCA_001564115.1~LKNG01000067.1_5
-----------------------------M------------------------------
---------------------------------------T------GIEYDDFIDLGYEP
----DE---------D-ELVCRFRFEPAEGM------SAEAAASRIASESSNGTW----A
ALQV------DPDEL-THLGAVAFE---------------IE------------------
--------------G-----SEAAIAYPPALF--E----SGSMPQILSCIAGN-ILGMKA
-VDTLRLEDCEWPA-SIVEG-FPGPQYGPAVATEKLD---A--GG--RPVLATVPKPKVG
LSTAAHVR-VGEDAW-----RGGVDLLKDDENLTDQEFN-PFEDRLTESLAARDRIAEST
GERKGYLVNVT-AET-TAMLERVDRVAEA-------GGEFVMVDVITCGWAAVQTVRRRC
E--RHGLAIHAHRAMHAAFDRLP-----------H-HGVSM-RVLAQIARLCGVDHIHTG
TAGLGKL-----EN---------------EDTPGIN---------------------AWL
A---A-----------------------------DCHG---------MTPV-----LPVA
SGGLHPGVVDRLLETLG------T-ELIVQAGGGIHG-HPDG-THAGARALRAAVEASVD
GVS--------------LER----RAED--HEPLAVALEKW-------------GSEA--
-------------------P---R------------------------------------
*
>GCA_001564135.1~LKNH01000085.1_8
-----------------------------M------------------------------
---------------------------------------AAVEQGMGITYEDFLNLSYEP
----TE---------T-DLVCEFYIEPASGI------DWEAAASRVASESSNGTW----T
ELQV------E-GNI-RDLSATACA---------------IDK-----------------
-------------ES-----GHITVAYPDTLF--E----PGSMPQVLSCIAGN-IMGMKA
-VERIRLLDCEWPA-QLVQS-FPGPQYGSAVKAELLD---A--AD--RPATATVPKPKVG
LTTDQHVQ-VGYEAW-----TGGVDLLKDDENLTDQSFN-PFEDRLSESLAARDRAEEET
GEKKSYLLNVT-GTG-TDMLERVDMAAEH-------GCEFVMVDVVTTGWAAVQQVRERC
E--RTGQAIHAHRAMHAAFDRIP-----------T-HGVSM-RVIAQISRLCGVDHIHTG
TAGLGKL-----EN---------------EDTLGIN---------------------DWL
A---S-----------------------------DLHG---------MTDV-----LPVA
SGGLHPGLVAPLFDALG------T-NLMVQAGGGIHG-HPDG-THEGAKAFRKATEAVAA
GDS--------------IET----AAAE--EPALERAIDKW-------------GTET--
-------------------P---R------------------------------------
*
>GCA_001577155.1~LSCO01000005.1_15
-----------------------------M------------------------------
------------------------------------------------RYTDFVNLSYTP
----KD---------T-DLICDFYVEPLNR-------SMEFISGGVAAESSVGTW----T
ELST---E--K-PYM-QKYAATVFD---------------IQ------------------
--------------G-----NNIKIAYPVELF--E----PTNMPNILSSVAGN-VFGLED
-IANLRLNDIVFPD-ALITS-FKGPRYGIDGVRRITG---V--TG--RPLIGTIVKPKLG
LMTKDHAK-VAYDSW-----MGGCDIVKDDENLSNQKFN-PFTERVLKTLEERDKAESVT
GEKKVYLINVT-AEV-EEMKRRAQFVEDN-------GGRYMMIDILTTGWSSLQTMRNN-
---GFNLIIHAHRAGHAAYTRSH-----------K-HGINM-VVLAKVSRLIGVDQLHVG
TA-VGKM-----AE-------------TRQEVIANK---------------------NAC
V---E-----------------------------PFGE---------IKKV-----LPVA
SGGLHPGMVPKLVEYFG------S-DVIIQAGGGIHG-HPDG-TTKGATALRQAVDASMM
DIP--------------LQE----YGKT--HAELGKALTKW-------------SVL---
------------------------------------------------------------
*
>GCA_001587575.1~LNJC01000023.1_33
------------------------------------------------------------
--------------ME-------------------KINETQLIKTLNIHQKGYVNFDLPN
P---KN--------GE-YLLAVFHLISGGKL------NILQAAAEVAAESSTGTN----F
NVNT------E-TPFSKEMNAVVYQ---------------IDL-----------------
-------------DQ-----NLVWIAYPWRLFDRG-----GNVQNILTYIVGN-VLGMKE
-VSALKLLDVWFPP-AMLEQ-YDGPSYTLDDMRKYLN---V--YD--RPILGTIIKPKMG
LTSAEYAE-AAYDFW-----VGGGDFVKNDEPQANQDFC-PYDKMVRNVKAAMDKAVKET
GNKKVHSFNVS-AADFDTMIERCELIRNA-GF--EPGSYAFLIDGITAGWMAVQTLRRK-
---YPDVFIHFHRAGHGSFTRPE-----------NPIGFSV-LVLSKFARLAGASGIHTG
TAGVGKM-----QG-------------SPEEDVVAAQNILRFKDKG-----------HFF
E---QEWSKIFEGDKDAITIAQADTARHVILEDDSWRG---------VKKC-----CPII
SGGLNPTLLKPFIDVMG------NIDFITTMGAGCHA-HPKG-TTAGAKALVQAC-----
------------------------------------------------------------
------------------------------------------------------------
-
>GCA_001587595.1~LNJB01000018.1_22
------------------------------------------------------------
--------------ME-------------------KINIEQLIKTLXIHQNXYVNFDLPN
P---KN--------GE-YLLAVFHLVXXGKL------NIXQAAAEVAAESSTGXN----F
NVKT------E-TPFSKEMNAIVYK---------------IDQ-----------------
-------------EK-----NXVWIAYPWXLFDRG-----GNVQNVLTYLVGN-VLXMKE
-VSALXLLDVWFPP-SMLEQ-YDGPSYTLDDMRKYLX---V--YD--RPILGTIXKPKMG
LTSAEYAX-AAYDFW-----VGGGDFVKNDEPQANQDFS-PFDKMVKNVKAAMDKAVKET
GRKKVHSFNVS-ASDFDTMIERCEFIRNA-GF--EPGSYAFLIDGITAGWMAVQTLRRK-
---YPDVFIHFHRAAHGAFTRVE-----------NPLGFSV-LVLSKFARLAGASGIHTG
TAGVGKM-----QG-------------SPKEDIVAAQNILHFKSKG-----------HFF
E---QEWSKIFEGDEDAIAIAQADTARHVILEDDSWRG---------VKKC-----CPII
SGGLNPTLLKPFIDVME------NIDFITTMGAGCHA-HPKG-TTAGAKALVQACEAYQK
GID--------------IKE----YAKT--HKELEEAIEFF-------------TKK---
------------------------------------------------------------
*
>GCA_001587605.1~LNJD01000012.1_37
------------------------------------------------------------
--------------ME-------------------KINIEQLIKTLXIHQNXYVNFDLPN
P---KN--------GE-YLLAVFHLVXXGKL------NIXQAAAEVAAESSTGXN----F
NVKT------E-TPFSKEMNAIVYK---------------IDQ-----------------
-------------EK-----NXVWIAYPWXLFDRG-----GNVQNVLTYLVGN-VLXMKE
-VSALXLLDVWFPP-SMLEQ-YDGPSYTLDDMRKYLX---V--YD--RPILGTIXKPKMG
LTSAEYAX-AAYDFW-----VGGGDFVKNDEPQANQDFS-PFDKMVKNVKAAMDKAVKET
GRKKVHSFNVS-ASDFDTMIERCEFIRNA-GF--EPGSYAFLIDGITAGWMAVQTLRRK-
---YPDVFIHFHRAAHGAFTRVE-----------NPLGFSV-LVLSKFARLAGASGIHTG
TAGVGKM-----QG-------------SPKEDIVAAQNILHFKSKG-----------HFF
E---QEWSKIFEGDEDAIAIAQADTARHVILEDDSWRG---------VKKC-----CPII
SGGLNPTLLKPFIDVME------NIDFITTMGAGCHA-HPKG-TTAGAKALVQACEAYQK
GID--------------IKE----YAKT--HKELEEAIEFF-------------TKK---
------------------------------------------------------------
*
>GCA_001587635.1~LNJE01000018.1_22
------------------------------------------------------------
--------------ME-------------------KINIEQLIKTLXIHQNXYVNFDLPN
P---KN--------GE-YLLAVFHLVXXGKL------NIXQAAAEVAAESSTGXN----F
NVKT------E-TPFSKEMNAIVYK---------------IDQ-----------------
-------------EK-----NXVWIAYPWXLFDRG-----GNVQNVLTYLVGN-VLXMKE
-VSALXLLDVWFPP-SMLEQ-YDGPSYTLDDMRKYLX---V--YD--RPILGTIXKPKMG
LTSAEYAX-AAYDFW-----VGGGDFVKNDEPQANQDFS-PFDKMVKNVKAAMDKAVKET
GRKKVHSFNVS-ASDFDTMIERCEFIRNA-GF--EPGSYAFLIDGITAGWMAVQTLRRK-
---YPDVFIHFHRAAHGAFTRVE-----------NPLGFSV-LVLSKFARLAGASGIHTG
TAGVGKM-----QG-------------SPKEDIVAAQNILHFKSKG-----------HFF
E---QEWSKIFEGDEDAIAIAQADTARHVILEDDSWRG---------VKKC-----CPII
SGGLNPTLLKPFIDVME------NIDFITTMGAGCHA-HPKG-TTAGAKALVQACEAYQK
GID--------------IKE----YAKT--HKELEEAIEFF-------------TKK---
------------------------------------------------------------
*
>GCA_001587655.1~LNGE01000073.1_7
------------------------------------------------------------
--------------ME-------------------KINETQLIKTLNIHQKGYVNFDLPN
P---KN--------GE-YLLAVFHLISGGKL------NILQAAAEVAAESSTGTN----F
NVNT------E-TPFSKEMNAVVYQ---------------IDL-----------------
-------------DQ-----NLVWIAYPWRLFDRG-----GNVQNILTYIVGN-VLGMKE
-VSALKLLDVWFPP-AMLEQ-YDGPSYTLDDMRKYLN---V--YD--RPILGTIIKPKMG
LTSAEYAE-AAYDFW-----VGGGDFVKNDEPQANQDFC-PYDKMVRNVKAAMDKAVKET
GNKKVHSFNVS-AADFDTMIERCELIRNA-GF--EPGSYAFLIDGITAGWMAVQTLRRK-
---YPDVFIHFHRAGHGSFTRPE-----------NPIGFSV-LVLSKFARLAGASGIHTG
TAGVGKM-----QG-------------SPEEDVVAAQNILRFKDKG-----------HFF
E---QEWSKIFEGDKDAITIAQADTARHVILEDDSWRG---------VKKC-----CPII
SGGLNPTLLKPFIDVMG------NIDFITTMGAGCHA-HPKG-TTAGAKALVQACEAYQK
GID--------------IKE----YAKT--HKELEEAIEFF-------------TKK---
------------------------------------------------------------
*
>GCA_001587675.1~LNGD01000027.1_22
------------------------------------------------------------
--------------MS-------------------ALDIDQLVKTLNQHQKEYVNFNLPN
P---KN--------GE-YLLAIFHLVSGGSL------NILQAAAEVAAESSTGTN----F
LVTT------E-TPFSKEMNALVYQ---------------VDL-----------------
-------------DK-----NLVWIAYPWRLFDRR-----GNVQNILTYLVGN-VLGMKE
-VSALKLLDVWFPP-AMLEQ-YDGPSYTLDDMRKYLN---V--YD--RPILGTIIKPKMG
LTSAEYAE-AAYDFW-----VGGGDFVKNDEPQANQDFC-PYDKMVLNVKAAMDKAVKET
GNKKVHSFNVS-AADFDTMIERCELIRNA-GF--EPGSYAFLIDGITAGWMAVQTLRRR-
---YPDVFIHFHRAGHGSFTRPE-----------NPIGFSV-LVLSKFARLAGASGIHTG
TAGVGKM-----KG-------------SPEEDVVAAQNILYFKAKG-----------HFF
E---QEWSKIPEKDKDLINIVNEDTARHVILEDDSWRG---------LKKC-----CPII
SGGLNPTLLKPFIDLMG------NIDFITTMGAGCHA-HPRG-TTAGAMALVQACEAYQK
GID--------------IKE----YAKT--HKELEEAIQFF-------------SKSKEV
VSEQ------------------------I-------------------------------
*
>GCA_001587695.1~LNGF01000004.1_33
------------------------------------------------------------
--------------ME-------------------KINETQLIKTLNIHQKGYVNFDLPN
P---KN--------GE-YLLAVFHLISGGKL------NILQAAAEVAAESSTGTN----F
NVNT------E-TPFSKEMNAVVYQ---------------IDL-----------------
-------------DQ-----NLVWIAYPWRLFDRG-----GNVQNILTYIVGN-VLGMKE
-VSALKLLDVWFPP-AMLEQ-YDGPSYTLDDMRKYLN---V--YD--RPILGTIIKPKMG
LTSAEYAE-AAYDFW-----VGGGDFVKNDEPQANQDFC-PYDKMVRNVKAAMDKAVKET
GNKKVHSFNVS-AADFDTMIERCELIRNA-GF--EPGSYAFLIDGITAGWMAVQTLRRK-
---YPDVFIHFHRAGHGSFTRPE-----------NPIGFSV-LVLSKFARLAGASGIHTG
TAGVGKM-----QG-------------SPEEDVVAAQNILRFKDKG-----------HFF
E---QEWSKIFEGDKDAITIAQADTARHVILEDDSWRG---------VKKC-----CPII
SGGLNPTLLKPFIDVMG------NIDFITTMGAGCHA-HPKG-TTAGAKALVQACEAYQK
GID--------------IKE----YAKT--HKELEEAIEFF-------------TKK---
------------------------------------------------------------
*
>GCA_001587715.1~LNGC01000064.1_7
-----------------------------M------------------------------
---------------------------------------------------DFVKLGEDI
----DK--------DN-YLIADFYIETD---------DILKNAGELAKESSNGTW----T
PLKT------A-KGYASSLSAFVFY---------------AKELFEIEGN----------
-------------KA-----AHIKVAYPIELF--E----DNSVPQILSDISGN-ILGMKI
-IPKARLFDIEIPY-RYIKT-FKGPEFGIDGVRKYMK---TDKTR--RPHIGTIVKPKVG
LNPEDTAA-ISYESW-----YGGCDFVKDDENLTNQSFC-PFEDRVVKVLDALDRAESET
GEKKLYAPNIT-G---VNMTERAQFVKDH-------GGACIMVDILVAGFSKVQEIRDQ-
---GFNMIIHGHRAMHAAMTRYE-----------R-HGISM-PVLSLLSRLSGIDQLHIG
SV-VGKM-----EG-------------ELTEVLKNR---------------------EKI
V---S-----------------------------DLFG---------MNPC-----FPVN
SGGLHPGHIPEIVQFMG------D-DTIIQAGGGIHG-HPDG-TINGATAMRQAVDAVME
GIS--------------LQE----YSKT--HVELRRALEKW-------------------
-----------------------Q------------------------------------
*
>GCA_001593865.1~LUCB01000003.1_11
-----------------------------M------------------------------
-------------------------------------SEKREWYEEEFWVKTFTSTPEEI
----DP--------DR-YVVCTYYVAPHEEV------SIRSAAINIAAEQSIGTW----T
KVAT---M--T-DRV-FELAGKVFQ---------------INEVG---------------
-------------DG-----GVVKIAFPLDLFDLD-----AGVSHLLSIVAGN-LFGMGA
-LKHVRLLDISMPR-EYVKA-FKGPKFGIEGIREILD---TDKNP--RPHLGTIIKPKVG
LTPKETAK-VAYEAA-----VGGVDFVKDDETLTNQKFN-PIEDRVSNVMEALDKAREET
GRNILYAVDVT-ADI-GMLWKNVETALSN-------GANCIMVDVLCVGFPVLRSLAEDP
---SIKVPIHVHRCMHAAMTRSS-----------I-HGIHM-LVLAKLVRLCGGDQLHTG
TA-KGKM-----EQPGSGASLYSSKYSGVKGIRYMN---------------------DFL
R---G-----------------------------DWYG---------LKTV-----LPVA
SGGIHPALVPSNLRLLG------YPDIQLNAGGGIHG-HPKG-TRAGAKAMLQAIEAFMK
GIP--------------LEE----YAKD--HVELREALEYW-------------GMKFLT
------------------------------------------------------------
*
>GCA_001602645.1~LUYE01000016.1_42
-----------------------------M------------------------------
------------------------------------------------------------
-----------------EVIAKYYV--ETDL------PIEKAAEAIAAEQSTGTW----T
EVDR--------ERLARDLAARVVR---------------AE------------------
--------------G-----TFAYIAFPKELF--E----PGNIPQYLSVVAGN-LFGLGA
-LKKVRLLDVIFPQ-SLVKA-HRGPRFGIKEARKILG---V--FD--RPLVGTIIKPKVG
LSPKDTAE-VAGQAV-----RGGLDLIKDDETLTDQSFC-PIDERVEAVMAELSKVEDET
GKKAFYAVNVT-TGA-DEILERAEEVIGR-------GANMVMVDVLTSGFSAVEVLSR--
---GVKVPVHVHRTMHGAFTRDR-----------H-HGISM-VPISRLVRMAGGTNLHTG
SY-LGKM-----AG-------------DREENDECR---------------------DAL
R---D-----------------------------DWYG---------LRPV-----FPVA
SGGVHPGKVHPNLEGYG------T-DCIVQAGGGVHG-HPSG-TTAGAMAMVQAVEAWVA
GVS--------------MEE----YARS--HKELEAALRFW-------------SR----
------------------------------------------------------------
*
>GCA_001603225.1~LUYH01000012.1_3
------------------------------------------------------------
-----------------------------------MI-QEELSKTLNPKQVQYMRMDLPD
P---RN--------GE-YLLAVFHLIPSGEL------NIMQAAAEVAAESSTGTN----F
AVKT------E-TPFSRVMNALVYK---------------VDI-----------------
-------------EK-----NLVWIAYPWRLFDRN-----GNVQNIMTYIAGN-ALGMKE
-IKALKLLDIWFPP-SMLEQ-YDGPSYTLDDMRTYLN---V--HD--RPILGTIIKPKMG
LTSSEYAE-VCYDFW-----VGGGDFVKNDEPQADQDFC-PYDKMVKYVKMAMDKAVKET
GKKKVHSFNVS-SADFDTMIERCEMIREA-GF--EPGSYAFLIDGITAGWMAVQTLRRR-
---YPDVFLHFHRAGHGGFTRPE-----------NPIGFSV-LVLSKFARLAGASGIHTG
TAGVGKM-----AG-------------SPEEDVTAARNILKVEGKG-----------HFF
T---QNWGRIPPQDDDAIKMVEMDDAHHVVLEDDSWRG---------LKKC-----CPII
SGGLNPTLLEPFIDVMG------GIDFITTMGAGCHA-HPRG-TRAGAMALVQACEAYKN
KID--------------IAD----YAKD--HRELAEAIEFF-------------SKKKKK
------------------------------------------------------------
*
>GCA_001714685.2~MDTP02000137.1_4
-----------------------------M------------------------------
-------------------------------------------------RRDYIDTGYSP
----KD---------T-DLICEFHIEPSAGV------NFEEAATHMAGESSIDSW----T
EIAT---L--S-PELAARLKPHVFY---------------VDE-----------------
-------------EA-----QTVRVAYSEELF--E----LGSVPQVLSAVAGN-ILSMKI
-VDNLRLQDIAFPK-SMLSE-FKGPKFGLSGIRALVG---V--QD--RPLIGTIVKPKVG
LNPQKHAI-VAYNSF-----AGGCDLVKDDENLTDQKFN-GFEKRAELTLKLAEKAESET
GERKMYLCNIT-AATCKEMIRRLNILKDL-------GASYAMIDVVPVGWTALQTLREES
E--DAGLVLHAHRCMHSAYTRNP-----------R-HGISM-VVVAKLCRLIGLDQLHIG
TV-VGKM-----HG-------------EKHEVLTLRD-----ECVLDKVPADESQ--HVL
S---Q-----------------------------DWGG---------LKPM-----FPVA
SGGLAPTMIPDLYSIFG------K-DVIMQFGGGIHA-HPMG-TAAGATACRQALEASLE
GVN--------------LQE----YAKS--HKELEVALGKW-------------LK----
-----------------------K------------------------------------
*
>GCA_001717005.1~MAGS01000051.1_19
-----------------------------M------------------------------
----------------------------S-GPNPKS--DSKPDKYDIRIDDLFMAPPGSV
----DP--------EE-CITAKYYV--ESPM------GLKAAGIAIATEESIGTW----T
EIST---T--N-EWIQSKLPAKLYR---------------MEGDA---------------
-------------ES-----GIIYIAYPLALFDVE----TSGIANILSMVAGN-LFGLSA
-IKNVRLLDVGFPK-AVVDM-YPGPRIGIDGVRMIVG---TTKDR--RPHVGTIVKPKVG
LDPDQTAK-VCYEAA-----IGGVDFIKDDETLVNQAFC-PLESRVSKVMAALDRVKSET
GRQVLFAVNVT-ASP-ANMVRMAETAIDN-------GCNCLMLDMVILGFPTVEWFLKEH
---DFKVPIHMHRAMHAAFTRNP-----------R-HGIAM-LPLAKIARMLGCDQLHTG
SG-AGKM-----GG-------------GEGISLELQEIL------------------AFL
K---G-----------------------------SWYG---------KKPT-----LPVA
SGGIHPGFVPANFRAFG------K-DFVINAGGGIHG-HPLG-TRAGATAMRQAIDACML
GIG--------------IDE----YSKD--HKELAIAIQHW-------------GEKKLK
GD----------------------------------------------------------
*
>GCA_001717015.1~MAGV01000083.1_82
-----------------------------M------------------------------
----------------------------AHGTGGKG----------IYLDEIFYTTPESI
----DP--------EK-YIIAKYYV--ESEL------DLKASGIAIATEESIGTW----T
EITT---T--N-EWVKTRLPAKAFR---------------TEGSG---------------
-------------GT-----GFVWVAYPLDLFDLE----TSGIANILSMVAGN-LFGLSA
-LKNVRLVDIDFPG-EIVGA-YPGPRIGIEGVRRLVG---TEASP--RPHLGTIVKPKVG
LSPEQTAK-VCYEAA-----IGGVDFIKDDETLVNQKFC-PLQDRVVRVMEALDRVKSET
GRNVLFAVNVT-ADP-ENMVRHAETAIDN-------GANTLMLDIVILGLPTVEWFIKSH
---DFHVPIHMHRAMHAAFTRNP-----------K-HGISM-LVLAKIARLLGGDQLHVG
SG-AGKM-----GG-------------EESTKTELNHII------------------DFL
R---S-----------------------------EWHG---------KRRV-----FPVA
SGGIHPGFVPANYRVFG------N-DFVINAGGGIHG-HPRG-TRAGAAAMRQAIDACVK
GIP--------------LEA----YAKS--HEELRIALERW-------------GERRLS
ED----------------------------------------------------------
*
>GCA_001717025.1~MAGU01000047.1_24
-----------------------------M------------------------------
----------------------------NQEPNQKSQPDSASNRYDMKIDDIFESKPESV
----DP--------ET-CITAKYYL--ESPM------GLRNAGIAIATEESIGTW----T
EIST---T--N-DWVRSKLPAKLYK---------------MEGGA---------------
-------------DS-----GFVYIAYPLDLFDLE----TSGIANILSMVAGN-LFGLSA
-IKNVRLMDVGFPK-AVVDM-YSGPRIGIDGVRSLIG---TTKDR--RPHLGTIVKPKVG
LDPDQTAN-VCYEAA-----IGGVDFIKDDETLVNQRFC-PLESRVSKVMAALDRAESET
GREVAFAVNVT-ASP-ANMVRMAETAIDN-------GCNCLMLDIVILGFPTVEWFLKEN
---DFKVPIHMHRAMHAAFTRNP-----------R-HGIAM-LPLAKIARMLGGDQLHTG
SG-AGKM-----GG-------------DEAKMMELQEII------------------DFL
R---G-----------------------------SWFG---------KKPT-----FPVA
SGGIHPGFVPANFSVFG------K-DFVINAGGGIHG-HPLG-TRAGATAMRQAIDACMN
GIA--------------LSE----YSKD--HSELAIAIQHW-------------GERRLS
ED----------------------------------------------------------
*
>GCA_001717035.1~MAGT01000009.1_273
-----------------------------M------------------------------
----------------------------S-GPNPKS--DSKPDKYDIRIDDLFMAPPGSV
----DP--------EE-CITAKYYV--ESPM------GLKAAGIAIATEESIGTW----T
EIST---T--N-EWIQSKLPAKLYR---------------MEGDA---------------
-------------ES-----GIIYIAYPLALFDVE----TSGIANILSMVAGN-LFGLSA
-IKNVRLLDVGFPK-AVVDM-YPGPRIGIDGVRMIVG---TTKDR--RPHVGTIVKPKVG
LDPDQTAK-VCYEAA-----IGGVDFIKDDETLVNQAFC-PLESRVSKVMAALDRVKSET
GRQVLFAVNVT-ASP-ANMVRMAETAIDN-------GCNCLMLDMVILGFPTVEWFLKEH
---DFKVPIHMHRAMHAAFTRNP-----------R-HGIAM-LPLAKIARMLGCDQLHTG
SG-AGKM-----GG-------------GEGISLELQEIL------------------AFL
K---G-----------------------------SWYG---------KKPT-----LPVA
SGGIHPGFVPANFRAFG------K-DFVINAGGGIHG-HPLG-TRAGATAMRQAIDACML
GIG--------------IDE----YSKD--HKELAIAIQHW-------------GEKKLK
GD----------------------------------------------------------
*
>GCA_001723845.1~MCBE01000217.1_20
-----------------------------M------------------------------
-------------------------------------------------YDTYA------
----DP--------EE-HIIADYYV--ESTY------PLMKIGRMIAAEESTGSW----V
ISER---E--T-KELIEKYGAKVVE---------------TNE-----------------
-------------EK-----STVKIAYPIINLNPD-----DGVALLLSTAAGN-IFGMSA
-IKNIKLLDLKFPE-NYVKE-FKGPNFGIDGIRKLVG---TEKSG--RPHVGTIIKPDVG
LEPEEFAE-TCYEAA-----TGGCDFIKDDELLGSPVYC-TREERVAAVMEKLDIVKEET
GRNVLYACNIT-TRV-DKILDAADIVMDN-------GGNCVMLNFVTTGFSALRVLSE--
---NTKLPVHCHRDMHAAFTRNP-----------R-HGIEM-MVVSELVRLCGGDQLHTG
TA-AGKM-----SA-------------SEYGVLNYN---------------------KFL
T---Q-----------------------------EWFH---------FKTV-----FPVA
SGGVHPGVVENNIKILG------N-DIVLQAGGGIHG-HPRG-TRAGAVAMKQAVDAAMK
GIK--------------IEE----YAKS--HEELRLWVEKM-------------K-----
------------------------------------------------------------
*
>GCA_001723855.1~MCBC01000015.1_5
-----------------------------M------------------------------
-------------------------------------VKK------IEWYHEFIDENYIP
----KS---------D-DIKVLFYYEPADGV------TREDAIGRIASESSSGTW----T
TLAK---M--P-ALL-PKTKAYAYE---------------YT------------------
--------------G-----NYVKIAYPGIIF--E----EGSIPGLLASIGGN-IFGMKA
-VRNLRLMDATLPL-DFIKH-FKGAYYGRDAIKAIFK---K--TR--GPITSVVPKPKLG
YTAREHAEVVANSVW-----RGGMDCVKDDENLTDQKFN-KLGDRVKHLAKVRDKVMAET
GEVKDAFINVT-SPDLKELEKRVKLVHDH-------GFNYFMLDVVVSGFGEVGTACELA
H--DYKMAIHAHRAMHSMFTRNR-----------F-HGMTM-LFFAKLLKLLGVDQLHTG
TV-VGKL-----EG-------------PKKEIAAIKD-----TLIKKDVGGIKN---MRM
P---Q-----------------------------EWGK---------IKPI-----LPVA
SGGLHPGILPEVFDIYN------TTDIVLQLGGGTLG-HPDG-IESGARAVVQAIEAYKA
GIK--------------LDE----YSET--HKELRRALEKW-------------RYLK--
-------------------P---V------------------------------------
*
>GCA_001726015.1~MCNQ01000008.1_72
------------------------------------------------------------
--------------MS-------------------ST-IEELVQSLNPKQQGYVNLELPD
P---TN--------GE-YLLTVFRLVPGGEM------NMLQAAAEIAAESSTGTN----F
RVNT------E-TKFSKVMNALVYQ---------------MDL-----------------
-------------ER-----ELVWIAYPWRLFDRG-----GNVQNILTYIVGN-VLGMKE
-ISALKLLDVWFPP-SMLEQ-YDGPGFTVDDMRSYLG---V--YD--RPILGTIVKPKMG
LTSAEYAE-VCYDFW-----AGGGDFVKNDEPQANQDFC-PYDKMVKHVKEAMDKAVKET
GKKKVHSFNVS-APDFDTMIERCEMIRNA-GF--EPGSYAFLIDGITAGWMAIQTIRRR-
---YPDVFLHFHRAAHGAFTRPE-----------NPIGFSV-LVLSKFARLAGASGIHTG
TAGVGKM-----KG-------------TPEEDVVAAHGIQYLSSHG-----------HFF
E---QSWAKIMETDKDAI------------------------------------------
------------------------------------------------------------
------------------------------------------------------------
------------------------------------------------------------
*
>GCA_001742785.1~MCBF01000001.1_1258
-----------------------------M------------------------------
---------------------------------------------------SYTNTSYKP
----TK---------D-DLVCLFRIEPAKGL------SIKKVSESIAAESSIGTW----T
DIST---M--S-PEIRDTLQPHVFE---------------FFDATDNSPMPDINSQ----
-------------KP-----AKVKIAYPSALF--E----EGNMPCILSSIAGN-IFGMKD
-VARLRLLDISFPK-SLVKS-FRGPQFGIAGVRKITG---V--KD--RPLVGTIIKPKLG
LPSKEHAR-VAYEAW-----VGGLDIVKDDENLTSQKFN-PFKERIAKTLKMCDKAEAET
GETKIYMPNVT-AET-SEMLKRAELVKES-------GGRYVMVDIVTCGFSGLQSLREKT
Q--ELGLAVHAHRAMYAAFARDK-----------T-HGMTM-LALAKIMRLIGADQLHTG
TV-IGKM-----EG-------------DQKLVTSIRD-----EIVKDSVAENFET--DML
A---Q-----------------------------DWYG---------LKTV-----FPVS
SGGLHPGHVPELVRMLG------R-DLIIQAGGGVHG-HPGG-TTLGAKAMRQAVDAAMG
GVA--------------LGE----YAKT--HEELKKALGKW-------------------
-------------------P---L------------------------------------
*
>GCA_001766815.1~LYOS01000002.1_271
-----------------------------M------------------------------
-------------------------------------------------DEPYIAIGEKI
----DP--------EG-YILTTYRV--KTDL------EMKKAARAIAAEESTGTW----T
DIST---T--S-HEIIAELGAKVIE---------------ID------------------
--------------G-----DIVRIAYPLADFDPA----GGGIPQFLSVVAGN-LFGLED
-LKGVRLEDVRIPE-AFAKH-FPGPAFGIKGLRKLLD---R--PD--KPFIGTIVKPKIG
LPPRKFAD-YVYEAG-----MGGLTNSKDDETLVDQDFC-PLADRTSAVADALDRVFDEA
GNRMIHAINVS-SPH-DKIIEFAELAMAN-------GARQIMVDVLTCGFDAVRILREDP
---SINLPIHVHRTMHGALTRNP-----------D-HGIAM-TVIARLVRLCGGDALHIG
TFGVGKM-----HG-------------SDLEDKRSQ---------------------NAL
I---E-----------------------------PFGN---------FKAV-----VPVC
SGGIHPGLIPAIIAIGG------Y-DIQIQAGGGVSG-HPGG-VREGAKAICEAVDASVK
GVA--------------LEE----YAAD--HEALRLALEKW-------------GV----
------------------------------------------------------------
*
>GCA_001768965.1~MEMY01000024.1_9
-----------------------------M------------------------------
----------------------------------------------SEWYHEFVDRNYKP
----GP---------D-DLLCLFRLEPASGF------TIEDAAGRVASESSVGTW----T
ELTT---M--K-PRI-RKLMAKAYD---------------IQ------------------
--------------G-----NLVKVAYPPALF--E----PANMPQILSSVAGN-IFGMKA
-VQNVRLEDIRWPG-KLLRS-FQGPLLGTSGIRRIFR---E--KK--RPLTATVPKPKLG
LTAKEHAR-AGYEAW-----LGGIDLLKDDENLTSQPFN-KFKERVHECFRLRDKAEKET
GERKSYLINVT-AET-NEMLRRAKAVANA-------GGEYVMVDILTCGWAALQTLRKEC
E--RLKLAIHAHRAFHAAFTRNR-----------L-HGMSM-LAVSDVARLIGVDQLHIG
TV-IGKL-----ES-------------PQEEVLALRD-----NLQKRTVAVNS----STL
G---Q-----------------------------DWGR---------MKPV-----FPTC
SGGLHPGLVPELMKIVG------S-DVIIQAGGGVWG-HPDG-GEAGARALRQAIEVGMD
GGS--------------LQD----YARD--HGELQRAIETW-------------GVAT--
-------------------F---K------------------------------------
*
>GCA_001786415.1~MFWP01000012.1_32
-----------------------------M------------------------------
-----------------------------------------------TKKLNFINLKYKP
----KN-----------DLICLFKISPNK-I------SIEKAANTVALESSVGTW----T
KVAG--------QEYVEKLKAKVFS---------------IR------------------
--------------G-----NYIKIAYPEALF--E----KDNVPNILSSIAGN-IFGMKA
-VKAIRLEDVSFPK-SILKS-FKGPKYGIDGIRKMMK---I--KS--RPLVGTIIKPKLG
LNTEHHAE-SAYESW-----LGGCDLVKDDENLASQKFN-EFEKRLAKTLEMADKAESET
GEKKAYLVNIT-AET-KEMLKRAQLVEKQ-------GGKFMMVDILTAGWASVQTLKEA-
---NFKMAIHAHRAMHAAFDRNP-----------E-HGMDM-MVIADFARLIGVDTLHIG
TG-IGKL-----EG-------------NVKDIEELQE-----EIENKNIKETK----ERL
E---Q-----------------------------RWAN---------IKSV-----LGVS
SGGLHPRYVPFLIKHLG------K-DLVIQAGGGIHG-HPFG-TRAGAIAMRQAVDASLK
KIS--------------LKE----YART--HVELEEALRIW-------------KK----
------------------------------------------------------------
*
>GCA_001787285.1~MFWM01000010.1_17
-----------------------------M------------------------------
-----------------------------------------------TKKLNFINLKYKP
----KN-----------DLICLFKISPNK-I------SIEKAANTVALESSVGTW----T
KVAG--------QEYVEKLKAKVFS---------------IR------------------
--------------G-----NYIKIAYPEALF--E----KDNVPNILSSIAGN-IFGMKA
-VKAIRLEDVSFPK-SILKS-FKGPKYGIDGIRKMMK---I--KS--RPLVGTIIKPKLG
LNTEHHAE-SAYESW-----LGGCDLVKDDENLASQKFN-EFEKRLAKTLEMADKAESET
GEKKAYLVNIT-AET-KEMLKRAQLVEKQ-------GGKFMMVDILTAGWASVQTLKEA-
---NFKMAIHAHRAMHAAFDRNP-----------E-HGMDM-MVIADFARLIGVDTLHIG
TG-IGKL-----EG-------------NVKDIEELQE-----EIENKNIKETK----ERL
E---Q-----------------------------RWAN---------IKSV-----LGVS
SGGLHPRYVPFLIKHLG------K-DLVIQAGGGIHG-HPFG-TRAGAIAMRQAVDASLK
KIS--------------LKE----YART--HVELEEALRIW-------------KK----
------------------------------------------------------------
*
>GCA_001871475.1~MNVE01000010.1_17
-----------------------------M------------------------------
---------------------------------------------AYGGYSKYVDLRMRV
----EP--------EK-YLTAVFYVEPAKGK------SLVQAAEAVAAESSIGTW----V
KLST---M--Q-DRVLQKLQAKVFE---------------IN------------------
-------------RN-----GIIKIAYPLEIF--E----NGNAPQLLSDIAGN-IFGMKE
-VENIRLLDFEAPK-KYVQS-FPGPAFGVEGIRKIAG---TLKER--RPHIGTIVKPKVG
LTPKENAA-VAYEAW-----MGGCDFVKDDENLTSHSFS-PFEERVVRVLEAADKAEAET
GAKKMYAPNIT-ASA-DVMLKRAEFVKAQ-------GGNCIMVDVITAGFAGVQFIRGR-
---NLGMCIHAHRAMHAAFGRNK-----------R-HGIAM-KVIAKISRMCGTDQLHIG
GI-VGKM-----EG-------------DEKEVREISR-----EM-------------RKL
G---G-----------------------------CWRK---------MKPV-----FSVC
SGGLSPLSIPFLYKTLG------R-DIIIQAGGGVHG-HPDG-TRAGAIAMRQALDASMR
GVS--------------LKE----YAKG--HEELRKAVEKF-------------GK----
------------------------------------------------------------
*
>GCA_001871495.1~MNVG01000007.1_57
------------------------------------------------------------
--------------MH----LA-------------TGDARQFLKTLNDKQKAYVDFGLKN
P---RN--------GE-YMLTAFRLVPGRGL------NFLQAAAEIAAESSTGTN----F
KVQT------E-TAFSREMNALVYQ---------------ADS-----------------
-------------KR-----NLVWIAYPWRLFDRR-----GNVQNILTYLVGN-VLGMKE
-VDGLKLLDVWFPP-AMLEQ-YDGPSYTLDDMRKYLK---V--YN--RPILGTIVKPKMG
LTSAEYAE-VCYDFW-----VGGGDFVKNDEPQADQDFC-PYYKMVKHVKQAMDKAIKKT
GKKKVHSFNVS-AADCDTMITRCEMIRNA-GF--EPGSYAFLIDGIMAGWTAVQTLRRR-
---YPDVFIHFHRAGHGAFTRPE-----------NPFGFSV-LVLSKFARLAGASGIHTG
TAGVGKM-----KG-------------TPEEDVVAAHNILHFKDKG-----------HLF
E---QEWNLIPENDKNAIELVHLDLAHHVILEDDSWRG---------MKKC-----CPIV
SGGLNPLLLKPFIDMMG------NTDFITTMGAGCHA-HPEG-TKAGATALVQACDAQQK
RIP--------------LEK----YAKT--HKELATAIKFF-------------GKKKR-
-RP-------------------------E-------------------------------
*
>GCA_001871535.1~MNVF01000055.1_2
-----------------------------M------------------------------
VVLVKVSVGVNRRHINAGLNWLIYFTIIFFNWQFSIAIMA------SDWYNEFINRHYIK
----KK---------G-DLIALFRYRAAGGI------SSEAAIGRIASESSSGTW----T
TLTK---L--P-RLL-PKVKAYAYK---------------YD------------------
--------------S-----RTVEVAYPPIIF--E----NGSVPALMSAIGGN-IFGMKA
-LDSLRLQDAELPS-EFVNS-FKGPVYGKDAIKKIFK---K--KS--GPITSVVPKPKLG
YTAREHAEKVAYAIW-----KGGMDCVKDDENLTDQKFN-QFDERVKWVAKFRDKAEKET
GNVKDAFLNVT-SPDLRELERRIKLVHDN-------GFKYFMIDVVVSGFTAVQTACNIA
R--DYKMAIHGHRAMHAMFTRNE-----------S-HGMSM-LFLAKLMRLMGVDQLHIG
TV-VGKL-----TG-------------SQREIVATKE-----MILAGADGVGEISG-LRM
P---Q-----------------------------KWGK---------IKPM-----LPVA
SGGLHPGLLPEVFGIYG------TTDLVLQLGGGTQG-HPMG-IEAGARAAMQAIDAYKE
GIS--------------LSE----YAKK--HRELAAALKKW-------------NVMK--
-------------------P---I------------------------------------
*
>GCA_001872145.1~MNVW01000026.1_6
-----------------------------M------------------------------
--------------------------------HHHWEKEV------KKGYEDYVNLNYKP
----KK---------D-DLICEFYFEPNKE-------DYKRAAGAIAAESSIGTW----T
FLTT---T--K-PYM-LKLAANVFY---------------LKKRN---------------
-------------SG-----FIAKVAYPKELF--E----YNNMPNILSSVAGN-IFGMKE
-INNLRLNDIIFPK-CIVKA-YKGPKFGIDGVRKILN---V--YG--RPLLGTIVKPKLG
LNSRDHAQ-VCYDAW-----IGGCDIVKDDENLSSQSFN-KFKKRLIKTLKMKRKAEFET
GEKKIYMINIT-AET-NEMLKRMELAKKY-------GNEYVMIDVITVGWSALQTVRHKN
E--ELNLVLHGHRAMHAILTKNL-----------K-HGISM-KVLAKIYRIIGIDQLHIG
TG-IGKM-----FE-------------SLEEVKENV---------------------KAC
V---E-----------------------------NVYD---------LKQV-----FPVC
SGGLHPGHVPFLIKNLG------K-DIIIQMGGGIHG-HPVG-TVEGAKAARQSIDAAMK
NIP--------------LEK----YAKT--HIQLKEALQKY-------------RIHK--
-------------------REGKW------------------------------------
*
>GCA_001872315.1~MNVZ01000017.1_19
-----------------------------M------------------------------
-----------------------------------------------SQYLDFVDYNYKP
----SK---------K-DMVCLFRFEPRKGV------SVNEAIGRIAAESSNGTW----T
ELTT---L--K-PHI-RRIRARAFY---------------RR------------------
--------------G-----NLVKIAYPDELF--E----AGSMPQIYSAIAGN-IFGMKA
-INNLRLMDIDFPD-SIMKS-FRGPQFGIEGVRKFMK---V--KK--RPMTATVPKPKVG
MTTSEHAQ-VGYEAW-----TGGLDFLKDDENLTDQKFN-RFSARAKSCAKMRDKAEKET
GEKKDYFINVT-GET-KEMLKRAKLAANY-------DFRYVMCDIVTTGWAGLQSLRDAT
Q--DNKQAIHAHRAMHATFDRNQ-----------R-HGITM-LTLAKCARLIGVDNLHIG
TV-IGKL-----VG-------------TKDEVLSIEN-----EMEYQNVEEEFRK--GIL
Q---E-----------------------------NWRQ---------IKPV-----FPCS
SGGLHPGIVPEIIRMLG------R-DIVIQAGGGVHG-HPLG-TKGGSEALRQAIDAEVE
GEK--------------LEE----YAKRPGMQSLRIALEHF-------------GHEK--
-------------------P---V------------------------------------
*
>GCA_001872325.1~MNVY01000004.1_7
-----------------------------M------------------------------
-----------------------------------------------SQYLDFVDMKYKP
----KK---------D-DLICLFRIEP-NGL------SFNDAIGRVAAESSNGTW----T
TLST---L--K-PHI-RKIRGRAFY---------------RK------------------
--------------G-----NLVKIAYPSELF--E----LGNMAQVYSAIAGN-IFGMKA
-VDNLRLLDIDFPD-MMMKS-FRGPQFGIEGVRKFMK---V--KG--RPLTATVPKPKVG
MTTREHAK-VGYDAW-----MGGIDFLKDDENLTDQKFN-RFKARAKACAKMRDKAEKKT
GEIKDYFINVT-AES-KEMLKRAKIAKNY-------GFKYVMCDIVTAGWSGLQTLREHC
Q--DSKQAIHAHRAMHATFTRNP-----------K-HGISM-LTLAKSARLVGVDNIHIG
TV-IGKL-----VG-------------TKDEVLNLER-----EMEYHSMREDFKE--GIL
E---E-----------------------------DWKR---------IKSV-----FPCS
SGGLHPGILPEIMDMMG------K-NIMVQLGGGIHG-HPDG-TKSGAMATRQAIDAYIR
KVK--------------IKE----ATLI--YPELTRALNKW-------------GHEK--
-------------------P---V------------------------------------
*
>GCA_001896715.1~MPOY01000578.1_12
-----------------------------M------------------------------
---------------------------------------A------IDWYEEFVDTDHTP
----GP---------D-ELVALYYFEPAKGI------SREEAVGRIASESSTGTW----T
TLFT---M--P-PRM-RNLQAKAFD---------------IE------------------
--------------G-----NYVKIAYPLALW--E----EGNAPQLLSGIAGN-VFGMKA
-LERLRLIDASLPA-EYIRH-FKGPHFGIEGIRDMMK---V--RD--RPLTGAVPKPKVG
FTAEEHAA-VGYETW-----MGGFDFVKDDENLTSLAFN-RFDDRVRAMTKLRDKAEQET
GDVKSALINIT-ADT-ETMKERAKMLADY-------GWSYAMIDVVVTGTAAVATLRDYC
S--DLGLAIHAHRAMHAAFDRDE-----------K-HGITM-QFLAKIMRLVGVSQIHTG
TA-VGKL-----VG-------------TRAEATVLAD-----MLRETHMNAVDH---MAL
D---Q-----------------------------DWGG---------IKSA-----FPVS
SGGLHPGLVPDVLDIYG------S-ELVLLVSGGIHG-HPKG-TRAGAEATMQAIEAWQE
GET--------------LDE----KAKK--APELREALEKW-------------GYYK--
-------------------P---R------------------------------------
*
>GCA_001896725.1~MPPA01000033.1_32
------------------------------------------------------------
-------MLTIIISMS-------------------QK-TEALFKSLNPKQQAYVNLQLQD
P---YN--------GE-YLLGVFHLIPEGKL------NILQAAAEIAAESSTGTN----F
KVNT------E-TPFSRTMNALVYR---------------LDQ-----------------
-------------EQ-----GLVWIAYPWRLFDRG-----GNVQNILTYVVGN-ILGMKE
-IKALKLLDVWFPS-SMLEQ-YDGPSYTLDDMRKYLG---V--YD--RPILGTIVKPKMG
LTSAEYAE-VCYDFW-----VGGGDFVKNDEPQANQDFC-PYEKMVKHVKEAMDKAVKET
GREKVHSFNVS-AADFDTMIDRCETIVNA-GF--EPGSYAFLIDGITAGWMAVQTLRRR-
---YPDVFIHFHRAAHGAFTRPE-----------NPIGFSV-LVLSKFARLAGASGIHTG
TAGVGKM-----KG-------------TPEEDVVAAHGILYMRSKG-----------HFF
D---QTWTKIPENDKDALYLVSEDSAHHIVLEDDSWRG---------MKKC-----CPIV
SGGLNPIRLKPFIDVMG------NVNFITTMGSGVHA-HPGG-TKAGAQSLVQACDAYLK
KMD--------------ITE----YARD--HEELAQAIEHF-------------SRAQK-
-DA-------------------------M-------------------------------
*
>GCA_001940645.1~MDVS01000044.1_5
-----------------------------M------------------------------
-------------------------------------NDK------IEWYHEFIDKEYEP
----NK---------S-DLVVLYYFEPSKGI------SIEDVVGRLASESSVGTW----S
TLET---L--D-DNI-YSIRARSFW---------------YNE-----------------
--------------------NYVKIAYPLVLW--E----PSNIPQLLSGIAGN-IYGMKA
-VKNLRLIDASIPE-AFLKE-NPGPNMGTESISKILK---K--KE--GPLTATVPKPKIG
MTVEQHCK-VAEDAW-----SGGIDVIKDDENLTDQAFN-RFKLRVEKMSKIREKIESDT
GDVKEAFINVT-AET-DEMKNRIKILHEN-------GFRYFMIDVVTCGFSAVQTVRKLA
K--DYDMSIHAHRAMHAAFTKHY-----------T-HGISM-YFLAKLQRLIGVDNLHIG
TV-VGKL-----DS-------------PKQDVLDMID-----LLLNKSVKEREL---TIL
N---Q-----------------------------EWGN---------LKPT-----MPVA
SGGLHPGTLPEVMKIYN------TLDMAVQIGGGIHG-HPDG-THAGAKACIQAIEAYKS
GYA--------------LEE----YAKT--KPELKKALDRW-------------GIMT--
-------------------P---V------------------------------------
*
>GCA_001940655.1~MBAA01000130.1_4
-----------------------------M-------------------GNFVIWPEEVK
ENTVTTDLYKYFNLQR-------------PTPDLIPDAKV------RQKLHTYILSPEED
LNSIRT---------K-SIVIYLSISPVVKTPETLPQALYRAALEITAEETTGTWDPELS
TIAPGAMDVDT-ERNMQILQGRVIG---------------IYP-----------------
-------------RT-----GMVACALPIEGF--E----PGSLPQLASVVIGN-YTGMAS
QANTVRLEDIEIPN-SYADS-FPGPSLGPEGIWAKLG---V-TPN--TPLMGTIVKPKTG
LSAKDXXX-XADLAF-----RGGLDVVKDDENLTNQDYC-KFSTRATLVLDNLKKMEVET
GRKAVYVANVT-AGTMEDMLKXXXXXXXX-------XXXXLMIDLLAAGWTALQTLRKNF
P----DMIIHGHRAGHGAQTSVHDLSINGQTITIR-HGISM-KILALFARLGGVDQLHIG
AP-LGKM-----EA-------------SEKTVMENL---------------------EMI
L---R-----------------------------PMGH---------IKPC-----LAIC
SGGLSPDKFPNVVRLMALPRQKNNLTIVFQAGGGTHA-HPLG-TFGGAKAMIQVRQLILQ
GMP--------------LFE----GLNQ--YLELRLGYRRW-------------QRETYD
SWVKSLTKSTNIVIEQDRRPXXXXXXXXXXXXSSIPLVDALARDKTLRDDVLQLNPSLLM
*
>GCA_001940665.1~MDVT01000007.1_1186
-----------------------------M------------------------------
---------------------------------------------------SYVNLNLKV
----DS--------EK-YVIADYTL--ESDL------PLEVAAEKLAAEESTGTW----T
EIST---T--N-IKIVEELGAKVFY---------------IDK-----------------
-------------SK-----NFIRVAYPLDDFSWD----IGGIPQFLSVVAGN-FFGLEQ
-LKNARLLDIHLPE-SAIKL-FKGPKFGLHGVKKLMN---C--EN--MPSIGGTVKPKIG
LPARKYGE-LMYLFG-----LGGLTSGKDDETLVNQKFC-PLIDRVIAIREAIDRVKDET
GQSMLYSVNVT-TRA-DQILEVADEVISH-------GANQLLVDVIVAGFTAVQALAEDP
---SINVPIHCHRAMHAAFTRNP-----------K-HGISM-KVVAKICRLVGGDILHVG
TWGVGKM-----HG-------------EADETQQYA---------------------EAI
T---Q-----------------------------PMGH---------LKPM-----LPMA
SGGLHPGSVELLVKRAG------I-NIQIQAGGGIAG-HPDG-VLAGAKALRQAVDAAVQ
GIP--------------VEE----YAKT--HIELKKALDRW-------------GVVR--
------------------------------------------------------------
*
>GCA_001940725.1~MDVR01000020.1_24
-----------------------------M------------------------------
----------------------------------------------SYQDKEFFQLDFNA
----DP--------EE-NVIVTFDVHTSAD-------KMDRVYREIPAESSIGTW----Q
PVGA---M--T-DKILTQYSAKTFD---------------VVKIN-E-------------
-------------SF-----SKIKVAYPIDLF--E----PNNVPQMLSLFAGN-VFGMNT
-VPMLRVDSVEIPN-ELVNS-YPGPAFGPQGIYNIIG---I--NE--GPILGTIVKPKLG
SPPPVHAQ-TTYDSWRGANEEGGITWVKDDEPQTNQDFC-PFEDRISRVLEYADQIKSDQ
GRNVIYACNIT-GPI-NTMLKRAEYVVDH-------GGKCLMIDVITTGFSAVQHIREQ-
---DFGLPIHAHRAMHGAITKHQ-----------Q-HGIHM-EVLAKMFRLVGVDGIHTG
TI-FGKMGYGNLEE-------------DRDEVLRSNH--------------------ALL
N---N-----------------------------EFGN---------LKPV-----IPIA
SGGVGVKNIGKIINALK------P-HVVITAGGGVHG-HPDG-TRAGATSMVQAKEAALQ
GIL--------------EEEDLIKWSKENDKNELYKALIHQ-------------TDGY--
-------------------S---R------------------------------------
*
>GCA_001940755.1~MEHH01000114.1_9
-----------------------------M------------------------------
-------------------------------------------------KDKY-------
--------------KE-LLVARYYVEHVK--------SVEVAAEEICDEESVGTW----T
KLTT---IENTEIDIIPRLRAEILD---------------TKVIGDHDGY----------
-------------QS-----GEVLIGFKTETFDTE-----AGITSILSMLAGN-LFGLGA
-LRNIRWLDVEFPR-SIAEN-FPGPKFGVEGVRKILGTDKGEFPN--RPHIGTIVKPKMG
LTAKEWAQ-VAYEAA-----IGGVDFIKDDENLSNQPFC-PISDRTVAVLEKMDQVKEET
GRTVIHAVNVT-AKH-DVMWRRIEEAIDN-------GAKCLMIDVILTGFQELAQMAADP
---SVKLPIHVHRTMHAAFTRNQ-----------K-HGISM-LPVSKIIRMVGGDQLHIG
SYGQGKM-----DT-------------ELDLELQIK---------------------EAM
L---N-----------------------------PMYE---------FKRT-----FPVA
SGGLYPAKIPNLVKHGG------N-NLIIQAGGGIHG-HPDG-TRKGAMAMKQALDATLN
GIS--------------LEE----YAKE--HIELARALEKW-------------GN----
------------------------------------------------------------
*
>GCA_001940805.1~MSGU01000024.1_1
-----------------------------M------------------------------
------------------------------------------------------------
---------------D-DLIATYYFRPGDGV------TADFAAQAISEEQTTGTW----T
RLST---VNDH-TAYVHAYDGEVMD---------------IVSLGD--------------
-------------GG-----YVTRIRYPYEIF--E----PGNIPQYLSVVAGN-LFGLGK
-ISAVRLLDMDLPD-AFRAV-HPGPKFGIEGVRKIVG---TETSR--RPHVGTIIKPKVG
LNPKDTAA-VAYEAA-----VGGVDLIKDDETLTDQRFC-PLMDRLAAVMDALDKAEQET
GHRVLYALNVT-TGG-DKIVEVGERAVKA-------GANMLMVDVLTAGFSAVQALAADP
---AITVPIHVHRTMHGALTRNP-----------H-HGIAM-RPIAKLVRLCGGDQLHTG
TV-SGKM-----GG-------------SAAEVLGDN---------------------AIL
T---E-----------------------------PWGP---------VAPV-----FPVA
SGGLHPGKVHAELAALG------T-EIVLQAGGGIHG-HPDG-TRAGAAAMRQAVDAFLA
GVS--------------AEE----YAKT--HAELAKALAAW-------------GTV---
------------------------------------------------------------
*
>GCA_900025055.1~FIZL01000021.1_14
MTFTRSELFHYLKWKIFLSSHPLLHETDTM------------------------------
---------------------------------------A------IDWYEEFVDLDHTP
----GP---------D-ELVALYYFEPAPGI------SREEAVGRIASESSTGTW----T
TLFT---M--P-PRM-RDLQAKAFE---------------IE------------------
--------------G-----NYVKIAYPLALW--E----EGNASQLLSGIAGN-VFGMKA
-LKNLRLIDASLPA-GYLRH-FKGPHFGMEGIRDMMK---V--RG--RPLTGAVPKPKVG
FSAEEHAE-VGYETW-----MGGFDFVKDDENLTSLSFN-RFEDRVRAMTEMRDRAEQET
GDVKSALINIT-ADT-ETMKERAEMLADY-------GWNYAMIDVVVAGTAAVATLRDHC
S--DLGLAIHAHRAMHAAFDRNE-----------K-HGITM-QFLAKIMRLVGVAQIHTG
TA-VGKL-----VG-------------TRAEVTLLAD-----MLRRKHTAAVDH---MAL
D---Q-----------------------------DWGA---------IKSV-----FPVS
SGGLHPGLVPDVLDIYG------S-DLVLLVSGGIHG-HPKG-TRAGAEATMQAIEAWSE
GEA--------------LEE----KAKR--APELREALEKW-------------GYYK--
-------------------P---R------------------------------------
*
>GCA_900100385.1~FNFC01000006.1_119
-----------------------------M------------------------------
----------------------------------------------GITYEDFLDLEYDP
----LD---------D-DLVCEFYIEPADRM------DWEAAASRVASESSNGTW----A
ELQV------E-GSV-RDLSATAFS---------------IDE-----------------
-------------EA-----GHIEVAYPDALF--E----PGSMPQVLSCIAGN-IMGMKA
-VDRIRLLDCEWPV-TLVES-FPGPQYGSAVKSEILD---A--GD--RPATATVPKPKVG
LTTDQHAT-VGYEAW-----TGGVDLLKDDENLTDQSFN-PFEDRLTESLAQRDRAEDET
GETKSYLLNVT-APG-SEMLERVDMAAEH-------GCEFVMVDVVTTGWAAVQQVRERC
E--RHGLAIHAHRAMHAAFDRVP-----------D-HGVSM-RVIAQIARLCGVDHIHTG
TAGLGKL-----EN---------------EDTEGIN---------------------DWL
Q---G-----------------------------ECHG---------LTDV-----LPVA
SGGLHPGLLDQLLDELG------A-NIAVQAGGGIHG-HPDG-THAGAIAFRHAVDAAAQ
GHS--------------VED----AATD--CPELERALEKW-------------GTET--
-------------------P---R------------------------------------
*
>GCA_900100715.1~FNCA01000006.1_213
------------------------------------------------------------
--------------MS-------------------SI-REDLVKSLNSKQEAYVNMELPD
P---TN--------GE-YLLGVFHLKPGGKF------NILQAAAEVAAESSTGTN----F
KVNT------E-TSFSRVMNALVYQ---------------LDL-----------------
-------------DR-----ELVWIAYPWRLFDRG-----GNVQNILTYIVGN-ILGMKE
-VAALKLLDVWFPP-SMLEQ-YDGPSYTVDDMRKYLD---V--YD--RPILGTIVKPKMG
LTSAEYAE-VCYDFW-----VGGGDFVKNDEPQANQDFC-PYDKMVKHVKEAMDKAVRET
GHKKVHSFNVS-AADFDTMIERCEMIVNA-GF--EPGSYAFLIDGITAGWMAVQTLRRR-
---YPGVFIHFHRAAHGAFTRPE-----------NPLGFSV-LVLSKFARLAGASGIHTG
TAGVGKM-----QG-------------TPEEDVVAAHEIQYMSAEG-----------HFF
K---QSWSKIPETDKDAINIVNVDMAHHVVLEDDSWRG---------MKKC-----CPIV
SGGLNPVRLKPFIDVMG------NVDFITTMGSGVHA-HPGG-TQDGARALVQACDAYLQ
MID--------------IEE----YAKS--HKELAQAIEYF-------------TKASK-
-DA-------------------------M-------------------------------
*
>GCA_900102305.1~FNBK01000008.1_123
-----------------------------M------------------------------
---------------------------------------P------GINYEDFLDLDYEP
----RD---------S-ELVCTFAVEVASDM------DMADAAGRVASESSNGTW----A
ELQV------E-GSI-TDLSATACA---------------ID------------------
--------------G-----NRVTVAYPDALF--E----EGNMAQVLSCIAGN-ILGMKA
-VERIRLLDCEWPE-PLATS-FPGPQFGTGVREEIFD---A--GD--RPITATVPKPKIG
LSTGQHAQ-IGYEAW-----TGGLDLLKDDENLTDQAFN-PFADRLTESLAQRDRAEDET
GETKSYLVNVT-ADT-RRMLERVDMVAEH-------GGEYVMVDVVTCGWSAVQRVRERC
A--EHGLAIHAHRAMHAAFDRVP-----------D-HGVSM-RVIAQVTRLCGADQLHTG
TADLGKL-----EN---------------EDSAGIN---------------------EWL
Y---S-----------------------------DLHG---------LNDV-----LPVA
SGGLHPGLVPELIDRLG------S-NLCVQAGGGVHG-HPDG-THAGAKALRAAVDAAAA
GED--------------IGA----KAEA--VPELATAIEKW-------------GTET--
-------------------P---R------------------------------------
*
>GCA_900103505.1~FNIA01000003.1_120
-----------------------------M------------------------------
---------------------------------------T------GIEYDDFLDLDYEP
----TG---------T-DLVCEFSIAPASDM------SMEAAASRVASESANGTW----A
ALHV------DEAEL-TDLSAVACD---------------IRENAG--------------
-------------PG-----GNVTVAYPTDLF--E----DGSMAQILSCIAGN-IMGMKA
-VDSIRLEDCKWPE-TLVEG-FPGPQFGTAVAHEKLD---A--GD--RPVLATVPKPKVG
LSTDAHVD-IAEQAW-----RGGVDLLKDDENLTDQYFN-PFEDRVERSLSVARELTEET
GEKKDYLVNIT-AET-DEMVRRAEFVADQ-------GGGFIMVDVVTAGWSAVQTVRDVA
E--KHDLAIHAHRAMHAAFDRMD-----------H-HGVSM-RTLAQVARLCGVDHIHTG
TAGLGKL-----EN---------------EDTPGIN---------------------AWL
K---S-----------------------------DLYG---------TTDV-----LPVA
SGGLHPGVIDALIDALG------T-DIAIQAGGGIHG-HPDG-TEAGARALRQSVEASMQ
GVP--------------LRD----HADA-GNPELAAALDKW-------------GAET--
-------------------P---R------------------------------------
*
>GCA_900103715.1~FNHL01000001.1_1198
-----------------------------M------------------------------
---------------------------------------S------GITYEDFLDLSYTP
----TE---------T-DLVCTFRIAPADGM------SMEAAASRVASESSNGTW----A
ALHI------D-DTF-TDMGATTFA---------------ID------------------
--------------G-----DTIKVAYPAGLF--E----AGNMPQVLSCIAGN-IMGMKA
-VDTIRLEDCEWPE-AIVSG-YRGPQFGSGVRSEIFG---V--ED--RPILATVPKPKVG
LSTAKHAE-VGYEAW-----VGGVDLLKDDENLTDQPFN-PFSDRLTESLAMRDKAQDET
GEVKSYLVNVT-AET-NEMLERADEVASQ-------GNEYVMVDVVTCGWAAVQTLRERC
E--ELGLAIHAHRAMHAAFDRLP-----------D-HGVSM-RVLAQVSRLCGVDQLHTG
TAGLGKL-----AN---------------EDTVGIN---------------------EWL
R---S-----------------------------DLYG---------MTDV-----LPTA
SGGLHPGLVPALMDATG------T-NMCIQVGGGIHG-HPEG-TRAGAAAFRQAVDATVA
GVP--------------MDE----YAAD--HAELATALEKW-------------GTET--
-------------------P---R------------------------------------
*
>GCA_900107195.1~FNPB01000010.1_104
-----------------------------M------------------------------
---------------------------------------A------GITYEDFIDLSYDP
----AA---------A-DLVCTFRIEPAAGM------TVEEAASRVASESSNGTW----A
ALPT------G-EGF-TDMGATAFA---------------IGDDE------SGAADS---
-------------AG-----TEIKVAYPEGLF--E----PGSMPQILSCIAGN-IMGMKA
-VDSIRLADCEWPE-GLTTS-FPGPQFGSDVREEIFG---V--AD--RPILATVPKPKVG
LSTETHAE-VGYEAW-----TGGVDLLKDDENLTDQAFN-PFHDRLVESLAQRDRAAEET
GEPKSYLINVT-AGT-NEMLERVDQVASE-------GCEYVMVDVITTGWAAVQTVRERC
E--ELGLAIHAHRAMHAAFDRLS-----------H-HGVSM-RVLAQIARLVGVDQLHTG
TVGLGKL-----AN---------------EDTVGIN---------------------AWL
R---D-----------------------------DHYG---------LNDV-----LPVA
SGGLHPGLVPDLLDATG------T-NVCVQAGGGIHG-HPHG-THEGAKALRAAVDAYAA
GRS--------------LEA----KAEE--SPALATAIDEW-------------GTET--
-------------------P---R------------------------------------
*
>GCA_900108505.1~FNWU01000004.1_110
-----------------------------M------------------------------
---------------------------------------V------GITYEDFLDRSYEP
----TD---------D-DLVCRFYVEPAADM------DAEAAASRVASESSNGTW----A
ALQV------E-GSV-TDLSAIAFD---------------IEPAA-VGGDTPGTDRR---
-------------EG-----YGVGVAYPMALF--E----PGSMPQVLSCIAGN-ILGMKA
-VDRIRLRDCVWPE-PLATS-FPGPAFGSAVRDRIFD---A--GD--RPITATVPKPKVG
LSTDQHVE-VGYQAW-----TGGIDLLKDDENLTDQAFN-PFHDRLTESLDARDRAEEET
DERKSYLVNVT-APG-GEMLDRVDAVAEA-------GGEYVMVDVVTCGWASVQQVRERC
D--RHGLAIHAHRAMHAGFDRLP-----------D-HGVSM-RVIAQIARLCGVDQIHTG
TADLGKL-----AN---------------EDTVGIN---------------------EWL
G---S-----------------------------ELYG---------LSDV-----LPTA
SGGLHPGLVPELVDRLG------T-QLCIQAGGGIHG-HPDG-THEGAKALRAAVDAAAA
GED--------------IAA----AAER--EPALATAIEKW-------------GTET--
-------------------P---R------------------------------------
*
>GCA_900110215.1~FOCX01000023.1_13
-----------------------------M------------------------------
---------------------------------------P------GINYEDFLDLEYEP
----RD---------S-ELVCTFAVEPASDM------DMADAAGRVASESSNGTW----A
ELQV------E-GSI-TDLSATACA---------------ID------------------
--------------G-----NRVTVAYPDALF--E----DGNMAQVLSCIAGN-ILGMKA
-VERIRLLDCDWPE-PLATS-FPGPQFGTSVREDIFD---A--GD--RPITATVPKPKVG
LSTDQHAQ-IGYEAW-----TGGLDLLKDDENLTDQGFN-PFADRLTESLGQRDRAEDET
GEKKSYLVNVT-ADT-RRMLERVDMVAEH-------GGEYVMVDVVTCGWAAVQRVRERC
E--DHGLAIHAHRAMHAAFDRIP-----------D-HGVSM-RVLAQVTRLCGADQLHTG
TADLGKL-----EN---------------EDSAGIN---------------------EWL
Y---A-----------------------------DLHG---------LNDV-----LPVA
SGGLHPGLVPELIDRLG------K-NLCVQAGGGVHG-HPDG-THAGAKALRAAVDAAAA
GED--------------IED----KAED--VPELETAIEKW-------------GTET--
-------------------P---R------------------------------------
*
>GCA_900110215.1~FOCX01000058.1_5
------------------------------------------------------------
------------------------------------------------------------
----------------------MNIEPGDGY------TVEEAAGKIVQIVTLGSS----R
HFPF---E--D-PETRRKAAGKILS---------------VPDRT---------------
-------------DS-----GRIELAYPLDLGGV------QEGLSYIMTLLSY-PAEYNY
-TDSYLVEKVSLPT-KLRKN-LPGPNYGNDGLRAVLG---V--EG--RPVLGLLTKPRLG
VDLSVLCE-NCREAL-----IGGADFVVDDELIIDPATSLQFENRIEEMVRVRDEAAAEA
GEQKAYFANIS-ADV-DAAIEYAVLAEEA-------GVDGVVMNAFAMGFPALRKLVESE
---AFDLPIITTNVGVGILTRFGDPRNPA-----GTTGISE-QVIAKLSRYAGADGVHIG
IA-EGEW-----YE-------------VEASSRRA----------------------VPL
D---A-----------------------------QIGS---------IAPS-----TPVV
AGGLSVENVWRNIKILG------S-DMIMEAGRGILG-YPAGGPREGAEALRVLLERLSS
EM-------TQQEAEQIIAE----TADD--LPHIKKAFDHY-------------GAEMG-
------------------------------------------------------------
*
>GCA_900110465.1~FODV01000009.1_53
-----------------------------M------------------------------
---------------------------------------S------GISYEDFLDLSYTP
----TE---------T-DLVCTFRIDPAEEM------SMEAAASRVASESSNGTW----A
PLHI------D-DTF-TDMGATTFA---------------ID------------------
--------------G-----DTIQVAYPSGLF--E----PGNMPQVLSCIAGN-IMGMKA
-VDTIRLEDCEWPE-AIVEG-YPGPQFGSGVRREIFG---V--DD--RPILATVPKPKVG
LSTERHAE-VGYEAW-----IGGVDLLKDDENLTDQSFN-PYSDRLTESLAMRDEAEDET
GEKKSYLVNVT-AET-NEMLERVDEAASL-------GNEYVMVDVVTCGWAAVQTVRERC
E--ELGLAIHAHRAMHAAFDRLP-----------D-HGVSM-RVIAQVARLCGVDQLHTG
TVGLGKL-----AN---------------EDTVGIN---------------------EWL
R---S-----------------------------ELYG---------LNDV-----LPTA
SGGLHPGLVPQLMDAAG------D-NLCIQAGGGIHG-HPDG-TRAGAAALRQAVDSVTE
DVP--------------IEV----YAQG--HSELATALEKW-------------GTET--
-------------------P---R------------------------------------
*
>GCA_900110535.1~FOJA01000001.1_793
-----------------------------M------------------------------
---------------------------------------T------GIEYADFVDDGYEP
----RD---------T-DLVCQFVLDPGEGM------SMVDAAGRVASESSNGTW----A
ALNV------P-DRV-TELSATAFD---------------IG------------------
--------------D-----GEVTVAYPGDLF--E----AGNMPQILSCIAGN-IMGMKA
-VDSIRLVDCEWPE-ELATS-FPGPQYGSDVKTEILD---A--EG--RPATATVPKPKVG
LSTEQHAQ-VGYDAW-----VGGVDLLKDDENLTNQSFN-RFEDRVKQSFEMRDRAEDET
GDRKDYLVNIT-ADT-ETMLDRLELVAEQ-------GGGFVMVDVITCGWSAVQTVREHA
A--DHGLAIHAHRAMHAAFDRLD-----------H-HGVSM-RVLAQVARLTGVDHIHTG
TAGLGKL-----EN---------------EDTPGIN---------------------EWL
S---G-----------------------------DLYG---------LSDV-----LPVA
SGGLHPGTVAPLLDALG------Q-DIIVQVGGGIHG-HPDG-TEAGARALQQAIDAYQD
GVD--------------AAT----YAED--HPELATALEKW-------------GTGS--
-------------------P---R------------------------------------
*
>GCA_900111485.1~FOIC01000005.1_226
-----------------------------M------------------------------
---------------------------------------T------GIEYDDFLDLGYEP
----AA---------T-DLTCEFTIDPAADM------SMEAAASRVASESSNGTW----A
ALHV------DEDEL-TDLGAVACE---------------ID------------------
--------------G-----SEITVAYPAALF--E----AGSMPQILSCIAGN-ILGMKA
-VDSIRLEDCHWPE-SIVSG-FPGPQFGTSVAHEKLD---A--GE--RPVLATVPKPKVG
LSTEAHAD-IGEEAW-----LGGVDLLKDDENLTDQAFN-PFEDRLTESLAARDRAQEAT
GERKDYLVNVT-AET-TEMVERVDLVAEH-------GGGFVMVDVITAGWAAVQSVRDRC
E--EHGLAIHAHRAMHAAFDRLE-----------H-HGVSM-RVIAQIARLCGVDHIHTG
TAGLGKL-----AN---------------EDTPGIN---------------------EWL
T---G-----------------------------ECHG---------LNPV-----LPVA
SGGLHPGVVDQLLDTLG------T-DIIVQAGGGIHG-HPDG-THAGAKALRQSVDASMA
GES--------------LED----YADD--HPELATALEKW-------------GAET--
-------------------P---R------------------------------------
*
>GCA_900111645.1~FOHQ01000006.1_67
------------------------------------------------------------
--------------MS-------------------SI-HEDLVRSLDSKQAAYVNLELPD
P---TN--------GE-YLLGAFHLVPGGDL------NILQAAAEIAAESSTGTN----F
KVNT------E-TKFSKTMNALVYQ---------------LDL-----------------
-------------ER-----NLVWVAYPWRLFDRG-----GNVQNILTYIVGN-ILGMKE
-ISALKLLDVWFPP-AMLEQ-YDGPGFTVDDMRKYLD---V--YD--RPILGTIVKPKMG
LTSAEYAE-VCYDFW-----VGGGDFVKNDEPQANQDFC-PYDKMVMHVKEAMDKAVKET
GKKKVHSFNVS-AADFDTMIERCEMIVNA-GF--EPGSYAFLIDGITAGWMAVQTIRRR-
---YPNVFLHFHRAAHGAFTRPE-----------NPIGFSV-LVLSKFARLAGASGIHTG
TAGVGKM-----KG-------------TPEEDVVAAHGIQYLSSSG-----------HFF
E---QTWTKIMETDKDAIDLVHEDSAHHVILEDDSWRG---------MKKC-----CPIV
SGGLNPVRLKPFIDVMG------NVDFITTMGSGVHA-HPEG-TNAGAKALVQACDAYLK
DVD--------------IAE----YAKD--HKELAQAIEFF-------------QKT---
------------------------------------------------------------
*
>GCA_900112175.1~FOYT01000001.1_1407
-----------------------------M------------------------------
---------------------------------------A------GITYEDFLDLSYEP
----DE---------S-DLVCTFRIAPAEGM------DAEAAASRVASESSNGTW----A
ALPT------G-EGF-TDMGATAFA---------------IRGDD---------------
-------------DD-----AEVDVAYPAGLF--E----PGNMPQILSCIAGN-IMGMKA
-VDTIRLLDCEWPE-ATVEA-FAGPQFGSSVREEIFG---I-EGD--RPILATVPKPKVG
LSTERHAE-VGYEAW-----VGGVDLLKDDENLTDQSFN-PYHDRLVESLSFRDDAEDET
GETKSYLINVT-ADT-NTMLERVDLAAEE-------GCEYVMVDVITTGWGAVQTVRERC
E--DHGIAIHAHRAMHAAFDRLP-----------D-HGVSM-RVLAQIARLCGVDQLHTG
TAGLGKL-----AN---------------EDTVGIN---------------------DWL
R---S-----------------------------DLYG---------TTDV-----LPVA
SGGLHPGLVPDLLDATG------T-NVCVQAGGGIHG-HPDG-TRAGAAALRAAVDGYAA
GKS--------------LEA----AAED--SPELAAAVEEW-------------GTET--
-------------------P---R------------------------------------
*
>GCA_900114835.1~FOUJ01000001.1_787
------------------------------------------------------------
--------------MS-------------------SI-HEDLVKSLNSKQEAYVNMELPD
P---TN--------GE-YLLGVFHIVPGGKF------NVLQAAAEVAAESSTGTN----F
KVNT------E-TPFSRTMNALVYQ---------------LDL-----------------
-------------ER-----ELVWIAYPWRLFDRG-----GNVQNILTYIVGN-ILGMKE
-VAALKLLDVWFPP-SMLEQ-YDGPSFTVDDMRAYLN---V--YD--RPILGTIVKPKMG
LTSAEYAE-VCYDFW-----VGGGDFVKNDEPQANQDFC-PYDKMVLHVKEAMDKAVKET
GQKKVHSFNVS-AADFDTMIERCEMIVNA-GF--EPGSYAFLIDGITAGWMAVQTLRRR-
---YPNVFIHFHRAAHGAFTRPE-----------NPLGFSV-LVLSKFARLAGASGIHTG
TAGVGKM-----KG-------------TPKEDVVAAHEIQYMSAEG-----------HFF
R---QSWSKIPETDKDAIAIVNEDIAHHVVLEDDSWRG---------MKKC-----CPIV
SGGLNPVRLKPFIDVMG------NVDFITTMGSGVHA-HPEG-TQAGAKALVQACEAYLK
GVE--------------IEE----YAKD--HEELAQAIDFF-------------TKAAK-
-DA-------------------------M-------------------------------
*
>GCA_900115785.1~FOYS01000002.1_483
-----------------------------M------------------------------
---------------------------------------A------GITYEDFLDLSYEP
----DA---------S-DLVCTFRIAPAEGM------SAEAAASRVASESSNGTW----A
ALPT------G-ADF-TDMGATAFA---------------IDDADAAGE-----------
--------------------SDVGVAYPAGLF--E----PGNMAQVLSCIAGN-IMGMKA
-VDSIRLEDCEWPE-ELVTS-FAGPQFGSRVRDEIFG---L-EAD--RPILATVPKPKVG
LSTKRHAE-VGYEAW-----VGGVDLLKDDENLTDQSFN-PYHDRLVESLALRDDAEDET
GETKSYLINVT-ADT-NTMLERVDLAAEE-------GCEYVMVDVITTGWAAVQTVRDRC
E--DHGIAIHAHRAMHAAFDRLP-----------H-HGVSM-RVLAQVLRLCGVDQLHTG
TAGLGKL-----AN---------------EDTVGIN---------------------EWM
R---S-----------------------------DLYG---------LTDV-----LPVA
SGGLHPGLVHDLLDATG------T-NVCVQAGGGIHG-HPDG-TRAGAAALRAAVDGYAA
GKS--------------LEE----SAEA--SPELAVAVEKW-------------GTET--
-------------------P---R------------------------------------
*
>GCF_000007305.1~NC_003413.1_1179
-----------------------------M------------------------------
--------------------------------------K-------VEWYLDFVDLDYTP
----GR---------D-ELIVEYYFEP-NGV------SPEEAAGRIASESSIGTW----T
TLWK---M--P-EMA-KRSMAKVFY---------------LEKSG---------------
-------------EG-----YIAKIAYPLTLF--E----EGSIVQLLSAIAGN-IFGMKA
-LKNLRLLDFHPPY-EYLRH-FKGPQYGVKGIREFMG---V--KE--RPLTATVPKPKMG
WSVDEYAE-IAYELW-----SGGIDLLKDDENFTSFPFN-RFEERVKKLYRIRDIVEAET
EERKEYLINIT-GSV-DVMEKRAELVANE-------GGQYVMIDIIVTGWSALQYMREVT
E--DLGLAIHAHRAMHAAFTRNP-----------K-HGITM-YAIAKLARMIGVDQIHTG
TA-VGKM-----AG-------------DYEEVKRIN---------------------DFL
L---S-----------------------------KWEH---------IREV-----FPVA
SGGLHPGLMPELIRLFG------K-DLVIQAGGGVMG-HPDG-PRAGAKALRDAIDAALE
GVD--------------LEE----KAKS--SPELKKALDKW-------------GYLK--
-------------------P---K------------------------------------
*
>GCF_000007345.1~NC_003552.1_4780
-----------------------------M------------------------------
-------------------------------------------------RRDYVDPGYSP
----KD---------T-DLICEFHIEPAAGI------SFEEASTHMAGESSIDSW----T
EIST---L--S-PELAARLKPHVFY---------------LDA-----------------
-------------DT-----QTVRVAYSEDLF--E----LGSVPQVLSAVAGN-IFSMKI
-VDNLRLQDITFPK-SMLRE-FEGPNFGLPGVRDIVG---V--KD--RPLVGTIVKPKVG
LTSEMHAE-VAYNAF-----AGGCDLVKDDENLTDQKFN-GFEKRAELTLKIAEKAEAET
GERKMYLCNIT-APTCEEMIRRLHVLKDL-------GASYAMIDIVPTGWTALQTLREAA
A--DEGLALHAHRCMHSAFTRNP-----------R-HGVSM-LLVAKLCRLIGLDQLHIG
TV-VGKM-----HG-------------DKDEVLSIRD-----ECVLDTVPADPEQ--HVL
A---Q-----------------------------DWGG---------LKPM-----FPVA
SGGLAPTMIPDLYSIFG------K-EVIMQFGGGIHA-HPMG-TAAGAAACRQALEASLE
GIS--------------LQD----YAKD--HKELEAALGKW-------------LE----
-----------------------K------------------------------------
*
>GCF_000008665.1~NC_000917.1_1690
-----------------------------M------------------------------
-----------------------------------AE---------FEIYREYVDKSYEP
----Q---------KD-DIVAVFRITPAEGF------TIEDAAGAVAAESSTGTW----T
SLHP---WYDE-ERV-KGLSAKAYD---------------FVDLGD--------------
-------------GS-----SIVRIAYPSELF--E----PHNMPGLLASIAGN-VFGMKR
-VKGLRLEDLQLPK-SFLKD-FKGPSKGKEGVKKIFG---V--AD--RPIVGTVPKPKVG
YSAEEVEK-LAYELL-----SGGMDYIKDDENLTSPAYC-RFEERAERIMKVIEKVEAET
GEKKSWFANIT-ADV-REMERRLKLVAEL-------GNPHVMVDVVITGWGALEYIRDLA
E--DYDLAIHGHRAMHAAFTRNA-----------K-HGISM-FVLAKLYRIIGIDQLHIG
TAGAGKL-----EG-------------QKWDTVQNAR-----IFSEVEYTPDEGDA-FHL
S---Q-----------------------------NFHH---------IKPA-----MPVS
SGGLHPGNLEPVIDALG------K-EIVIQVGGGVLG-HPMG-AKAGAKAVRQALDAIIS
AIP--------------LEE----HAKQ--HPELQAALEKW-------------GRVT--
-------------------P---I------------------------------------
*
>GCF_000009965.1~NC_006624.1_2298
-----------------------------M------------------------------
-----------------------------------VEKF-------DTIYDYYVDKGYEP
----SK--------KR-DIIAVFRVTPAEGY------TIEQAAGAVAAESSTGTW----T
TLYP---WYEQ-ERW-ADLSAKAYD---------------FHDMGD--------------
-------------GS-----WIVRIAYPFHAF--E----EANLPGLLASIAGN-IFGMKR
-VKGLRLEDLYFPE-KLIRE-FDGPAFGIEGVRKMLE---I--KD--RPIYGVVPKPKVG
YSPEEFEK-LAYDLL-----SNGADYMKDDENLTSPWYN-RFEERAEIMAKIIDKVENET
GEKKTWFANIT-ADL-LEMEQRLEVLADL-------GLKHAMVDVVITGWGALRYIRDLA
A--DYGLAIHGHRAMHAAFTRNP-----------Y-HGISM-FVLAKLYRLIGIDQLHVG
TAGAGKL-----EG-------------GKWDVIQNAR-----ILRESHYKPDENDV-FHL
E---Q-----------------------------KFYS---------IKAA-----FPTS
SGGLHPGNIQPVIEALG------T-DIVLQLGGGTLG-HPDG-PAAGARAVRQAIDAIMQ
GIP--------------LDE----YAKT--HKELARALEKW-------------GHVT--
-------------------P---V------------------------------------
*
>GCF_000011105.1~NC_000961.1_885
-------------------------MVLRM------------------------------
--------------------------------------K-------VEWYLDFVDLNYEP
----GR---------D-ELIVEYYFEP-NGV------SPEEAAGRIASESSIGTW----T
TLWK---L--P-EMA-KRSMAKVFY---------------LEKHG---------------
-------------EG-----YIAKIAYPLTLF--E----EGSLVQLFSAVAGN-VFGMKA
-LKNLRLLDFHPPY-EYLRH-FKGPQFGVQGIREFMG---V--KD--RPLTATVPKPKMG
WSVEEYAE-IAYELW-----SGGIDLLKDDENFTSFPFN-RFEERVRKLYRVRDRVEAET
GETKEYLINIT-GPV-NIMEKRAEMVANE-------GGQYVMIDIVVAGWSALQYMREVT
E--DLGLAIHAHRAMHAAFTRNP-----------R-HGITM-LALAKAARMIGVDQIHTG
TA-VGKM-----AG-------------NYEEIKRIN---------------------DFL
L---S-----------------------------KWEH---------IRPV-----FPVA
SGGLHPGLMPELIRLFG------K-DLVIQAGGGVMG-HPDG-PRAGAKALRDAIDAAIE
GVD--------------LDE----KAKS--SPELKKSLREV-------------GLSK--
-------------------A---KVGVQH-------------------------------
*
>GCF_000013445.1~NC_007796.1_2453
-----------------------------M------------------------------
------------------------------------------------------------
---------------T-DVIATYYFRPREGV------TPEWAAQAIAEEQTTGTW----T
DIST------R-QNYVHYLDGVVDE---------------IHPSG---------------
-------------GG-----YTCTIRYPSEIF--E----PGNIPQYLSVLAGN-LFGLSR
-IAAVRLVDVEFSR-DIV-P-FKGPKFGIEGVRKLAG---T--VD--RPHVGTIIKPKVG
LNPKDTAA-VAYEAA-----IGGVDLIKDDETLTDQAFC-PLGERLPLIMEQLDRVKSET
GRNVLYAVNIS-SAG-DKIVQRAREAARM-------GANMLMIDVIVCGFDAVRAVAEEP
---GINLPIHVHRTMHAAITRNP-----------E-HGIAM-RPICRLVRMLGGDQLHTG
TV-SGKM-----EH-------------DVTELRGDN---------------------LAL
T---E-----------------------------PFFD---------LKPT-----FPVA
SGGLHPGGVHKEVSMLG------R-DIILQAGGGIHG-HPDG-TRVGATAMRQAVDAAVA
GIS--------------PAT----YAED--HPELKRALDKW-------------GIA---
------------------------------------------------------------
*
>GCF_000013725.1~NC_007955.1_2487
------------------------------------------------------------
--------------MS-------------------LI-YEDLVKSLDSKQQAYVDLKLPD
P---TN--------GE-FLLAVFHMIPGGDL------NVLQAAAEIAAESSTGTN----I
KVST------E-TAFSRTMNARVYQ---------------LDL-----------------
-------------ER-----ELVWIAYPWRLFDRG-----GNVQNILTYIIGN-ILGMKE
-IQALKLMDIWFPP-SMLEQ-YDGPSYTVDDMRKYLD---V--YD--RPILGTIVKPKMG
LTSAEYAE-VCYDFW-----VGGGDFVKNDEPQANQDFC-PYEKMVAHVKEAMDKAVKET
GQKKVHSFNVS-AADFDTMIERCEMITNA-GF--EPGSYAFLIDGITAGWMAVQTLRRR-
---YPDVFLHFHRAAHGAFTRQE-----------NPIGFSV-LVLSKFARLAGASGIHTG
TAGIGKM-----KG-------------TPAEDVVAAHSIQYLKSPG-----------HFF
E---QTWSKIMDTDKDVINLVNEDLAHHVILEDDSWRA---------MKKC-----CPIV
SGGLNPVKLKPFIDVME------NVDFITTMGSGVHS-HPGG-TQSGAKALVQACDAYLQ
GMD--------------IEE----YAKD--HKELAEAIEFY-------------LNR---
------------------------------------------------------------
*
>GCF_000015145.1~NC_008818.1_530
-----------------------------M------------------------------
-----------------------------------HEHF-------DSIYLEFVDESYKP
----GK---------D-EVIAVFRVTPAQGI------SIKDAAGRIAAESSVGTW----T
TLSV-----KP-SWF-EKLKAKAYR---------------FHDLGD--------------
-------------GS-----WLVWVAYPVELF--E----EGSIPNFASSILGN-IFGMKA
-IAGLRVEDVYFPP-SYLET-FPGPNKGIQGVREILG---I--KD--RPILATVPKPKLG
YTPEEYGR-VAYEIL-----IGGIDLVKDDENFASQPFC-RFEARLKEVMKAIDRAEKET
GERKGYLANVT-API-REMEKRIKLVADY-------GNKFIMIDFLTAGWAALQHARELA
E--EYDLAIHGHRAFHAAFTRNP-----------K-HGVSM-FLVAKLARMAGVDHVHVG
TPGVGKM-----DA-------------KTREVLEHTR-----IVREQYYRPKEGDL-FHL
E---Q-----------------------------PWSN---------IKPV-----FPVA
SGGLHPGTLPEVIRVMG------K-DIIMQVGGGVLG-HPDG-PEAGARAVRQAVEAAMK
GIS--------------LDE----YARE--HRELARALEKW-------------GYVR--
-------------------P---V------------------------------------
*
>GCF_000015225.1~NC_008698.1_1248
-----------------------------M------------------------------
-----------------------------------PEE--------FEPYGEFVVKSYLP
----DP--------DK-DVIVTFRVTPSEGF------TIEDAAGGVAAESSVGTW----T
TLYQ---WYDK-SRI-DRLKGKAYY---------------MESLGD--------------
-------------GS-----YILRVAYPVELF--E----EGNMPAFLASVAGN-IFGMRR
-VRSLRVEDIYLPE-AFLKH-FKGPSQGVEGVRGKLK---I--WG--RPIIGTVPKPKVG
YSPEEVEK-LAYEIL-----VGGMDFVKDDENLAGPSYC-RFEERAKAIMKAIDRAEKET
GERKAWLANIT-ADV-REMERRLKLVAEL-------GNTHVMVDVVIAGWSSLTYVRDLA
A--DYKLAIHGHRAFHAAFTRNP-----------Y-HGVSM-FTLAKLYRIIGVDQLHVG
TPEVGKL-----EA-------------KAVDVIRMAR-----LLREQTYKPDIEDG-LHM
Q---Q-----------------------------PFPG---------IKPA-----FPVS
SGGLHPGTLPAVIKAMG------V-DTVIQVGGGVVG-HPDG-PRAGAAAARQAVEAYLE
GVP--------------LQE----YAKT--HRELARALEKW-------------GQVI--
-------------------P---V------------------------------------
*
>GCF_000015765.1~NC_008942.1_569
-----------------------------M------------------------------
------------------------------------------------------------
---------------N-DLIATYYFKPKSGV------TPEFAAQAISEEQTTGTW----T
DIST---VNEK-TAYVHAFDGEVLE---------------IVPSG---------------
-------------EG-----FETKLRYPYEIF--E----PGNIPQYLSVIAGN-LFGLGK
-LEAVRLLDIDIPK-GL--D-GTGPKFGIEGVRKLTG---TETTR--RPHVGTIIKPKVG
LTPKDTAA-VAYQAA-----IGGVDLIKDDETLTDQKFC-PRMERLEMVMEALDKAKDET
GRQVLYALNVT-TGG-DRILEAASNAVRM-------GANMIMVDVLTAGFSAVQCLASDP
---SITVPIHVHRTMHGALTRNP-----------V-HGIAM-RPIAKLVRVCGGDQLHTG
TV-SGKM-----GG-------------KAAEILGDN---------------------AAL
T---R-----------------------------PAGD---------LLPV-----FPVA
SGGLHPGKVHAEITTLG------N-EIVLQAGGGIHG-HPDG-TAAGARAMRQAVDAALL
GVS--------------AEE----YAKT--HAELRKALEKW-------------GSA---
------------------------------------------------------------
*
>GCF_000015825.1~NC_009051.1_1316
-----------------------------M------------------------------
---------------------------------------A------IDWYEEFVDLNHTP
----GP---------D-ELVALYYFEPAAGI------SKEEAVGRIASESSTGTW----T
TLFT---L--P-PRM-RDLQAKAFE---------------IE------------------
--------------G-----NYVKIAYPLALW--E----EGNAAQLLSGIAGN-VFGMKA
-LDRLRLIDASLPA-EYLRH-FKGPHFGMEGIRDMMK---I--RG--RPLTGAVPKPKVG
FTAEEHAE-VGYETW-----MGGFDFVKDDENLTSQSFN-RFDDRVRAMAKMRDRAEQET
GDVKSAFINIT-ADT-ETMEKRAKMLADY-------GWNYAMIDVVVAGTAAVATLRDYC
S--DLGLAIHAHRAMHAAFDRDE-----------K-HGITM-QFLAKMMRLVGVAQIHTG
TA-VGKL-----VG-------------TRAEATVLAD-----MLREKHTNAVDH---MAL
D---Q-----------------------------DWGN---------IKSA-----FPVS
SGGLHPGLVPDVLDIYG------S-ELVLLVSGGIHG-HPKG-TRAGAEAAMQAIEAWKE
GET--------------LEE----KAKK--APALSEALEKW-------------GRYK--
-------------------P---K------------------------------------
*
>GCF_000015945.1~NC_009033.1_1091
-----------------------------M------------------------------
-----------------------------------PHK--------FEPYHSYIDKNYVP
----DL--------EN-DIIAVFRIKPAKGF------TIEDAAGGVAAESSTGTW----T
TLYP---WYNT-ERV-RKLSGKAYY---------------FKDLGD--------------
-------------GS-----WIVRIAYPVELF--E----EANMPGLLASIAGN-VFGMKR
-VEGLRLEDIYLPK-KFLQY-FKGPSKGVEGVKKIFR---V--TD--RPIVGTVPKPKVG
YSPEEVEK-LAYELL-----VGGMDYIKDDENLTSPSFC-RFSERAKHIMRAIDRAEKET
GERKVWFANIT-SDI-REMEKRLKLVADY-------DNPYVMVDVVVTGWSTLTYIRDLA
E--EYGLAIHAHRAMHAAFTRNP-----------Y-HGISM-YVLAKLYRIIGVDQLHIG
TAGVGKL-----EG-------------GKIDVIRYAR-----ILREKHFKPDPDDV-FHI
E---Q-----------------------------EMYH---------IKPA-----MPVS
SGGLHPGNLPGVIDALG------T-ELVLQIGGGVLG-HPDG-PRAGAMAVRQSLEAILK
GIP--------------LDE----YAKT--HRELARALEKW-------------GFAK--
-------------------P---I------------------------------------
*
>GCF_000017625.1~NC_009712.1_1136
-----------------------------M------------------------------
---------------------------------------A------IDWYNEFVDPNYKP
----AN---------D-DLVCLFYFEPAAGI------TDKEAAGRIASESSTGTW----T
TLAT---L--P-PRM-KKLEAKAFE---------------FD------------------
--------------G-----HYVKVAYPLALW--E----EGNAVQLLSGIAGN-IFGMKA
-LKNLRLIDATLPS-AYTRE-FKGPHFGMDGIRKMMG---I--RG--RPLTGAVPKPKIG
FSAKEHAE-IGYETW-----MGGFDFVKDDENLTSTSFN-RFDDRVKYMTKLRDKAEKET
GEKKSAFLNIS-ADV-ETMKKRADLLVEY-------GWNYAMIDVVVAGTASVMTMRDYC
S--DLGLAIHAHRAFHSAFDRNK-----------K-HGMTM-YFLAKLMRLIGVSQIHTG
TA-VGKL-----TG-------------TKTESILLAD-----LLRKQKIQEVSH---QCL
A---Q-----------------------------DWGT---------IKTA-----FPVS
SGGLHPGLVPDVLDIYG------T-DLVLLVSGGIHG-HPKG-TRAGAKATMQAIEAWQE
GIT--------------LDE----KAKK--AKELKEALAKW-------------GYYK--
-------------------P---K------------------------------------
*
>GCF_000018365.1~NC_011529.1_1246
-----------------------------M------------------------------
-----------------------------------VEKF-------DKIYDYYVDKSYEP
----NK--------KR-DIIAVFRITPAEGY------TIEQVAGGVAAESSTGTW----T
TLYN---WYEE-ERW-ADLSAKAYD---------------FIDMGD--------------
-------------GS-----WIVKIAYPFHAF--E----EANLPGLLASIAGN-VFGMRR
-AKGLRLEDMYFPE-KLIRE-FSGPAFGIEGVRKMLE---I--KD--RPIYGVVPKPKVG
YSPEEFEK-LSYELL-----LNGADYMKDDENLTSPWYN-RFEERAETIAKIIEKVESET
GEKKTWFANIT-ADV-REMERRLEILADL-------GLKHAMVDVVITGWGALEYIRDLA
A--DYGLAIHGHRAMHATFTRNP-----------Y-HGISM-FVLAKLYRLIGIDQLHVG
TAGAGKL-----EG-------------GKWDVIQNAR-----ILREEHYKPDENDV-FHL
E---Q-----------------------------KFYS---------IKPA-----FPTS
SGGLHPGNLPIVIDALG------T-DIVLQLGGGTLG-HPDG-PAAGARAVRQAIDALVQ
GIP--------------LDE----YAKT--HKELARALEKW-------------GHVT--
-------------------P---I------------------------------------
*
>GCF_000020905.1~NC_011766.1_1109
-----------------------------M------------------------------
-----------------------------------SGKFE------FETYHEYIDKNYTP
----DP--------SN-DVIAVYRVKPAQGF------TIEDAAGGVAAESSTGTW----T
SLYN---WYDV-GRV-RRLSGKAYY---------------FKDLDD--------------
-------------GS-----WIVKIAYPVELF--E----EGNIPGLLASIAGN-IFGMKR
-VEGLRLEDIYLPK-KFLES-FKGPSKGLNGVREIFG---V--KD--RPIVGTVPKPKEG
YSPEEVEK-LALELL-----SGGLDYIKDDENLTSPSFC-RFEARAKAIMKVIDKVEKET
GERKVWFANIT-SDI-REMEKRLRLVADY-------GNPYIMVDVVITGWSALTYIRDLA
E--EYGLAIHGHRAMHAAFTRNP-----------Y-HGISM-YVLAKLYRIIGIDQLHIG
TAGAGKL-----EG-------------GKLDVIRYAK-----ILREIHFKPDPDDM-YHL
E---Q-----------------------------PMHH---------IKPA-----MPVS
SGGLHPGNLPPVIEALG------T-NLVLQIGGGVIG-HPDG-PRAGALAVRQALEAIMN
NIP--------------LDE----YAKT--HRELARALEKW-------------GFAK--
-------------------P---I------------------------------------
*
>GCF_000021965.1~NC_011832.1_257
-----------------------------M------------------------------
------------------------------------------------------------
---------------S-DVTAIYYFRPRADT------SPEQAAQAICEEETTGTW----T
DIST------T-TEYVRRLDGAVES---------------VEPKG---------------
-------------QG-----YLTKITYPAEIF--E----PGNVPQYLSVVAGN-LFGLGR
-VEAVRLLDVEFPR-ELV-T-FSGPKFGIDGVRRLVG---S--QN--RPHVGTIIKPKVG
LNPTDTAE-VAYQAA-----IGGVDLIKDDETLTDQQFC-PLFERLPAVMARLDQAKTET
GRNVLYAVNVT-TRA-DKILERAEHALEL-------GANMLMVDVISAGFSAVQALAEDP
---SIKVPIHVHRTMHAAMTRNP-----------E-HGIAM-RTFAKLVRMLGGDQLHTG
SV-SGKM-----SH-------------DAEELLGDN---------------------RAL
T---D-----------------------------QCYG---------LKST-----FPVS
SGGLHPGKVQTELRVLG------T-DLILQAGGGIHG-HPDG-TAAGARAMRQAVDAFME
GIP--------------TVE----YAKD--HYELDRALKKW-------------GTS---
------------------------------------------------------------
*
>GCF_000022365.1~NC_012804.1_1768
-----------------------------M------------------------------
-----------------------------------VEKF-------DKIYDYYVDKDYEP
----NK--------KR-DIIAVFRVTPAEGY------TIEQAAGAVAAESSTGTW----T
TLYP---WYEQ-ERW-ADLSAKAYD---------------FIDMGD--------------
-------------GS-----WIVKIAYPFHAF--E----EWNLPGLLASIAGN-VFGMKR
-VKGLRLEDLYFPE-IVLRN-FSGPAFGIEGVRKMLE---I--YD--RPLYGVVPKPKVG
YSPEEFEK-LAYELL-----SNGADYIKDDENLTSPWYN-RFDERAEIVTRVIDKVENET
GEKKTWFANIT-ADI-REMERRLEVLADL-------GLKHAMVDVVITGWGALEYIRDLA
A--DYGLAIHGHRAMHAAFTRNK-----------Y-HGISM-FVLAKLYRIIGIDQLHVG
TAGAGKL-----EG-------------GKWDVIQNAR-----ILREETYKPDENDV-FHL
E---Q-----------------------------KFYG---------MKAA-----FPTS
SGGLHPGNIEPVIEALG------K-DIVLQLGGGTLG-HPDG-PGAGARAVRQAIDAIMQ
GIP--------------LDE----YAKT--HKELARALEKW-------------GHVT--
-------------------P---V------------------------------------
*
>GCF_000022545.1~NC_012883.1_1567
-----------------------------M------------------------------
-----------------------------------PEKF-------DKIYDYYVDKNYEP
----NF--------KR-DIVAVFRITPTDGY------TIEQAAGAVAAESSTGTW----T
TLYP---WYEE-ERW-SDLSAKAYY---------------FHDMGD--------------
-------------GS-----WIVRVAYPAHAF--E----EWNLPGLLASIAGN-VFGMKR
-VKGLRLEDLYLPE-IVLRD-FSGPNKGIKGVRETLE---I--KD--RPIYGVVPKPKVG
YSPEELEK-LSYELL-----SAGADYIKDDENLTGPWYN-RFEERADVMARVIDRVEAET
GEKKTWFANIT-ADI-REMENRLEILAEY-------GLPHAMVDVVIVGWASLEYIRDLA
E--DYDIALHAHRAMHATFTRNH-----------Y-HGISM-FVLAKLYRIIGLDQLHVG
TAGAGKL-----EG-------------EKWDVIQNAR-----ILREEHYKPDKNDV-FHL
D---Q-----------------------------KFYH---------IKPA-----FPTS
SGGLHPGNLPQVINALG------S-DIVLQLGGGTLG-HPDG-PAAGAKAVRQALDAIMQ
GIS--------------LDE----YAKT--HKELARALEKW-------------GHVT--
-------------------P---V------------------------------------
*
>GCF_000023965.1~NC_013202.1_2745
-----------------------------M------------------------------
---------------------------------------V------GITYEDFLDLSYDP
----AD---------S-DLVCEFYVEPAADQ------DAESAASRVASESSNGTW----A
ELQV------D-GGV-TDLSATACG---------------IEAAT-AG-------DR---
-------------EG-----YRVTVAYPDALF--E----GGNMPQILSCIAGN-ILGMKA
-VDRIRLLDCTWPE-PLATS-FAGPQFGTSVRSEIFD---A--DD--RPITATVPKPKVG
LSTDQHAQ-IGYEAW-----TGGLDLLKDDENLTDQAFN-PFEDRLTESLAQRDRAVEET
GEPKSYLLNVT-AGG-TEMLERVDMAAEH-------GCEYVMVDVVTCGWAAVQQVRERC
E--RHGLAIHAHRAMHAAFDRLP-----------S-HGVSM-RVIAQIARLCGVDQIHTG
TADLGKL-----AN---------------EDTVGIN---------------------EWL
T---S-----------------------------DLYG---------LDDV-----LPMA
SGGLHPGLVPELVDRCG------T-NIGIQAGGGVHG-HPDG-THEGAKALRAAVEAAAE
GRS--------------IEA----AADD--EPALATALDKW-------------GTET--
-------------------P---R------------------------------------
*
>GCF_000023985.1~NC_013156.1_1338
-----------------------------M------------------------------
---------------------------------------------------DYIDLNYTP
----NE---------N-DLLSCMIIKGE---------NLEKLANEIAGESSIGTW----T
KVQT---M--K-SDIYTKLKPKVYE---------------IKEIGNEGRY----------
-------------KI-----GLIKIAYPLYAF--E----INNMPGVLAGIAGN-IFGMKI
-AKGLRILDFRFPE-EFVKS-YKGPRFGIEGVRKTLK---I--KE--RPLLGTIVKPKVG
LRTEEHAK-VAYEAW-----VGGVDLVKDDENLTSQEFN-KFEDRVYKTLEMRDKAEEET
GERKAYMPNIT-APY-REMLRRAEIAEDA-------GSEYVMIDVVVSGFSAVQSFREE-
---EFNFIIHAHRAMHAAITRGR-----------D-FGISM-LALAKIYRLLGVDQLHIG
TV-VGKM-----EG-------------GEKEVKAIRD-----EIVYDKVEADNEN--KFF
N---Q-----------------------------EWFG---------INPI-----FPVS
SGGVHPKLVPKIVEILG------R-DLIIQAGGGVHG-HPDG-TKAGAKAMRAAIEAVVE
GKS--------------LEE----KAEE--VEELKKALGYW-------------------
-----------------------K------------------------------------
*
>GCF_000024625.1~NC_013407.1_983
-----------------------------M------------------------------
---------------------------------------------------DYINLNYTP
----KE---------S-DLLSCMIIKGD---------DLKKLANEIAGESSIGTW----T
KVQT---M--K-SDIYEKLKPNVYE---------------IKEIGNDGKY----------
-------------KI-----GLIKIAYPLYDF--E----INNMPGVLAGIAGN-IFGMKI
-AKGLRILDFRFPK-EFIDE-YEGPEYGIEGVRNTLK---I--KE--RPLLGTIVKPKVG
LKTEEHAK-VAYEAW-----VGGVDLVKDDENLTSQDFN-KFEDRVYKTLEMRDKAEEET
GERKAYMPNIT-APY-NEMIRRAEIAEDA-------ESEYVMIDVVVSGFSAVQSFREE-
---NFGFIIHAHRAMHAAMTRSK-----------D-FGITM-LTLAKIYRLLGVDQLHIG
TV-VGKM-----EG-------------EEREVKAIRD-----EIVYDKVEADNEH--KFF
E---Q-----------------------------EWFG---------LNSV-----FPVS
SGGVHPRLVPKIVEILG------R-DVIIQAGGGIHG-HPDG-TRAGAKAMRAAIEAVME
GKP--------------LEE----KAEE--VIELKKALEYW-------------------
-----------------------K------------------------------------
*
>GCF_000025285.1~NC_013741.1_1647
-----------------------------M------------------------------
-----------------------------------PD---------FEMYFEYVDKSYEP
----S---------ER-DLIAVFRVKPSEGF------KIEDVAGAIASESSTGTW----T
TLYD---WCDK-DRI-KKLSAKAYE---------------FIDLED--------------
-------------GS-----WIVKIAYPVELF--E----RGSITCLLASIAGN-IFGMKR
-VAGLRLEDVYLPK-EFLKY-FEGPNFG-KDVRKIFK---V--YD--RPIVGTVPKPKVG
YTPDEVEK-LAYELL-----SGGMDYIKDDENLTSQDFC-KFEERAKAIMKAIDKAESDT
GEKKVWFANIT-GDV-KEMEKRMKIVADY-------GNPYVMIDVVIAGWSVLKYMRELA
N--DYGLAIHAHRAMHSAFTRNR-----------Y-HGISM-FVLAKLYRVIGVDQLHIG
TAGYGKL-----EG-------------GMWEVVQYAK-----ILRESSYVPDEKDI-FHI
K---Q-----------------------------EFHH---------IKPA-----MPVS
SGGLHPGNVAGVIDALG------E-DIIIQVGGGVMG-HPDG-PKAGAKAVRQALEAIKL
GIP--------------LDE----YAKD--HKELAKALEKW-------------GYVK--
-------------------P---V------------------------------------
*
>GCF_000025505.1~NC_013849.1_1521
-----------------------------M------------------------------
-----------------------------------AERY-------GEIYDYYVDESYEP
----NR--------KR-DVIAVFKITPAEGY------TIKECAGGVAAESSTGTW----T
TLYP---WYEE-ERW-KDLSAKAYE---------------FVEH-D--------------
-------------GS-----WIVKIAYPYHAF--E----ERNLPALLASIAGN-VFGMRR
-VKALRLEDLYLPE-KLIRE-FKGPSKGIEGVRKMLE---I--KD--RPIYGVVPKPKVG
YSAEEFES-LAYDLL-----SSGADYIKDDENLASPWYN-RFEERARIVSRVIEKVESET
GEKKTWFANIT-ANV-KEMERRLEILAEH-------NLKHAMVDVVICGWAVLEHIRDIA
E--DYNLAIHGHRAMHAAFTRNP-----------Q-HGISM-FVLAKLYRLIGIDQLHVG
TAGAGKL-----EG-------------GKWEVIQNAR-----ILREMHYKPEEGDV-FHL
E---Q-----------------------------KFYS---------IKPA-----FPVS
SGGLHPGNLAQVFEALG------T-DIVIQVGGGTVG-HPDG-PKAGAKAVRQAIDAIMQ
GIP--------------LEE----YAKK--HKELARALEKW-------------GTVT--
-------------------P---I------------------------------------
*
>GCF_000025525.1~NC_013887.1_879
-----------------------------M------------------------------
---------------------------------------------------DYINLNYTP
----NE---------N-DLLSCMIIKGE---------NLEKLANEIAGESSIGTW----T
KVQT---M--K-SDIYEKLRPKVYE---------------IKEIGNDGKY----------
-------------KV-----GLIKIAYPLYDF--E----INNMPGVLAGIAGN-IFGMKI
-AKGLRILDFRFPE-EFVKA-YKGPRFGIEGVRETLK---I--KE--RPLLGTIVKPKVG
LKTEEHAK-VAYEAW-----VGGVDLVKDDENLTSQEFN-KFEDRIYKTLEMRDKAEEET
GERKAYMPNIT-APY-REMIRRVEIAEDA-------GSEYVMIDVVVCGFSAVQSFREE-
---EFKFIIHAHRAMHAAMTRSR-----------D-FGISM-LVLAKIYRLLGVDQLHIG
TV-VGKM-----EG-------------GEKEVKSIRD-----EIVCDKVEADDEN--KFF
N---Q-----------------------------EWFD---------IKPV-----FPVS
SGGVHPRLVPKIVEILG------R-DLIIQAGGGVHG-HPDG-TRAGAKAMRAAIEAIIE
GKS--------------LEE----KAEE--VAELKKALEYW-------------------
-----------------------K------------------------------------
*
>GCF_000025625.1~NC_013922.1_728
-----------------------------M------------------------------
---------------------------------------T------GIEYDDFLDREYNP
----DS---------T-DLVCTFRIDPAEDM------SMEAAASRVASESSNGTW----A
ALHV------DEDEL-THLGAVAYG---------------ID------------------
--------------G-----DEITVAYPAELF--E----AGSMPQILSCIAGN-IMGMKA
-VDAIRLEDCKWPE-SITSG-FPGPQFGTSVAREKLD---A--GD--RPILATVPKPKVG
LSTDAHVR-VGEEAW-----RGGVDLLKDDENLTDQDFN-PFEDRLAESLAARDRVEEDV
GERKDYLVNVT-AET-NEMLERVDLVDEH-------GGGFVMVDIITCGWSAVQSVRDRC
E--KHGLAIHAHRAMHAAFDRMD-----------H-HGVSM-RVIAQISRLCGVDHIHTG
TAGLGKL-----AN---------------EDTPGIN---------------------DWL
H---G-----------------------------NCHG---------LNPV-----LPVA
SGGLHPGVVDQLIDALG------T-DICVQAGGGIHG-HPDG-THAGAKALRQATDASLD
GVP--------------LEE----YAQDPAHAELATALKKW-------------GAET--
-------------------P---R------------------------------------
*
>GCF_000025665.1~NC_013926.1_1092
-----------------------------M------------------------------
---------------------------------------------------TYIDLNYQP
----RE---------S-DLLVWFRAEPPAGK------DMKYVADRIAEESSIGTW----T
DLKT---L--L-PEIWEKLRARVYE---------------IDE-----------------
-------------KN-----KYVKIAYPLHLF--E----IKNMPAILASVAGN-VFGMKS
-VEALRVLDIRFPK-ELIQG-YLGPKYGVQGVREMTK---V--YD--RPFLGTIIKPKIG
LPAKMHAE-VAYEAW-----VGGLDIVKDDENLASQEFN-RFEERLALTLEKKDIAEEET
GEKKIYLVNIT-APY-KEMIRRAELVQDS-------GNEFVMIDVFISGFSAVQSYREE-
---GFKMAIHAHRAMHAAITRNP-----------E-HGINM-LTLAKVYRLLGVDNLHIG
TA-VGKM-----EG-------------SAKEVSEIRE-----EIQLENVPANE----SRF
E---Q-----------------------------KWYE---------IKPV-----LAVA
SGGLHPGHVPAVVDILG------K-DIVIQAGGGVHG-HPEG-TRAGAKAMREALEAKMQ
GIP--------------LEE----YAKE--HKELREALEKF-------------LH----
------------------------------------------------------------
*
>GCF_000025685.1~NC_013967.1_952
-----------------------------M------------------------------
----------------------------------------------GITYEDFLDLDYEP
----TD---------E-DLVCTFRIDPATGM------STEAAASRVASESSNGTW----A
ALQT------G-ADF-TDMGATTFD---------------ID------------------
--------------G-----DLIRVAYPAGLF--E----PGNMPQVLSCIAGN-IMGMKA
-VDTIRLLDCEWPE-SVVSA-YPGPLYGSSVREEIFG---V--TD--RPITATVPKPKVG
LSTAAHAQ-VGYDAW-----VGGVDLLKDDENLTDQAFN-PFSDRLTESLSLRDDAEDET
GEKKSYLINVT-ADT-QTMLDRVDEVAAQ-------GGEYVMVDIITAGWAGLQTVRERT
E--KHGLAIHAHRAMHAAFDRLP-----------A-HGVSM-RVLAQVSRLCGVDQLHTG
TAGLGKL-----AN---------------EDTVGIN---------------------EWL
A---G-----------------------------DLHG---------ATDV-----LPVA
SGGLHPGLLPDLLDATG------T-NVCVQLGGGIHG-HPDG-TRAGAVALRSAIDAYVE
GRA--------------ITE----AAEE--TPELAVALDKW-------------GTET--
-------------------P---R------------------------------------
*
>GCF_000025865.1~NC_014002.1_919
------------------------------------------------------------
--------------MS-------------------SK-IEELVQSLNPKQQGYVNLELPD
P---TN--------GE-YLLTVFRLVPGGEM------NMLQAAAEIAAESSTGTN----F
RVNT------E-TKFSKVMNALVYQ---------------MDL-----------------
-------------ER-----ELVWIAYPWRLFDRG-----GNVQNILTYIVGN-VLGMKE
-ISALKLLDVWFPP-SMLEQ-YDGPGFTVDDMRSYLG---V--YD--RPILGTIVKPKMG
LTSAEYAE-VCYDFW-----AGGGDFVKNDEPQANQDFC-PYDKMVKHVKEAMDKAVKET
GKKKVHSFNVS-APDFDTMIERCEMIRNA-GF--EPGSYAFLIDGITAGWMAVQTIRRR-
---YPDVFLHFHRAAHGAFTRPE-----------NPIGFSV-LVLSKFARLAGASGIHTG
TAGVGKM-----KG-------------TPEEDVVAAHGIQYLSSHG-----------HFF
D---QSWAKIMETDKDAIELVNEDIAHHVILEKDSWRG---------MKKC-----CPIV
SGGLNPVRLKPFIDVMG------NVDFITTMGSGVHA-HPEG-TRSGAKALIQACDAYLQ
GID--------------IKD----YAKN--HRELEQAIEFF-------------PEK---
------------------------------------------------------------
*
>GCF_000026045.1~NC_007426.1_1376
-----------------------------M------------------------------
------------------------------------------------EYADFLDESYEP
----SD---------D-DLVCTFRLVPGEGI------SVADAAARVASESSNGTW----A
ALSP------E-SDV-RQYSALACD---------------IGPEDE--------------
-------------HG-----TQVTVAYPSGLF--E----DGSLPQILSCIAGN-IMGMKA
-VETIRLLDCEWPA-VIARS-FPGPQYGSDVRTELLD---A--GD--RPPLATVPKPKVG
LSTEEHVS-VAESAW-----RGGVDLLKDDENLTDQTFN-PFEQRVADSFAARDRLEEET
GERKDYLVNIT-AET-DEMVRRAEFVDDH-------GGSFVMVDIITCGWSGLQTVRRRT
E--DLDLAIHAHRAMHAAFDRLP-----------Q-HGVSM-RCLAQFARLAGVDHIHTG
TAGLGKL-----EN---------------EDTAGIN---------------------EWL
R---S-----------------------------DLHG---------HSDV-----LPVA
SGGLHPGIVDQLLDALG------T-NVMVQAGGGIHG-HPDG-TEAGARALRAAVDAYAD
GES--------------LDS----RAES--VPALRTALDEW-------------GTQN--
-------------------P---R------------------------------------
*
>GCF_000063445.1~NC_009464.1_2487
-----------------------------M------------------------------
------------------------------------------------------------
---------------T-MVRTTYYV--EADA------PIAKVAKEIAAEQSTGTW----T
EVAA------E-KEVHEKLGAHVVS---------------AE------------------
--------------G-----NTVVIDFPVEIF--E----PDNVPQILSVVAGN-LFGLGG
-LKACRLMDVDFG--PLTKY-YNGPEFGIEEVRKILG---V--YD--RPLVGTIIKPKVG
LSPKRTAE-VAEQAA-----LGGLDLIKDDETLTDQKFC-PLEERLTMVMDRLHKVEDRI
GKPCFYAVNVT-CGA-DMIVERAERAVEL-------GANMVMVDILTAGFSAVQALTDE-
---KIGVPIHIHRTMHGALTRGK-------------YGIAM-PVISKLTRMCGGTNLHTG
TY-AGKM-----ER-------------NVCEIDASR---------------------DIL
R---K-----------------------------PWAG---------YKRV-----WPVS
SGGLYPQKVRENLDCYG------I-DVILQAGGGIHG-HPEG-TTVGVKAMFQAVEAWQQ
QKT--------------LEE----YAKT--HKELAGALKQW-------------GPSQ--
------------------------------------------------------------
*
>GCF_000091665.1~NC_000909.1_1323
-----------------------------M------------------------------
---------------------------------------------------DYINLNYRP
----NE---------G-DLLSCMVIKGE---------NLEKLANEIAGESSIGTW----T
KVQT---M--K-SDIYEKLRPKVYE---------------IKEIGEENGY----------
-------------KV-----GLIKIAYPLYDF--E----INNMPGVLAGIAGN-IFGMKI
-AKGLRILDFRFPA-EFVKA-YKGPRFGIEGVRETLK---I--KE--RPLLGTIVKPKVG
LKTEEHAK-VAYEAW-----VGGVDLVKDDENLTSQEFN-KFEDRIYKTLEMRDKAEEET
GERKAYMPNIT-APY-REMIRRAEIAEDA-------GSEYVMIDVVVCGFSAVQSFREE-
---DFKFIIHAHRAMHAAMTRSR-----------D-FGISM-LALAKIYRLLGVDQLHIG
TV-VGKM-----EG-------------GEKEVKAIRD-----EIVYDKVEADNEN--KFF
N---Q-----------------------------DWFD---------IKPV-----FPVS
SGGVHPRLVPKIVEILG------R-DLIIQAGGGVHG-HPDG-TRAGAKAMRAAIEAIIE
GKS--------------LEE----KAEE--VAELKKALEYW-------------------
-----------------------K------------------------------------
*
>GCF_000092185.1~NC_014160.1_908
-----------------------------M------------------------------
-----------------------------------PEKFD------FETYHEYIDRTFKP
----DP--------DN-HVIAVFRIKPAQGF------TIDDAAGGVAAESSTGTW----T
TVYN---WYDR-ERV-RRLSGRAYE---------------FLDLKD--------------
-------------GS-----WIVKIAYPVELF--E----EGNIPGLLASIAGN-VFGMRR
-VEGLRLEDIYLPG-GFLKD-FKGPSKGVEGVREIFK---V--KD--RPIVGTVPKPKVG
YSPEEVEK-LATELL-----MGGLDYIKDDENLTSPKYC-SFEARAKAIMKVIDKVEKET
GERKAWFANIT-ADV-REMEKRLRLVADY-------GNPYVMVDVVVSGWGVLNYIRDLA
E--EYGLAVHAHRAMHASFTRNP-----------Y-HGISM-FVLAKLYRVIGVDQLHVG
TAGAGKL-----EG-------------GRLDVIRCAK-----ILREQSFTPDPEDP-FHL
P---Q-----------------------------DMRH---------IKPA-----MPVS
SGGLHPGNLPPVIDALG------P-DIVLQVGGGVVG-HPDG-PRAGAMAVRQALDAIVK
GIP--------------LDK----YAES--HRELARALEKW-------------GFVK--
-------------------P---I------------------------------------
*
>GCF_000092465.1~NC_014205.1_1389
-----------------------------M------------------------------
-----------------------------------SHT--------FEPYHSYVDKNYVP
----DP--------DN-DIIAVFRIKPAKGF------TIEDAAGGVAAESSTGTW----T
TLYP---WYDT-ERV-RKLSGKAYY---------------FKDLGD--------------
-------------GS-----WIVRIAYPAELF--E----EANMPGLLASIAGN-VFGMKR
-VEGLRLEDIYLPK-KFLQY-FKGPSKGVDGVRKIFG---I--ND--RPIVGTVPKPKVG
YSPEEVEK-LAYELL-----VGGIDYIKDDENMTSPSFC-RFSERAKHIMRAIDRAEKET
GERKVWFANIT-SDI-REMEKRLKLVADY-------GNPYVMVDVVVTGWSALTYIRDLA
E--EYGLAIHAHRAMHSAFTRNP-----------Y-HGISM-YVLAKLYRIIGVDQLHIG
TAGVGKL-----EG-------------GKIEVIRYAR-----ILREKHFKPDPDDI-FHL
E---Q-----------------------------EMHH---------IKPA-----MPVS
SGGLHPGNLPGVIEALG------T-ELILQIGGGVLG-HPDG-PRAGAMAVRQSLEAILK
GVP--------------LDE----YAKT--HRELARALEKW-------------GFAK--
-------------------P---I------------------------------------
*
>GCF_000147875.1~NC_014507.1_1896
-----------------------------M------------------------------
------------------------------------------------------------
---------------Q-DVIAVYYFIPDENT------TPEFAAQAISDEETTGTW----T
DLTT------R-ADYVRRLDGHVES---------------LESYR---------------
-------------DG-----YLTKIRYPGEIF--E----KGNIPQYLSVVAGN-LFGLGR
-LCSVRLLDVEFPE-QLC-N-FSGPVFGMEGVRKLIG---TEKSR--RPHVGTIIKPKVG
LNPKDTAH-VAYEAA-----VGGVDFIKDDETLTDQEFC-PMKDRVEEVMARLDDAMSET
GRKILYAVNVS-DRA-DRIVERAEQALEC-------GANTLMIDVITCGFSAVQALSELN
---TGNVPLHIHRTMHAAMTRNP-----------E-HGIAM-RPIAKLVRMAGGDQLHTG
TV-SGKM-----GH-------------DPSEILGDN---------------------KML
T---G-----------------------------SMFG---------FRPV-----FPVS
SGGLHPGKVRAELETLG------T-DIVLQAGGGIHG-HPDG-TRSGAAAMRQAVDAYME
GCL--------------PED----YAKD--HIELRRALEKW-------------GSK---
------------------------------------------------------------
*
>GCF_000151105.2~NC_014804.1_801
-----------------------------M------------------------------
-----------------------------------SEKF-------DKIYDYYVDKSYEP
----NK--------KR-DIIAVFRITPAEGY------SIEAVAGGVAAESSTGTW----T
TLYN---WYEE-ERW-ADLSAKAYD---------------FHDMGD--------------
-------------GS-----WIVKIAYPFHAF--E----EANLPGLLASIAGN-IFGMRR
-AKALRLEDIYFPE-KLIRE-FDGPAFGMEGVRKMLE---I--KD--RPIYGVVPKPKVG
YSPEEFEK-LATELL-----MNGADYMKDDENLTSPWYN-RFEERAEIIARIIEKVENET
GEKKTWFANIT-ANV-PEMEERLEILADL-------GLKHAMVDVVITGWGALQYIRDLA
A--DYGLAIHGHRAMHAAFTRNK-----------Y-HGISM-FVLAKLYRLIGIDQLHVG
TAGAGKL-----EG-------------GKWDVIQNAR-----IFRESHYKPDENDV-FHL
E---Q-----------------------------KFYH---------IKAG-----FPTS
SGGLHPGNLPIVFDALG------T-DIVIQVGGGTLG-HPDG-PAAGARAVRQAIDAYMQ
GIP--------------LDE----YAKT--HEELARALEKW-------------GHVT--
-------------------P---V------------------------------------
*
>GCF_000151205.2~NC_016051.1_1121
-----------------------------M------------------------------
-----------------------------------VEKF-------DKIYDYYVDKGYEP
----NK--------KR-DIIAVFRVTPAEGY------TIEAAAGAVAAESSTGTW----T
TLYP---WYEQ-ERW-ADLSAKAYD---------------FIDMGD--------------
-------------GS-----WIVRIAYPFHAF--E----EWNLPGLLASIAGN-VFGMKR
-VKGLRLEDLYIPE-IVLRN-FNGPAFGIEGVRKMLE---I--YD--RPLYGVVPKPKVG
YSPEEFEK-LAYELL-----SNGADYMKDDENLTSPWYN-RFDERAEIVARVIDKVENET
GEKKTWFANIT-ADV-REMERRLEILADL-------GLKHAMVDVVITGWGALEYIRDLA
A--DYGLAIHGHRAMHAAFTRNK-----------Y-HGISM-FVLAKLYRIIGIDQLHVG
TAGAGKL-----EG-------------GKWDVIQNAR-----ILREETYTPDENDV-FHL
E---Q-----------------------------KFYG---------MKPA-----FPTS
SGGLHPGNIEPVIEALG------K-DIVLQLGGGTLG-HPDG-PGAGARAVRQAIDAIMQ
GIP--------------LDE----YAKT--HKELARALEKW-------------GHVT--
-------------------P---V------------------------------------
*
>GCF_000172995.2~NC_014729.1_2126
-----------------------------M------------------------------
---------------------------------------A------GITYEDFLDLSYEP
----DE---------S-DLVCTFRIAPAEGM------DVEAAASRVASESSNGTW----A
ALPT------G-EGF-TDMGATTFD---------------IRGSD---------------
-------------DS-----AEVDVAYPAGLF--E----PGSMPQILSCIAGN-IMGMKA
-VDTIRLADCQWPE-ALVSS-FAGPQFGSSVREEIFG---I-EED--RPILATVPKPKVG
LSTDRHAE-VGYEAW-----LGGVDLLKDDENLTDQSFN-PYHDRLVESLALRDDAEDET
GEKKSYLINVT-ADT-NTMLERVDLAAEE-------GCEYVMVDVITTGWAAVQTVRERC
E--DHGIAIHAHRAMHAAFDRLE-----------N-HGVSM-RVLAQISRLCGVDQLHTG
TAGLGKL-----AN---------------EDTVGIN---------------------DWM
R---S-----------------------------ELYG---------LNDV-----LPVA
SGGLHPGLIPDLLDATG------T-NVCVQAGGGIHG-HPDG-TRAGAAALRAAVDGYAA
GKS--------------LEE----SADD--SPELATAIDEW-------------GTET--
-------------------P---R------------------------------------
*
>GCF_000179575.2~NC_015636.1_739
-----------------------------M------------------------------
---------------------------------------------------DYLELGYEP
----KD---------N-ELLSCMVVKAE---------NLKKAANDIAGESSIGTW----T
ELKT---M--K-SEIYKKLKPRVYE---------------INEMGKEGDT----------
-------------NI-----GLIKIAYPLDTF--E----PNNMPGTLAGIAGN-IFGMKS
-LNGLRILDFRFPK-EFIKC-YSGPKYGIKGIRKLLN---V--ME--RPLVGTIVKPKVG
LNSEEHAK-VAYNSW-----IGGCDIVKDDENLVSQDFN-KFEGRLHKVLECRDKAESET
GEKKIYMPNIT-APY-REMVRRAELVEDA-------GCEYAMIDVVVLGFSAVQQIREE-
---GFNFAIHAHRAMHAAITRSR-----------E-WGISM-LALAKIYRLLGVDQLHIG
TV-VGKM-----EG-------------GKDEVCSIRD-----EIVLEDVKEDNKN--KFF
N---Q-----------------------------KWHG---------LNNT-----FPVS
SGGVYPKLVPEIVNIFG------K-DVIIQAGGGIHG-HPEG-TVAGARAMRASVEASIE
GIP--------------LSE----KAEE--VSELKKALEYW-------------------
-----------------------K------------------------------------
*
>GCF_000186365.1~NC_014961.1_1142
-----------------------------M------------------------------
-----------------------------------SSKFD------FETYHEYVNRDYNP
----DP--------DN-DVVAVFRVKPAPGF------TIEDAAGGVAAESSTGTW----T
SLYS---WYDV-TRV-RRLSGKAYF---------------FRDLGD--------------
-------------GS-----WIVRIAYPVELF--E----EGNIPGLLASIAGN-IFGMKR
-VEALRLEDIYLPR-KFLES-FKGPSKGVAGVKEIFK---V--SD--RPIVGTVPKPKEG
YSPDEVEK-LAFELL-----SGGLDYVKDDENLTSPSFC-RFEARAKAIMRVIDKVEKET
GERKAWFANIT-SDI-REMEKRLRLVADY-------GNPYVMVDVVITGWSALTYIRDIA
E--EYGLAIHGHRAMHAAFTRNP-----------Y-HGISM-YVLAKLYRIIGIDQLHIG
TAGAGKL-----EG-------------GKIDVIRYAR-----ILRENHFKPDQDDQ-FHL
E---Q-----------------------------PMHH---------IKPA-----MPVS
SGGLHPGNIQPVIEALG------S-NIVLQIGGGVIG-HPDG-PRAGALAVRQALEAISK
GIP--------------LDE----YMKT--HRELARAIEKW-------------GFVK--
-------------------P---I------------------------------------
*
>GCF_000187225.1~NZ_AEMG01000009.1_1
-----------------------------M------------------------------
---------------------------------------P------GIKYEDFLDLGYTP
----AE---------S-ELVCTFHVEPAADM------DMEDAASRVASESSNGTW----A
ELQV------E-GSI-TDLSATTFS---------------IE------------------
--------------G-----NEVKVAYPDALF--E----DGSMPQVLSCIAGN-IMGMKA
-VERIRLLDCDWPE-PLTTS-FPGPQFGSGVRNEIFD---A--GE--RPITATVPKPKVG
LSTDQHAQ-IGYEAW-----VGGLDLLKDDENLTDQEFN-PFADRLTQSLAMRDDAQDET
GEKKSYLVNIT-ADT-NTMLERADMVAEQ-------GCEYVMVDVITTGWGAVQSVRERC
E--ELGLAIHAHRAMHAAFDRIP-----------S-HGVSM-RVLAQIARICGVDQLHTG
TADLGKL-----EN---------------EDTVGIN---------------------EWL
Y---S-----------------------------DLYG---------MNDV-----LPVA
SGGLHPGLVAELIDREG-------------------------------------------
------------------------------------------------------------
------------------------------------------------------------
-
>GCF_000194625.1~NC_015320.1_788
-----------------------------M------------------------------
---------------------------------------S------FEWYTEFVDLSYEP
----EE---------N-EIICVFRVEP-DGI------SMEEAAGRVASESSVGTW----T
TLAK---L--P-ERI-KRLMAKVFE---------------ID------------------
--------------G-----NVVKIAYPLDLF--E----EGSIPQLLSSVAGN-VFGMKA
-LKNLRLEDIEFPA-EYCKH-FSGPLLGIEGVRKLFG---V--YD--RPLTATVPKPKVG
FDADEYAD-IAYQGW-----SGGIDFIKDDENLTSQPFV-RFEKRLEKVMKAREKAEKET
GEKKVYLANVT-AVG-KEMLRRAKLVADY-------GNEYVMVDILTAGFSAVQMLREEC
E--DLGLGIHAHRAMHAAFTRNP-----------K-HGISL-DVLVKISRLAGVDNFHVG
TG-VGKM-----EG-------------SKDMVKRLA---------------------DIC
R---R-----------------------------EWY----------VKPV-----FPVS
SGGLHPGLVPDIVQLFG------K-DVIIQAGGGVHG-HPDG-THAGAKALRQAIDAVIK
GIS--------------LDE----HAKK--HAELARALEKW-------------GYTR--
-------------------P---K------------------------------------
*
>GCF_000195935.2~NC_000868.1_1291
-----------------------------M------------------------------
--------------------------------------K-------VEWYLDFVDLNYEP
----GR---------D-ELIVEYYFEP-NGV------SPEEAAGRIASESSIGTW----T
TLWK---L--P-EMA-KRSMAKVFY---------------LEKHG---------------
-------------EG-----YIAKIAYPLTLF--E----EGSLVQLFSAIAGN-VFGMKA
-LKNLRLLDFHPPY-EYLRH-FKGPQFGVKGIREFMG---I--KD--RPLTATVPKPKMG
WSVEEYAE-IAYELW-----SGGIDLLKDDENFTSFPFN-RFEERVKKLYRVRDRVEAET
GETKEYLINIT-GPV-NVMEKRAELVANE-------GGQYVMIDIVVAGWSALQYMREVT
E--DLGLAIHAHRAMHAAFTRNP-----------K-HGITM-FALAKAARMIGVDQIHTG
TA-VGKM-----AG-------------DYEEIKKIN---------------------DFL
L---S-----------------------------KWEH---------IRPV-----FPVA
SGGLHPGLMPELIRLFG------K-DLVIQAGGGVMG-HPDG-PRAGAKALRDAIDAAIE
GLD--------------LEE----KAKS--SPELKKALDKW-------------GYLK--
-------------------P---K------------------------------------
*
>GCF_000196655.1~NC_014253.1_922
-----------------------------M------------------------------
-------------------------------------------------REDYIETEYKP
----KP---------D-ELVCEYYMEPADGV------SFEKACNHMAGESSIDTW----S
DIST---L--S-PEKAQELKPHVFS---------------IDK-----------------
-------------ER-----GVVKVAYKQDLF--E----IDSVPQILSAIAGN-IMSMKL
-VKNLRLEDIAFPK-DVLNS-FRGPKYGLNGVRDLFG---V--YD--RPLVGTIVKPKVG
LSSEKHAD-VAYKSF-----VGGCDIVKDDENLTNQKFN-AFDKRVKITLDAKEKAEKET
GERKMYLCNIT-APTCEEMLRRAEVINDL-------GGKYVMIDIITAGWSALQSLREAT
E--DMDIAIHAHRCMHSVMTRNP-----------R-HGVNM-VALAKLTRLIGHDQLHIG
TV-VGKM-----HG-------------DKDEVLSLRD-----ECALDYMPANDQL--HIL
E---Q-----------------------------DWGN---------IKPM-----MPVA
SGGLEPGMIPDLYNMFG------K-DVIMQFGAGIHA-HPMG-TEAGATACRQSVEAALE
NIT--------------LEE----YASN--HKELQSALEKW-------------G-----
------------------------------------------------------------
*
>GCF_000204415.1~NC_015416.1_2655
------------------------------------------------------------
--------------MENRKVFS-------------MI-QEELSKTLNPKQVQYMRMDLPD
P---RN--------GE-YLLAVFHLIPSGEL------NIMQAAAEVAAESSTGTN----F
AVKT------E-TPFSRVMNALVYK---------------VDI-----------------
-------------EK-----NLVWIAYPWRLFDRN-----GNVQNIMTYIAGN-ALGMKE
-IKALKLLDIWFPP-SMLEQ-YDGPSYTLDDMRTYLN---V--HD--RPILGTIIKPKMG
LTSSEYAE-VCYDFW-----VGGGDFVKNDEPQADQDFC-PYDKMVKYVKMAMDKAVKET
GKKKVHSFNVS-SADFDTMIERCEMIREA-GF--EPGSYAFLIDGITAGWMAVQTLRRR-
---YPDVFLHFHRAGHGGFTRPE-----------NPIGFSV-LVLSKFARLAGASGIHTG
TAGVGKM-----AG-------------SPEEDVTAARNILKVEGKG-----------HFF
T---QNWGRIPPQDDDAIKMVEMDDAHHVVLEDDSWRG---------LKKC-----CPII
SGGLNPTLLEPFIDVMG------GIDFITTMGAGCHA-HPRG-TRAGAMALVQACEAYKN
KID--------------IAD----YAKD--HRELAEAIEFF-------------SKKKKK
------------------------------------------------------------
*
>GCF_000211475.1~NC_015474.1_1636
-----------------------------M------------------------------
-----------------------------------STLK-------VEWYLDFVDLDYTP
----GR---------D-ELIVEYYFEP-NGV------SPEEAAGRIASESSIGTW----T
TLWK---L--P-EMA-KRSIAKVFY---------------LEKHG---------------
-------------EG-----YIAKIAYPLTLF--E----EGSLVQLFSAIAGN-VFGMKA
-LKNLRLLDFHPPY-EYLRH-FKGPQFGVHGIREFMG---V--KD--RPLTATVPKPKMG
WSVEEYAE-IAYELW-----SGGIDLLKDDENFTSFPFN-RFEERVRKLYRVRDKVEEET
GETKEYLINIT-GPV-HVMEKRAELVACE-------GGRYVMIDIVVVGWSALQYMREIT
E--DLGLAIHAHRAMHAAFTRNP-----------R-HGITM-LALAKAARMIGVDQIHTG
TA-VGKM-----AG-------------DYEEIKRIN---------------------DFL
L---S-----------------------------KWEH---------IRPV-----FPVA
SGGLHPGLMPELIRLFG------K-DLVIQAGGGVMG-HPDG-PRAGAKALRDAIEAAVE
GVD--------------LEE----KAKS--SPELKKALEKW-------------GYLK--
-------------------P---K------------------------------------
*
>GCF_000214415.1~NC_015562.1_1299
-----------------------------M------------------------------
---------------------------------------------------DYVDLNYTP
----SE---------N-DLLSCIRVKAK---------NLMKVANEIAAESSIGTW----T
KVQT---M--K-SDVYEKLRPKVYE---------------IEEIGEEGES----------
-------------KV-----GIIKIAYPLDAF--E----IENMPGTLAGIAGN-IFGMKI
-VDGLRILDYRFPE-KFVKA-YRGPRYGIDGIRKLLK---V--EE--RPLLGTIVKPKVG
LKTDEFAE-VAYNAW-----IGGCDIVKDDENLVSQSFN-KFEDRIFKVLELRDKAEEET
GEKKIYMPNIT-APY-REMIKRAELAEDA-------GSEYVMLDVVVLGFSAVQQFREE-
---DFKFVIHAHRAMHAAITRSK-----------D-WGITM-LTLAKIYRLLGVDQLHIG
TV-VGKM-----EG-------------ERAEVCAIRD-----EIVLDKVEKDDKN--KFF
D---Q-----------------------------DWFG---------MNNV-----FPVA
SGGVYPKLVPEIIEILG------K-DVIIQAGGGIHG-HPEG-TVKGAIAMRAAIDAVME
GKS--------------LEE----KAEE--VKELKVALEHW-------------------
-----------------------K------------------------------------
*
>GCF_000215995.1~NC_015680.1_9
-----------------------------M------------------------------
-----------------------------------S--K-------VEWYLDFVDLDYTP
----GR---------D-ELIVEYYFEP-NGV------SPEEAAGRIASESSIGTW----T
TLWK---L--P-DMA-KRSMAKVFS---------------LEKSG---------------
-------------EG-----YIAKIAYPLTLF--E----EGNLVQLFSAIAGN-IFGMKA
-LKNLRLLDFHPPY-EYLRH-FKGPQYGVKGIREFMG---I--ED--RPLTATVPKPKMG
WSVDEYAE-IAYELW-----SGGIDLLKDDENFTSFPFN-RFEERVRKLYAVRDRVEAET
GETKEYLINIT-GPA-HVMEKRAQLVAAE-------GGQYIMIDIVVVGWSALQYMREVA
E--DLGLAIHAHRAMHAAFTRNP-----------R-HGISM-FVLAKAARMVGVDQIHTG
TA-VGKM-----AG-------------DYEEVKRIN---------------------GFL
L---S-----------------------------EWEH---------IKPI-----FPVA
SGGLHPGLMPELIRLFG------R-DLVIQVGGGVMG-HPDG-PRAGAKALRDAIEAAIE
GVS--------------LEE----KAKE--SPELKKALEKW-------------GYLK--
-------------------P---K------------------------------------
*
>GCF_000217995.1~NC_015676.1_264
------------------------------------------------------------
--------------MN-------------------SI--DDLVQSLNSKQQAYVNLNLED
P---EN--------GE-YLLGVFHLIPGGKM------NILQAASEVAAESSTGTN----F
KVNT------E-TAFSRTMNALVYK---------------LDL-----------------
-------------DK-----NLVWIAYPWRLFDRG-----GNVQNILTYIVGN-ILGMKE
-ISALKLLDVWFPP-AMLEQ-YDGPSYTLDYMRQYLG---V--YD--RPILGTIVKPKMG
LTSAEYAE-VCYDFW-----TGGGDFVKNDEPQANQDFC-PYEKMVMHVKEAMDKAVRET
GQKKVHSFNVS-AADFDIMIQRCEMIRNA-GF--EPGSYAFLIDGITAGWMAVQTLRRR-
---YPDVFIHYHRAGHGGFTRPE-----------NPIGFSV-LVLSKFARLAGASGIHTG
TAGVGKM-----KG-------------TPEEDVVAAHGILYFKSKG-----------HFF
E---QIWTKIMESDKDAVNIVNEDMSRHIILEDDSWRG---------VKKC-----CPIV
SGGLNPVRLKPFIDVMG------NVDFITTMGSGVHS-HPEG-TKAGAKALVQACDAYLK
GID--------------IEE----YAKD--HNELAQSLEYF-------------SKA-K-
-EG-------------------------V-------------------------------
*
>GCF_000221185.1~NC_015865.1_1874
-----------------------------M------------------------------
-----------------------------------VEKF-------DEIYDYYVDKAYEP
----NK--------KR-DIIAVFRITPAKGY------TIEAAAGAVAAESSTGTW----T
TLYE---WYEK-ERW-ADLSAKAYD---------------FHDMGD--------------
-------------GS-----WIVKIAYPSHAF--E----DGNMPGFLASIAGN-IFGMKR
-VEWLRLEDIYLPE-RFLRN-YPGPNFGIEGVRKKLE---I--YD--RPLYGVVPKPKVG
YSPEELYK-LANDLF-----LGGADYIKDDENLTSPWYN-RFEERVKIVTKAMERAENET
GEKKTWFANIT-API-LEMEERLEILADY-------GVPHAMIDVVVLGWGVLDYIRELA
D--DYGIALHAHRAMHTAFARNP-----------Y-HGISM-FVLAKLYRLIGVDQLHIG
TAGAGKM-----EG-------------EKWEVIQYKR-----IITEDHYVPDENDV-FHL
E---Q-----------------------------KFYH---------IKPV-----FPTS
SGGLHPGNIQPVIDALG------K-DIVLQLGGGTMG-HPDG-PKAGAMAVRQALDAIMQ
GIP--------------LDE----YAKS--HRELARALEKW-------------GHVT--
-------------------P---V------------------------------------
*
>GCF_000231015.2~NC_018001.1_1253
-----------------------------M------------------------------
-----------------------------------SGKFE------FETYHEYIDKNYTP
----DP--------SN-DVIAVYRVKPAQGF------TIEDAAGGVAAESSTGTW----T
SLYN---WYDV-GRV-RRLSGKAYY---------------FKDLGD--------------
-------------GS-----WIVKIAYPVELF--E----EGNIPGLLASIAGN-IFGMKR
-VEGLRLEDIYLPK-KFLES-FKGPSKGLNGVREIFG---I--KD--RPIVGTVPKPKEG
YSPEEVEK-LALELL-----SGGLDYIKDDENLTSPSFC-RFEARAKAIMKVIDKVEKET
GERKVWFANIT-SDI-REMERRLRLVADY-------GNPYIMVDVVIAGWSALTYIRDLA
E--EYGLAIHGHRAMHAAFTRNP-----------Y-HGISM-YVLAKLYRIIGIDQLHIG
TAGAGKL-----EG-------------GKLDVVRYAK-----ILRETHFKPDPDDI-YHL
E---Q-----------------------------PMHH---------IKPA-----MPVS
SGGLHPGNLPPVIEALG------T-NLVLQIGGGVIG-HPDG-PRAGALAVRQALEAIMN
NIP--------------LDE----YAKT--HRELARALEKW-------------GFVK--
-------------------P---I------------------------------------
*
>GCF_000235565.1~NC_017527.1_2329
-----------------------------M------------------------------
------------------------------------------------------------
-----------------EVIAKYYV--ETDL------PIEKAAEAIAAEQSTGTW----T
EVER--------ERLASDLAARVVR---------------AE------------------
--------------G-----NFAYVAFPEELF--E----AGNIPQYLSVVAGN-LFGLGA
-LKKVRLLDVIFPQ-RLVEA-HRGPRFGIKEARKILG---V--FD--RPLVGTIIKPKVG
LSPKDTAE-VAGQAV-----RGGLDLIKDDETLTDQSFC-PIDERVEAVMAELSKVEDET
GKKAFYAVNVT-SGA-EEILERAEEVVGR-------GANMVMVDVLTTGFSAVEVLAR--
---GVKVPIHVHRTMHGAFTRDR-----------R-HGISM-LPISRLVRMAGGTNLHTG
SY-LGKM-----AG-------------DREENDSCR---------------------DAL
R---E-----------------------------EWYG---------LRPV-----FPVA
SGGVHPGMVRPNLDGYG------T-DCIIQAGGGVHG-HPSG-TTAGATAMVQAVEAWVA
GVT--------------TEE----YARS--HKELDAALKFW-------------SR----
------------------------------------------------------------
*
>GCF_000235685.2~NZ_AGIY02000001.1_2004
-----------------------------M------------------------------
---------------------------------------A------TDWYMDFVDTSYEP
----AE---------N-ELVALFYFEPAAGI------SREEAAGRIASESSTGTW----T
TLTS---L--P-DRM-RDLQATVFE---------------IE------------------
--------------G-----KYAWISYPLDLW--E----EGNAVQLLSGIAGN-IFGMKA
-LRNLRLIDVTLPQ-AYISH-FRGPHFGMEGIRTMMK---V--HG--RPLTGAVPKPKVG
FSAKEHAQ-VAYETW-----MGGFDFAKDDENLTSTSFN-RFDERVREMTRLRDRAEQET
GETKSAFLNIT-ADT-ETMKKRADLLAAS-------GWNYAMIDVVVAGTAAVATMRDYC
S--DLGLAIHAHRAMHAAFSRNR-----------R-HGISM-QFLAKLMRLIGVSQIHTG
TA-VGKL-----SG-------------TKREVALLAN-----VLREQHVKAVPH---ILL
D---Q-----------------------------DWGR---------IKTA-----FPVS
SGGLHPGLVPDVLGIYG------C-DLVLLVSGGIHG-HPDG-TRAGAVATMQAIEAWKE
GVS--------------LDE----KAKS--SRELARALEKW-------------GYMR--
-------------------P---K------------------------------------
*
>GCF_000243255.1~NZ_CM001436.1_1623
-----------------------------M------------------------------
------------------------------------------------------------
---------------S-DLFSYYYFRPRSDT------KPEDAAIAIAEEETTGTW----T
DLKT------R-KDYVKALDGSVEE---------------LHAEG---------------
-------------DG-----YVAKIRYPAEIF--E----PGNIPQYLSVFAGN-LFGLGR
-LDAVRLLDIDIPE-KLA-C-FEGPLFGMKGVRRLIG---TDKSG--RPHVGTIIKPKVG
LTPKDTAE-VAYNAA-----VGGVDFIKDDETLTDQAFC-PMDERIEAVMGKIDRAQGET
GRKILYAVNIS-DRA-DRIVERAERALEH-------GANTLMVDVITCGYSALQALSEEM
---KINVPVHVHRTMHGAMTRMP-----------E-HGIAM-RPLARLVRLSGGDQLHTG
TI-SGKM-----GH-------------SPEELKRDN---------------------EIL
K---E-----------------------------DYFG---------LKPV-----FPVA
SGGLHPGKVHAEISGLG------C-DIVLQAGGGIHG-HPDG-TESGARAMRQAVDAYME
GLT--------------AQE----YAKD--HTELRKALEKW-------------GVR---
------------------------------------------------------------
*
>GCF_000243455.1~NZ_AGJL01000001.1_52
-----------------------------M------------------------------
---------------------------------------------------DYVDLNYTP
----ND---------N-DLLSCIRVKAK---------DLKKVANEIAGESSIGTW----T
KVQT---M--K-SEIYEKLRPKVYE---------------IEEIGEEGEN----------
-------------KV-----GIIKIAYPLDAF--E----IENMPGTLAGIAGN-IFGMKI
-VEGLRILDYRFPK-DFVKA-YKGPRYGIDGIRKLLS---V--KE--RPLLGTIVKPKVG
LKTDEFAE-VAYNAW-----IGGCDIVKDDENLVSQDFN-KFEDRIYKVLELRDKAEEET
GEKKIYMPNIT-AKY-KEMLRRAELAEDA-------GSEYVMLDVVVLGFSAVQQFREE-
---NFDFVVHAHRAMHAAITRSE-----------N-WGMTM-LTLAKIYRLLGVDQLHIG
TV-VGKM-----EG-------------ERDEVRSIRD-----EIVLDNVEEDGKN--KFF
S---Q-----------------------------GWFG---------MNNV-----FPVS
SGGVYPKLVPEIIEILG------N-DVIIQAGGGIHG-HPDG-TVKGAIAMRAAIDAVME
GKS--------------LEE----KAEE--VRELKIALEYW-------------------
-----------------------E------------------------------------
*
>GCF_000246985.2~NC_022084.1_1248
-----------------------------M------------------------------
-----------------------------------PEKF-------DKIYDYYVDKGYES
----SK--------KR-DIIAVFRITPAEGY------TIEQAAGGVAAESSTGTW----T
TLYP---WYEE-ERW-ADLSAKAYD---------------FHDMGD--------------
-------------GS-----WIVKIAYPFHAF--E----EANLPGLLASIAGN-VFGMKR
-VKGLRLEDLYLPE-KIIRE-FNGPAFGIEGVRKMLE---I--KD--RPIYGVVPKPKVG
YSPEEFEK-LAYDLL-----TAGADYMKDDENLTSPWYN-RFEERAEIMARIIEKVESET
GEKKTWFANIT-ADI-REMETRLELLADL-------GLKHAMVDVVITGWGALEYIRDLA
E--DYGLAIHGHRAMHATFTRNP-----------Y-HGISM-FVLAKLYRLIGIDQLHVG
TAGAGKL-----EG-------------GKWDVIQNAR-----ILRENHYKPDENDV-FHL
E---Q-----------------------------KFYH---------IKPA-----FPTS
SGGLHPGNLPAVIEALG------T-DIVLQLGGGTLG-HPDG-PVAGAKAVRQAIDAIMQ
GIS--------------LEE----YAKT--HKELARALEKW-------------GHVT--
-------------------P---I------------------------------------
*
>GCF_000251105.1~NC_017034.1_1076
-----------------------------M------------------------------
------------------------------------------------------------
-----------------MVRATYHV--EAEA------PLEKVAKEIAAEQSTGTW----T
DVPA------E-RDVHEKLGARVVS---------------AK------------------
--------------E-----GTVVIDFPAEIF--E----PVNVPQILSVVAGN-LFGLGG
-LKALRLEDVDFT--PLLKH-YKGPRFGIQDVRKYLG---V--YD--RPLIGTIIKPKVG
LSPKRTAE-VAEQAA-----LGGLDLIKDDETLTDQAFC-PLEERLTAVMDKLDKAEAVV
GKPCLYAVNVT-AGA-DKIVERAERAKEL-------GANMIMVDILTAGFSAVQAINEA-
---GINLPIHVHRTMHGALTRGA-------------FGISM-PVIAKLTRMVGGTNLHIG
TY-SGKM-----ER-------------NISDIDRSR---------------------DIL
R---E-----------------------------PWND---------FKPM-----FPAV
SGGIYPQLVKANLDHYG------I-DCILQAGGGIHG-HPEG-TIAGAKAMFQAVEAWKK
QAP--------------LPE----YAKA--HHELAVALKKW-------------GH----
------------------------------------------------------------
*
>GCF_000258515.1~NZ_AJLF01000003.1_64
-----------------------------M------------------------------
-----------------------------------PERF-------DEIYDYYVDKGYEP
----NK--------KR-DIIAVFRITPAEGY------TIEQAAGGVAAESSTGTW----T
TLYP---WYEE-ERW-SDLSAKAYD---------------FVDMKD--------------
-------------GS-----WIVRIAYPFHAF--E----EANLPGLLASIAGN-VFGMKR
-VKGLRLEDLYLPE-KVIRE-FRGPAFGIEGVRRMLE---I--KD--RPIYGVVPKPKVG
YSPEEFEK-LATELL-----MNGADYMKDDENLTSPWYN-LFDERAEIMAGIIEKVENET
GEKKTWFANIT-APL-LEMERRLEVLSEL-------GLKHAMVDVVITGWGALEYITELA
A--DYGLAVHGHRAMHAAFTRNP-----------Y-HGISM-FVLAKLYRLVGVDQLHVG
TAGAGKL-----EG-------------GRWDVIQNAR-----VLKEEHYRPDENDV-FHL
E---Q-----------------------------KFYG---------IRPA-----FPTS
SGGLHPGNLEPVIEALG------K-DIVLQLGGGTLG-HPDG-PAAGARAVRQAIDAIMQ
GIP--------------LDE----YAKT--HKELARALEKW-------------GHVT--
-------------------P---V------------------------------------
*
>GCF_000263735.1~NC_017946.1_1187
-----------------------------M------------------------------
--------------------------------------K-------VEWYLDFVDLEYSP
----GR---------D-ELIVEYYFEP-NGV------SPEEAAGRIASESSIGTW----T
TLWK---M--P-EMA-KRSMAKVFY---------------LEKKG---------------
-------------DG-----YIAKIAYPLTLF--E----EGSLVQLFSAIAGN-IFGMKA
-IKNLRLLDFHPPY-EYLRH-FRGPQYGVNGIREFMG---V--HD--RPLTATVPKPKMG
WSVEEYAE-IAYELW-----SGGIDLLKDDENFTSFPFN-RFEERVRKLYRVRDRVEAET
GETKEYLINIT-GPV-NVMEKRAEMVANE-------GGQYVMIDIVVAGWSALQYMREVT
E--DLGLAIHAHRAMHAAFTRNP-----------K-HGITM-LALAKAARMIGVDQIHTG
TA-VGKM-----AG-------------DYEEIKRIN---------------------DFL
L---S-----------------------------RWEH---------IRPV-----FPVA
SGGLHPGLMPELIRLFG------K-DLVIQAGGGVMG-HPDG-PKAGAKALRDAIEAAVD
GID--------------LEE----KAKS--SPELRKALDKW-------------GYLK--
-------------------P---K------------------------------------
*
>GCF_000264495.1~NC_017954.1_361
-----------------------------M------------------------------
-----------------------------------TKEG-------FEPYPEYVDKKYQP
----DP--------DT-HVIVTFRVKPASGF------TVEDAAGGVAAESSTGTW----T
TLFS---WYDV-SRV-KKLSGRAYY---------------FKDLKD--------------
-------------GS-----YIVRVAYPVELF--E----EGNMPAFLASVAGN-IFGMRR
-VEGLRVEDIYLPK-QFLQY-FKGPFKGVKGVREIFK---V--HD--RPIVGTVPKPKVG
YTPEEVEK-LALELL-----MGGMDYIKDDENLASPSFC-RFEARAKSIMKIIDKVEKET
GERKAWFANIT-ADV-REMEKRLKLVADY-------GNPYIMVDVVVTGWSALTYIRDLA
E--EYKLAIHAHRAMHAAITRNP-----------Y-HGISM-FALAKLYRFIGMDQLHIG
TAGAGKL-----EG-------------AKLDVVRIAK-----MLRAEDYQPDPDDD-FHL
P---Q-----------------------------KMYH---------IKPM-----MPVS
SGGLHPGNLPIVIEALG------T-DLVLQIGGGTIG-HPDG-PRAGATAVRQALDAIIK
GIP--------------LEE----YAKD--HKELARALEKW-------------GFAK--
-------------------P---I------------------------------------
*
>GCF_000265525.1~NC_018015.1_1516
-----------------------------M------------------------------
-----------------------------------VEKF-------DRIYDYYVDKDYEP
----NR--------KR-DIIAVFRITPAEGY------SIEAVAGGVAAESSTGTW----T
TLYN---WYEE-ERW-ADLSAKAFD---------------FHDMGD--------------
-------------GS-----WIVKIAYPFHAF--E----EANLPGLLASIAGN-VFGMKR
-AKALRLEDLYFPE-KLIRE-FDGPAFGIEGVRKMLD---I--KD--RPIYGVVPKPKVG
YSPEEFEK-LAYDLL-----SNGADYMKDDENLTSPWYN-RFEERAEIIARIIDRVENET
GEKKTWFANIT-ANL-PEMEERIEILADL-------GLKHAMVDVVITGWGALQYIRDLA
A--DYGLAIHGHRAMHAAFTRNP-----------Y-HGISM-FVLAKLYRLIGIDQLHVG
TAGAGKL-----EG-------------GKWDVIQNAR-----VLREETYRPDEGDV-FHL
E---Q-----------------------------KFYG---------IKAA-----FPTS
SGGLHPGNLPPVIEALG------T-DIVLQLGGGTLG-HPDG-PAAGARAVRQAIDAIMQ
GIP--------------LDE----YAKT--HKELARALEKW-------------GHVT--
-------------------P---V------------------------------------
*
>GCF_000275605.1~NC_018092.1_987
-----------------------------M------------------------------
--------------------------------------K-------VEWYLDFVDLDYTP
----GR---------D-ELIVEYYFEP-NGV------SPEEAAGRIASESSIGTW----T
TLWK---M--P-EMA-KRSMAKVFY---------------LEKSG---------------
-------------EG-----YIAKIAYPLTLF--E----EGSIVQLLSAIAGN-IFGMKA
-LKNLRLLDFHPPY-EYLRH-FKGPQYGVKGIREFMG---V--KE--RPLTATVPKPKMG
WSVDEYAE-IAYELW-----SGGIDLLKDDENFTSFPFN-RFEERVKKLYRIRDIVEAET
EERKEYLINIT-GSV-DVMEKRAELVANE-------GGQYVMIDIIVTGWSALQYMREVT
E--DLGLAIHAHRAMHAAFTRNP-----------K-HGITM-YAIAKLARMIGVDQIHTG
TA-VGKM-----AG-------------DYEEVKRIN---------------------DFL
L---S-----------------------------KWEH---------IREV-----FPVA
SGGLHPGLMPELIRLFG------K-DLVIQAGGGVMG-HPDG-PRAGAKALRDAIDAALE
GVD--------------LEE----KAKS--SPELKKALDKW-------------GYLK--
-------------------P---K------------------------------------
*
>GCF_000275865.1~NZ_CM001555.1_387
-----------------------------M------------------------------
------------------------------------------------------------
---------------TKDVVATYYFRPRSDT------TPEAAAQAIVEEETTGTW----T
DITT------T-TDYVRRLDGEVLS---------------LEPSG---------------
-------------NG-----YVTRLRYPAEIF--E----AGNIPQYLSVVAGN-LFGLGR
-LEAVRLLDVDFPE-ELV-P-FTGPKFGMEGVRKLIG---T--TD--RPHVGTIIKPKVG
LNPKDTAE-VAYKAA-----IGGVDLIKDDETLTDQTFC-PMDERLQAVMAKLDEAKSET
GQEVLYAVNIS-ARA-DDIVERAEHAIDL-------GANMVMIDVITCGFTALQALAEAP
---SVSVPVHVHRTMHGAITRNP-----------E-HGIAM-RPLARIVRMLGGDQLHTG
TV-SGKM-----SH-------------DVSELRGDN---------------------AAL
T---D-----------------------------PYYG---------LKPT-----FPVA
SGGLHPGKVAAELKNLG------T-NIVLQAGGGIHG-HPDG-TEAGARAMRQAADAFMA
GVS--------------AEE----YAKD--HRELARALERW-------------GNR---
------------------------------------------------------------
*
>GCF_000281695.1~NC_018224.1_702
-----------------------------M------------------------------
---------------------------------------T------GIEYDDFLDLGYEP
----AG---------T-ELVCEFTIEPAAGM------SMEAAASRVASESSNGTW----A
ALHV------DEDEL-TDLGAVACG---------------ID------------------
--------------G-----RTVTVAYPTALF--E----AGSMPQLLSCIAGN-ILGMKA
-VDSIRLEDCDWPE-SITSG-FPGPQFGPSVAREKLD---A--GE--RPVLATVPKPKVG
LSTDAHAR-IGEEAW-----RGGVDLLKDDENLTDQAFN-PFADRLAESLAARDRAQEET
GERKDYLVNVT-AET-TEMLERVDLVAEH-------GGGFVMVDVITCGWAAVQSVRERC
E--DHGLAIHAHRAMHAAFDRLD-----------H-HGVSM-RVIAQIARLCGVDHIHTG
TAGLGKL-----AN---------------EDTPGIN---------------------EWL
T---S-----------------------------DCHG---------LRPV-----LPVA
SGGLHPGVVDQLIDALG------T-DIIVQAGGGIHG-HPDG-THAGAKALRQSVEASMA
GTD--------------LET----YADD--HAELATALEKW-------------GAET--
-------------------P---R------------------------------------
*
>GCF_000283335.1~NZ_ALJD01000003.1_125
-----------------------------M------------------------------
---------------------------------------S------GITYEDFLDLSYTP
----TE---------T-DLVCTFRIAPAEGM------SMEAAASRVASESSNGTW----A
PLHI------D-DTF-TDMGATTFS---------------ID------------------
--------------G-----DTIRVAYPAGLF--E----AGNMPQVLSCIAGN-IMGMKA
-VDTIRLEDCEWPE-AIVEG-YPGPQFGSGVRQEIFG---V--DD--RPILATVPKPKVG
LSTERHAE-IGYEAW-----VGGLDLLKDDENLTDQSFN-PYSDRLTESLAMRDKAEDET
GEKKSYLINIT-AET-NEMLERADEAASQ-------GNEYVMVDVVTAGWGAVQTVRERC
E--DLGLAIHAHRAMHAAFDRVP-----------D-HGVSM-RFIAQISRLCGVDQLHTG
TVGLGKL-----AN---------------EDTVGIN---------------------EWM
R---S-----------------------------DLYG---------LKDV-----LPTA
SGGLHPGLVPQLMDAAG------G-NLCIQAGGGIHG-HPDG-TRAGAMALRQSVDSVTE
GVP--------------IGE----YAED--HPELATALEKW-------------GTET--
-------------------P---R------------------------------------
*
>GCF_000300255.2~NC_020913.1_184
-----------------------------M------------------------------
------------------------------------------------SSYSYLALGEEI
----DR--------EA-YVVAKYRV--TTDL------PMEKAAEAIAAEQSTGTW----T
GIST---L--K-DDVFDRYAGKVTS---------------ID------------------
--------------G-----DMVTLAFPVEDFSGR----YGGVPQILSVIAGN-LFGLGS
-VKGVRLEDVFFPD-SFLRQ-YKGPKFGDEGMRNMLS---R--PE--KPLVGTIVKPKVG
LSPKDTAE-YIYEAG-----IGGLTNGKDDETLVDQTFC-PIEERTKAVAEALDRVDEE-
GGHMMHAINIS-SNA-NDIVQLAEDVQSW-------GARELMVDVLTSGFGALQAVAEDP
---RIKVPVHVHRTMHAAITKDP-----------Y-NGIAM-CVFSKLVRMCGGDALHIG
TLGVGKM-----EG-------------DVAGGRMSL---------------------EAC
R---D-----------------------------TNVP---------FKTV-----MPVC
SGGMYPGIVPAVMKVTG------N-DVQIQAGGGVAG-HPEG-VRGGAMAMCQAADAAFE
GIA--------------LDE----YAKT--HKELREALERW-------------G-SK--
------------------------------------------------------------
*
>GCF_000304355.2~NC_018227.2_2198
-----------------------------M------------------------------
---------------------------------------A------IDWYEEFVDTDHTP
----GS---------D-ELVALYYFEPAAGI------SREEAVGRIASESSTGTW----T
TLFT---M--P-PRM-RDLQAKAFE---------------IE------------------
--------------G-----NYVKIAYPLALW--E----EGNAPQLLSGIAGN-VFGMKA
-LESLRLIDASLPA-EYLRH-FKGPHFGMEGIRDMMK---V--HG--RPLTGAVPKPKVG
FTAEEHAE-VGYETW-----MGGFDFVKDDENLTSLAFN-RFEDRVRAMTKMRDRAEQET
GDVKSAFINIT-ADT-ETMKKRAEMLADY-------GWNYAMIDVVVTGTAAVATLRDHC
S--DLGLAIHAHRAMHAAFDRDE-----------K-HGITM-QFLAKIMRLIGVAQIHTG
TA-VGKL-----VG-------------TKAEATVLAD-----MVREKHTNAVDH---MAL
D---Q-----------------------------DWGA---------IKSA-----FPVS
SGGLHPGLVPDVLDIYG------S-DLVLLVSGGIHG-HPKG-TRAGAMATMQAIEAWSE
GET--------------LEE----KAKK--APELREALEKW-------------GYYK--
-------------------P---K------------------------------------
*
>GCF_000306725.1~NC_018876.1_315
------------------------------------------------------------
--------------MS-------------------LT-EEQLVQSLNPKQQGYVDLKLAD
P---RN--------GE-YLLGVFHLVPEGRL------NMLQTAAEVAAESSTGTN----F
KVNT------E-TPFSKVMNALVYQ---------------LDL-----------------
-------------ER-----DLVWIAYPWRLFDRG-----GNVQNILTYIVGN-ILGMKE
-VKALKLMDVWFPP-SMLEQ-YDGPSYTVDDMRKYLG---V--YN--RPILGTIVKPKMG
LTSAEYAE-VCYDFW-----VGGGDFVKNDEPQANQDFC-PYDKMVKHVKEAMDKAVKET
GKKKVHSFNVS-AADFDTMIKRCEMIVNA-GF--EPGSYAFLIDGITAGWMAVQTLRRR-
---YPGVFIHFHRAGHGAFTRPE-----------NPLGFSV-LVLSKFARLAGASGIHTG
TAGVGKM-----KG-------------TPQEDVVAANGILYLRSKG-----------HFF
D---QSWSKIPDLDKDVIALVNEDTAHHAILEDDSWRA---------MKKC-----CPIV
SGGLNPIRLKPFIDVMG------NVDFITTMGSGVHA-HPGG-TQGGAKALVQACEAYLK
NMD--------------IEQ----YAKD--HEELAQAIEYF-------------SKASK-
-DA-------------------------M-------------------------------
*
>GCF_000306765.2~NC_017941.2_967
-----------------------------M------------------------------
----------------------------------------------GITYEDFLDLEYEP
----TD---------E-DLVCTFRIDPATGM------SMEAAASRVASESSNGTW----A
ALQP------G-ADF-TDMGATTFSIAERSSAGSQTGSDDID------------------
--------------G-----GNIQVAYPAGLF--E----PGNMPQVLSCIAGN-IMGMKA
-VDSIRLMDCEWPE-PVVSS-YPGPLYGSSVREEIFG---V--SD--RPITATVPKPKVG
LSTAEHAQ-VGYDAW-----VGGVDLLKDDENLTDQDFN-PFADRLTESLSLRDDAEDET
GEKKSYLINVT-ADT-QTMLDRVDEVAAQ-------GGEYVMVDIITAGWASLQTVRERT
E--KHGLAIHAHRAMHAAFDRMP-----------T-HGVSM-RVLAQISRLCGVDQLHTG
TAGLGKL-----AN---------------EDTVGIN---------------------DWL
K---G-----------------------------DLYG---------RNDV-----LPVA
SGGLHPGLLPDLLDATG------T-NTCIQLGGGIHG-HPDG-TRSGAIALRSAIDAYVE
GKS--------------ITE----AAEE--TPELAVALDKW-------------GTET--
-------------------P---R------------------------------------
*
>GCF_000308215.1~NZ_CAJE01000001.1_3
-----------------------------M------------------------------
-----------------------------------------------EYSEKYLRLGEKV
----DP--------DA-FVICKYKI--TTDL------DIKLAAAAIATEQSTGTW----T
GLST---L--N-DEIFEKYSGFVTD---------------IQ------------------
--------------G-----NVATIAYPADDFSLD----IGGVPQILSVISGN-LFGLEA
-IRGVRLEDVFFPQ-SMLRE-FKGPKFGIQGMRDILK---R--PE--KPLVGTIVKPKIG
LPPKGMAD-YIYEAG-----MGGLTNGKDDETLSNQKFC-PLEDRVVAIAEAIDRVKAET
GHRMMHAINVS-TNG-EKIVEVAERAQDL-------GASELMVDVITCGFAAVQALAEDP
---SIKLPIHVHRTMHGAITRNK-----------D-MGVAM-VVFAKLVRMCGGDALHVG
TFGVGKM-----KG-------------SPTEDLANQ---------------------EAC
V---G-----------------------------PELP---------YKQT-----MPVC
SGGMHPALIEPLVKITG------T-DVQIQAGGGVAG-HPGG-VRGGAKAMAQAVDAAFL
NIP--------------FSE----YSKD--HKELREAMMKW-------------K-----
------------------------------------------------------------
*
>GCF_000327485.1~NC_019943.1_2150
-----------------------------M------------------------------
---------------------------------------A------IDWYKEFVDLKYEP
----AK---------D-DLVCLFYFEPAAGV------SGREAAGRIASESSTGTW----T
TLFS---M--P-PRM-KALQATAFH---------------IE------------------
--------------G-----NVVKIAYPIELW--E----EGNTVQLMSGIAGN-IFGMKA
-VRNLRLIDVALPP-AYLKH-FQGPHFGNDGIRKMMG---I--QK--RPLTGAVPKPKIG
FSAKEHAD-IGYETW-----MGGFDFVKDDENLTSTSFN-KFEDRVKYMTKLRDKAEKET
GEKKSAFLNIT-ADV-ETMKKRADLLAAN-------GWNYCMIDVVVAGTAAVMTMRDYC
S--DLGLAIHAHRAMHAALDRNR-----------K-HGISM-QFLAKIMRLIGVSQIHTG
TA-VGKL-----TG-------------SRKESLALAN-----LLREKKTAAVEG---MLL
E---Q-----------------------------DWGK---------IKSA-----FPVS
SGGLHPGLVPDVMDIYG------P-EMVLLVSGGIHG-HPKG-TRAGAKATMQAMEAWQE
GVS--------------LEE----KAKK--AKELKEALGKW-------------GHYK--
-------------------P---I------------------------------------
*
>GCF_000327505.1~NC_019942.1_1353
-----------------------------M------------------------------
---------------------------------------------------TYIELDYEP
----KD---------T-DLLVWFYAEPPAGR------DMKYVADRIAEESSIGTW----T
DLKT---L--L-PEIWEKLRARVYE---------------IDE-----------------
-------------ER-----RYVKIAYSLHLF--E----VKNMPAILASVAGN-VFGMKS
-VENLRVLDTRFPL-ELLSE-YPGPKYGVQGVREMTG---V--RD--RPFLGTIIKPKIG
LPAKMHAE-VAYEAW-----VGGLDIVKDDENLASQDFN-RFEERLSLTLEKKDLAEEET
GEKKIYLVNIT-APY-REMIRRAELVQDA-------GNEFVMIDVFISGFSAVQSYREE-
---GFKMAIHAHRAMHAAITRNP-----------R-HGITM-LALAKIYRVLGVDNLHIG
TA-VGKM-----EG-------------SAAEVSAIRE-----EIQMGNVPAND----TRF
Q---Q-----------------------------SWGD---------IKPV-----LAVA
SGGLHPGHVPAVVDILG------K-DIVIQAGGGVHG-HPEG-TRKGATAMRQALEAKMQ
GIS--------------LQE----YAKD--HEELRKALEKF-------------VK----
------------------------------------------------------------
*
>GCF_000328665.1~NC_019977.1_1610
-----------------------------M------------------------------
-------------------------------------------------LKEYIDIGYVP
----DE---------T-DFVCEYHLEPALRV------SFEEACNHLAGECSIGKW----S
DIAL---L--N-PKLAQKLKPHVFH---------------IDK-----------------
-------------KK-----HVVRVSYPQDLF--E----FCSVSHIISTVAGR-ILNSNM
-ISRLKLHDIIFPP-DPVNE-LWGPKYGVGGIRDLTG---V--YD--RPLVNAAVRPKVG
LDPATHAK-VAYDLF-----VGGCDMVKDDENLTDQKFN-RFEKRAELTFEAREDAEEET
GEKKMYMCNIT-APTCEEMIRRANFISNI-------GGHYVMIDAVPTGWSSVQTLRDVT
E--ELGLAIHAQIQGHNTFTGME-----------D-HSISL-YLITKLARLAGLDQLYIG
DI-DKHF-----HE-------------KKKELMALHD-----CCVMDKVKGNEKM--HIL
P---Q-----------------------------NWDG---------IKPM-----FPVV
SGGYVPALIPELMNVFD------K-DVIIDCNSGIYS-HPMG-CAAGAKSCRQVIEAVLA
GVS--------------LEE----YAKS--HTELQAAFNDK-------------G-----
------------------------------------------------------------
*
>GCF_000328665.1~NC_019977.1_1892
------------------------------------------------------------
--------------MN-------------------PI-YADLVASLNPKQQSYVNLQLPD
P---YN--------GE-YLLSVFHLVPEGKL------NILQAAAETAAESSTGTN----F
KVNT------E-TPFSKTMNALVYK---------------LDL-----------------
-------------EQ-----NLVWIAYPWRLFDRG-----GNIQNILTYIVGN-ILGIKE
-IKALKLLDVWFPS-SMLEQ-YDGPSYTLDDMRKYLG---V--YD--RPILGTIVKPKMG
LTSAEYAE-VCYDFW-----AGGGDFVKNDEPQANQDFC-PYDKMVKHVKEAMDKAVKET
GRNKVHSFNVS-AADFDTMIERCEMIVNA-GF--EPGSYAFLIDGITAGWMAVQTLRRR-
---YPGVFIHFHRAAHGAFTRPE-----------NPIGFSV-LVLSKFARLAGVSGIHTG
TAGVGKM-----KG-------------TPEEDVVAAHGILYMRSKG-----------HFF
E---QTWTKIPENDKDAMHLVSEDSAHHVILEEDSWRG---------VKKC-----CPIV
SGGLNPIRLKPFIDVMG------NVDFITTMGSGVHA-HPGG-TKDGAKALVQACDAYLN
KMD--------------IAE----YARE--HSELAQAIDHF-------------TKAQK-
-DA-------------------------M-------------------------------
*
>GCF_000336735.1~NZ_AOLL01000011.1_167
-----------------------------M------------------------------
----------------------------------------------GITYEDFLDLDYEP
----TD---------E-DLVCTFRIDPATGM------SKEAAASRVASESSNGTW----A
ALQT------G-ADF-TDMGATTFD---------------ID------------------
--------------G-----DLIRVAYPAGLF--E----PGNMPQVLSCIAGN-IMGMKA
-VDTIRLLDCEWPE-SVVSA-YPGPLYGSSVREEIFG---V--TD--RPITATVPKPKVG
LSTAAHAQ-VGYDAW-----VGGVDLLKDDENLTDQAFN-PFSDRLTESLSLRDDAEDET
GEKKSYLINVT-ADT-QTMLDRVDEVAAQ-------GGEYVMVDIITAGWAGLQTVRERT
E--KHGLAIHAHRAMHAAFDRLP-----------A-HGVSM-RVLAQVSRLCGVDQLHTG
TAGLGKL-----AN---------------EDTVGIN---------------------DWL
T---G-----------------------------DLYG---------TTDV-----LPVA
SGGLHPGLLPDLLDATG------T-NVCVQLGGGIHG-HPDG-TRAGAVALRSAIDAYAE
GRS--------------ITE----AAEE--TPELAVALDKW-------------GTET--
-------------------P---R------------------------------------
*
>GCF_000336755.1~NZ_AOLK01000015.1_58
-----------------------------M------------------------------
----------------------------------------------GITYEDFLDLDYEP
----TD---------E-DLVCTFRIDPATGM------TTEEAASRVASESSNGTW----A
ALQT------G-ADF-TDMGATAFS---------------ID------------------
--------------G-----DTIGVAYPAGLF--E----PGNMPQILSCIAGN-IMGMKA
-VDTIRLMDCEWPE-AIVSS-FDGPLFGSSVREEIFG---V--DD--RPITATVPKPKVG
LSTKSHAQ-VGYDAW-----LGGVDLLKDDENLTDQAFN-PFADRLTESLALRDDAEDET
GEKKSYLINVT-ADT-QTMLDRVDEVAEQ-------GGEYVMVDIITAGWAGLQTVRERT
E--KHGMAIHAHRAMHAAFDRMP-----------T-HGVSM-RVLAQISRLLGVDQLHTG
TAGLGKL-----AN---------------EDTVGIN---------------------EWM
R---S-----------------------------DLYG---------TTDV-----LPVA
SGGLHPGLLPDLLDATG------T-NVCIQLGGGIHG-HPDG-TRAGAVALRAAIDGYVD
GKS--------------IQE----VADE--TPELAVALDKW-------------GTET--
-------------------P---R------------------------------------
*
>GCF_000336775.1~NZ_AOLJ01000026.1_42
-----------------------------M------------------------------
----------------------------------------------GITYEDFLDLEYEP
----TD---------E-DLVCTFRIDPATGM------STEAAASRVASESSNGTW----A
ALQT------G-ADF-TDMGATTFD---------------ID------------------
--------------G-----DLIRVAYPAGLF--E----PGNMPQVLSCIAGN-IMGMKA
-VDTIRLLDCEWPE-SVVSS-YPGPLYGSSVREEVFG---V--TD--RPITATVPKPKVG
LSTAAHAQ-VGYDAW-----VGGVDLLKDDENLTDQAFN-PFSDRLTESLSLRDDAEDET
GEKKSYLINVT-ADT-QTMLDRVDEVAAQ-------GGEYVMVDIITAGWAGLQTVRERT
E--KHGIAIHAHRAMHAAFDRLP-----------A-HGVSM-RVLAQVSRLCGVDQLHTG
TAGLGKL-----AN---------------EDTVGIN---------------------EWL
A---G-----------------------------DLYG---------MNDV-----LPVA
SGGLHPGLLPDLLDATG------T-NVCVQLGGGIHG-HPDG-TRAGAVALRSAIDAYVE
GRS--------------ISE----AAEE--TPELAVALDKW-------------GTET--
-------------------P---R------------------------------------
*
>GCF_000336795.1~NZ_AOLH01000018.1_167
-----------------------------M------------------------------
----------------------------------------------GITYEDFLDLDYEP
----TD---------E-DLVCTFRIDPATGM------STEAAASRVASESSNGTW----A
ALQT------G-ADF-TDMGATTFD---------------ID------------------
--------------G-----DLIRVAYPAGLF--E----PGNMPQVLSCIAGN-IMGMKA
-VDTIRLLDCEWPE-SVVSA-YPGPLYGSSVREEIFG---V--TD--RPITATVPKPKVG
LSTAAHAQ-VGYDAW-----VGGVDLLKDDENLTDQAFN-PFSDRLTESLSLRDDAEDET
GEKKSYLINVT-ADT-QTMLDRVDEVAAQ-------GGEYVMVDIITAGWAGLQTVRERT
E--KHGLAIHAHRAMHAAFDRLP-----------A-HGVSM-RVLAQVSRLCGVDQLHTG
TAGLGKL-----AN---------------EDTVGIN---------------------DWL
T---G-----------------------------DLYG---------TTDV-----LPVA
SGGLHPGLLPDLLDATG------T-NVCVQLGGGIHG-HPDG-TRAGAVALRSAIDAYAE
GRS--------------ITE----AAEE--TPELAVALDKW-------------GTET--
-------------------P---R------------------------------------
*
>GCF_000336815.1~NZ_AOLG01000009.1_530
-----------------------------M------------------------------
----------------------------------------------GITYEDFLDLEYEP
----TD---------E-DLVCTFRIDPATGM------STEAAASRVASESSNGTW----A
ALQT------G-ADF-TDMGATTFD---------------ID------------------
--------------G-----DLIRVAYPAGLF--E----PGNMPQVLSCIAGN-IMGMKA
-VDTIRLLDCEWPE-SVVSS-YPGPLYGSSVREEVFG---V--TD--RPITATVPKPKVG
LSTAAHAQ-VGYDAW-----VGGVDLLKDDENLTDQAFN-PFSDRLTESLSLRDDAEDET
GEKKSYLINVT-ADT-QTMLDRVDEVAAQ-------GGEYVMVDIITAGWAGLQTVRERT
E--KHGIAIHAHRAMHAAFDRLP-----------S-HGVSM-RVLAQISRLCGVDQLHTG
TAGLGKL-----AN---------------EDTVGIN---------------------EWL
A---G-----------------------------DLYG---------MNDV-----LPVA
SGGLHPGLLPDLLDATG------T-NVCVQLGGGIHG-HPDG-TRAGAVALRSAIDAYVE
GRS--------------ISA----AAEE--TPELAVALDKW-------------GTET--
-------------------P---R------------------------------------
*
>GCF_000336835.1~NZ_AOLE01000019.1_553
-----------------------------M------------------------------
----------------------------------------------GITYEDFLDLDYEP
----TD---------E-DLVCTFRIDPATGM------STEAAASRVASESSNGTW----A
ALQT------G-ADF-TDMGATTFD---------------ID------------------
--------------G-----DLIRVAYPAGLF--E----PGNMPQVLSCIAGN-IMGMKA
-VDTIRLLDCEWPE-SVVSA-YPGPLYGSSVREEIFG---V--TD--RPITATVPKPKVG
LSTAAHAQ-VGYDAW-----VGGVDLLKDDENLTDQAFN-PFSDRLTESLSLRDDAEDET
GEKKSYLINVT-ADT-RTMLDRVDEVAAQ-------GGEYVMVDIITAGWAGLQTVRERT
E--KHGLAIHAHRAMHAAFDRLP-----------A-HGVSM-RVLAQISRLCGVDQLHTG
TAGLGKL-----AN---------------EDTVGIN---------------------EWL
A---G-----------------------------DLHG---------ATDV-----LPVA
SGGLHPGLLPDLLDATG------T-NVCVQLGGGIHG-HPDG-TRAGAVALRSAIDAYVE
GRA--------------ITE----AAEE--TPELAVALDKW-------------GTET--
-------------------P---R------------------------------------
*
>GCF_000336855.1~NZ_AOLD01000021.1_2
-----------------------------M------------------------------
----------------------------------------------GITYEDFLDLDYEP
----TD---------E-DLVCTFRIDPATGM------STEAAASRVASESSNGTW----A
ALQT------G-ADF-TDMGATTFD---------------ID------------------
--------------G-----DLIRVAYPAGLF--E----PGNMPQVLSCIAGN-IMGMKA
-VDTIRLLDCEWPE-SVVSA-YPGPLYGSSVREEIFG---V--TD--RPITATVPKPKVG
LSTAAHAQ-VGYDAW-----VGGVDLLKDDENLTDQAFN-PFSDRLTESLSLRDDAEDET
GEKKSYLINVT-ADT-RTMLDRVDEVAAQ-------GGEYVMVDIITAGWAGLQTVRERT
E--KHGLAIHAHRAMHAAFDRLP-----------A-HGVSM-RVLAQISRLCGVDQLHTG
TAGLGKL-----AN---------------EDTVGIN---------------------EWL
A---G-----------------------------DLHG---------ATDV-----LPVA
SGGLHPGLLPDLLDATG------T-NVCVQLGGGIHG-HPDG-TRAGAVALRSAIDAYVE
GRA--------------ITE----AAEE--TPELAVALDKW-------------GTET--
-------------------P---R------------------------------------
*
>GCF_000336955.1~NZ_AOLI01000006.1_125
-----------------------------M------------------------------
----------------------------------------------GITYEDFLDLDYEP
----TD---------E-DLVCTFRIDPATGM------TTEEAASRVASESSNGTW----A
ALQT------G-ADF-TDMGATAFS---------------ID------------------
--------------G-----DTIGVAYPAGLF--E----PGNMPQILSCIAGN-IMGMKA
-VDTIRLMDCEWPE-SIVSS-FDGPLFGSSVREEIFG---V--DD--RPITATVPKPKVG
LSTKSHAQ-VGYDAW-----LGGVDLLKDDENLTDQDFN-PFADRLTESLALRDDAEDET
GEKKSYLINVT-ADT-QTMLDRVDEVAEQ-------GGEYVMVDIITAGWAGLQTVRERT
E--KHGMAIHAHRAMHAAFDRMP-----------T-HGVSM-RVLAQISRLLGVDQLHTG
TAGLGKL-----AN---------------EDTVGIN---------------------EWM
R---S-----------------------------DLYG---------TTDV-----LPVA
SGGLHPGLLPDLLDATG------T-NVCVQLGGGIHG-HPDG-TRAGAVALRAAIDGYVD
GKS--------------IQE----VADE--TPELAVALDKW-------------GTET--
-------------------P---R------------------------------------
*
>GCF_000337135.1~NZ_AOIN01000061.1_37
-----------------------------M------------------------------
---------------------------------------T------GIEYDDFLNREYEP
----DS---------T-DLVCTFSIDPAEDM------SMEAAASRVASESSNGTW----A
ALHV------DEDEL-THLGAVACG---------------MD------------------
--------------G-----NEITVAYPAELF--E----VGSMPQILSCIAGN-IMGMKA
-VDAIRLEDCEWPK-SITSG-FPGPQFGTSVAREKLD---A--GD--RPILATVPKPKVG
LSTDAHVR-VGEEAW-----RGGVDLLKDDENLTDQDFN-PFEDRLAESLAARDRVEEDV
GERKDYLVNVT-AET-NEMLERVDLVAEH-------GGGFVMVDIITCGWSAVQSVRDRC
Q--DHGLAIHAHRAMHAAFDRMD-----------H-HGVSM-RVIAQISRLCGVDHIHTG
TAGLGKL-----AN---------------EDTPGIN---------------------DWL
H---G-----------------------------DCHG---------LNPV-----LPVA
SGGLHPGVVDRLIDALG------T-DICIQAGGGIHG-HPDG-THAGAKALRQATDASLE
GVP--------------LEE----YAQD--HAELATALDKW-------------GAET--
-------------------P---R------------------------------------
*
>GCF_000337155.1~NZ_AOIK01000029.1_80
-----------------------------M------------------------------
---------------------------------------T------GIEYDDFLDLGYDP
----AA---------T-ELVCEFTIEPADGM------SMEAAASRVASESSNGTW----A
ALHV------DEDEL-TDLGAVACG---------------ID------------------
--------------G-----RTVTVAYPTALF--E----DGSMPQILSCIAGN-ILGMKA
-VDSIRLEDCDWPE-SITSG-FPGPQFGPSVAREKLD---A--GE--RPVLATVPKPKVG
LSTDAHAR-IGEEAW-----RGGIDLLKDDENLTDQAFN-PFADRLAESLAARDRAQEET
GERKDYLVNVT-AET-TEMLERVDLVAEH-------GGGFVMVDVITCGWAAVQSVRERC
A--DHGLAIHAHRAMHAAFDRLD-----------H-HGVSM-RVIAQIARLCGVDHIHTG
TAGLGKL-----AN---------------EDTPGIN---------------------EWL
T---S-----------------------------DCHG---------LRPV-----LPVA
SGGLHPGVVDQLIDALG------T-DIIVQAGGGVHG-HPDG-THAGAKALRQSVEASMA
GTD--------------LET----YADD--HAELATALEKW-------------GAET--
-------------------P---R------------------------------------
*
>GCF_000337175.1~NZ_AOIJ01000030.1_33
------------------------MSDGIM------------------------------
---------------------------------------T------GIEYDDFLDLGYEP
----AG---------T-ELVCEFTIEPAAGM------SMEAAASRVASESSNGTW----A
ALHV------DEDEL-TELGAVACG---------------ID------------------
--------------G-----RTVTVAYPTALF--E----AGSMPQILSCIAGN-ILGMKA
-VDSIRLEDCDWPE-SITSG-FPGPQFGPSVAREKLD---A--GE--RPVLATVPKPKVG
LSTDAHAR-IGEEAW-----RGGVDLLKDDENLTDQAFN-PFADRLAESLAARDRAQEET
GERKDYLVNVT-AET-TEMLERVDLVAEH-------GGGFVMVDVITCGWAAVQSVRERC
E--DHGLAIHAHRAMHAAFDRLD-----------H-HGVSM-RVIAQIARLCGVDHIHTG
TAGLGKL-----AN---------------EDTPGIN---------------------EWL
T---S-----------------------------DCHG---------LRPV-----LPVA
SGGLHPGVVDQLIDALG------T-DIIVQAGGGIHG-HPDG-THAGAKALRQSVEASMA
GTD--------------LET----YADD--HAELATALEKW-------------GAET--
-------------------P---R------------------------------------
*
>GCF_000337295.1~NZ_AOLO01000006.1_321
-----------------------------M------------------------------
----------------------------------------------GITYEDFLDLEYEP
----TD---------E-DLVCTFRIDPATGM------SMEAAASRVASESSNGTW----A
ALQP------G-ADF-TDMGATTFSIAERSSAGSQTGSDDID------------------
--------------G-----GNIQVAYPAGLF--E----PGNMPQVLSCIAGN-IMGMKA
-VDSIRLMDCEWPE-PVVSS-YPGPLYGSSVREEIFG---V--SD--RPITATVPKPKVG
LSTAEHAQ-VGYDAW-----VGGVDLLKDDENLTDQDFN-PFADRLTESLSLRDDAEDET
GEKKSYLINVT-ADT-QTMLDRVDEVAAQ-------GGEYVMVDIITAGWASLQTVRERT
E--KHGLAIHAHRAMHAAFDRMP-----------T-HGVSM-RVLAQISRLCGVDQLHTG
TAGLGKL-----AN---------------EDTVGIN---------------------DWL
K---G-----------------------------DLYG---------RNDV-----LPVA
SGGLHPGLLPDLLDATG------T-NTCIQLGGGIHG-HPDG-TRSGAIALRSAIDAYVE
GKS--------------ITE----AAEE--TPELAVALDKW-------------GTET--
-------------------P---R------------------------------------
*
>GCF_000337315.1~NZ_AOHU01000093.1_2
-----------------------------M------------------------------
----------------------------------------------GITYEDFLDLDYEP
----TD---------E-DLVCTFRIDPATGM------STEAAASRVASESSNGTW----A
ALQT------G-ADF-TDMGATTFD---------------ID------------------
--------------G-----DLIRVAYPAGLF--E----PGNMPQVLSCIAGN-IMGMKA
-VDTIRLLDCEWPE-SVVSA-YPGPLYGSSVREEIFG---V--TD--RPITATVPKPKVG
LSTAAHAQ-VGYDAW-----VGGVDLLKDDENLTDQAFN-PFSDRLTESLSLRDDAEDET
GEKKSYLINVT-ADT-QTMLDRVDEVAAQ-------GGEYVMVDIITAGWAGLQTVRERT
E--KHGLAIHAHRAMHAAFDRLP-----------A-HGVSM-RVLAQVSRLCGVDQLHTG
TAGLGKL-----AN---------------EDTVGIN---------------------EWL
A---G-----------------------------DLHG---------ATDV-----LPVA
SGGLHPGLLPDLLDATG------T-NVCVQLGGGIHG-HPDG-TRAGAVALRSAIDAYVE
GRA--------------ITE----AAEE--TPELAVALDKW-------------GTET--
-------------------P---R------------------------------------
*
>GCF_000337475.1~NZ_AOIT01000035.1_103
------------------------MRFGTM------------------------------
---------------------------------------T------GIEYDDFLDLEYEP
----AA---------T-DLTCEFTIDPAADM------SMEAAASRVASESSNGTW----A
ALHV------DEDEL-KDLGAVACE---------------ID------------------
--------------G-----SEITVAYPAALF--E----AGSMPQILSCIAGN-ILGMKA
-VDSIRLEDCHWPE-SIVSG-FLGPQFGTSVANEKLD---A--GE--RPVLATVPKPKVG
LSTAAHAE-IGEEAW-----LGGVDLLKDDENLTDQEFN-PFEDRLTESLAARDRAQEAT
GERKDYLVNVT-AET-TEMLERVDLVAEH-------GGGFVMVDVITAGWAAVQSVRKRC
E--EHGLAIHAHRAMHAAFDRLE-----------H-HGVSM-RVIAQIARLCGVDHIHTG
TAGLGKL-----AN---------------EDTPGIN---------------------EWL
T---G-----------------------------ECHG---------LTPV-----LPVA
SGGLHPGVVDQLLEALG------T-DIIVQAGGGIHG-HPDG-THAGAKALRQSVDASMA
GES--------------LED----YADD--HPELATALEKW-------------GAET--
-------------------P---R------------------------------------
*
>GCF_000337535.1~NZ_AOIP01000032.1_300
-----------------------------M------------------------------
---------------------------------------T------GIEYDDFLDRAYEP
----AA---------T-ELVCTFRIEPAEGM------TIEAAASRVASESSNGTW----A
TLHV------DESEL-THLGAVACE---------------IDES----------------
--------------E-----NEITVAYPTDLF--E----AGSMPQILSCIAGN-IMGMKA
-VESIRLEDCDWPE-SIVSG-FPGPQFGTGVAREKLD---A--GD--RPILATVPKPKVG
LSTAAHAR-VGEEAW-----RGGVDLLKDDENLTDQDFN-PFEDRLAESLAARDRVEEDV
GERKDYLVNVT-GET-TEMLDRVDLVAEH-------GGGFVMVDVITCGWAAVQSVRERC
E--DHGLAIHAHRAMHAAFDRLD-----------H-HGVSM-RVLAQIARLCGVDHIHTG
TAGLGKL-----AN---------------EDTPGIN---------------------DWL
H---G-----------------------------DCHG---------LKPV-----LPVA
SGGLHPGVVDQLIDALG------T-DICIQAGGGIHG-HPDG-THAGAKALRQSVDASLD
GVS--------------LDE----YAQE--HAELATALEKW-------------GSET--
-------------------P---R------------------------------------
*
>GCF_000337555.1~NZ_AOIO01000022.1_92
-----------------------------M------------------------------
---------------------------------------T------GIEYDDFLDRTYDP
----AA---------T-ELVCTFRIEPAEEM------TIEAAASRVASESSNGTW----A
TLHV------DESEL-THLGAVACE---------------IDES----------------
--------------E-----NEITVAYPADLF--E----AGSMPQILSCIAGN-IMGMKA
-VESIRLEDCEWPE-SIVSG-FPGPQFGTGVAREKLD---A--GD--RPILATVPKPKVG
LSTAAHAR-VGEEAW-----RGGVDLLKDDENLTDQDFN-PFEDRLAESLAARDRVEEDV
GERKDYLVNVT-GET-TEMLERVDLVAEH-------GGGFVMVDVITCGWAAVQSVRERC
A--DHGLAIHAHRAMHAAFDRLD-----------H-HGVSM-RVLAQIARLCGVDHIHTG
TAGLGKL-----AN---------------EDTPGIN---------------------DWL
H---G-----------------------------DCQG---------LKPV-----LPVA
SGGLHPGVVDRLIDALG------T-DICIQAGGGIHG-HPDG-THAGAKALRQSVDASLD
GVP--------------LDE----YAQE--HAELATALDKW-------------GAET--
-------------------P---R------------------------------------
*
>GCF_000337575.1~NZ_AOIM01000012.1_113
-----------------------------M------------------------------
---------------------------------------T------GIEYDDFLDREYDP
----DS---------T-DLVCTFTIDPAEDM------SMEAAASRVASESSNGTW----A
ALHV------DEDEL-THLGAVACG---------------ID------------------
--------------G-----DEITVAYPAELF--E----AGSMPQILSCIAGN-IMGMKA
-VDAIRLEDCEWPG-SITSG-FPGPQFGTSVAREKLD---A--GD--RPILATVPKPKVG
LSTDAHVR-VGEEAW-----RGGVDLLKDDENLTDQEFN-PFEDRLAESLAARDRVEEDV
GERKDYLVNVT-AET-NEMVERVDLVAEH-------GGGFVMVDIITCGWSAVQSVRDRC
E--KHGLAIHAHRAMHAAFDRMD-----------H-HGVSM-RVIAQIARLCGVDHIHTG
TAGLGKL-----AN---------------EDTPGIN---------------------DWL
H---G-----------------------------DCHG---------LDPV-----LPVA
SGGLHPGVVDRLIDALG------T-DICIQAGGGIHG-HPDG-THAGAKALRQATDASLE
GVP--------------LEE----YAQD--HAELRTALQKW-------------GSET--
-------------------P---R------------------------------------
*
>GCF_000337595.1~NZ_AOIL01000042.1_236
-----------------------------M------------------------------
---------------------------------------T------GIEYDDFLDRAYDP
----AA---------T-ELVCTFRIEPAEDM------TIEAAASRVASESSNGTW----A
TLHV------DESEL-THLGAVACE---------------IDES----------------
--------------E-----NEITVAYPADLF--E----AGSMPQILSCIAGN-IMGMKA
-VESIRLEDCDWPE-SIVSG-FPGPQFGTGVAREKLD---A--GE--RPILATVPKPKVG
LSTAAHAR-VGEEAW-----RGGVDLLKDDENLTDQDFN-PFEDRLAESLAARDRVEEDV
GERKDYLVNVT-GET-TEMLDRVDLVAEH-------GGGFVMIDVITCGWAAVQSVRERC
E--DHGLAIHAHRAMHAAFDRLD-----------H-HGVSM-RVLAQIARLCGVDHIHTG
TAGLGKL-----AN---------------EDTPGIN---------------------DWL
H---G-----------------------------DCHG---------LKPV-----LPVA
SGGLHPGVVDQLIDALG------T-DICIQAGGGIHG-HPDG-THAGAKALRQSVEASLD
GVS--------------LDE----YAQE--HAELATALDKW-------------GAET--
-------------------P---R------------------------------------
*
>GCF_000337615.1~NZ_AOII01000091.1_37
-----------------------------M------------------------------
---------------------------------------T------GIEYDDFLDLGYEP
----AA---------T-ELVCEFTIEPADGM------SMEAAASRVASESSNGTW----A
ALHV------DEDEL-TDLGAVACG---------------ID------------------
--------------G-----PTVTVAYPAALF--E----AGSMPQILSCIAGN-ILGMKA
-VDSIRLEDCDWPE-SIAGG-FPGPQFGPSVAREKLD---A--GE--RPVLATVPKPKVG
LSTDAHAR-IGEEAW-----RGGIDLLKDDENLTDQAFN-PFADRLAESLAARDRAQEET
GERKDYLVNVT-AET-TEMLERVDLVAEH-------GGGFVMVDVITCGWAAVQSVRERC
E--DHGLAIHAHRAMHAAFDRLD-----------Y-HGVSM-RVIAQIARLCGVDHIHTG
TAGLGKL-----AN---------------EDTPGIN---------------------AWL
T---S-----------------------------DCHG---------LRPV-----LPVA
SGGLHPGVVDQLIDALG------T-DIIVQAGGGVHG-HPDG-THAGAKALRQSVEASMA
GTD--------------LET----YADD--HAELATALEKW-------------GAET--
-------------------P---R------------------------------------
*
>GCF_000337715.1~NZ_AOHY01000016.1_126
-----------------------------M------------------------------
---------------------------------------T------GIEYDDFLDLEYEP
----TD---------T-DLVCEFTIDPAEGM------STEAAASRVASESSNGTW----A
ALHV------DEDEL-TDLSAVACA---------------ID------------------
--------------G-----HEITVAYPDALF--E----AGSMAQILSCIAGN-IMGMKA
-VETIRLEDCYWPE-PLVSG-FPGPQFGTSVAHEKLD---A--GD--RPILATVPKPKVG
LSTDAHVQ-IGEDAW-----RGGIDLLKDDENLTDQAFN-PFEDRLADSLAARDRVEEDV
GERKDYLVNVT-AET-NEMLERVDLVAEH-------GGGFVMVDVITCGWSAVQTVRERC
E--RHDLAIHAHRAMHAAFDRLE-----------H-HGVSM-RVLAQIARLCGVDHIHTG
TAGLGKL-----AN---------------EDTPGIN---------------------EWL
T---S-----------------------------DLYG---------MNPV-----LPVA
SGGLHPGVVDQLLDALG------T-NIIVQAGGGIHG-HPDG-THAGAKALRQSVEASLE
GVS--------------LED----AADD--HDELATALEKW-------------GAET--
-------------------S---R------------------------------------
*
>GCF_000337735.1~NZ_AOHX01000045.1_14
-----------------------------M------------------------------
---------------------------------------T------GIEYDDFLDLEYEP
----TA---------T-DLVCEFTIDPADGM------STEAAASRVASESSNGTW----A
ALHV------DENEL-TDLSAVACA---------------ID------------------
--------------G-----HEITVAYPDALF--E----SGSMAQILSCIAGN-IMGMKA
-VETIRLEDCHWPE-SIVSG-FPGPQFGTSVAHEKLD---A--GD--RPILATVPKPKVG
LSTDAHVQ-IGEDAW-----RGGVDLLKDDENLTDQSFN-PFEDRLADSLAARDRVEEDV
GERKDYLVNVT-AET-NEMLERVDLVAEH-------GGGFVMVDVITCGWAAVQTVRERC
D--RHDLAIHAHRAMHAAFDRLE-----------H-HGVSM-RVLAQLARLCGVDHIHTG
TAGLGKL-----AN---------------EDTPGIN---------------------EWL
T---S-----------------------------DLYG---------MNPV-----LPVA
SGGLHPGVVDQLLDALG------T-DIIVQAGGGIHG-HPDG-TYAGAKALRQSVEASLE
GVS--------------LDS----YADE--HDELATALEKW-------------GAET--
-------------------P---R------------------------------------
*
>GCF_000337795.1~NZ_AOLP01000019.1_258
-----------------------------M------------------------------
----------------------------------------------GITYEDFLDLDYEP
----TD---------E-DLVCTFRIDPATGM------STEAAASRVASESSNGTW----A
ALQT------G-ADF-TDMGATTFD---------------ID------------------
--------------G-----DLIKVAYPAGLF--E----PGNIPQVLSCIAGN-IMGMKA
-VDTIRLLDCEWPE-SVVSA-YPGPLYGSSVREEIFG---V--TD--RPITATVPKPKVG
LSTAAHAQ-IGYDAW-----VGGVDLLKDDENLTDQSFN-PFSDRLTESLSLRDDAEDET
GETKSYLINVT-ADT-QTMLDRVDEVAAQ-------GGEYVMVDIITAGWAGLQTVRERT
E--KHGIAIHAHRAMHAAFDRLP-----------T-HGVSM-RVLAQVSRLCGVDQLHTG
TAGLGKL-----AN---------------EDTVGIN---------------------DWL
A---S-----------------------------DLYG---------TTDV-----LPVA
SGGLHPGLLPDLLDATG------T-NVCVQLGGGIHG-HPDG-TRAGAVALRSAIDAYVE
GRS--------------ISE----AAEE--TPELAVALDKW-------------GTET--
-------------------P---R------------------------------------
*
>GCF_000337815.1~NZ_AOLN01000018.1_422
-----------------------------M------------------------------
----------------------------------------------GITYEDFLDLDYEP
----TS---------E-DLVCTFRIDPATGM------STEAAASRVASESSNGTW----A
ALQT------G-ADF-TDMGATTFA---------------ID------------------
--------------G-----DSIQVAYPTGLF--E----PGNMPQVLSCIAGN-IMGMKA
-VDSIRLMDCEWPE-SVVSS-YPGPLYGSSVREEVFG---V--SD--RPITATVPKPKVG
LSTAAHAQ-VGYDAW-----VGGVDLLKDDENLTDQAFN-PFADRLTESLSLRDDAEDET
GEKKSYLINVT-ADT-QTMLDRVDEVAAQ-------GGEYVMVDIITAGWAGLQTVRERT
E--KHGLAIHAHRAMHAAFDRLP-----------T-HGVSM-RVLAQISRLCGVDQLHTG
TAGLGKL-----AN---------------EDTVGIN---------------------DWL
R---R-----------------------------DLYG---------ANDV-----LPVA
SGGLHPGLLPDLLDATG------T-NVCIQLGGGIHG-HPDG-TKAGAVALRSAIDAYVE
GTS--------------ITE----AADE--TPELAVALDKW-------------GTET--
-------------------P---R------------------------------------
*
>GCF_000337835.1~NZ_AOLM01000017.1_52
-----------------------------M------------------------------
----------------------------------------------GITYEDFLDLDYEP
----TD---------E-DLVCTFRIDPATGM------STEAAASRVASESSNGTW----A
ALQT------G-ADF-TDMGATTFD---------------ID------------------
--------------G-----DLIRVAYPAGLF--E----PGNMPQVLSCIAGN-IMGMKA
-VDTIRLLDCEWPE-SVVSA-YPGPLYGSSVREEIFG---V--TD--RPITATVPKPKVG
LSTAAHAQ-VGYDAW-----VGGVDLLKDDENLTDQSFN-PFSDRLTESLSLRDDAEDET
GETKSYLINVT-ADT-QTMLDRVDEVAAQ-------GGEYVMVDIITAGWAGLQTVRERT
E--KHGLAIHAHRAMHAAFDRLP-----------A-HGVSM-RVLAQVARLCGVDQLHTG
TAGLGKL-----AN---------------EDTVGIN---------------------DWL
A---G-----------------------------DLYG---------TTDV-----LPVA
SGGLHPGLLPDLLDATG------T-NVCVQLGGGIHG-HPDG-TRAGAVALRSAIDAYAE
GRS--------------ITE----AAEE--TPELAVALDKW-------------GTET--
-------------------P---R------------------------------------
*
>GCF_000337855.1~NZ_AOHT01000051.1_149
-----------------------------M------------------------------
---------------------------------------A------GITYEDFLDLSYEP
----DE---------S-DLVCTFRIAPAEGM------DVEAAASRVASESSNGTW----A
ALPT------G-EGF-TDMGATTFD---------------IRGSD---------------
-------------DS-----AEVDVAYPAGLF--E----PGSMPQILSCIAGN-IMGMKA
-VDTIRLADCQWPE-ALVSS-FAGPQFGSSVREEIFG---I-EED--RPILATVPKPKVG
LSTDRHAE-VGYEAW-----LGGVDLLKDDENLTDQSFN-PYHDRLVESLALRDDAEDET
GEKKSYLINVT-ADT-NTMLERVDLAAEE-------GCEYVMVDVITTGWAAVQTVRERC
E--DHGIAIHAHRAMHAAFDRLE-----------N-HGVSM-RVLAQISRLCGVDQLHTG
TAGLGKL-----AN---------------EDTVGIN---------------------DWM
R---S-----------------------------ELYG---------LNDV-----LPVA
SGGLHPGLIPDLLDATG------T-NVCVQAGGGIHG-HPDG-TRAGAAALRAAVDGYAA
GKS--------------LEE----SADD--SPELATAIDEW-------------GTET--
-------------------P---R------------------------------------
*
>GCF_000337875.1~NZ_AOHS01000051.1_248
-----------------------------M------------------------------
---------------------------------------T------GIEYDDFLDREYNP
----DS---------T-DLVCTFRIDPAEDM------SMEAAASRVASESSNGTW----A
ALHV------DEDEL-THLGAVAYG---------------ID------------------
--------------G-----DEITVAYPAELF--E----AGSMPQILSCIAGN-IMGMKA
-VDAIRLEDCKWPE-SITSG-FPGPQFGTSVAREKLD---A--GD--RPILATVPKPKVG
LSTDAHVR-VGEEAW-----RGGVDLLKDDENLTDQDFN-PFEDRLAESLAARDRVEEDV
GERKDYLVNVT-AET-NEMLERVDLVDEH-------GGGFVMVDIITCGWSAVQSVRDRC
E--KHGLAIHAHRAMHAAFDRMD-----------H-HGVSM-RVIAQISRLCGVDHIHTG
TAGLGKL-----AN---------------EDTPGIN---------------------DWL
H---G-----------------------------NCHG---------LNPV-----LPVA
SGGLHPGVVDQLIDALG------T-DICVQAGGGIHG-HPDG-THAGAKALRQATDASLD
GVP--------------LEE----YAQDPAHAELATALKKW-------------GAET--
-------------------P---R------------------------------------
*
>GCF_000350305.1~NC_020892.1_192
-----------------------------M------------------------------
------------------------------------------------KSYSYLCLGEEI
----DR--------DA-YVVTKYRV--STDL------PMEKAAESIAAEQSTGTW----T
GIST---L--N-DDVFTKYAAKVTE---------------ID------------------
--------------G-----DMVTIAYPEEDFSVE----VGAIPQILSVISGN-LYGLET
-LKGVRLEDVEFPS-SILKK-YKGPKFGDTGLREILG---R--PE--KPLVGTIVKPKIG
LSPEDTAK-YIYEAG-----SGGLTNSKDDETLVDQKFC-PIEARTKAVAEVLDRLEEE-
GHKMLHAVNIS-TNG-QDILQLAEDVQSW-------GAKQIMIDVLTCGYGAIQAVAEDP
---KIKVPIHVHRTMHGAMTKDP-----------F-NGISM-RVISKLVRMCGGDALHIG
TLGVGKM-----AG-------------GIGEGRANQ---------------------EAC
Q---S-----------------------------GDVP---------FKTV-----MPVC
SGGMYPGIVPAVMKAAG------N-NIQIQAGGGVAG-HPEG-VRGGALAMCQAVDAGFL
GVS--------------LDE----YAKD--HKELREALERW-------------G-QK--
------------------------------------------------------------
*
>GCF_000376445.1~NZ_AQXI01000001.1_2760
-----------------------------M------------------------------
---------------------------------------P------GIKYEDFLDLGYTP
----AE---------S-ELVCTFHVEPAADM------DMEDAASRVASESSNGTW----A
ELQV------E-GSI-TDLSATTFS---------------IE------------------
--------------G-----NEVKVAYPDALF--E----DGSMPQVLSCIAGN-IMGMKA
-VERIRLLDCDWPE-PLTTS-FPGPQFGSGVRNEIFD---A--GE--RPITATVPKPKVG
LSTDQHAQ-IGYEAW-----VGGLDLLKDDENLTDQEFN-PFADRLTQSLAMRDDAQDET
GEKKSYLVNIT-ADT-NTMLERADMVAEQ-------GCEYVMVDVITTGWGAVQSVRERC
E--ELGLAIHAHRAMHAAFDRIP-----------S-HGVSM-RVLAQIARICGVDQLHTG
TADLGKL-----EN---------------EDTVGIN---------------------EWL
Y---S-----------------------------DLYG---------MNDV-----LPVA
SGGLHPGLVAELIDREG------T-NICIQAGGGVHG-HPDG-TRAGAAALRQSVDATVA
DIP--------------LEA----YAED--HPELKVALDKW-------------GTET--
-------------------P---R------------------------------------
*
>GCF_000376965.1~NZ_AQXV01000039.1_16
-----------------------------M------------------------------
---------------------------------------------------DYVELGYKP
----KE---------N-ELLSCIKIKAE---------DLEKVANEVAAESSIGTW----T
KIKT---M--K-KEVYDKLKPTVYE---------------INEIGTDGKD----------
-------------KI-----GIIKIAYPLDAF--E----PSNMPGTLAGIAGN-IFGMKI
-VKGLRILDFRFPE-EFIKA-YKGPKYGIKGIRDLLK---V--DN--RPLVGTIVKPKVG
LNTEEHSK-VTYESW-----VGGCDIVKDDENLVSQDFN-KFEDRIFKVMEYRDKAEDET
GEKKIYMPNIT-APY-KEMIRRAQVVKDA-------GCEYAMLDVVVLGFSAVQQFREE-
---DFDFVIHAHRAMHAAITRSR-----------E-WGISM-LALSKIYRLLGVDQLHIG
TV-VGKM-----EG-------------EQDEVCGIRD-----EIVQDSVKKDDLN--KFF
D---Q-----------------------------EWYG---------MNNV-----FPVS
SGGIYPKLVPKITDMLG------K-DVILQAGGGIHG-HPDG-TISGAKAMRAAVESVAE
GIS--------------LEQ----KAEE--VPELKTALEYW-------------------
-----------------------K------------------------------------
*
>GCF_000379085.1~NZ_KB905378.1_2343
-----------------------------M------------------------------
---------------------------------------I------GITYEDFLDLSYDP
----AD---------S-DLVCEFYVEPAADQ------HAESAASRVASESSNGTW----A
ELQV------D-GGV-TDLSATACG---------------IEAAT-AG-------DR---
-------------EG-----YRVTVAYPDALF--E----GGNMPQILSCIAGN-ILGMKA
-VDRIRLLDCTWPE-PLATS-FAGPQFGTSVRSEIFD---A--DD--RPITATVPKPKVG
LSTDQHAQ-IGYEAW-----TGGLDLLKDDENLTDQAFN-PFEDRLTESLAQRDRAEEET
GESKSYLLNVT-AGG-TEMLERVDMAAEH-------GCEYVMVDVVTCGWAAVQQVRERC
E--RHGLAIHAHRAMHAAFDRLP-----------S-HGVSM-RVIAQIARLCGVDQIHTG
TADLGKL-----AN---------------EDTVGIN---------------------EWL
T---S-----------------------------DLYG---------LDDV-----LPMA
SGGLHPGLVPELVDRCG------T-NIGIQAGGGVHG-HPDG-THEGAKALRAAVEAAAE
GRS--------------IEA----AADD--EPALATALDKW-------------GTET--
-------------------P---R------------------------------------
*
>GCF_000385565.1~NC_021169.1_1935
-----------------------------M------------------------------
---------------------------------------G------FEWYTDFVDLSYKP
-----E---------D-EIVCYFKVK--SDL------PIEESSGRVASESSVGTW----T
TLSR---L--P-DRI-KWLMAKVFR---------------ID------------------
--------------G-----ERIAVAYKTDLF--E----EGNIPQFLSSVAGN-IFGMRA
-IKGLRFEDFEVPA-SFAKH-FKGPNFGIDGVRNIMR---V--HD--RPLTATVPKPKVG
FDADEYAE-VGYRSW-----VGGIDILKDDENLTSQPFI-RFEKRLAKVMKARERAENET
GEKKGYLINIT-AEA-REMERRAELVADY-------GNEFVMVDILTAGFSAVQTVRNKC
E--ELGLAIHAHRAMHGAFTRNE-----------E-HGISL-KVLTKLARMAGVDHMHVG
TG-VGKM-----AG-------------DKAEVMELR---------------------DVC
R---K-----------------------------SWHN---------FKPV-----FPVS
SGGLHPGLIPDIIELFG------V-DVIIQAGGGVHG-HPDG-SEKGAMALRQAISAVLE
GVD--------------LED----YAKS--HSELARALERW-------------GRVS--
-------------------P---K------------------------------------
*
>GCF_000404225.1~NC_021353.1_1676
-----------------------------M------------------------------
-----------------------------------------------EYSNKYLHLGEEI
----DP--------DD-YVICKYKI--ATNL------EMSNAAAAIAAEQSTGTW----T
GIST---L--N-EEIFELYSGRVTA---------------VE------------------
--------------G-----DIATIAYPKEDFSLD----IGGIPQVLSVISGN-LFGLDA
-LNGVRLEDVFFPK-SMLND-FLGPRFGAEGLREVLK---R--PE--KPLVGTIVKPKIG
LSPKETAN-YIYEAG-----MGGLTNGKDDETLSNQKFC-PIEDRVVAVAEAIDRVKDES
GHIMVHAINVS-TKG-HEIVEVAERVQEL-------GASEIMVDVITCGFAAVQALREDP
---SIKVPIHVHRTMHGAITKNK-----------D-MGVSM-NVFAKLVRMCGGDALHIG
TFGVGKM-----TG-------------STTEDIANQ---------------------QAC
I---G-----------------------------RDVP---------YKEV-----LPVC
SGGMHPGLVEKLVEIAG------T-NIQIQAGGGVAG-HPGG-VRKGAMALSQAVDAAYE
KIP--------------ASE----YRKT--HVELDQALSKW-------------GSA---
------------------------------------------------------------
*
>GCF_000430485.1~NZ_KE387150.1_172
-----------------------------M------------------------------
-----------------------------------PEKF-------DKIYDYYVDKGYEP
----NL--------KR-DIVAVFRVTPTEGY------TIEQAAGAVAAESSTGTW----T
TLYG---WYEK-ERW-SDLSAKAYE---------------FHDMGD--------------
-------------GS-----WIVKIAYPVHAF--E----EWNLPGLLASIAGN-VFGMKR
-VKGLRLEDLYLPE-IVLRD-FSGPNKGIKGVREILE---I--HK--RPIYGVVPKPKVG
YSPEELEK-LSYELL-----SAGADYMKDDENLTGPWYN-RFEERAEVMARVIDKVEAET
GEKKTWFANIT-ADI-REMENRLEVLAEY-------GLPHAMVDVVIVGWASLEYIRDLA
E--DYDIALHAHRAMHATFTRNP-----------Y-HGISM-FVLAKLYRIIGLDQLHVG
TAGAGKL-----EG-------------GKWDVIQNAR-----ILREKHYKPDENDA-FHL
E---Q-----------------------------KFYH---------IKPA-----FPTS
SGGLHPGNLPAVIDALG------T-DIVLQLGGGTLG-HPDG-PAAGAKAVRQALDAIMQ
GIS--------------LDE----YAKT--HKELARALEKW-------------GHVT--
-------------------P---V------------------------------------
*
>GCF_000430905.1~NZ_KE387268.1_101
-----------------------------M------------------------------
------------------------------------------------------------
---------------N-DLIATYYFKPKAGV------TPEYAAQAISEEQTTGTW----T
GIST---VNEK-TAYVHAYDGEVLE---------------LAPSG---------------
-------------SG-----FQTKLSFPYEIF--E----PGNIPQYLSVVAGN-LFGLGK
-LEAVRLLDIEIPK-GL--D-GTGPKFGIEGIRKICG---TETSR--RPHVGTIIKPKVG
LNPKDTAE-VAYEAA-----LGGVDLIKDDETLTDQKFC-PLMVRLEMVMDALERAKEET
GREVLYALNVT-TGG-DRILEIASNAVKA-------GANMLMVDVLTAGFSAVQCLASEP
---SINVPIHVHRTMHGALTRNP-----------E-HGIAM-RPIAKLVRVCGGDQLHTG
TV-SGKM-----GG-------------KADEILGDN---------------------RAL
T---G-----------------------------PAGK---------LLTV-----FPVA
SGGLHPGKVNAEITTLG------N-EIVLQAGGGIHG-HPDG-TAAGARAMRQAVDAALA
GVS--------------ANE----YAKT--HIELQKALDIW-------------GSV---
------------------------------------------------------------
*
>GCF_000446015.1~NC_022093.1_1410
-----------------------------M------------------------------
-----------------------------------PEE--------FEPYHTYVAKNYSP
----DL--------KQ-EVVVTFRVTPAEGF------TIEDAAGGIAAESSVGTW----T
TLYE---WYDR-NRL-EKLKGKAYF---------------FESLGD--------------
-------------GS-----YIVRVAYPVELF--E----EGNMPAFLASVAGN-IFGMRR
-VKSLRVEDIYMPE-QFLKH-FKGPNQGIQGVRERLK---I--YD--RPIVGTVPKPKEG
YTAEEVGK-LAYEIL-----VGGMDFIKDDENLASPSFC-RFEARANAIMKAIDMAEKET
GEKKTWLANIT-ADV-REMEKRLKLIADL-------GNPHIMVDVVIAGWSALTYIRDLA
E--EHKLAIHGHRAFHAAFTRNP-----------Y-HGISM-FTLAKLYRVIGIDQLHVG
TPEVGKL-----EA-------------KAIDVIRNAR-----VLRDPVYRPDVEDS-IHL
A---Q-----------------------------PLTM---------FKPA-----FPVA
SGGLHPGTLPAVIKAMG------M-DIVIQVGGGTLG-HPDG-PRAGAAAVRQAIEAYMT
GVT--------------LQE----YAKT--HRELARALEKW-------------GTVV--
-------------------P---V------------------------------------
*
>GCF_000447865.2~NZ_KK033114.1_1096
-----------------------------M------------------------------
---------------------------------------V------GITYEDFLDRSYEP
----TA---------D-DLVCRFYVEPAADM------DAEAAASRVASESSNGTW----A
ALQV------E-GSV-TDLSATAFD---------------VEPTS-VGGDTPGTDRR---
-------------EG-----YDVGVAYPMALF--E----PGSMPQVLSCIAGN-ILGMKA
-VDRIRLRDCEWPE-PLATS-FPGPAYGSAVRDRVFD---A--GD--RPITATVPKPKVG
LSTDQHVE-VGYQAW-----TGGIDLLKDDENLTDQAFN-PFHDRLTESLDARDRAEEET
GERKSYLVNVT-APG-GEMLDRVDAVAEA-------GGEYVMVDVVTCGWAAVQQVRERC
D--RHGLAIHAHRAMHAGFDRLP-----------D-HGVSM-RVIAQIARLCGVDQIHTG
TADLGKL-----AN---------------EDTAGIN---------------------EWL
R---S-----------------------------DLYG---------LADV-----LPTA
SGGLHPGLVPELVDRLG------T-QLCIQAGGGIHG-HPDG-THAGAKALRAAVDAAAA
GED--------------IEA----VAER--EPALATAIEKW-------------GTET--
-------------------P---R------------------------------------
*
>GCF_000504205.1~NZ_AZAJ01000001.1_2896
------------------------------------------------------------
--------------MS-------------------SI-HKDLVKSLNSKQEAYVNLELPD
P---TN--------GE-YLLGVFHLTPGGKF------NILQAAAEVAAESSTGTN----F
KVNT------E-TSFSRVMNALVYQ---------------LDL-----------------
-------------ER-----ELVWIAYPWRLFDRG-----GNVQNILTYIVGN-ILGMKE
-VAALKLLDVWFPP-SMLEQ-YDGPSYTVDDMRKYLD---V--YD--RPILGTIVKPKMG
LTSAEYAE-VCYDFW-----VGGGDFVKNDEPQANQDFC-PYDKMVKHVKEAMDKAVRET
GHKKVHSFNVS-AADFDTMIERCEMIVNA-GF--EPGSYAFLIDGITAGWMAVQTLRRR-
---YPDVFIHFHRAAHGAFTRPE-----------NPLGFSV-LVLSKFARLAGASGIHTG
TAGVGKM-----KG-------------TPEEDVVAAHEIQYMSAEG-----------HFF
K---QSWSKIPDTDKDAINIVNVDLAHHVVLEDDSWRG---------MKKC-----CPIV
SGGLNPVRLKPFIDVME------NVDFITTMGSGVHA-HPGG-TQDGAKALVQACDAYLQ
KID--------------IEE----YAKT--NKELAQAIEYF-------------TNASK-
-DA-------------------------M-------------------------------
*
>GCF_000513855.1~NZ_KI911318.1_1285
-----------------------------M------------------------------
-----------------------------------SGKFE------FETYHEYIDKNYTP
----DP--------SN-DVIAVYRVKPAQGF------TIEDAAGGVAAESSTGTW----T
SLYN---WYDV-GRV-RRLSGKAYY---------------FKDLGD--------------
-------------GS-----WIVKIAYPVELF--E----EGNIPGLLASIAGN-IFGMKR
-VEGLRLEDIYLPK-KFLES-FKGPSKGLNGVREIFG---V--KD--RPIVGTVPKPKEG
YSPEEVEK-LALELL-----SGGLDYIKDDENLTSPSFC-RFEARAKAIMKVIDKVEKET
GERKVWFANIT-SDI-REMEKRLRLVADY-------GNPYIMVDVVITGWSALTYIRDLA
E--EYGLAIHGHRAMHAAFTRNP-----------Y-HGISM-YVLAKLYRIIGIDQLHIG
TAGAGKL-----EG-------------GKLDVIRYAK-----ILREIHFKPDPDDI-YHL
E---Q-----------------------------PMHH---------IKPA-----MPVS
SGGLHPGNLPPVIEALG------T-NLVLQIGGGVIG-HPDG-PRAGALAVRQALEAIMN
NIP--------------LDE----YAKT--HRELARALEKW-------------GFTK--
-------------------P---I------------------------------------
*
>GCF_000517445.1~NZ_CP006965.1_712
-----------------------------M------------------------------
-----------------------------------PEKF--------EIYDQYVDKEYEP
----NP--------KR-DLIAVFRITPADGF------TIEAAAGAVAAESSTGTW----T
SLYP---WYEQ-ERW-EDMSAKAYH---------------FHDMGD--------------
-------------GS-----WVVRIAYPVHLF--E----EGNMPGMLASVAGN-VFGMKR
-VKGLRLEDIYLPE-RFLRE-FSGPAHGIEGVRKIFG---I--KD--RPIVGTVPKPKVG
YSPEELEK-LAYDLL-----SGGMDYIKDDENLTSPWYN-RFEDRAEVLMKVIEKVENET
GEKKSWFANIT-ADI-REMERRLEILADY-------GNPHAMVDVVVTGWGALEYIRDLA
E--DYGIALHAHRAMHATFTRNP-----------Y-HGISM-FVLAKLYRVIGLDQLHVG
TAGAGKL-----EG-------------KKWEVIQFAR-----IFKEKHYVPEENDV-FHL
E---Q-----------------------------KFYH---------IKPA-----MPVS
SGGLHPGNLEPVIDALG------T-ELVLQIGGGTLG-HPDG-PKAGAMAVRQALDAIIQ
GIP--------------LDE----YAKT--HKELARALEKW-------------GHVT--
-------------------P---V------------------------------------
*
>GCF_000585495.1~NZ_CP007264.1_1563
-----------------------------M------------------------------
-----------------------------------VEKF-------DKIYDYYVDKDYEP
----NK--------KR-DIIAVFRVTPAEGY------TIEAAAGAVAAESSTGTW----T
TLYP---WYEQ-ERW-ADLSAKAYD---------------FIDMGD--------------
-------------GS-----WIVRIAYPFHAF--E----EWNLPGLLASIAGN-VFGMKR
-VKGLRLEDLYIPE-IVLRN-FNGPAFGIEGVRKMLE---I--YD--RPLYGVVPKPKVG
YSPEEFEK-LAYELL-----SNGADYMKDDENLTSPWYN-RFDERAEIMARIIDKVENET
GEKKTWFANIT-ADI-REMERRLEILADL-------GLKHAMVDVVITGWGALEYIRDLA
A--DYGLAIHGHRAMHAAFTRDK-----------Y-HGISM-FVLAKLYRLIGIDQLHVG
TAGAGKL-----EG-------------GKWDVIQNAR-----ILREETYTPDENDV-FHL
E---Q-----------------------------KFYG---------MKAA-----FPTS
SGGLHPGNIEPVIEALG------K-DIVLQLGGGTLG-HPDG-PGAGARAVRQAIDAIMQ
GIP--------------LDE----YAKT--HKELARALEKW-------------GHVT--
-------------------P---V------------------------------------
*
>GCF_000685155.1~NZ_JMIY01000008.1_21
-----------------------------M------------------------------
-------------------------------------PDK------IDWYDEFVDFSYTL
----AK---------D-DLVCLYYFEPAKGI------SATEAIGRIASESSAGTW----T
TLNK---L--P-DRV-SKIKARAFE---------------LD------------------
--------------S-----NYVKVAYPIELW--E----PGNAPQLLSGIAGN-IFGMRA
-LRNLRLVDASLPE-DYIKH-FRGPNFGIQGIRSLLR---I--KK--RPVTGAVPKPKIG
FSAEEHAQ-IAFETW-----MGGFDLVKDDENLTSTSFN-RFEDRVERMAKLRDKAQEQT
GEQKDALLNIT-GET-NEMIRKARLLHDS-------GFRFAMIDVVTCGTAAVQTLRKEC
G--DLGIAIHAHRAMHAAFDRNP-----------R-HGISM-YFLAKLMRLIGVDEIHVG
TA-VGKL-----VG-------------SREEVIQIAN-----MLRDSSVKA--N---TML
S---Q-----------------------------EWGL---------IKPM-----LPVS
SGGLHPGLVPSVMRILG------N-DCTLLVSGGIHG-HPEG-TRAGAKAVMQAIEASME
GID--------------LRE----YAKK--NKELQQALDKW-------------GYLR--
-------------------P---K------------------------------------
*
>GCF_000691865.1~NZ_JMIO01000006.1_28
-----------------------------M------------------------------
---------------------------------------A------IDWYEEFVDLNHTP
----GP---------D-ELVALYYFEPAEGI------SREEAVGRIASESSTGTW----T
TLFT---L--P-PRM-RDLQAKAFE---------------IE------------------
--------------G-----NYVKIAYPLALW--E----EGNAAQLLSGIAGN-VFGMKA
-LDRLRLIDASFPA-EYLRH-FKGPHFGIEGIRDMMS---V--RG--RPLTGAVAKPKVG
FTAEEHAE-IGYETW-----MGGFDFVKDDENLTSHPFN-RFEDRVRAMTKMRDRAEQET
GEKKSAFINIT-ADT-ETMEKRAKMLADY-------GWNYAMIDVVVAGTAAVATLRDYC
S--DLGLAIHAHRAMHAAFDRDE-----------R-HGITM-QFLAKMMRLIGVSQIHTG
TA-VGKL-----VG-------------TRAEVTVLAD-----MLRENHMDAVDH---MAL
D---Q-----------------------------DWGN---------IKSA-----FPAS
SGGLHPGLVPDVLDIYG------T-ELVLLVSGGIHG-HPKA----RGRAPRPPCRRSRP
GRT--------------AKR----SRIR--RRRPRRFGRRWRSGGGISRSEGGLDTIS--
-------------------S---E------------------------------------
*
>GCF_000710615.1~NZ_JDTH01000002.1_1706
-----------------------------M------------------------------
---------------------------------------P------GITYEDFLNLDYTP
----AD---------S-ELVCTFYIDPAEDM------DMEDAASRVASESSNGTW----A
ELQV------E-GGI-TDLSATTFD---------------IE------------------
--------------G-----NTIQVAYPDELF--E----GGNMAQVLSCIAGN-IMGMKA
-VDRIRLLDCEWPE-ALTNS-FPGPQFGSDVRNEIFD---A--GD--RPITATVPKPKVG
LSTDQHAK-IGYEAW-----MGGLDLLKDDENLTDQAFN-PFHDRLTESLSYRDDAQDET
GEKKSYLINIT-ADA-NTMLERADVVAKQ-------GCEYVMVDVVTSGWAAVQAVRERC
E--ELGLAIHAHRAMHAAFDRLE-----------D-HGVSM-RVIAQITRLCGADQLHTG
TTDLGKL-----AN---------------EDTVGIN---------------------EWL
Y---S-----------------------------DLHG---------MTDV-----LPVA
SGGLHPGLVPELIEREG------Q-NIAIQAGGGVHG-HPDG-TRAGATALRQAVDASVA
GTP--------------IEE----YAED--RPELKTALDKW-------------GTET--
-------------------P---R------------------------------------
*
>GCF_000711215.1~NZ_JOMF01000007.1_164
-----------------------------M------------------------------
------------------------------------------------------------
---------------G-DVLATYYFEPREDT------TPEFAAQAIADEQTTGTW----T
DLST------R-TDYVKRLDGIVKS---------------VEKCG---------------
-------------AG-----YTAELLYPEEIF--E----KGNIPQYLSVLAGN-LFGLGR
-LNNVRLIDFRLTP-KLC-D-FPGPKFGICGVRKMIG---TDRNS--RPHVGTIIKPKVG
LNPKDTAE-VAYLAA-----IGGVDFIKDDETLTDQGFC-PMKERVEAVMQSLDKAMTET
GRTILYAANVS-TRA-DKIVERAKLAVDC-------GANAVMVDVLTSGFAAIEALRES-
---SIDVPIHVHRTMHGAMTRNE-----------K-HGIAM-RPLARLVRLAGGDQLHTG
TV-SGKM-----GH-------------NPEELKADN---------------------RTL
T---E-----------------------------ELFAADDSGSERRLNYV-----FPVA
SGGLHPGKVHAELAGLG------I-NVVLQAGGGIHG-HPKG-TQAGATAMRQAVDAFMQ
GMS--------------AEE----YAKN--HTELRLAIEKW-------------GSS---
------------------------------------------------------------
*
>GCF_000723845.1~NZ_LK053000.1_2319
-----------------------------M------------------------------
----------------------------------------------GITYEDFLDLEYEP
----TD---------E-DLVCTFRIDPATGM------STEAAASRVASESSNGTW----A
ALQT------G-ADF-TDMGATTFD---------------ID------------------
--------------G-----DLIRVAYPAGLF--E----PGNMPQVLSCIAGN-IMGMKA
-VDTIRLLDCEWPE-SVVSS-YPGPLYGSSVREEVFG---V--TD--RPITATVPKPKVG
LSTAAHAQ-VGYDAW-----VGGVDLLKDDENLTDQAFN-PFSDRLTESLSLRDDAEDET
GEKKSYLINVT-ADT-QTMLDRVDEVAAQ-------GGEYVMVDIITAGWAGLQTVRERT
E--KHGIAIHAHRAMHAAFDRLP-----------S-HGVSM-RVLAQISRLCGVDQLHTG
TAGLGKL-----AN---------------EDTVGIN---------------------EWL
A---G-----------------------------DLYG---------MNDV-----LPVA
SGGLHPGLLPDLLDATG------T-NVCVQLGGGIHG-HPDG-TRAGAVALRSAIDAYVE
GRS--------------ISA----AAEE--TPELAVALDKW-------------GTET--
-------------------P---R------------------------------------
*
>GCF_000725425.1~NZ_CP006019.1_1333
-----------------------------M------------------------------
-----------------------------------PEKF--------EIYDIYVDKEYEP
----NR--------KR-DVIAVFRITPAEGF------SIEDAAGAVAAESSTGTW----T
SLYQ---WYEK-ERW-DDMSAKAYY---------------FHDMGD--------------
-------------GS-----WIVRIAYPMHLF--E----EGNLPGFLASVAGN-IFGMKR
-VKGLRLEDLYLPE-RFLRD-FSGPAFGKKGVKEIFG---V--KD--RPIVGTVPKPKVG
YSPEELEK-LAYDLL-----SGGMDYVKDDENLTSPWYN-RFEDRADVLMKVIEKVENET
GEKKSWFANIT-ADV-REMERRLELLADY-------GNPHAMVDVVVTGWGALEYIRDLA
A--DYGIAIHGHRAMHAAFTRSP-----------Y-HGISM-FVLAKLCRVIGIDQLHVG
TAGAGKL-----EG-------------GKWDVIQYAR-----IFTEEHYVPDENDV-YHL
E---Q-----------------------------KFYH---------IKPA-----MPTS
SGGLHPGNLKPVIDALG------T-DIVLQIGGGTLG-HPDG-PKAGAMAVRQALDAIIE
GTP--------------LDE----YAKT--HKELARALEKW-------------GHVT--
-------------------P---V------------------------------------
*
>GCF_000731985.1~NZ_JNCS01000005.1_103
-----------------------------M------------------------------
---------------------------------------T------GIEYDDFLDLGYDP
----AA---------T-ELVCEFTIEPADGM------SMEAAASRVASESSNGTW----A
ALHV------DEDEL-TDLGAVACG---------------ID------------------
--------------G-----RTVTVAYPTALF--E----DGSMPQILSCIAGN-ILGMKA
-VDSIRLEDCDWPE-SITSG-FPGPQFGPSVAREKLD---A--GE--RPVLATVPKPKVG
LSTDAHAR-IGEEAW-----RGGIDLLKDDENLTDQAFN-PFADRLAESLAARDRAQEET
GERKDYLVNVT-AET-TEMLERVDLVAEH-------GGGFVMVDVITCGWAAVQSVRERC
A--DHGLAIHAHRAMHAAFDRLD-----------H-HGVSM-RVIAQIARLCGVDHIHTG
TAGLGKL-----AN---------------EDTPGIN---------------------EWL
T---S-----------------------------DCHG---------LRPV-----LPVA
SGGLHPGVVDQLIDALG------T-DIIVQAGGGVHG-HPDG-THAGAKALRQSVEASMA
GTD--------------LET----YADD--HAELATALEKW-------------GAET--
-------------------P---R------------------------------------
*
>GCF_000734035.1~NZ_CP006577.1_1859
-----------------------------M------------------------------
-----------------------------------AE---------FEIYREYVDKSYEP
----Q---------KD-DIVAVFRITPAEGF------TIEDAAGAVAAESSTGTW----T
SLHP---WYDE-ERV-KGLSAKAYD---------------FVDLGD--------------
-------------GS-----SIVRIAYPSELF--E----PHNMPGLLASIAGN-VFGMKR
-VKGLRLEDLQLPK-SFLKD-FKGPSKGKEGVKKIFG---V--AD--RPIVGTVPKPKVG
YSAEEVEK-LAYELL-----SGGMDYIKDDENLTSPAYC-RFEERAERIMKVIEKVEAET
GEKKSWFANIT-ADV-REMERRLKLVAEL-------GNPHVMVDVVITGWGALEYIRDLA
E--DYDLAIHGHRAMHAAFTRNA-----------K-HGISM-FVLAKLYRIIGIDQLHIG
TAGAGKL-----EG-------------QKWDTVQNAR-----IFSEVEYTPDEGDA-FHL
S---Q-----------------------------NFHH---------IKPA-----MPVS
SGGLHPGNLEPVIDALG------K-EIVIQVGGGVLG-HPMG-AKAGAKAVRQALDAIIS
AIP--------------LEE----HAKQ--HPELQAALEKW-------------GRVT--
-------------------P---I------------------------------------
*
>GCF_000739065.1~NZ_CP009149.1_624
-----------------------------M------------------------------
---------------------------------------------------DYINLNYTP
----NE---------N-DLLSCMIIKGE---------NLEKLANEIAGESSIGTW----T
KVQT---M--K-SDIYEKLRPKVYE---------------IKEIGEENGY----------
-------------KV-----GLIKIAYPLYDF--E----INNMPGVLAGIAGN-IFGMKI
-AKGLRILDFRFPE-EFVKA-YKGPRFGIEGVRETLK---I--KE--RPLLGTIVKPKVG
LKTEEHAK-VAYEAW-----VGGVDVVKDDENLTSQEFN-KFEDRIYKTLEMRDKAEEET
GERKAYMPNIT-APY-REMIRRAEIAEDA-------GSEYVMIDVVVCGFSAVQSFREE-
---DFKFIIHAHRAMHAAMTRSK-----------D-FGIAM-LALAKIYRLLGVDQLHIG
TV-VGKM-----EG-------------EEKEVKAIRD-----EIVYDKVEADNEN--KFF
N---Q-----------------------------EWFD---------IKSV-----FPVS
SGGVHPRLVPKIVEILG------K-DLIIQAGGGVHG-HPDG-TIAGAKAMRAAIEAVVE
KKS--------------LEE----KAEE--VEELKKALEYW-------------------
-----------------------K------------------------------------
*
>GCF_000739575.1~NZ_BBJO01000002.1_157
-----------------------------M------------------------------
---------------------------------------A------GITYEDFIDLSFEP
----SA---------D-DLVCTFRIVPAQGM------DVEAAASRVASESSNGTW----S
ALPT------G-EGF-TDMGATAFA---------------IDADPDGSG--TGSGDA---
-------------DA-----AEIEVAYPSGLF--E----PGSMPQILSCIAGN-IMGMKA
-VETIRLLDCEWPE-SIATS-FAGPQFGSDVRAEIFG---V--ED--RPILATVPKPKVG
LSTERHAE-VGYEAW-----TGGVDLLKDDENLTDQDFN-PFHDRLVESLAKRDQAAEET
GEAKSYLINVT-AGT-TEMLERVDQVAAE-------GCEYVMVDVITTGWAAVQAVRERC
E--ELGLAIHAHRAMHAAFDRLP-----------A-HGVSM-RVLAQISRLVGVDQLHTG
TAGLGKL-----AN---------------EDTVGIN---------------------AWL
R---D-----------------------------DLYG---------LNDV-----LPVA
SGGLHPGLVPDLLAATG------T-NVCVQAGGGIHG-HPDG-THEGAKALRASVEAYAE
GRS--------------LES----KAEE--SPALATAIEKW-------------GTET--
-------------------P---R------------------------------------
*
>GCF_000755225.1~NZ_BBMO01000001.1_669
-----------------------------M------------------------------
---------------------------------------A------GISYADFLDRDYDP
----AA---------D-DLVCEFAVEPADGL------DVDAVAGRVASESSNGTW----A
ELQV------E-GTI-TDLSARAFD---------------VS------------------
--------------E-----GRVRVAYPDALF--E----PGSMAQVLSCIAGN-IMGMKA
-VDRIRLLDCEWPE-SLARS-FPGPQFGSSVRAELFD---A--GE--RPITASVPKPKVG
LSTDQHAR-IGYEIW-----TGGVDLLKDDENLTDQGFN-SYEDRLTESLAMRDRAEDET
GEKKSYLVNVT-GPG-PEMLERVDLAAEH-------GCEYVMVDVITAGWGMVEQVRDRC
E--RHGLAIHAHRAMHAAFDRVP-----------N-HGVSM-RVLAQIARLCGVDQLHTG
TAGLGKL-----EN---------------EDTAGIN---------------------EWL
T---S-----------------------------DLHG---------LTDV-----LPVA
SGGLHPGLVPDLLDALG------T-NLAVQVGGGIHG-HPDG-SHAGAKAFRAAIDATVE
GRS--------------LSA----AAED--SPELATALDRW-------------GTQG--
-------------------T---R------------------------------------
*
>GCF_000765475.1~NZ_JRHO01000002.1_78
------------------------------------------------------------
--------------MS-------------------SI-HEDLVRSLDSKQAAYVNLELPD
P---TN--------GE-YLLGVFHFIPGGDL------NILQAAAEIAAESSTGTN----F
KVNT------E-TKFSQTMNALVYQ---------------LDL-----------------
-------------ER-----NLVWIAYPWRLFDRG-----GNVQNILTYIVGN-ILGMKE
-VAALKLLDVWFPP-SMLEQ-YDGPGFTVDDMRKYLD---V--YN--RPILGTIVKPKMG
LTSAEYAE-VCYDFW-----VGGGDFVKNDEPQANQDFC-PYDKMVLHVKEAMDKAVKET
GKKKVHSFNVS-AADFDTMIERCEMIVNA-GF--EPGSYAFLIDGITAGWMAVQTIRRR-
---YPDVFLHFHRAAHGAFTRPE-----------NPIGFSV-LVLSKFARLAGSSGIHTG
TAGVGKM-----KG-------------TPEEDVVAAHGIQYLSSTG-----------HFF
E---QSWAKIMDTDKDAIELVHEDSAHHVILEDDSWRG---------MKKC-----CPIV
SGGLNPVRLKPFIDVMG------NVDFITTMGSGVHA-HPGG-TQAGAKALVQACDAYLK
NID--------------IAE----YAKD--HEELAQAIEYF-------------PKV---
------------------------------------------------------------
*
>GCF_000769655.1~NZ_CP008887.1_45
-----------------------------M------------------------------
-----------------------------------VEKF-------DKIYDYYVDKDYEP
----NK--------KR-DIIAVFRVTPAEGY------SIEAAAGAVAAESSTGTW----T
TLYP---WYEQ-ERW-ADLSAKAYD---------------FHDMGD--------------
-------------GS-----WIVKIAYPVHAF--E----DGNMPGFLASVAGN-VFGMKR
-VEWLRLEDIYLPE-KFLRN-YPGPNFGIEGVRKKLG---I--YN--RPLYGVVPKPKVG
YSPEELYQ-LALDLF-----MGGADYLKDDENLTSPWYN-RFEDRVKVVTKAMEKAENET
GEKKTWFANIT-API-LELERRLEILADY-------GVPHAMIDVVVLGWGVLDYVRELA
E--DYGIALHAHRAMHTAFARNP-----------Y-HGISM-FVLAKLYRVIGVDQLHIG
TAGAGKM-----EG-------------EKWEVIQYKR-----IITEDHYVPDENDV-FHM
E---Q-----------------------------KFYH---------IKPV-----FPTS
SGGLHPGNIQPVIEALG------K-DIVLQLGGGTMG-HPDG-PRAGAMAVRQAIDAIMK
GIP--------------LDE----YAKT--HKELARALEKW-------------GHVT--
-------------------P---V------------------------------------
*
>GCF_000789255.1~NZ_CP009552.1_159
-----------------------------M------------------------------
-----------------------------------TERF-------DKIYDYYVDKDYEP
----NY--------KR-DVVAVFRITPAEGY------TIEQAAGGVAAESSTGTW----T
TLYP---WYEM-ERW-EDLSAKAYD---------------FHDMGD--------------
-------------GS-----WMVKIAYPSHAF--E----ENNLPALLASIAGN-VFGMRR
-VNGLRLEDLYFPE-KIIRE-FNGPAFGIEGVRKMLD---I--KE--RPIYGVVPKPKVG
YSPEELYS-LAEELL-----LSGADFVKDDENLASPWYN-RFEERAEVMANIIEKVENET
GEKKTWFANIT-GDV-RDMEYRLELLSEL-------SLKHAMVDVVISGWAVLEYIRDLA
E--DYDIAIHGHRAMHAAMTRNP-----------R-HGISM-FVLAKLYRLVGIDQLHVG
TAGAGKL-----EG-------------KKWDVLQNTK-----VLRENRYVPEDGDV-FHL
E---Q-----------------------------KFYG---------IKPA-----FPTS
SGGLHPGILPKVIEALG------T-DIVLQLGGGTIG-HPDG-PGSGARAVRQALEAIVQ
NIP--------------LEE----YAKS--HSELARALEKW-------------GTET--
-------------------P---I------------------------------------
*
>GCF_000800805.1~NZ_CP010070.1_1241
-----------------------------M------------------------------
-----------------------------------------------VKTYSYLHLGEKI
----DL--------DA-HVVCKYRV--TTDL------PIEEAANAIAAEQSTGTW----T
GITT---L--H-DKEFKMCSGKVID---------------IT------------------
--------------G-----NMVTVAFPEEDFDIE----LGGIPQALSIISGN-LFGLEA
-LQKVRLEDVEFPS-GILKK-FKGPKFGADGIRKLVA---R--PE--KPLVGTIVKPKIG
LSPKDTAK-YIYEGG-----TGGLTNSKDDETLVDQKFC-PIETRTKLIAEKLDILKEE-
GHKMIHSINIS-TRG-DKIVELAEDAQSW-------GATILMIDVVTTGFEAVKAVAENP
---KIKVPIHIHRTMHGAFSRDP-----------L-HGISM-LPITKLVRMCGGDATHIG
TFGVGKM-----AG-------------TLEGDRECL---------------------DEC
L---R-----------------------------KDKR---------YKTM-----MPIC
SGGVYPGMIGTMIKASG------F-NVQVQAGGGVAG-HPGG-VKMGAMGMCQAVDAAFK
GID--------------VAT----YAKT--HPELQTALDLW-------------G-VK--
------------------------------------------------------------
*
>GCF_000813245.1~NZ_CP007493.1_521
-----------------------------M------------------------------
-----------------------------------PEE--------FEPYHTYVAKNYSP
----DL--------KQ-EVVVTFRVTPAEGF------TIEDAAGGIAAESSVGTW----T
TLYE---WYDR-NRL-ERLKGKAYF---------------FESLGD--------------
-------------GS-----YIVRVAYPVELF--E----EGNMPAFLASVAGN-IFGMRR
-VKSLRVEDIYMPE-QFLKH-FKGPNQGIQGVRERLK---I--YD--RPIVGTVPKPKEG
YTAEEVGK-LAYEIL-----VGGMDFIKDDENLASPSFC-RFEARANAIMKAIDMAEKET
GEKKTWLANIT-ADV-REMEKRLKLIADL-------GNPHIMVDVVIAGWSALTYIRDLA
E--EHKLAIHGHRAFHAAFTRNP-----------Y-HGISM-FTLAKLYRVIGIDQLHVG
TPEVGKL-----EA-------------KAIDVIRNAR-----VLRDPVYRPDVEDS-IHL
A---Q-----------------------------PLTM---------FKPA-----FPVA
SGGLHPGTLPAVIKAMG------M-DIVIQVGGGTLG-HPDG-PRAGAAAVRQAIEAYMT
GVT--------------LEE----YAKT--HRELARALEKW-------------GTVV--
-------------------P---V------------------------------------
*
>GCF_000816105.1~NZ_CP007140.1_327
-----------------------------M------------------------------
-----------------------------------VEKF-------DKIYDYYVDKSYEP
----NK--------KR-DVVAVFRITPAKGY------SIEAAAGAVAAESSTGTW----T
TLYP---WYEQ-ERW-ADLSAKAYD---------------FHDMGD--------------
-------------GS-----WIVKIAYPVHAF--E----DGNMPGFLASVAGN-VFGMKR
-VEWLRLEDIYLPE-RFLRN-YPGPNFGIEGVRKKLG---I--YD--RPLYGVVPKPKVG
YSPEELYK-LALDLF-----MGGADYLKDDENLTSPWYN-RFEDRVKVVTKAMEKAENET
GEKKTWFANIT-API-LELERRLEILADY-------GVPHAMIDVVVLGWGVLDYVRELA
E--DYGIALHAHRAMHTAFARNP-----------Y-HGISM-FVLAKLYRVIGVDQLHIG
TAGAGKM-----EG-------------EKWEVIQYKR-----IITEDHYVPDENDV-FHL
E---Q-----------------------------KFYH---------IKPV-----FPTS
SGGLHPGNIQPVIDALG------K-DIVLQLGGGTMG-HPDG-PAAGARAVRQAIDAIMQ
GIP--------------LDE----YAKT--HKELARALEKW-------------GHVT--
-------------------P---V------------------------------------
*
>GCF_000966265.1~NZ_LANF01000004.1_30
-----------------------------M------------------------------
-----------------------------------PEKF-------DKIYDYYVDKSYEP
----NW--------KR-DVVAVFRVTPAKGY------TIEQAAGAVAAESSTGTW----T
TLYG---WYEQ-ERW-ADMSAKAYH---------------FTDMGD--------------
-------------GS-----WIVRVAYPEHIF--E----EGNMPGFLASVAGN-IFGMKR
-VEWLRLEDLYLPE-KFLRD-YPGPAFGIEGVRKKLE---I--YD--RPLYGVVPKPKIG
YSPEELYK-LALDLY-----LGGADYLKDDENLTGPWYN-RFEKRVEVVTKAMEKAEAET
GEKKTWFANIT-API-LEMEQRLEILADY-------GVPHAMIDIVVLGWGVLDYIRDLA
E--DYGIALHAHRAMHAAFDRNP-----------M-HGMSM-FVLAKLARVIGVDQLHVG
TAGAGKL-----EG-------------SRWDVIQYKR-----VITESHYVPDENDV-FHL
E---Q-----------------------------KFYH---------MKPV-----FPTS
SGGLHPGNIQPVIEALG------K-DIVLQLGGGTMG-HPDG-PAAGARAVRQAIDAIMQ
GIP--------------LDE----YAKT--HKELARALEKW-------------GHVT--
-------------------P---V------------------------------------
*
>GCF_000969885.1~NZ_CP009501.1_1739
-----------------------------M------------------------------
-------------------------------------------------RRDYIDTGYIP
----KD---------T-DLTCEFHIEPSAGV------NFEEAATHMAGESSIDSW----T
EIVT---L--S-PELATKLKPHVFY---------------VDE-----------------
-------------GS-----QTVRVAYSEELF--E----LGSVPQVLSAVAGN-ILSMKV
-VDNLRLQDIAFPK-SMLRE-FKGPKFGLPGVRKLTG---V--ED--RPLIGTIVKPKVG
LNSEKHAE-VAYNSF-----AGGCDLVKDDENLTDQKFN-SFEKRAELTLKLAEKAEAET
GERKMYICNIT-APTCKEMIRRMNVLKDL-------GAHYAMIDIVPAGWTALQTLREEV
E--DTDLVLHAHRCMHSAYTRNP-----------R-HGISM-LVVAKLCRLIGLDQLHIG
TV-VGKM-----HG-------------EKHEVLNLRD-----ECVLDNVPADESQ--HVL
A---Q-----------------------------DWGG---------LRPM-----FPVA
SGGLAPTMIPDLYSIFG------R-DIIMQFGGGIHA-HPMG-TAAGATACRQALEATLE
GVS--------------LQE----YAKK--HKELEAALDKW-------------LK----
-----------------------K------------------------------------
*
>GCF_000969905.1~NZ_CP009520.1_3605
-----------------------------M------------------------------
-------------------------------------------------RRDYIDMDYSP
----KD---------T-DLVCEFHIEPSAGV------NFEEAATHMAGESSIDSW----T
EIAT---L--S-PELAARLKPHVFY---------------VDE-----------------
-------------DA-----QTVRVAYSEELF--E----LGSVPQVLSAVAGN-IFSMKI
-VDNLRLQDIAFPK-SMLSE-FKGPGFGLPGIKELTG---V--QD--RPLIGTIVKPKVG
LTSEKHAE-VAYNSF-----AGGCDLVKDDENLTDQKFN-RFEKRAELTLKLAEKAESET
GERKMYLCNIT-APTCKEMIRRMNILKDL-------GASYAMIDIVPVGWTALQTLREEA
E--DAGLALHAHRCMHSAYTRNP-----------R-HGISM-LVVAKLCRLVGLDQLHIG
TV-VGKM-----HG-------------EKHEVLSLRD-----ECVLDNVPADESQ--HVL
A---Q-----------------------------DWGG---------LKPM-----FPVA
SGGLAPTMIPDLYTIFG------R-DVIMQFGGGIHA-HPMG-TAAGATACRQALEAALE
GVS--------------LQE----YAKN--HRELELAIDKW-------------LK----
-----------------------K------------------------------------
*
>GCF_000969945.1~NZ_CP009524.1_3595
-----------------------------M------------------------------
-------------------------------------------------RRDYIDMDYSP
----KD---------T-DLVCEFHIEPSAGV------NFEEAATHMAGESSIDSW----T
EIAT---L--S-PELAARLKPHVFY---------------VDE-----------------
-------------DA-----QTVRVAYSEELF--E----LGSVPQVLSAVAGN-IFSMKI
-VDNLRLQDIAFPK-SMLSE-FKGPGFGLPGIKELTG---V--QD--RPLIGTIVKPKVG
LTSEKHAE-VAYNSF-----AGGCDLVKDDENLTDQKFN-RFEKRAELTLKLAEKAESET
GERKMYLCNIT-APTCKEMIRRMNILKDL-------GASYAMIDIVPVGWTALQTLREEA
D--DAGLALHAHRCMHSAYTRNP-----------H-HGISM-LVVAKLCRLVGLDQLHIG
TV-VGKM-----HG-------------EKHEVLSLRD-----ECVLDNVPADESQ--HVL
A---Q-----------------------------DWGG---------LKPM-----FPVA
SGGLAPTMIPDLYTIFG------R-DVIMQFGGGIHA-HPMG-TAAGATACRQALEAALE
GVS--------------LQE----YAKN--HRELELAIDKW-------------LK----
-----------------------K------------------------------------
*
>GCF_000969965.1~NZ_CP009503.1_83
-----------------------------M------------------------------
-------------------------------------------------RRDYIDRDYSP
----KD---------T-DLICEFHIEPSAGV------NFEEVATHMAGESSIDSW----T
EIST---L--S-PELAVKLKPHIFY---------------LDE-----------------
-------------ES-----QTVRVAYSEDLF--E----LGSVPQVLSAVAGN-IFSMKI
-VDNLRLQDIAFPR-PMLRE-FKGPNFGLPGIRKLVG---V--QD--RPLIGTIVKPKVG
LTSEKHAE-VAYNSF-----AGGCDLVKDDENLTDQKFN-GFDRRAELTLKFAEKAEVET
GEKKMYLCNIT-APTCKEMTRRLNVLKNL-------GASYAMIDIVPVGWTALQTLREEA
E--DAGLALHAHRCMHSAYTRNP-----------R-HGISM-VLVAKLCRLIGLDQLHIG
TV-VGKM-----HG-------------EKHEVLSLRD-----ECVLDKVPADESQ--HVL
T---Q-----------------------------DWGG---------LKPM-----FPVA
SGGLAPTMIPDLYSIFG------K-DVIMQFGGGIHA-HPMG-TVAGATACRQALDASLE
GVS--------------MQD----YAKD--HKELEVAIEKW-------------LK----
-----------------------K------------------------------------
*
>GCF_000970005.1~NZ_CP009504.1_80
-----------------------------M------------------------------
-------------------------------------------------RRDYIDRDYSP
----KD---------T-DLICEFHIEPSAGV------NFEEVATHMAGESSIDSW----T
EIST---L--S-PELAVKLKPHIFY---------------LDE-----------------
-------------ES-----QTVRVAYSEDLF--E----LGSVPQVLSAVAGN-IFSMKI
-VDNLRLQDIAFPR-PMLRE-FKGPNFGLPGIRKLVG---V--QD--RPLIGTIVKPKVG
LTSEKHAE-VAYNSF-----AGGCDLVKDDENLTDQKFN-GFDRRAELTLKFAEKAEVET
GEKKMYLCNIT-APTCKEMTRRLNVLKNL-------GASYAMIDIVPVGWTALQTLREEA
E--DAGLALHAHRCMHSAYTRNP-----------R-HGISM-VLVAKLCRLIGLDQLHIG
TV-VGKM-----HG-------------EKHEVLSLRD-----ECVLDKVPADESQ--HVL
T---Q-----------------------------DWGG---------LKPM-----FPVA
SGGLAPTMIPDLYSIFG------K-DVIMQFGGGIHA-HPMG-TVAGATACRQALDASLE
GVS--------------MQD----YAKD--HKELEVAIEKW-------------LK----
-----------------------K------------------------------------
*
>GCF_000970025.1~NZ_CP009528.1_74
-----------------------------M------------------------------
-------------------------------------------------RRDYIDTGYSP
----KD---------T-DFICEFHIEPSAGV------NFEEAATHMAGESSIDSW----T
EIAT---L--S-PELAARLKPHVFY---------------VDE-----------------
-------------DA-----QTVRVAYSEELF--E----LYSVPQVLSAVAGN-ILSMKI
-VDNLRLQDIAFPK-SMLRE-FKGPGFGLPGIRKLTG---V--QD--RPLIGTIVKPKVG
LTSEKHAE-VAYNSF-----AGGCDLVKDDENLTDQKFN-KFEKRAELTLKLAEKAESET
GERKMYLCNIT-APTCKEMIRRMNILKDL-------GASYAMIDIVPVGWTALQTLREEA
G--DAGLALHAHRCMHSAYTRNP-----------R-HGISM-LVVAKLCRLIGLDQLHIG
TV-VGKM-----HG-------------EKHEVLSLRD-----ECVLDNVPADESQ--HVL
A---Q-----------------------------DWGG---------LKPM-----FPVA
SGGLAPTMIPDLYTIFG------R-DVIMQFGGGIHA-HPMG-TAAGATACRQALEASLE
GVS--------------LQE----YAKN--HRELEAAINKW-------------LK----
-----------------------K------------------------------------
*
>GCF_000970045.1~NZ_CP009505.1_99
-----------------------------M------------------------------
-------------------------------------------------RRDYVDPGYSP
----KD---------T-DLICEFHIEPAAGV------SFEEASTHMAGESSIDSW----T
EIST---L--S-PELAAKLKPHVFY---------------LDE-----------------
-------------GT-----KSVRVAYSEELF--E----LGSVPQVLSAVAGN-IFSMKI
-VDNLRLQDISFPK-SMLRE-FKGPNFGLSGIRDIVG---I--KN--RPLIGTIVKPKVG
LTSEMHAE-VAYNAF-----AGGCDLVKDDENLTDQKFN-RFEKRAELTLKLAEKAEVET
GERKMYLCNIT-APTCEEMIRRLHVLKDL-------GASYAMIDIVPTGWTALQTLREAA
E--DEGLALHAHRCMHSAFTRNP-----------R-HGVSM-LLVAKLCRLIGLDQLHIG
TV-VGKM-----HG-------------DKDEVLSIRD-----ECVLETVLADPGQ--SVL
A---Q-----------------------------DWEG---------IKPM-----FPVA
SGGLAPTMIPDLYSIFG------K-DVIMQFGGGIHA-HPMG-TAPGATACRQALEASME
GFT--------------LEE----YAKD--RKELGAALEKW-------------------
-----------------------A------------------------------------
*
>GCF_000970085.1~NZ_CP009506.1_4080
-----------------------------M------------------------------
-------------------------------------------------RRDYVDPGYSP
----ID---------T-DLICEFHIEPAAGI------SFEEASTHMAGESSIDSW----T
EIST---L--S-PGLAARLKPHIFY---------------LDA-----------------
-------------NT-----QTVRVAYSEELF--E----LGSVPQVLSAVAGN-IFSMKI
-VGNLRLQDITFPK-SMLRE-FEGPNFGLPGVRDIVG---V--KD--RPLVGTIVKPKVG
LTSEMHAE-VAYNAF-----AGGCDLVKDDENLTDQKFN-GFEKRAELTLKVAEKAEAET
GERKMYLCNIT-APTCKEMVRRLHVLKDL-------GASYAMIDIVPTGWTALQTLREAA
A--DEGLALHAHRCMHSAFTRNP-----------R-HGVSM-LLVAKLCRLIGLDQLHIG
TV-VGKM-----HG-------------DKNEVLSIRD-----ECVLDTVPADPEQ--HVL
A---Q-----------------------------DWGG---------LKPM-----FPVA
SGGLAPTMIPDLYSIFG------K-EVIMQFGGGIHA-HPMG-TAAGAAACRQALEASLE
GIS--------------LQD----YAKD--HKELEVALGKW-------------LK----
-----------------------K------------------------------------
*
>GCF_000970145.1~NZ_CP009508.1_4541
-----------------------------M------------------------------
-------------------------------------------------RRDYVDQGYSP
----KD---------T-DLICEFHIEPAAGI------SFEEASTHMAGESSIDSW----T
EIST---L--S-PELAARLKPHIFY---------------LDA-----------------
-------------NT-----QTVRVAYSEELF--E----LGSVPQVLSAVAGN-IFSMKI
-VDNLRLQDITFPK-SMLRE-FEGPNFGLPGVRDIVG---V--KD--RPLVGTIVKPKVG
LTSEMHAE-VAYNAF-----AGGCDLVKDDENLTDQKFN-GFEKRAELTLKIAEKAEAET
GERKMYLCNIT-APTCKEMVRRLHVLKDL-------GASYAMIDIVPTGWTALQTLREAA
A--DEGLALHAHRCMHSAFTRNP-----------R-HGVSM-LLVAKLCRLIGLDQLHIG
TV-VGKM-----HG-------------DKNEVLSIRD-----ECVLDTVPADPEQ--HVL
A---Q-----------------------------DWGG---------LKPM-----FPVA
SGGLAPTMIPDLYSIFG------K-EVIMQFGGGIHA-HPMG-TAAGAAACRQALEASLE
GIS--------------LQD----YAKD--HKELEVALGKW-------------LK----
-----------------------K------------------------------------
*
>GCF_000970185.1~NZ_CP009511.1_66
-----------------------------M------------------------------
-------------------------------------------------RRDYIDIGYSP
----KE---------T-DLVCEFHIEPTAGV------NFEEAATHLAGESSIDSW----T
EIAT---L--S-PELAEKLKPHVFY---------------ADE-----------------
-------------GA-----QTVRVAYSEELF--E----LGSVPQVLSAVAGN-ILSMKI
-VDNVRLQDIAFPK-SMINE-FKGPNFGLPGIRKLVG---V--QD--RPLIGTIVKPKVG
LNSEKHAE-VAYNSF-----VGGCDLVKDDENLSDQKFN-SFEKRAELTLKLAEKAESET
GEKKMYLCNVT-APTCREMIRRMNFLKDL-------GASYVMVDIVPAGWTAIQTLREEA
E--DAGLALHAHRCMHSAYTRNP-----------R-HGISM-LVVAKLCRLIGLDQLHIG
TV-VGKM-----HG-------------EKHEVLNLRD-----QCVLDKVPADESQ--HIL
A---Q-----------------------------DWRG---------LKPM-----FPVA
SGGLAPTMIPDLYSIFG------K-DVIMQFGGGIHA-HPMG-TVAGATACRQALEASLE
GIS--------------LQD----YAKN--HKELETALGKW-------------LK----
-----------------------K------------------------------------
*
>GCF_000970205.1~NZ_CP009512.1_66
-----------------------------M------------------------------
-------------------------------------------------RRDYIDIGYSP
----KE---------T-DLVCEFHIEPTAGV------NFEEAATHLAGESSIDSW----T
EIAT---L--S-PELAEKLKPHVFY---------------ADE-----------------
-------------GA-----QTIRVAYSEELF--E----LGSVPQVLSAVAGN-ILSMKI
-VDNVRLQDIAFPK-SMINE-FKGPNFGLPGIRKLVG---V--QD--RPLIGTIVKPKVG
LNSEKHAE-VAYNSF-----VGGCDLVKDDENLSDQKFN-SFEKRAELTLKLAEKAESET
GEKKMYLCNVT-APTCREMIRRMNFLKDL-------GASYVMVDIVPAGWTAIQTLREEA
E--DAGLALHAHRCMHSAYTRNP-----------R-HGISM-LVVAKLCRLIGLDQLHIG
TV-VGKM-----HG-------------EKHEVLNLRD-----QCVLDKVPADESQ--HIL
A---Q-----------------------------DWGG---------LKPM-----FPVA
SGGLAPTMIPDLYSIFG------K-DVIMQFGGGIHA-HPMG-TVAGATACRQALEASLE
GIS--------------LQD----YAKN--HKELETALGKW-------------LK----
-----------------------K------------------------------------
*
>GCF_000970265.1~NZ_CP009515.1_170
-----------------------------M------------------------------
-------------------------------------------------RRDYIDIGYSP
----KD---------T-DLICEFHIEPSAGV------NFEEAATHMAGESSIDSW----T
EIST---L--S-PELAAKLKPHVFY---------------LDE-----------------
-------------ES-----QTVRVAYSEDLF--E----LGSVPQVLSAVAGN-IFSMKI
-VDNLRLQDIAFPG-SMLRE-FKGPNFGLPGIRKLVG---V--YD--RPLIGTIVKPKVG
LTSEKHAE-VAYNSF-----AGGCDLVKDDENLTDQKFN-GFDRRAELTLKIAEKAEVET
GEKKMYLCNIT-APTCKEMTRRLNVLKDL-------GASYAMIDIVPVGWTALQTLREEA
E--DAGLALHAHRCMHSAYTRNP-----------R-HGMSM-VLVAKLCRLIGLDQLHIG
TV-VGKM-----HG-------------EKHEVLSLRD-----ECVLGKVPADETQ--HVL
A---Q-----------------------------DWGG---------LKPM-----FPVA
SGGLAPTMIPDLYSIFG------K-DVIMQFGGGIHA-HPMG-TAAGATACRQALDASLE
GVS--------------MQD----YAKN--HTELEAAIGKW-------------LK----
-----------------------K------------------------------------
*
>GCF_000970285.1~NZ_CP009516.1_79
-----------------------------M------------------------------
-------------------------------------------------LRDYIDIGYSP
----KG---------T-DLICEFHIEPSAGV------NFEEAATHMAGESSIDSW----T
EIAT---L--S-PELAEKLKPHVFF---------------ADE-----------------
-------------KA-----QTVRVAYSEDLF--E----LGSVPQVLSAVAGN-ILSMKI
-VDNLRLQDITFPK-SMLSS-FKGPNFGLPGIRKLVE---V--QD--RPLIGTIVKPKVG
LNSEKHAE-VAYNSF-----AGGCDLVKDDENLTDQKFN-GFEKRAELTLKLAEKAESET
GEKKMYLCNVT-APTCKEMIRRMNVLKDL-------GASYAMIDIVPVGWTAIQTLREEA
E--DAGLALHAHRCMHSAYTRNP-----------R-HGISM-LVVAKLCRLVGLDQLHIG
TV-VGKM-----HG-------------EKHEVLNLRD-----QCVLNKVPADESQ--HVL
A---Q-----------------------------DWGG---------LKPM-----FPVA
SGGLAPTMIPDLYSIFG------K-DVIMQFGGGIHA-HPMG-TAAGATACRQALEASLE
GIS--------------LQN----YAKD--HKELEVALGKW-------------LK----
-----------------------K------------------------------------
*
>GCF_000970305.1~NZ_CP009517.1_2543
-----------------------------M------------------------------
-------------------------------------------------RRDYIDTGYSP
----KD---------T-DLICEFHIEPSAGV------NFEEAATHMAGESSIDSW----T
EIST---L--S-PELAARLKPHVFY---------------VNE-----------------
-------------DA-----QTVRVAYSEELF--E----LGSVPQVLSAVAGN-ILSMKV
-VDNLRLQDIAFPG-SMLHE-FKGPKFGLPGIRELTG---V--QD--RPLIGTIVKPKVG
LTSEKHAE-VAYKSF-----AGGCDLVKDDENLTDQKFN-GFEKRAELTLKLAEKAESET
GERKMYLCNIT-APTCKEMIRRMNILKDL-------GASYAMIDIVPAGWTALQTLREEA
D--DAGLALHAHRCMHSAYTRNP-----------R-HGISM-LVVAKLCRLIGLDQLHIG
TV-VGKM-----HG-------------EKHEVLSLRD-----ECVLDNVPADENQ--HIL
A---Q-----------------------------NWGR---------LKPM-----FPVA
SGGLAPTMIPDLYTIFG------K-DVIMQFGGGIHA-HPMG-TAAGATACRQALEATLE
GVS--------------LQE----YAKS--HRELEVAIDKW-------------LK----
-----------------------K------------------------------------
*
>GCF_000970325.1~NZ_CP009518.1_1247
------------------------------------------------------------
--------------MS-------------------SI-YEDLVSSLDSKQAAYVNLELPD
P---TN--------GE-YLLGVFHLIPGGEL------NILQAAAEIAAESSTGTN----F
KVNT------E-TKFSRVMNALVYQ---------------LDL-----------------
-------------ER-----NLVWVAYPWRLFDRG-----GNVQNILTYIVGN-ILGMKE
-ISALKLLDVWFPP-SMLEQ-YDGPGFTVDDMREYLG---V--YD--RPILGTIVKPKMG
LTSAEYAE-VCYDFW-----VGGGDFVKNDEPQANQDFC-PYDKMVMHVKEAMDKAVKET
GQKKVHSFNVS-AADFDIMIERCEMIVNA-GF--EPGSYAFLIDGITAGWMAIQTIRRR-
---YPNVFLHFHRAAHGAYTRPE-----------NPIGFSV-LVLSKFARLAGASGIHTG
TAGVGKM-----KG-------------SPAEDVVAAHNIQYLNSTG-----------HFF
E---QSWTKIMDTDKDAINLVHEDLAHHVILDDDSWRG---------MKKC-----CPIV
SGGLNPVRLKPFIDVMG------NVDFITTMGSGVHA-HPEG-TRSGAMALVQACEAYLK
GVD--------------IAE----YAKD--HKELAQAIEFF-------------PKV---
------------------------------------------------------------
*
>GCF_000979455.1~NZ_JJOY01000005.1_196
-----------------------------M------------------------------
-------------------------------------------------RRDYIDMGYSP
----KD---------T-DMVCEFHIEPSAGV------NFEETATHMAGESSIDSW----T
EIST---L--S-PELAAKLKPHVFY---------------LDE-----------------
-------------ES-----QTVRVAYSEDLF--E----LGSVPQVLSAVAGN-IFSMKI
-VDNLRLQDIAFPE-SMLRE-FKGPNFGLQGIRKLVD---V--HD--RPLIGTIVKPKVG
LTSEKHAE-VAYNSF-----AGGCDLVKDDENLTDQKFN-GFDRRAELTLKIAEKAEVET
GEKKMYLCNIT-APTCKEMSRRLNVLKDL-------GASYAMIDIVPVGWTALQTLREEA
E--DAGLALHAHRCMHSAYTRNP-----------H-HGISM-VLVAKLCRLIGLDQLHIG
TV-VGKM-----HG-------------EKHEVLTLRD-----ECVLNKVPADESQ--HVL
S---Q-----------------------------DWGE---------LKPM-----FPVA
SGGLAPTMIPDLYSIFG------K-DVIMQFGGGIHA-HPMG-TAAGATACRQALDASLE
GVS--------------MQD----YAKD--HKELEVALKKW-------------LK----
-----------------------K------------------------------------
*
>GCF_000979975.1~NZ_JJQL01000030.1_43
-----------------------------M------------------------------
-------------------------------------------------RRDYIDMGYSP
----KD---------T-DMVCEFHIEPSAGV------NFEEAATHMAGESSIDSW----T
EIST---L--S-PELAAKLKPHVFY---------------LDE-----------------
-------------ES-----QTVRVAYSEDLF--E----LGSVPQVLSAVAGN-IFSMKI
-VDNLRLQDITFPE-SMLRE-FKGPNFGLQGIRKLVG---V--QD--RPLIGTIVKPKVG
LNSEKHAE-VAYNSF-----AGGCDLVKDDENLTDQKFN-GFDRRAELTLKIAEKAEVET
GEKKMYLCNIT-APTCKEMSRRLNVLKDL-------GASYAMIDIVPVGWTALQTLREEA
E--DAGLALHAHRCMHSAYTRNP-----------R-HGISM-VLVAKLCRLIGLDQLHIG
TV-VGKM-----HG-------------EKHEVLTLRD-----ECVLDKVPADESQ--HVL
A---Q-----------------------------DWGG---------LKPM-----FPVA
SGGLAPTMIPDLYSIFG------K-DVIMQFGGGIHA-HPMG-TAAGATACRQALDASLE
GVS--------------MQD----YAKD--HKELEVALEKW-------------LN----
-----------------------K------------------------------------
*
>GCF_000993805.1~NZ_CP009961.1_740
-----------------------------M------------------------------
-----------------------------------PEE--------FEPYPEFVKWGYTP
----DP--------KN-EVIVTFRLTPSEGF------TVDDAAGGVAAESSVGTW----T
TLYQ---WYDQ-SRL-DRLKGKAYE---------------YKDLGD--------------
-------------GS-----YLVRIAYPVELF--E----EANMPAFLASVAGN-IFGMRR
-VKGLRVEDIYLPP-VFLKG-FKGPSKGINGIREVMR---I--SK--RPIIGTVPKPKVG
YSPDEVEK-LAYDLL-----IGGMDYVKDDENIASPSFC-RFEERAKAIMKSIDRAEKET
GERKAWFANIT-ADV-REMERRLKLVADY-------GNPYIMVDVVITGWSALTYIRDLA
E--EYGLAIHGHRAMHAAFTRNP-----------Y-HGISM-FTLAKLYRIIGIDQLHVG
TPEVGKL-----EA-------------KTVDVVRNAR-----VLRDPVYTPDSDDV-FHL
E---Q-----------------------------PLNE---------FKPS-----FPVS
SGGLHPGTLPEVIRSMG------L-DLVIQVGGGVVG-HPDG-PRAGAAAARQAVEAAIE
GTD--------------LAE----YAKT--HRELARAIEKW-------------GFVK--
-------------------P---A------------------------------------
*
>GCF_001006045.1~NZ_CP011267.1_729
-----------------------------M------------------------------
-----------------------------------SEQF-------GEIYDYYVDKGYQP
----NF--------KR-DIVAVFRITPAEGY------TIEECAGAVAAESSTGTW----T
TLYP---WYER-ERW-EDLSAKAYE---------------FSQSED--------------
-------------GS-----WIVKIAYPLHAF--E----EANLPALLASIAGN-VFGMRR
-VAGLRLEDLYFPE-KLIRE-FGGPSKGIDGVRKMLE---I--KD--RPIYGVVPKPKVG
YSAEEFER-LAYDLL-----SSGADFVKDDENLASPWYN-RFEERAETVSRIIERVESET
GEKKTWFANIT-ADV-REMERRLEILAEL-------GLKHAMVDVVITGWGALEYIRDLA
E--DYGLAIHGHRAMHAAFTRNR-----------S-HGISM-FVLAKLYRLIGIDQLHVG
TAGAGKL-----EG-------------GKWEVVQNAR-----ILREKEYVPDEGDE-IHL
P---Q-----------------------------KFYG---------IKPA-----FPTS
SGGLHPGNLPLVFEALG------T-DIVVQLGGGTVG-HPDG-PAAGAKAVRQAIDAIMS
GVP--------------LEE----YAKS--HRELARALEKW-------------GTVT--
-------------------P---I------------------------------------
*
>GCF_001006085.1~NZ_AUQX01000004.1_89
-----------------------------M------------------------------
-----------------------------------SSKFD------FETYHEYVNRDYNP
----DP--------DN-DVVAVFRVKPAPGF------TIEDAAGGVAAESSTGTW----T
SLYS---WYDV-TRV-RRLSGKAYF---------------FRDLGD--------------
-------------GS-----WIVRIAYPVELF--E----EGNIPGLLASIAGN-IFGMKR
-VEALRLEDIYLPR-KFLES-FKGPSKGVAGVKEIFK---V--SD--RPIVGTVPKPKEG
YSPDEVEK-LAFELL-----SGGLDYVKDDENLTSPSFC-RFEARAKAIMRVIDKVEKET
GERKAWFANIT-SDI-REMEKRLRLVADY-------GNPYVMVDVVITGWSALTYIRDIA
E--EYGLAIHGHRAMHAAFTRNP-----------Y-HGISM-YVLAKLYRIIGIDQLHIG
TAGAGKL-----EG-------------GKIDVIRYAR-----ILRENHFKPDQDDQ-FHL
E---Q-----------------------------PMHH---------IKPA-----MPVS
SGGLHPGNIQPVIEALG------S-NIVLQIGGGVIG-HPDG-PRAGALAVRQALEAISK
GIP--------------LDE----YMKT--HRELARAIEKW-------------GFVK--
-------------------P---I------------------------------------
*
>GCF_001011115.1~NZ_CP008874.1_1203
-----------------------------M------------------------------
---------------------------------------P------GISYEDFVDTGYLP
----SD---------S-DLVCEFAIEPAAGL------DMVDAAGRVASESSNGTW----A
TLDV------S-EDV-VDLSATAFR---------------IE------------------
--------------D-----GEIAVAYPRDLF--E----GGNMAQILSCIAGN-IMGMKA
-VDAIRLLDVRWPE-AIVET-FRGPQFGSAVKSEFLD---A--GD--RPALATVPKPKVG
LTTDDHVE-IARRAW-----LGGIDLLKDDENLTNQSFN-GFEDRLTHTLEMRDRVEEET
GDSKGYLVNIT-ANA-DEMKRRADLVAAQ-------GGDFVMVDVVTTGWAAVASVREHT
D--DLDVAIHAHRAMHAAFDRVE-----------N-HGVAM-RVLAQIARLVGVDHIHTG
TANLGKL-----AN---------------EDTVGIN---------------------DWL
A---D-----------------------------DLYG---------LNDV-----LPVA
SGGLHPGTVKPLLDRIG------T-NVMIQAGGGVHG-HPDG-TEAGARAFRQAVDAYRD
DVS--------------PDE----YAED--HPELAAALDNW-------------GTHT--
-------------------P---R------------------------------------
*
>GCF_001017125.1~NZ_JXOJ01000006.1_51
-----------------------------M------------------------------
---------------------------------------A------IDWYEEFVDLNHTP
----GP---------D-ELVALYYFEPAAGI------SKEEAVGRIASESSTGTW----T
TLFT---L--P-PRM-RDLQAKAFE---------------IE------------------
--------------G-----NYVKIAYPLALW--E----EGNAAQLLSGIAGN-VFGMKA
-LDRLRLVDASLPA-EYLRH-FKGPHFGMEGIRDMMK---V--RG--RPLTGAVPKPKVG
FTAEEHAE-VGYETW-----MGGFDFVKDDENLTSQSFN-RFEDRVRAMAKMRDKAEQET
GETKSAFINIT-ADT-ETMEKRAKMLADY-------GWNYAMIDVVVAGTAAVATLRDYC
S--DLGLAIHAHRAMHAAFDRDE-----------R-HGITM-QFLAKMMRLVGVSQIHTG
TA-VGKL-----VG-------------TRAEAAVLAD-----VLREKHTNAVDR---MAL
D---Q-----------------------------DWGN---------IKSA-----FPVS
SGGLHPGLVPDVLDIYG------T-ELVLLVSGGIHG-HPKG-TRAGAEATMQAIEAWKD
GET--------------LEE----KAKK--ATALSEALEKW-------------GRYK--
-------------------P---K------------------------------------
*
>GCF_001190965.1~NZ_CP011947.1_938
-----------------------------M------------------------------
----------------------------------------------GITYEDFLDLEYEP
----TD---------E-DLVCTFRIDPATGM------STEAAASRVASESSNGTW----A
ALQT------G-ADF-TDMGATTFD---------------ID------------------
--------------G-----DLIRVAYPAGLF--E----PGNMPQVLSCIAGN-IMGMKA
-VDTIRLLDCEWPE-SVVSS-YPGPLYGSSVREEVFG---V--TD--RPITATVPKPKVG
LSTAAHAQ-VGYDAW-----VGGVDLLKDDENLTDQAFN-PFSDRLTESLSLRDDAEDET
GEKKSYLINVT-ADT-QTMLDRVDEVAAQ-------GGEYVMVDIITAGWAGLQTVRERT
E--KHGIAIHAHRAMHAAFDRLP-----------A-HGVSM-RVLAQVSRLCGVDQLHTG
TAGLGKL-----AN---------------EDTVGIN---------------------EWL
A---G-----------------------------DLYG---------MNDV-----LPVA
SGGLHPGLLPDLLDATG------T-NVCVQLGGGIHG-HPDG-TRAGAVALRSAIDAYVE
GRS--------------ISE----AAEE--TPELAVALDKW-------------GTET--
-------------------P---R------------------------------------
*
>GCF_001304615.1~NZ_LKAZ01000057.1_177
-----------------------------M------------------------------
-------------------------------------------------RRDYIDTGYSP
----KD---------T-DLTCEFHIEPSAGV------NFEEAATHMAGESSIDSW----T
EIAT---L--S-PELAARLKPHVFY---------------VDE-----------------
-------------GS-----QTVRVAYSEELF--E----LGSVPQVLSAVAGN-ILSMKV
-VENLRLQDIAFPK-SMLRE-FKGPKFGLLGVRKLTG---V--EG--RPLIGTIVKPKVG
LNSEKHAE-VAYNSF-----AGGCDLVKDDENLTDQKFN-SFEKRAELTLKLAEKAEAET
GERKMYICNIT-APTCKEMIRRMNVLKDL-------GAHYAMVDIVPAGWTALQTLREEV
E--DTDLVLHAHRCMHSAYTRNP-----------R-HGISM-LVVAKLCRLIGLDQLHIG
TV-VGKM-----HG-------------EKHEVLNLRD-----ECVLDNVPADESQ--HVL
A---Q-----------------------------DWGG---------LKPM-----FPVA
SGGLAPTMIPDLYSIFG------R-DIIMQFGGGIHA-HPMG-TAAGATACRQALEATLE
GVS--------------LQE----YAKK--HKELEVALDKW-------------LK----
-----------------------K------------------------------------
*
>GCF_001305655.1~NZ_CP011564.1_1201
-----------------------------M------------------------------
---------------------------------------P------GISYEDFVDTGYLP
----SD---------S-DLVCEFAIEPAAGL------DMVDAAGRVASESSNGTW----A
TLDV------S-EDV-VDLSATAFR---------------IE------------------
--------------D-----GEIAVAYPRDLF--E----GGNMAQILSCIAGN-IMGMKA
-VDAIRLLDVRWPE-AIVET-FRGPQFGSAVKSEFLD---A--GD--RPALATVPKPKVG
LTTDDHVE-IARRAW-----LGGIDLLKDDENLTNQSFN-GFEDRLTHTLEMRDRVEEET
GDSKGYLVNIT-ANA-DEMKRRADLVAAQ-------GGDFVMVDVVTTGWAAVASVREHT
D--DLDVAIHAHRAMHAAFDRVE-----------N-HGVAM-RVLAQIARLVGVDHIHTG
TANLGKL-----AN---------------EDTVGIN---------------------DWL
A---D-----------------------------DLYG---------LNDV-----LPVA
SGGLHPGTVKPLLDRIG------T-NVMIQAGGGVHG-HPDG-TEAGARAFRQAVDAYRD
DVS--------------PDE----YAED--HPELAAALDNW-------------GTHT--
-------------------P---R------------------------------------
*
>GCF_001317345.1~NZ_JXCG01000019.1_1
-----------------------------M------------------------------
-----------------------------------PEKF-------DKIYDYYVDKNYEP
----NF--------KR-DIVAVFRVTPADGY------TIEQAAGAVAAESSTGTW----T
TLYQ---WYEE-ERW-SDLSAKAYD---------------FHDMGD--------------
-------------GS-----WIVKIAYPAHAF--E----EWNLPGLLASIAGN-VFGMKR
-VKGLRLEDLYLPE-IVLRD-FSGPNKGIEGVREILE---I--RD--RPIYGVVPKPKVG
YSPEELER-LSYELL-----SAGADYMKDDENLTGPWYN-RFEERADVMARVIDRVESET
GEKKTWFANIT-ADI-REMENRLEILAEY-------GLPHAMVDVVIVGWASLEYIRDLA
E--DYDIALHAHRAMHATFTRNP-----------Y-HGISM-FVLAKLYRIIGLDQLHVG
TAGAGKL-----EG-------------GKWDVIQNAR-----ILREKHYKPEENDV-FHL
E---Q-----------------------------KFYH---------IKPA-----FPTS
SGGLHPGNLPAVIEALG------T-DIVLQLGGGTLG-HPDG-PAAGAKAVRQALDAIIQ
GIS--------------LDE----YAKT--HKELARALEKW-------------GHVT--
-------------------P---V------------------------------------
*
>GCF_001412615.1~NZ_CP013011.1_1551
-----------------------------M------------------------------
-------------------------------VPRLPEKF-------DIIYHEFVDENYKP
----SG---------T-DLIVVFRVTPAKGI------SIYDAAGRVAAESSVGTW----T
TLSV-----KP-SLF-EKLKAKAYR---------------LHDLGD--------------
-------------GS-----WLVWVAYPLELF--E----EGSIPNLASSVLGN-IFGMKA
-IEGLRVEDIVFPR-EYIEW-FPGPQHGVTGVREILK---I--RD--RPILATVPKPKLG
YTPEEYGK-IAYEIL-----VGGVDLVKDDENFAGQKFC-RFEARLREVMKAIDKAEKET
GERKGYLANVT-ANI-KEMEKRIKLVADY-------GNQFIMIDFLTVGWAALHHARELA
E--EYKLAIHGHRAFHAAFTRNP-----------R-HGVSM-FVIAKLGRLAGLDHLHIG
TPSVGKM-----DA-------------KTMEVIDYAR-----LLREPVFKPREDDI-IHM
E---Q-----------------------------DWAG---------LKPV-----LPVS
SGGLHPGNLQPVIEKLG------A-DVLLQVGGGVIG-HPDG-PRAGAAAVRQAIDAILR
GIP--------------LDE----YAKE--HRELARALEKW-------------GHVR--
-------------------P---V------------------------------------
*
>GCF_001418715.1~NZ_LIXN01000004.1_32
-----------------------------M------------------------------
-----------------------------------SERF-------DKIYDYYVDKGYEP
----NK--------KR-DIIAVFRITPAEGY------SIEAVAGGVAAESSTGTW----T
TLYN---WYEE-ERW-ADLSAKAYD---------------FHDMGD--------------
-------------GS-----WIVKIAYPFHAF--E----EANLPGLLASIAGN-VFGMRR
-AKALRLEDMYLPE-KLIRE-FDGPAFGIEGVRKMLE---I--KD--RPIYGVVPKPKVG
YSPEEFEK-LATELL-----LNGADYMKDDENLTSPWYN-RFEERAEIIAKIIDKVENET
GEKKTWFANIT-ANL-PEMEERLEILADL-------GLKHAMVDVVITGWGALQYIRDLA
A--DYGLAIHGHRAMHATFTRNP-----------Y-HGISM-FVLAKLYRLIGIDQLHVG
TAGAGKL-----EG-------------GKWDVIQNAR-----IFRESHYKPDEDDV-FHL
E---Q-----------------------------KFYG---------IKAG-----FPTS
SGGLHPGNLPIVFDALG------T-DLVIQLGGGTLG-HPDG-PAAGARAVRQAIDAYMQ
GIP--------------LEE----YAKT--HKELARALEKW-------------GHVT--
-------------------P---V------------------------------------
*
>GCF_001433455.1~NZ_CP013050.1_979
-----------------------------M------------------------------
-----------------------------------SEKF-------DKIYDYYVDKSYEP
----NK--------KR-DIIAVFRITPAEGY------SIEAVAGGVAAESSTGTW----T
TLYN---WYEE-ERW-ADLSAKAYD---------------FHDMGD--------------
-------------GS-----WIVKIAYPFHAF--E----EANLPGLLASIAGN-IFGMRR
-AKALRLEDIYFPE-KLIRE-FDGPAFGMEGVRKMLE---I--KD--RPIYGVVPKPKVG
YSPEEFEK-LATELL-----MNGADYMKDDENLTSPWYN-RFEERAEIIARIIEKVENET
GEKKTWFANIT-ANV-PEMEERLEILADL-------GLKHAMVDVVITGWGALQYIRDLA
A--DYGLAIHGHRAMHAAFTRNK-----------Y-HGISM-FVLAKLYRLIGIDQLHVG
TAGAGKL-----EG-------------GKWDVIQNAR-----IFRESHYKPDENDV-FHL
E---Q-----------------------------KFYH---------IKAG-----FPTS
SGGLHPGNLPIVFDALG------T-DIVIQVGGGTLG-HPDG-PAAGARAVRQAIDAYMQ
GIP--------------LDE----YAKT--HEELARALEKW-------------GHVT--
-------------------P---V------------------------------------
*
>GCF_001462395.1~NZ_LNTB01000001.1_895
-----------------------------M------------------------------
---------------------------------------P------RDAYQEFVDEGYEP
----GP---------G-DLVAVFRVAPAEGL------SVRDAAARVAAESSVGTW----T
TLSV-----KP-SLY-DRLRARAYR---------------FHSLGD--------------
-------------GS-----WLVWIAYPSELF--E----EGSIPNLASSVMGN-VFGMRA
-VEALRLEEIRLPR-GYVAS-FPGPGHGVEGVRKILG---V--ES--RPILATVPKPKMG
YTPEEYGR-TAYEIL-----AGGVDLVKDDENVAGQRLC-RFEARLREVMKAVERAEKET
GERKGYLANVT-APV-KEMERRIKLVADY-------GNKFIMIDFLTAGWAALQHARELA
G--EYGLAIHGHRAFHAAFTRNP-----------R-HGVSM-FVVAKLGRLAGLDHLHVG
TPGVGKM-----EA-------------RAGEVVEYAR-----VLREPVYKPREGDI-IHM
E---Q-----------------------------DWAG---------LRPV-----LPVS
SGGLHPGNIEPVIRSLG------L-DIIIQAGGGVIG-HPDG-PRAGAAAMRQAVEAAVE
GVP--------------LEE----YAEK--HRELARALEKW-------------GHTR--
-------------------P---V------------------------------------
*
>GCF_001469865.1~NZ_LOPV01000451.1_16
-----------------------------M------------------------------
----------------------------------------------GITYEDFLDLDYEP
----SA---------E-ELVCTFRIDPATGM------TPEAAASRVASESSNGTW----A
ALQT------G-EDF-TDMGATAFS---------------ID------------------
--------------G-----DIIKVAYPAGLF--E----PGNMPQVLSCIAGN-IMGMKA
-VDTIRLMDCEWPE-SIVSS-YPGPLFGSSVREEIFG---V--TD--RPTTATVPKPKVG
LSTKAHAQ-VGYDAW-----VGGVDLLKDDENLTDQEFN-PFTDRLTESLSLRDDAEDET
GETKSYLINVT-GDT-QTMLDRVDEVAAQ-------GGEYVMVDIVTAGWAGLQTVRERT
E--KHGIAIHAHRAMHAAFDRMP-----------T-HGVSM-RVLAQVSRLCGVDQLHTG
TAGLGKL-----AN---------------EDTVGIN---------------------EWM
R---S-----------------------------DLYG---------MTDV-----LPVA
SGGLHPGLLPDLLDATG------T-NVCVQLGGGIHG-HPDG-TRAGAVALRAAIDAYVD
GKP--------------ITE----AAEE--TPELAVALDKW-------------GTET--
-------------------P---R------------------------------------
*
>GCF_001469875.1~NZ_LOPW01000001.1_218
-----------------------------M------------------------------
----------------------------------------------GITYEDFLDLEYEP
----TD---------E-DLVCTFRIDPATGM------STEAAASRVASESSNGTW----A
ALQT------G-ADF-TDMGATTFD---------------ID------------------
--------------G-----DLIRVAYPAGLF--E----PGNMPQVLSCIAGN-IMGMKA
-VDTIRLLDCEWPE-SVVSA-YPGPLYGSSVREEIFG---V--TD--RPITATVPKPKVG
LSTAAHAQ-VGYDAW-----VGGVDLLKDDENLTDQAFN-PFSDRLTESLSLRDDAEDET
GEKKSYLINVT-ADT-QTMLDRVDEVAAQ-------GGEYVMVDIITAGWAGLQTVRERT
E--KHGLAIHAHRAMHAAFDRLP-----------S-HGVSM-RVLAQISRLCGVDQLHTG
TAGLGKL-----AN---------------EDTVGIN---------------------DWL
T---G-----------------------------DLYG---------TTDV-----LPVA
SGGLHPGLLPDLLDATG------T-NVCVQLGGGIHG-HPDG-TRAGAVALRSAIDAYVE
GRP--------------ITE----AAEE--TPELAVALDKW-------------GTET--
-------------------P---R------------------------------------
*
>GCF_001481295.1~NZ_LOPS01000017.1_55
-----------------------------M------------------------------
---------------------------------------------ESYKSYSYLDLGAEL
----DP--------EG-YVFATYRV--TTDL------PMEKAAEAVAAEQSTGTW----T
GLST---L--K-DDVFEKYAGRVTS---------------IE------------------
--------------G-----DRIVIAFPVDDFSGR----YGGVPQILSVIAGN-LFGLAA
-VKGIRLEDAVFPQ-KFLKEHFKGPKFGSEGMRKMLQ---R--PE--KPLVGTIVKPKIG
LSPEDTAK-YVYEAG-----VGGLTNGKDDETLVDQTFC-PIEARTKAVAEALDRVDEE-
GGHMMHAINIS-SNA-DDIVGLAEDVQSW-------GAREIMVDVLTSGFGALQAVAEDP
---KIKVPIHVHRTMHAAITKDP-----------L-NGVAM-NVFAELVRMCGGDALHIG
TLGVGKM-----EG-------------DIAGGRKSL---------------------EAC
R---G-----------------------------DELP---------FRKV-----MPVC
SGGMFPGIVPDVIAATG------N-EVQIQAGGGVAG-HPGG-VRAGAAAMCQAVDAAFS
GVP--------------LAE----YAAD--HAELREALAKW-------------G-SR--
------------------------------------------------------------
*
>GCF_001482285.1~NZ_LOEP01000032.1_231
-----------------------------M------------------------------
----------------------------------------------GITYEDFLDLDYEP
----TD---------E-DLVCTFRIDPATGM------STEAAASRVASESSNGTW----A
ALQT------G-ADF-TDMGATTFD---------------ID------------------
--------------G-----DRIKVAYPAGLF--E----PGNMPQVLSCIAGN-IMGMKA
-VDTIRLLDCEWPE-SVVST-YPGPLYGSSVREEIFG---V--TD--RPITATVPKPKVG
LSTVAHAQ-VGYDAW-----VGGVDLLKDDENLTDQAFN-PFSDRLTESLSLRDDAEDET
GEKKSYLINVT-ADT-QTMLDRVDEVAAQ-------GGEYVMVDIITAGWAGLQTVRERT
E--KHGLAIHAHRAMHAAFDRLP-----------A-HGVSM-RVLAQISRLCGVDQLHTG
TAGLGKL-----AN---------------EDTVGIN---------------------DWL
A---G-----------------------------DLYG---------TTDV-----LPVA
SGGLHPGLLPDLLDATG------T-NVCVQLGGGIHG-HPDG-TRAGAVALRSAIDAYAE
GRS--------------ITE----AAEE--TPELAVALDKW-------------GTET--
-------------------P---R------------------------------------
*
>GCF_001484195.1~NZ_LLYW01000019.1_67
-----------------------------M------------------------------
-----------------------------------VEKF-------DKIYDYYVDKAYEP
----NK--------KR-DIIAVFRVTPAEGY------TIEAAAGAVAAESSTGTW----T
TLYE---WYEK-ERW-ADLSAKAYD---------------FHDMGD--------------
-------------GS-----WIVKIAYPFHAF--E----EANLPGLLASIAGN-VFGMKR
-VKGLRLEDMYFPE-KLIRE-FNGPAFGIEGVRKMLD---I--KD--RPLYGVVPKPKVG
YSPEEFEK-LAYDLL-----SNGADYMKDDENLTSPWYN-RFDERAEIMARVIERVENET
GEKKTWFANIT-APL-LEMERRLEVLADL-------GLKHAMVDVVITGWGALEYITELA
A--DYGLAVHGHRAMHAAFTRNP-----------H-HGISM-FVLAKLYRLVGIDQLHVG
TAGAGKL-----EG-------------GKWDVIQNAR-----ILREKHYKPDENDV-FHM
E---Q-----------------------------KFYG---------IKAA-----FPTS
SGGLHPGNIQPVVDALG------T-DIVFQLGGGTLG-HPDG-PAAGARAARQAIDAIMQ
GIP--------------LDE----YAKS--HRELARALEKW-------------GHVT--
-------------------P---V------------------------------------
*
>GCF_001484685.1~NZ_CP012200.1_1910
-----------------------------M------------------------------
-----------------------------------PEKF-------DKIYDYYVDKGYEP
----SK--------KR-DIIAVFRITPAEGY------TIEQAAGGVAAESSTGTW----T
TLYP---WYEE-ERW-ADLSAKAYD---------------FHDMGD--------------
-------------GS-----WIVKIAYPFHTF--E----EANLPGLLASIAGN-VFGMKR
-VKGLRLEDLYLPE-KIIRE-FNGPAFGIEGVRKMLE---I--KD--RPLYGVVPKPKVG
YSPEEFEK-LAYELL-----SNGADYMKDDENLTSPWYN-RFEERAEIMARIIEKVENET
GEKKTWFANIT-ADI-REMETRLELLADL-------GLKHAMVDVVITGWGALEYIRDLA
E--DYGLAIHGHRAMHATFTRNP-----------Y-HGISM-FVLAKLYRLIGIDQLHVG
TAGAGKL-----EG-------------GKWDVIQNAR-----ILRETHYKPDENDV-FHL
E---Q-----------------------------KFYG---------IRAA-----FPTS
SGGLHPGNLPAVIEALG------T-DVVLQLGGGTLG-HPDG-PAAGARAVRQAIDAIMQ
GIA--------------LEE----YAKT--HKELARALEKW-------------GHVT--
-------------------P---V------------------------------------
*
>GCF_001560915.1~NZ_CP014214.1_1653
-----------------------------M------------------------------
------------------------------------------------GNYSYMALGEEI
----DK--------DA-YVVCKYRV--TTDL------PMEKAAEAIAAEQSTGTW----T
GIST---L--N-DEVFTKYAAKVTA---------------ID------------------
--------------G-----DMVTIAFPEEDFSIR----VGAVPQILSVISGN-LYGLSA
-LKGVRLEDVEFPK-GILKQ-YQGPKFGDAGLREILH---R--PE--KPLVGTIVKPKIG
LSPKDTAK-YIYEAG-----SGGLTNGKDDETLVDQAFC-PIEDRTKAVAEALDRLREE-
GHYMVHAINIS-TNG-QDVRELAEDVQKW-------GASQLMIDVLTCGYGAIQAVAEDP
---KIKVPIHVHRTMHAAMTKDP-----------T-NGISM-RVIAKLVRMCGGDALHIG
TLGVGKM-----EG-------------AITEGKQNQ---------------------LAC
Q---S-----------------------------DDVP---------YKKV-----MPVC
SGGMYPGIVPAVIKAAG-----SN-NLQIQAGGGVAG-HPEG-VRAGAMAMCQAVDSAFE
GVD--------------IEK----YAET--HHELRLALDRW-------------G-TK--
------------------------------------------------------------
*
>GCF_001571385.1~NZ_BCNW01000001.1_580
-----------------------------M------------------------------
------------------------------------------------------------
---------------T-DVTATYYFRPRADT------TPEAAAQAIVEEETTGTW----T
DITT------T-TEYVRRLDGEVLS---------------VEAHG---------------
-------------SG-----YVTRVRYPAEIF--E----AGNIPQYLSVVAGN-LFGLGR
-LEAVRLLDVDFPD-ELV-P-FRGPKFGMEGVRRLIG---T--TD--RPHVGTIIKPKVG
LTPKDTAE-VAYHAA-----IGGVDLIKDDETLTDQTFC-PMDERLQAVMARLDDAKSET
GRQVLYAVNIS-ARA-DEIVERAEHAIDL-------GANMVMIDVITCGFTALQALGEAS
---SVKVPVHVHRTMHGAITRNP-----------E-HGIAM-RPIARIVRMLGGDQLHTG
TV-SGKM-----SH-------------DVSELKGDN---------------------AAL
T---D-----------------------------PYFG---------LKPT-----FPVT
SGGLHPGKVAAELKNLG------T-NIVLQAGGGIHG-HPDG-TEAGARAMRQAVDAFMA
GVS--------------AEE----YAKD--HYELAKALETW-------------GNR---
------------------------------------------------------------
*
>GCF_001571405.1~NZ_BCNX01000016.1_15
-----------------------------M------------------------------
---------------------------------------A------IDWYREFVDLDHTP
----GP---------D-ELVALYYFEPAAGI------SREEAVGRIASESSTGTW----T
TLFT---L--P-PRM-RALQAKAFE---------------IE------------------
--------------G-----NYVKIAYPLALW--E----EGNAAQLLSGIAGN-VFGMKA
-LDNLRLIDVSLPA-EYLRH-FKGPHFGIEGIRDMMK---V--RG--RPLTGAVPKPKVG
FTAEEHAE-VGYETW-----MGGFDFVKDDENLTSLSFN-RFEDRVRAMAKMRDRAEQET
GERKSAFINIT-ADT-ETMKKRAEMLADY-------GWNYAMIDVVVAGTAAVATLRDYC
S--DLGLAIHAHRAMHAAFDRTE-----------K-HGITM-QFLAKVMRLIGVSQIHTG
TA-VGKL-----VG-------------TRAEATLLAD-----ILREKHINAVDH---MAL
E---Q-----------------------------DWGK---------IKNA-----FPVS
SGGLHPGLVPDVLDIYG------T-ELVLLVSGGIHG-HPKG-TRAGAEAVMQAIEAWKD
GET--------------LEE----KAKK--APALAEALEKW-------------GYYK--
-------------------P---K------------------------------------
*
>GCF_001577775.1~NZ_CP010835.1_1202
-----------------------------M------------------------------
--------------------------------------K-------VEWYLDFVDLNYTP
----GR---------D-ELIVEYYFEP-NGV------SPEEAAGRIASESSIGTW----T
TLWK---L--P-EMA-KKSMAKVFY---------------LEKSG---------------
-------------EG-----YIAKIAYPLTLF--E----EGSLVQLFSAIAGN-VFGMKA
-LKNLRLLDFHPPY-EYLRH-FRGPQYGVKGIREFMG---I--KD--RPLTATVPKPKMG
WSVEEYAE-IAYELW-----SGGIDLLKDDENFTSFPFN-RFEERVRKLYRVRDRVEAET
GETKEYLINIT-GPV-DVMEKRAELVANE-------GGQYVMIDIVVAGWSALQYMREVT
E--DLGLAIHAHRAMHAAFTRNP-----------K-HGITM-FALAKAARMIGVDQIHTG
TA-VGKM-----AG-------------NYEEIKRIN---------------------DFL
L---S-----------------------------KWEH---------IRPV-----FPVA
SGGLHPGLMPELIRLFG------K-DLVIQAGGGVMG-HPDG-PKAGAKALRDAIEAAVD
GID--------------LEE----KAKS--SPELKKALEKW-------------GYLK--
-------------------P---K------------------------------------
*
>GCF_001592435.1~NZ_CP014750.1_799
-----------------------------M------------------------------
-----------------------------------VEKF-------DKIYDYYVDKGYEP
----SK--------KR-DIIAVFRVTPAEGY------TIEQAAGAVAAESSTGTW----T
TLYP---WYEQ-ERW-ADLSAKAYD---------------FHDMGD--------------
-------------GS-----WIVKIAYPFHAF--E----EANLPGLLASIAGN-VFGMKR
-VKGLRLEDLYLPE-KLIRE-FDGPAFGIEGVRKMLE---I--KD--RPIYGVVPKPKVG
YSPEEFEK-LAYDLL-----LNGADYMKDDENLTSPWYN-RFEERAEIMARIIDKVENET
GEKKTWFANVT-ADL-LEMEQRLEVLADL-------GLKHAMVDVVITGWGALRYIRDLA
A--DYGLAIHGHRAMHATFTRNP-----------Y-HGISM-FVLAKLYRLIGIDQLHVG
TAGAGKL-----EG-------------GKWDVIQNAR-----ILRESHYKPDENDV-FHL
E---Q-----------------------------KFYS---------IKAA-----FPTS
SGGLHPGNIQPVIEALG------T-DIVLQLGGGTLG-HPDG-PAAGARAVRQAIDAIMQ
GIP--------------LDE----YAKT--HKELARALEKW-------------GHVT--
-------------------P---V------------------------------------
*
>GCF_001602375.1~NZ_BCNY01000013.1_164
-----------------------------M------------------------------
---------------------------------------A------IDWYEEFVDLNHTP
----GP---------D-ELVALYYFEPAAGI------SKEEAVGRIASESSTGTW----T
TLFT---L--P-PRM-RDLQAKAFE---------------IE------------------
--------------G-----NYVKIAYPLALW--E----EGNAAQLLSGIAGN-VFGMKA
-LDRLRLIDASLPA-EYLRH-FKGPHFGMEGIRDMMK---I--RG--RPLTGAVPKPKVG
FTAEEHAE-VGYETW-----MGGFDFVKDDENLTSQSFN-RFDDRVRAMAKMRDRAEQET
GDVKSAFINIT-ADT-ETMEKRAKMLADY-------GWNYAMIDVVVAGTAAVATLRDYC
S--DLGLAIHAHRAMHAAFDRDE-----------K-HGITM-QFLAKMMRLVGVAQIHTG
TA-VGKL-----VG-------------TRAEATVLAD-----MLREKHTNAVDH---MAL
D---Q-----------------------------DWGN---------IKSA-----FPVS
SGGLHPGLVPDVLDIYG------S-ELVLLVSGGIHG-HPKG-TRAGAEAAMQAIEAWKE
GET--------------LEE----KAKK--APALSEALEKW-------------GRYK--
-------------------P---K------------------------------------
*
>GCF_001723155.1~NZ_MEIH01000352.1_5
-----------------------------M------------------------------
---------------------------------------P------GIKYEDFLDLGYTP
----AE---------S-ELVCTFHVEPAADM------DMEDAASRVASESSNGTW----A
ELQV------E-GSI-TDLSATTFS---------------ID------------------
--------------G-----NEVKVAYPDALF--E----DGSMPQVLSCIAGN-IMGMKA
-VERIRLLDCDWPE-PLTTS-FPGPQFGSGVRNEIFD---A--GE--RPITATVPKPKVG
LSTDQHAQ-IGYEAW-----VGGLDLLKDDENLTDQDFN-PFADRLTQSLAMRDDAQDET
GEKKSYLVNIT-ADT-NTMLERADMVAEQ-------GCEYVMVDVITTGWGAVQSVRERC
E--ELGLAIHAHRAMHAAFDRIP-----------T-HGVSM-RVLAQIARICGVDQLHTG
TADLGKL-----EN---------------EDTVGIN---------------------EWL
Y---S-----------------------------DLYG---------MNDV-----LPVA
SGGLHPGLVAELIDREG------T-NICIQAGGGVHG-HPDG-TRAGAAALRQSVDATVA
GIP--------------LEA----YAED--HPELKVALDKW-------------GTET--
-------------------P---R------------------------------------
*
>GCF_001767315.1~NZ_CP016070.1_1140
-----------------------------M------------------------------
---------------------------------------T------GIAYADFVDTDYQP
----AP---------E-ELVCDFAIEPASGL------SMEDAAGRVASESSNGTW----A
ALAV------G-DDF-TDVGATAFE---------------IG------------------
--------------D-----GTIRVAYPETLF--E----FGNMPQALSCVAGN-IMGMKA
-VDSIRLQDCSWPA-DLARS-FRGPQFGSAVKEAFLD---A--ED--RPALATVPKPKVG
LSTKRHAE-IGYEAW-----TGGIDLLKDDENLTDQSFN-SFADRVTESFEMRDRAEEET
GDRKDYLVNIT-ADV-ETMKERADFVADQ-------GGNFVMVDVITTGWGAVQSVREHT
E--KRGLAIHAHRAMHAAFDRLS-----------H-HGVSM-RVLAQIARLTGVDHIHTG
TANLGKL-----EN---------------EDTAGIN---------------------EWL
Q---S-----------------------------DLHG---------MNDV-----LPVA
SGGLHPGTVEPLLDALG------T-DLIVQAGGGIHG-HPDG-THAGAKALRQAVDAYMA
GKS--------------VTE----AGES--HDELGRALEEW-------------GAET--
-------------------P---I------------------------------------
*
>GCF_001861355.1~NZ_MASN01000040.1_100
-----------------------------M------------------------------
---------------------------------------T------GIEYDDFLDREYDP
----DS---------T-DLVCTFTIDPAEGM------SMEAAASRVASESSNGTW----A
ALHV------DEDEL-THLGAVACG---------------ID------------------
--------------G-----DEITVAYPAELF--E----AGSMPQILSCIAGN-IMGMKA
-VDAIRLEDCEWPE-SITSG-FPGPQFGTSVAREKLD---A--GD--RPILATVPKPKVG
LSTDAHVR-VGEEAW-----RGGVDLLKDDENLTDQDFN-PFEDRLAESLAARDRVEEDV
GERKDYLVNVT-AET-NEMVERVDLVAEH-------GGGFVMVDIITCGWSAVQSVRDRC
E--EHGLAIHAHRAMHAAFDRMD-----------H-HGVSM-RVIAQLSRLCGVDHIHTG
TAGLGKL-----AN---------------EDTPGIN---------------------DWL
H---G-----------------------------DCHG---------LNPV-----LPVA
SGGLHPGVVDQLIDALG------T-DICIQAGGGIHG-HPDG-THAGAKALRQATDASLE
GVP--------------LEE----YAQD--HAELATALDKW-------------GSET--
-------------------P---R------------------------------------
*
>GCF_001888095.1~NZ_JWTK01000001.1_35
------------------------------------------------------------
--------------MS-------------------ST-IEDLVQSLNPKQQGYVNLELPD
P---TN--------GE-YLLTVFRLVPGGEM------NMLQAAAEIAAESSTGTN----F
RVNT------E-TKFSKVMNALVYQ---------------MDL-----------------
-------------ER-----ELVWIAYPWRLFDRG-----GNVQNILTYIVGN-VLGMKE
-ISALKLLDVWFPP-SMLEQ-YDGPGFTVDDMRSYLG---V--YD--RPILGTIVKPKMG
LTSAEYAE-VCYDFW-----AGGGDFVKNDEPQANQDFC-PYDKMVKHVKEAMDKAVKET
GKKKVHSFNVS-APDFDTMIERCEMIRNA-GF--EPGSYAFLIDGITAGWMAIQTIRRR-
---YPDVFLHFHRAAHGAFTRPE-----------NPIGFSV-LVLSKFARLAGASGIHTG
TAGVGKM-----KG-------------TPEEDVVAAHGIQYLSSHG-----------HFF
D---QSWAKIMETDKDAIELVNEDIAHHVILEKDSWRG---------MKKC-----CPIV
SGGLNPVRLKPFIDVMG------NVDFITTMGSGVHA-HPEG-TRSGAKALVQACDAYLQ
EID--------------VRD----YAKN--HRELAQAIEFF-------------PEK---
------------------------------------------------------------
*
>GCF_001889405.1~NZ_CP017921.1_1777
------------------------------------------------------------
--------------MS-------------------ST-IEDLVQSLNPKQQGYVNLELPD
P---TN--------GE-YLLTVFRLVPGGEM------NMLQAAAEIAAESSTGTN----F
RVNT------E-TKFSKVMNALVYQ---------------MDL-----------------
-------------ER-----ELVWIAYPWRLFDRG-----GNVQNILTYIVGN-VLGMKE
-ISALKLLDVWFPP-SMLEQ-YDGPGFTVDDMRSYLG---V--YD--RPILGTIVKPKMG
LTSAEYAE-VCYDFW-----AGGGDFVKNDEPQANQDFC-PYDKMVKHVKEAMDKAVKET
GKKKVHSFNVS-APDFDTMIQRCEMVRNA-GF--EPGSYAFLIDGITAGWMAIQTIRRR-
---YPDVFLHFHRAAHGAFTRPE-----------NPIGFSV-LVLSKFARLAGASGIHTG
TAGVGKM-----KG-------------TPEEDVVAAHGIQYLSSHG-----------HFF
D---QSWAKIMETDKDAIELANEDIAHHVILEKDSWRG---------MKKC-----CPIV
SGGLNPVRLKPFIDVMG------NVDFITTMGSGVHA-HPEG-TRSGAKALVQACDAYLQ
GID--------------IKD----YAKN--HRELAQAIEFF-------------PKK---
------------------------------------------------------------
*
>GCF_900012635.1~NZ_LN999010.1_603
-----------------------------M------------------------------
--------------------------------------K-------VEWYLDFVDLDYTP
----GR---------D-ELIVEYYFEP-NGV------SPEEAAGRIASESSIGTW----T
TLWK---L--P-EMA-KRSMAKVFY---------------LEKSG---------------
-------------EG-----YIAKIAYPLTLF--E----EGSLVQLFSAIAGN-VFGMKA
-LKNLRLLDFHPPY-EYLRH-FRGPQYGVKGIREFMG---I--KD--RPLTATVPKPKMG
WSVEEYAE-IAYELW-----SGGIDLLKDDENFTSFPFN-RFEERVRKLYRVRDRVEAET
GETKEYLINIT-GPV-DVMERRAELVANE-------GGQYVMIDIVVAGWSALQYMREVT
E--DLGLAIHAHRAMHAAFTRNP-----------K-HGITM-FALAKAARMIGVDQIHTG
TA-VGKM-----AG-------------DYEEIKRIN---------------------DFL
L---S-----------------------------KWEH---------IRPV-----FPVA
SGGLHPGLMPELIRLFG------K-DLVIQAGGGVMG-HPDG-PKSGAKALRDAIEAAVD
GID--------------LEE----KAKS--SPELKKALEKW-------------GYLK--
-------------------P---K------------------------------------
*
>GCF_900036045.1~NZ_LT158599.1_2477
-----------------------------M------------------------------
---------------------------------------A------IDWYEEFVDTDHTP
----GP---------D-ELVALYYFEPAAGI------SKEEAVGRIASESSTGTW----T
TLFT---M--P-PRM-RDLQAKAFE---------------IE------------------
--------------G-----NYVKIAYPLALW--E----EGNAPQLLSGIAGN-VFGMKA
-LESLRLIDASLPA-DYLRH-FKGPHFGMEGIRDMMK---V--HG--RPLTGAVPKPKVG
FTAEEHAE-VGYETW-----MGGFDFVKDDENLTSLSFN-RFEDRVRAMTTMRDRAEQET
GDVKSAFINIT-ADT-ETMKKRAEMLADY-------GWNYAMIDVVVTGTAAVATLRDHC
S--DLGLAIHAHRAMHAAFDRDE-----------K-HGITM-QFLAKIMRLIGVAQIHTG
TA-VGKL-----VG-------------TKAEATVLAD-----MVREKHTNAVDH---MAL
D---Q-----------------------------DWGA---------IKSA-----FPVS
SGGLHPGLVPDVLDIYG------S-DLVLLVSGGIHG-HPK-------------------
-----------------------------------HAGRRH-------------GHHA--
-------------------G---N------------------------------------
*
>GCF_900095385.1~NZ_FMID01000046.1_12
-----------------------------M------------------------------
---------------------------------------A------IDWYEEFVDLNHTP
----GP---------D-ELVTLYYFEPAEGI------SREEAVGRIASESSTGTW----T
TLFT---L--P-PRM-RDLQAKAFE---------------IE------------------
--------------G-----NYVKIAYPLALW--E----EGNAAQLLSGIAGN-IFGMKA
-LDRLRLIDASLPA-EYLRH-FKGPHFGMEGIRDMMK---V--RG--RPLTGAVPKPKVG
FTAEEHAE-VGYETW-----MGGFDFVKDDENLTSQPFN-RFEDRVRAMAKMRDKAEQET
GDVKSAFINIT-AET-EVMKQRAKMLADY-------GWNYAMIDVVVAGTAAVATLRDYC
S--DLGLAIHAHRAMHAAFDRDE-----------K-HGVTM-QFLAKMMRLVGVSQIHTG
TA-VGKL-----VG-------------TRAEATVLAD-----VLREKHTNAVDH---MAL
D---Q-----------------------------DWGS---------IRSA-----FPVS
SGGLHPGLVPDVLDIYG------T-ELVLLVSGGIHG-HPKG-TRAGAEATMQAIEAWKD
GET--------------LGE----KAKK--ATALREALEKW-------------GYYK--
-------------------P---K------------------------------------
*
>U_85862~NODE_316_length_70762_cov_243.861_3
-----------------------------M------------------------------
--------------------------------------NS------KIDLMKYVADKEDI
----DP--------ES-FIIADYVY--SGRE------NWIKLGAKIAAEQSTGTW----V
EVAG------E-RDIVERHGARVFD---------------GDFNG---------------
-------------RQ-----GKLRIAFPVENLNPR-----DGIPMLLSTIAGN-LFGMKV
-VEKIRLEDVHIPN-SYMKA-FNGPKYGIEGLRKIIG---S--EG--RPHIGTIIKPDVG
LPPDVFAE-YCYEAA-----IGGVDFIKDDELLGDPAHS-PRFERLNRVMEALDRVREET
GRTVLYALNIT-TRM-SKIVEVAEKAKEE-------GANCVMINAVTLGLSSIRAVSE--
---TVDIPIHVHRDMHAAFTRDK-----------S-HGISM-LVLAKLIRLVGGDQLHTG
A--VGKM-----QG-------------NVKEIQEIN---------------------HFL
R---S-----------------------------EWYG---------LKTT-----MPVA
SGGIHPSLVPANLDAFG------I-DIVLQAGGGIMA-HPMG-IRAGARAMVQAMEASLK
GIS--------------LRE----YAKN--HEELKVALNTF-------------G-----
------------------------------------------------------------
*
>U_88107~MTMJ01000034.1_5
-----------------------------M------------------------------
---------------------------------------G------FEWYTEFVDLGFRP
-----Q---------N-EVICIFRVEP-DGI------SMEEAAGRVASESSVGTW----T
TLAK---L--P-DRI-GKLMAKVYR---------------ID------------------
--------------G-----EFISVAYPIDLF--E----EGNIPQLLSSVAGN-IFGMRA
-LKNLRFEDFIPPE-EYTKN-FKGPGFGVKGVKKIFG---V---T--RPLTATVPKPKVG
FDAEEYSK-VAYDAW-----TGGIDFVKDDENLTSQPFI-RFEERLEKVMSVRERAEAET
GEKKVFLVNIT-AET-REMIRRAKLVADY-------GNEFIMIDILTVGWSALQTVREVC
E--ELKLGIHAHRAMHAAFTRNP-----------K-HGISL-KVLVKLSRLAGVDNFHVG
TG-VGKM-----YG-------------AAEEVVELA---------------------DIC
R---R-----------------------------EWNG---------FKPV-----YPVS
SGGLHPGLVPDVIKLFG------E-DVIIQAGGGVHG-HPDG-THYGAMALRQAIEASLA
GEE--------------LSE----AAEQ--YRELRKSLEKW-------------EHIR--
-------------------P---K------------------------------------
*
>U_88108~MTMN01000015.1_54
-----------------------------M------------------------------
---------------------------------------G------FEWYTSFVDLEYEP
----SE-----------EIICHFTVK--SDL------PIEEAAGRVASESSVGTW----T
TLTE---L--P-DRI-RDLMARVFR---------------VD------------------
--------------G-----NRISVAYKTDLF--E----EGNIPQFLSSVAGN-IFGMRA
-IEGLRFDDFEIPE-DYAKH-FKGPQFGIESIKKKLK---I--FE--RPLTCTVPKPKVG
FDAEEYAK-VGLNSW-----LGGIDILKDDENLSSQPFV-RFEKRLENVMKAREKAEKET
GERKTYLANIT-SET-KEMEKRAKLVADF-------GNEYVMIDILTAGFAAFQTLRETC
E--DYGLAIHAHRAMHGAFTRNP-----------E-HGISL-EVITKLTRMAGVDNMHVG
TG-VGKM-----AG-------------SREEVLRLA---------------------GIC
R---D-----------------------------DWYH---------FKRV-----FPVS
SGGLHPGLMPSIIEFFG------T-DVIIQAGGGVHG-HPDG-SLAGAKALRQAIEASLQ
GIP--------------LED----FAEE--KTELRKALEKW-------------GRIS--
-------------------P---K------------------------------------
*
>U_88109~MTMK01000091.1_14
-----------------------------M------------------------------
---------------------------------------G------FEWYTEFVDLGFRP
-----Q---------N-EVICIFRVEP-DGI------SMEEAAGRVASESSVGTW----T
TLAK---L--P-DRI-GKLMAKVYR---------------ID------------------
--------------G-----EFISVAYPIDLF--E----EGNIPQLLSSVAGN-IFGMRA
-LKNLRFEDFIPPE-EYTKN-FKGPGFGVKGVKKIFG---V---T--RPLTATVPKPKVG
FDAEEYSK-VAYDAW-----TGGIDFVKDDENLTSQPFI-RFEERLEKVMSVRERAEAET
GEKKVFLVNIT-AET-REMIRRAKLVADY-------GNEFIMIDILTVGWSALQTVREVC
E--ELKLGIHAHRAMHAAFTRNP-----------K-HGISL-KVLVKLSRLAGVDNFHVG
TG-VGKM-----YG-------------AAEEVVELA---------------------DIC
R---R-----------------------------EWNG---------FKPV-----YPVS
SGGLHPGLVPDVIKLFG------E-DVIIQAGGGVHG-HPDG-THYGAMALRQAIEASLA
GEE--------------LSE----AAEQ--YRELRKSLEKW-------------EHIR--
-------------------P---K------------------------------------
*
>U_88112~MTMT01000064.1_14
-----------------------------M------------------------------
---------------------------------------G------FEWYTDFVDLNYEP
----TE---------N-DIICHFTVK--SSL------PIEESAGRVASESSVGTW----T
TLAE---L--P-DRI-KKLMAKVFR---------------IE------------------
--------------G-----NRISVAYDVELF--E----EGNIPQFLSSVAGN-IFGMRA
-IEALRFEDFEVPE-DFARD-YGGPQFGIDGVRELLN---I--YD--RPLTATVPKPKVG
FSSDEYAE-IAYKSL-----LGGIDIIKDDENLTSQRFI-RFEDRLKRVMRVIDKVEQET
GEIKTYLVNVT-AET-YEMERRADLVADF-------GNEFVMIDFLTAGFSALQTLRDKC
D--EVGLAIHAHRAMHGALTRYR-----------D-HGISL-KVLTKLVRMVGVDNMHVG
TG-VGKM-----AG-------------RRDEVVELI---------------------RIC
R---D-----------------------------DWYH---------YKRV-----FPVS
SGGLHPGLVPDVVELFG------R-DVIIQAGGGVHG-HPNG-SEGGAKALRQAIDSVIE
GVS--------------LEE----YAES--KKELRLALEKW-------------GKIS--
-------------------P---K------------------------------------
*
>U_88114~MTMY01000003.1_89
-----------------------------M------------------------------
---------------------------------------G------FEWYLDFVDKSYKP
-----S---------D-ELICVFKVEP-DGI------SIEEAAGRIASESSVGTW----T
TLSK---L--P-ERI-KRLMAKAFE---------------ID------------------
--------------G-----NVVKVAYPLDLF--E----EGNIPQLLSSIAGN-IFGMRA
-LKSLRLEDLHFPP-EYLKH-FKGPQFGIEGVRELLG---I--YD--RPLTATVPKPKVG
YDVDEYAE-VAYEAL-----SGGIDILKDDENLTSQPFI-RFEKRLEKVMKVIEKVEAET
GEKKTYLCNIT-AET-EEMRKRAELIADY-------GNEYVMVDILTAGWGAVQTVRDFC
E--ELSLAIHAHRAMHGAFTRKE-----------D-HGISL-GVITKLARIAGVDNMHVG
TG-VGKM-----AG-------------EVPEVVKLK---------------------EIC
TSQCK-----------------------------EAEH---------IKRV-----FPVS
SGGLHPGLIPDVMRLFG------M-DVIIQVGGGVHG-HPNG-TKAGAKALRDAIDAVIE
KVS--------------LEE----KAEQ--SKELKEALEKW-------------GYIS--
-------------------P---K------------------------------------
*
>U_88117~MTNC01000054.1_8
-----------------------------M------------------------------
---------------------------------------G------FEWYLDFVELDYSP
-----Q---------N-EIICTFYVEP-DGI------SIEEAAGRVASESSVGTW----T
TLAK---L--P-DRI-KKIMARVYS---------------IE------------------
--------------G-----NIIKIAYPLDLF--E----EGNIPQLLSSVAGN-IFGMRA
-IKNLRLIDIEFPE-EYIKH-FKGPNFGIEGVRRKLG---I--KD--RPLTATVPKPKVG
FDPDEYAE-VAYDSL-----SGGIDILKDDENLTNQPFV-RFEKRLDAVMKVIERVEKET
GENKTYLVNVT-AET-KEMLRRAKLVADY-------GNEYVMIDMLTAGFSALQTLRDEC
S--DLGLAIHAHRAMHAAFTRSD-----------K-HGISL-KVVTKLARIAGVDNMHIG
TG-VGKM-----VG-------------EAKEVKELA---------------------AIC
R---D-----------------------------DWYH---------LKPV-----FPVS
SGGLHPGLIPDVINLLX------R-DVIIQCGGGVHG-HPDG-SYAGAKALREXIDLAVK
GET--------------LEN-------G--GVELKRALEKW-------------GHTK--
-------------------P---R------------------------------------
*
>U_88118~MTNA01000077.1_65
-----------------------------M------------------------------
-----------------------------------TE---------FEMYDKYVDKDYEP
----DF--------SI-DAVAVFRIKPAEGF------SIEDVAGAVAAESSTGTW----T
TLYN---WCDG-KRV-EKLSAKAYD---------------FHSMGD--------------
-------------GS-----WIVKIAYPIELF--E----DHNLPGLLASIAGN-VFGMRR
-VAGLRLEDIYLPE-KFLKD-FKGPEKGKDGVKKIFG---I--EN--RPIVGTVPKPKVG
YSPEEVEX-LAYDLL-----RGGMDYIKDDENLTSPDYC-KFDDRANRIMKVIEKVEKET
GEKKAWFANIT-SDI-REMEKRLKLVAEL-------GNPYVMVDVVVTGWGALEYIRDLA
A--DHGLAVHGHRAMHAAFTRNP-----------H-HGISM-FVLAKLYRIIGIDQLHVG
TAGAGKL-----EX-------------GKWEVVQYAK-----VFSEAIYEPDSSDV-FHL
K---Q-----------------------------EFHH---------IKPA-----MPVS
SGGLHPGNLEPVIDALG------S-EIVIQVGGGVLG-HPDG-ALAGARAVRQALDAIID
GTS--------------LEE----YAKT--HRELARALEKW-------------GRVR--
-------------------P---V------------------------------------
*
>U_88120~MTML01000139.1_19
-----------------------------M------------------------------
---------------------------------------G------FEWYTDFVDLNYEP
----TE---------N-DIICHFTVK--SSL------PIEESAGRVASESSVGTW----T
TLAE---L--P-DRI-KKLMAKVFR---------------IE------------------
--------------G-----NRISVAYDVELF--E----EGNIPQFLSSVAGN-IFGMRA
-IEALRFEDFEVPE-DFARD-YGGPQFGIDGVRELLN---I--YD--RPLTATVPKPKVG
FSSDEYAE-IAYKSL-----LGGIDIIKDDENLTSQRFI-RFEDRLKRVMRVIDKVEQET
GEIKTYLVNVT-AET-YEMERRADLVADF-------GNEFVMIDFLTAGFSALQTLRDKC
D--EVGLAIHXHRAMHGALTRYR-----------D-HGISL-KVLTKLVRMVGVDNMHVG
TG-VGKM-----AG-------------RRDEVVELI---------------------RIC
R---D-----------------------------DWYH---------YKRV-----FPVS
SGGLHPGLVPDVVELFG------R-DVIIQAGGGVHG-HPNG-SEGGAKALRQAIDSVIE
GVS--------------LEE----YAES--KKELRLALEKW-------------GKIS--
-------------------P---K------------------------------------
*
>U_88120~MTML01000082.1_43
-----------------------------M------------------------------
---------------------------------------G------FEWYTDFVDMDYEP
----SE---------D-EIICHFKVIP-SGI------SIEEAAGRVASESSVGTW----T
TLAK---L--P-DGI-RDLMAKVFR---------------ID------------------
--------------G-----KMISVAYKTDLF--E----KGNLPQFLSSVAGN-IFGMRA
-IDGLRFEDFEIPE-SFAKS-FRGPQFGINGVRKILK---V--KD--RPITATVPKPKVG
FNADEYSN-IAYEAW-----VGGIDLVKDDENLTSQPFI-PFEKRLEKVMKARDEAEKET
GEVKSYLINIT-AET-QEMVRRAELVRDY-------GNEFVMVDILTTGFAALQTIRDVC
E--ELGLAIHAHRAMHAAFSRNP-----------E-HGISL-AVLSKLARIAGVDNMHVG
TG-VGKM-----AG-------------AREEVIRLS---------------------EIC
R---K-----------------------------EWYH---------FKRV-----FPVS
SGGLHPGLVPDVIDFFG------V-DVIIQAGGGVHG-HPGG-TRAGAAALRQAIDASIK
GIP--------------IEE----YSEG--KIELKNALEKW-------------GKIS--
-------------------P---K------------------------------------
*
>U_88121~MTMO01000002.1_54
-----------------------------M------------------------------
---------------------------------------G------FEWYTSFVDLEYEP
----SE-----------EIICHFTVK--SDL------PIEEAAGRVASESSVGTW----T
TLTE---L--P-DRI-RDLMARVFR---------------VD------------------
--------------G-----NRISVAYKTDLF--E----EGNIPQFLSSVAGN-IFGMRA
-IEGLRFDDFEIPE-DYAKH-FKGPQFGIESIKKKLK---I--FE--RPLTCTVPKPKVG
FDAEEYAK-VGLNSW-----LGGIDILKDDENLSSQPFV-RFEKRLENVMKAREKAEKET
GERKTYLANIT-SET-KEMEKRAKLVADF-------GNEYVMIDILTAGFAAFQTLRETC
E--DYGLAIHAHRAMHGAFTRNP-----------E-HGISL-EVITKLTRMAGVDNMHVG
TG-VGKM-----AG-------------SREEVLRLA---------------------GIC
R---D-----------------------------DWYH---------FKRV-----FPVS
SGGLHPGLMPSIIEFFG------T-DVIIQAGGGVHG-HPDG-SLAGAKALRQAIEASLQ
GIP--------------LED----FAEE--KTELRKALEKW-------------GRIS--
-------------------P---K------------------------------------
*
>U_88124~MTMV01000001.1_33
-----------------------------M------------------------------
---------------------------------------G------FEWYTDFVDTSYEP
----SE---------D-DIICHFAVN--SEL------PIEEAAGRVASESSVGTW----T
TLAK---L--P-ERI-KKLMAKVFR---------------IE------------------
--------------G-----NRISVAYNVELF--E----EGNIPQFLSSVAGN-IFGMRA
-IQGLRFEDFEIPE-VFAAN-FAGPQFGIEGVRNXLE---I--RD--RPITVTVPKPKVG
FDAKEYAE-IGFKSW-----VGGIDILKDDENLTSQPFN-RFEDRLKEVMKARDKAEKET
GEIKSFLINIT-AET-YEMERRADLVADY-------GNEFVMIDILTVGFSALQTLREKC
E--EIGVAIHAHRAMHGALTRNX-----------E-HGISL-RVITRLSRLVGVDNMHVG
TG-VGKM-----AG-------------KREEVSQLI---------------------DIC
R---K-----------------------------EWYH---------FKPV-----FPVS
SGGLHPGIVPDVIDLFG------K-DVLIQAGGGVHG-HPGG-SESGAKALRQAIEACME
GIS--------------LEE----YARD--RKELRQALEKW-------------GRIS--
-------------------P---K------------------------------------
*
>U_88125~MTMW01000008.1_16
-----------------------------M------------------------------
---------------------------------------G------FEWYTDFVDTSYEP
----SE---------D-DIICHFAVN--SEL------PIEEAAGRVASESSVGTW----T
TLAK---L--P-ERI-KKLMAKVFR---------------IE------------------
--------------G-----NRISVAYNVELF--E----EGNIPQFLSSVAGN-IFGMRA
-IQGLRFEDFEIPE-VFAAN-FAGPQFGIEGVRNLLE---I--RD--RPITVTVPKPKVG
FDAKEYAE-IGFKSW-----VGGIDILKDDENLTSQPFN-RFEDRLKEVMKARDKAEKET
GEIKSFLINIT-AET-YEMERRADLVADY-------GNEFVMIDILTVGFSALQTLREKC
E--EIGVAIHAHRAMHGALTRNP-----------E-HGISL-RVITRLSRLVGVDNMHVG
TG-VGKM-----AG-------------KREEVSQLI---------------------DIC
R---K-----------------------------EWYH---------FKPV-----FPVS
SGGLHPGIVPDVIDLFG------K-DVLIQAGGGVHG-HPGG-SESGAKALRQAIEACME
GIS--------------LEE----YARD--RKELRQALEKW-------------GRIS--
-------------------P---K------------------------------------
*
>U_88126~MTMZ01000079.1_8
-----------------------------M------------------------------
-----------------------------------TE---------FEMYDKYVDKDYEP
----DF--------SI-DAVAVFRIKPAEGF------SIEDVAGAVAAESSTGTW----T
TLYN---WCDG-KRV-EKLSAKAYD---------------FHSMGD--------------
-------------GS-----WIVKIAYPIELF--E----DHNLPGLLASIAGN-VFGMRR
-VAGLRLEDIYLPE-KFLKD-FKGPEKGKDGVKKIFG---I--EN--RPIVGTVPKPKVG
YSPEEVER-LAYDLL-----RGGMDYIKDDENLTSPDYC-KFDDRANRIMKVIEKVEKET
GEKKAWFANIT-SDI-REMEKRLKLVAEL-------GNPYVMVDVVVTGWGALEYIRDLA
A--DHGLAVHGHRAMHAAFTRNP-----------H-HGISM-FVLAKLYRIIGIDQLHVG
TAGAGKL-----EG-------------GKWEVVQYAK-----VFSEAIXEPDSSDV-FHL
K---Q-----------------------------EFHH---------IKPA-----MPVS
SGGLHPGNLEPVIDALG------S-EIVIQVGGGVLG-HPDG-ALAGARAVRQALDAIXD
GTS--------------LEE----YAKT--HRELARALEKW-------------GRVR--
-------------------P---V------------------------------------
*
>U_88235~gb|MSDW01000002.1|_84
-----------------------------M------------------------------
---------------------------------------D------SMNYLDYVDPGYRT
----KD---------H-ELTCTYYLEHSKDI------DFRWAAGAIAAESSIGTW----T
SLST---M--K-ENI-KELAARVYR---------------LDK-----------------
-------------EN-----NTIKVAYPPEVF--E----AGNMPQILSSITGN-IYGLEE
-LRRLRLLDVSFPR-DLTEK-FLGPNLGINEIKNRVG---A--KD--RPLVGTIVKPKLG
LNSEDHSK-VAKKSW-----KNGLDIVKDDENLTSMQFN-EFDERVVKTLEKKHLVEEKT
GEKKLYFPNVT-APV-SEMKRRADLVIEN-------GGKYVMIDILTAGFSSLQEIRDYL
EKKDRDIGIHAHRAQHAAYTRLK-----------D-HGISM-LSIAKFARLVGVDNLHSG
TV-IGKM-----EG-------------QESEVKRIY---------------------SFL
R---S-----------------------------DWYD---------KKTT-----IPVA
SGGLHPGLVPKVVELLG------R-DIVIQAGGGVHG-HPSG-TEAGSKALRDAADAVME
GIS--------------LNE----KSKK--SSELKKALNKW-------------GPKK--
-------------------S---N------------------------------------
*
>U_88236~gb|MRZU01000003.1|_220
-----------------------------M------------------------------
------------------------------------------------------------
-----------------SLLATYYV--ESEM------SLVEAGREIALEESVGTW----T
QVHT---S--T-DWIEKELKATVDS---------------VDKDN---------------
--------------------NIVVVDYPDKLF--E----YDNIPQILSIVAGN-LFGLSE
-LKNVRLENLKFPE-KAVKM-YSGPKHNIKDLKEFVD---A--EN--RPLVGTIVKPKVG
LSPKETSK-VAYEAA-----IGGVDLIKDDETLTNQDFC-GYIDRVVNVMEMLDKAKEEG
HGNTFYAVNIT-SSC-NEIVDRAVNAVEH-------GANMVMVDVITTGYSALKMISN--
---AVDVPVHVHRTMHAAMTRNP-----------K-HGISM-LPISKLVRLCGGTQLHTG
SY-HGKM-----HG-------------NTKEIDACK---------------------QAL
T---T-----------------------------EWHG---------LKNV-----LPVA
SGGIHPGLVANNLDGYG------E-NCIVQAGGGIHG-HPDG-TQAGAKAMKQAIDAWTK
KIP--------------TKQ----YAET--HKELKTALNHW-------------EKSTTP
P-----------------------------------------------------------
*
>CAA25080.1 unnamed protein product [Rhodospirillum rubrum]
------------------------------------------------------------
----------------------------------------------MDQSSRYVNLALKE
EDLIAG--------GE-HVLCAYIMKPKAGY------GYVATAAHFAAESSTGTN----V
EVCT------T-DDFTRGVDALVYE---------------VDE-----------------
-------------AR-----ELTKIAYPVALFHRNITDGKAMIASFLTLTMGN-NQGMGD
-VEYAKMHDFYVPE-AYRAL-FDGPSVNISALWKVLGRPEV--DG--GLVVGTIIKPKLG
LRPKPFAE-ACHAFW-----LGG-DFIKNDEPQGNQPFA-PLRDTIALVADAMRRAQDET
GEAKLFSANIT-ADDPFEIIARGEYVLETFGE--NASHVALLVDGYVAGAAAITTARRR-
---FPDNFLHYHRAGHGAVTSPQ-----------SKRGYTA-FVHCKMARLQGASGIHTG
TMGFGKM-----EG-------------ESSDRAIAY-MLTQDEAQG-----------PFY
R---Q-----------------------------SWGG---------MKAC-----TPII
SGGMNALRMPGFFENLG------NANVILTAGGGAFG-HIDG-PVAGARSLRQAWQAWRD
GVP--------------VLD----YARE--HKELARAFESF-------------PGDADQ
IYPGWRKALGVEDTRSALP-----------------------------------------
A
>AAB41464.1 ribulose-1,5-bisphosphate carboxylase/oxygenase large subunit [Aurantimonas manganoxydans SI85-9A1]
-----------------------------M-----------------------D------
-----------QGSQT------------IKGKDRYKSGVM------EYRKMGYWEPDYEP
----KE---------T-DVIACFRITPQDGV------DPIEAAAAVAGESSTATW----T
VVWT---D--R-LTAAEKYRAKAYR---------------VDQVP---N------TD---
-------------DQ-----YFAYIAYDLDLF--E----NGSIANLTASIIGN-VFGFKP
-LKGLRLEDMRLPT-AYVKT-FQGPATGIVVERERLD---K--FG--RPLLGATVKPKLG
LSGRNYGR-VVYEAL-----KGGLDFTKDDENINSQPFM-DWRERFLYCMEAVNKAQAAT
GEIKGTYLNVT-AATMEDMYERAEFARDL-------GSNIIMIDLV-IGWTAMQSMAKWA
R--RNNMILHLHRAGHSTYTRQK-----------T-HGVSF-RVIAKWARLAGVDHIHAG
TV-VGKL-----EG-------------DPATTKGYYD-----ICRDEFTHRKLENG-IFF
D---Q-----------------------------PWAS---------LNKM-----MPVA
SGGIHAGQMHQLLDLLG------D-DTVLQFGGGTIG-HPMG-IAAGATANRVALECMVL
ARNEGRDIVNE--GPEILQE----AARS--CTPLQQALETW-------------KDVT--
-------------------FNYTSTDSPDYAVTATAS-----------------------
V
>sp|Q08051.1|RBL_CHRCT RecName: Full=Ribulose bisphosphate carboxylase large chain; Short=RuBisCO large subunit
-----------------------------M-----------------------S------
-----------QAVETRT----------RIKSERYESGVI------PYAKMGYWDPEYSI
----KE---------T-DILALFRCTPQPGV------DPVEAAAALAGESSTATW----T
VVWT---D--L-LTACDLYRAKAYR---------------VDPVP---S------AA---
-------------DT-----YFCYIAYDIDLF--E----EGSLANLTASIIGN-IFGFKA
-VKALRLEDMRMPY-ALLKT-YQGPATGLIVERERLD---K--FG--RPLLGATVKPKLG
LSGKNYGR-VVFEGL-----KGGLDFLKDDENINSQPFM-RYRERFLYSMEGVNHAAAVS
GEVKGHYLNAT-AATMEDMYERAEFAKDL-------GSVIVMIDLV-IGYTAIQSMAIWA
R--KTDMILHLHRAGNSTYSRQK-----------S-HGMNF-RVICKWMRMSGVDHIHAG
TV-VGKL-----EG-------------DPLMIKGFYN-----TLLEFKSDINLPQG-LFF
A---Q-----------------------------DWAS---------LRKC-----VPVA
SGGIHCGQMHQLINYLG------D-DVVLQFGGGTIG-HPDG-IQAGATANRVALECMVI
ARNEGRDYISE--GPQILRD----AAKT--CGPLQTALDLW-------------KDIT--
-------------------FNYASTDTADFVETPTAN-----------------------
R
>AAA98748.1 ribulose 1,5-bisphosphate carboxylase, partial [Lingulodinium polyedra]
------MG------------AFLTFQKDSDQIYPG-------WKEKLGYTGESSVQAASF
DWQKKAAAAAFVGAQARTGRST-------------------VVRRALDQSSRYADLSLTE
EDLVKN--------GK-HVLVAYIMN-QGGY------DYLATAAHVAAESSTGTN----V
NVCT------T-DDFTKTVDALVYY---------------IDP-----------------
-------------EN-----EEMKIAYPVPLFDRNITDGRAMMCSVLTLSIGN-NQGMGD
-VEYGKIYDIYFPP-SYLRF-FDGPACSILDMWRILGRDMT--DG--GLVVGTIIKPKLG
LQPKPFGE-ACYAFG-----QGG-DFIKNDEPQGNQVFC-QMNECIPEVVTAMKACIKET
GSEKLFSANIT-ADDPAEMIARGKYILGQFGP--MAENCAFLVDGYVAGGTAVTVARRN-
---FPKQFFHYHRAGHGAVTSPQ-----------TQRGYTA-FVHTKISRVIGASGIHVG
TMSFGKM-----VG-------------DASDKGIAY-MLQQDAAGG-----------PYY
H---Q-----------------------------KWEG---------VVQT-----TPII
SGGMNALRLPAFFENLG------HSYVILTAGGGTFG-HKDG-PKQGATSCRQDEEAWKL
WKAGTYGDVSLSDG---VIE----YAKT--HEEIKGAFLTF-------------QKDSDQ
IYPGWKEKLGYTGESSVQAASFDWQKKA--------------------------------
A
>AAB99239.1 ribulose bisphosphate carboxylase, large subunit (rbcL) [Methanocaldococcus jannaschii DSM 2661]
-----------------------------M------------------------------
---------------------------------------------------DYINLNYRP
----NE---------G-DLLSCMVIKGE---------NLEKLANEIAGESSIGTW----T
KVQT---M--K-SDIYEKLRPKVYE---------------IKEIGEENGY----------
-------------KV-----GLIKIAYPLYDF--E----INNMPGVLAGIAGN-IFGMKI
-AKGLRILDFRFPA-EFVKA-YKGPRFGIEGVRETLK---I--KE--RPLLGTIVKPKVG
LKTEEHAK-VAYEAW-----VGGVDLVKDDENLTSQEFN-KFEDRIYKTLEMRDKAEEET
GERKAYMPNIT-APY-REMIRRAEIAEDA-------GSEYVMIDVVVCGFSAVQSFREE-
---DFKFIIHAHRAMHAAMTRSR-----------D-FGISM-LALAKIYRLLGVDQLHIG
TV-VGKM-----EG-------------GEKEVKAIRD-----EIVYDKVEADNEN--KFF
N---Q-----------------------------DWFD---------IKPV-----FPVS
SGGVHPRLVPKIVEILG------R-DLIIQAGGGVHG-HPDG-TRAGAKAMRAAIEAIIE
GKS--------------LEE----KAEE--VAELKKALEYW-------------------
-----------------------K------------------------------------
-
>sp|Q51856.1|RBL_HYDTE RecName: Full=Ribulose bisphosphate carboxylase large chain; Short=RuBisCO large subunit
-----------------------------M------------------------------
-----------------------------SQPKRYEAGVK------EYRE-TYWEPTYVP
----KD---------S-DFLAVFKIVPQPGV------PREESAAAVAAESSTATW----T
TVWT---D--L-LTDLYYYKGRAYA---------------IEDVP---G------DD---
-------------EA-----FYAFIAYPMGLF--E----EGSVVNVFTSLVGN-VFGFKA
-VRSLRLEDVRIPL-WFVTT-CPGPPHGIYVERDKLN---K--YG--RPLLGCTIKPKLG
LSAKNYGR-AVYECL-----RGGLDFTKDDENVNSQPFM-RWRDRFLFCQEAIEKAQAET
GERKGHYMNVT-GPTMEEIYKRAEFAKEI-------GTPIIMIDYLTVGWAATQSLSKWC
R--DNGMLLHVHRAMHAVIDRNP-----------K-HGINF-RVLAKIMRLIGGDHLHSG
TV-VGKL-----EG-------------DRAATLGWID-----LMRDRYVKADRSRG-IFF
D---Q-----------------------------DWGQ---------MPGM-----FPVA
SGGIHVWHMPALVSIFG------D-DSVLQFGGGTIG-HPWG-NAAGACANRVALEACVK
ARNEGLPIEKM--GREILTE----AAKS--CPELKVAMETW-------------KEVK--
-------------------FDFDTVDKLD------VQ----------------------H
R
>sp|Q59613.1|RBL_NITVU RecName: Full=Ribulose bisphosphate carboxylase large chain; Short=RuBisCO large subunit
------------------------------------------------------------
-----------------------------MAVKSYQAGVT------QYRQ-SYWQPDYMP
----LD---------T-DILACFKITPQPGV------DREEAAAAVAAESSCGTW----T
TVWT---D--L-LTDLDYYKGRAYR---------------LEDVP---G------DD---
-------------TC-----YYAFIAYPIDLF--E----EGSVVNVFTSLVGN-VFGFKA
-VRALRLEDLRFPI-AYVKT-CGGPPHGIQVERDKLN---K--YG--RPLLGCTIKPKLG
LSAKNYGR-ACYEAL-----RGGLDFTKDDENINSQPFM-RWRDRFDFVMEAVQKAEHET
GERKGHYLNVT-APTPEEMYKRAEYAKEI-------RAPIIMHDYLAGGLCANAGLANWC
R--NNGMLLHIHRAMHAVIDRNP-----------H-HGIHF-RVLTKILRLSGGDHLHTG
TV-VGKL-----EG-------------DRASTLGWID-----LLRESFVPEDRSRG-IFF
D---Q-----------------------------DWGS---------MPGG-----FAVA
SGGIHVWHMPALVTIFG------D-DSVLQFGGGTVG-HPWG-NAL-AHANRVALEACVQ
ARGEGRHLEKE--GKDLLTA----AAAH--SPELKIAMETW-------------KEIK--
-------------------FEFETMDKLA------VA----------------------N
K
>sp|Q59462.3|RBL2_HYDMR RecName: Full=Ribulose bisphosphate carboxylase; Short=RuBisCO
------------------------------------------------------------
----------------------------------------------MDQSNRYADLTLTE
EKLVAD--------GN-HLLVAYRLKPAAGY------GFLEVAAHVAAESSTGTN----V
EVST------T-DDFTRGVDALVYE---------------IDE-----------------
-------------AAFGDKGGLMKIAYPVDLFDPNLIDGHYNVSHMWSLILGN-NQGMGD
-HEGLRMLDFLVPE-KMVKR-FDGPATDISDLWKVLGRPEV--DG--GYIAGTIIKPKLG
LRPEPFAK-ACYDFW-----LGG-DFIKNDEPQANQNFC-PMEVVIPKVAEAMDRAQQAT
GQAKLFSANVT-ADFHEEMIKRGEYVLGEFAKYGNEKHVAFLVDGFVTGPAGVTTSRRA-
---FPDTYLHFHRAGHGAVTSYK-----------SPMGMDP-LCYMKLARLMGASGIHTG
TMGYGKM-----EG-------------HNDERVLAY-MLERDECQG-----------PYF
Y---Q-----------------------------KWYG---------MKPT-----TPII
SGGMDALRLPGFFENLG------HGNVINTCGGGSFG-HIDS-PAAGGISLGQAYACWKT
GAE--------------PIE----APR-----EFARAFESF-------------PGDADK
IFPGWREKLGV-------H-----------------------------------------
K
>BAA30036.1 430aa long hypothetical ribulose 1,5-bisphosphate carboxylase large subunit [Pyrococcus horikoshii OT3]
------------------------MMVLRM------------------------------
--------------------------------------K-------VEWYLDFVDLNYEP
----GR---------D-ELIVEYYFEP-NGV------SPEEAAGRIASESSIGTW----T
TLWK---L--P-EMA-KRSMAKVFY---------------LEKHG---------------
-------------EG-----YIAKIAYPLTLF--E----EGSLVQLFSAVAGN-VFGMKA
-LKNLRLLDFHPPY-EYLRH-FKGPQFGVQGIREFMG---V--KD--RPLTATVPKPKMG
WSVEEYAE-IAYELW-----SGGIDLLKDDENFTSFPFN-RFEERVRKLYRVRDRVEAET
GETKEYLINIT-GPV-NIMEKRAEMVANE-------GGQYVMIDIVVAGWSALQYMREVT
E--DLGLAIHAHRAMHAAFTRNP-----------R-HGITM-LALAKAARMIGVDQIHTG
TA-VGKM-----AG-------------NYEEIKRIN---------------------DFL
L---S-----------------------------KWEH---------IRPV-----FPVA
SGGLHPGLMPELIRLFG------K-DLVIQAGGGVMG-HPDG-PRAGAKALRDAIDAAIE
GVD--------------LDE----KAKS--SPELKKSLREV-------------GLSK--
-------------------A---KVGVQ--------------------------------
H
>NP_043654.1 ribulose-1,5-bisphosphate carboxylase/oxygenase large subunit (chloroplast) [Trieres chinensis]
-----------------------------M-----------------------S------
-----------QSVSERT----------RIKSDRYESGVI------PYAKMGYWDASYTV
----QD---------T-DVLALFRITPQPGV------DPVEAAAAVAGESSTATW----T
VVWT---D--L-LTACERYRAKAYR---------------VDPVP---N------TT---
-------------DQ-----YFAFIAYECDLF--E----EGSLANLTASIIGN-VFGFKA
-VAALRLEDMRIPY-AYLKT-FQGPATGIVVERERLN---K--YG--APLLGATVKPKLG
LSGKNYGR-VVYEGL-----KGGLDFLKDDENINSQPFM-RWRERFLYCLEGINRASAAT
GEVKGSYLNIT-AATMEEVYKRADYAKQI-------GSVIVIIDLV-MGYTAIQSAAIWA
R--DNDMLLHLHRAGNSTYARQK-----------N-HGINF-RVICKWMRMSGVDHIHAG
TV-VGKL-----EG-------------DPLMIKGFYD-----VLRLTTLDVNLPYG-IFF
D---M-----------------------------SWAS---------LRKC-----MPVA
SGGIHCGQMHQLIHYLG------D-DVVLQFGGGTIG-HPDG-IQAGATANRVALEAMVL
ARNEGADYFNPQVGPQILRE----AAKK--CGPLQTALDLW-------------KDIS--
-------------------FNYTSTDTADFAETPTAN-----------------------
V
>NP_070466.1 ribulose bisophosphate carboxylase [Archaeoglobus fulgidus DSM 4304]
-----------------------------M------------------------------
-----------------------------------AE---------FEIYREYVDKSYEP
----Q---------KD-DIVAVFRITPAEGF------TIEDAAGAVAAESSTGTW----T
SLHP---WYDE-ERV-KGLSAKAYD---------------FVDLGD--------------
-------------GS-----SIVRIAYPSELF--E----PHNMPGLLASIAGN-VFGMKR
-VKGLRLEDLQLPK-SFLKD-FKGPSKGKEGVKKIFG---V--AD--RPIVGTVPKPKVG
YSAEEVEK-LAYELL-----SGGMDYIKDDENLTSPAYC-RFEERAERIMKVIEKVEAET
GEKKSWFANIT-ADV-REMERRLKLVAEL-------GNPHVMVDVVITGWGALEYIRDLA
E--DYDLAIHGHRAMHAAFTRNA-----------K-HGISM-FVLAKLYRIIGIDQLHIG
TAGAGKL-----EG-------------QKWDTVQNAR-----IFSEVEYTPDEGDA-FHL
S---Q-----------------------------NFHH---------IKPA-----MPVS
SGGLHPGNLEPVIDALG------K-EIVIQVGGGVLG-HPMG-AKAGAKAVRQALDAIIS
AIP--------------LEE----HAKQ--HPELQAALEKW-------------GRVT--
-------------------P---I------------------------------------
-
>AAG37859.1 ribulose 1,5-bisphosphate carboxylase oxygenase large subunit precursor [Symbiodinium sp.]
------MSQRTSAAMALGGLAGLAYLSSGSQTFAAAPATANLRHQHTAQTAQTPSSSAST
SLPAMMAGGAVLAAAAASGRATRSHGSAPLPTSVMPVRKSVTARKALDQSSRYADLSLDE
ATLVKN--------GK-HVLVAYIMKPKAGY------DYLATAAHFAAESSTGTN----V
NVCT------T-DDFTKSVDALVYY---------------IDP-----------------
-------------DS-----EEMKIAYPTLLFDRNIIDGRGMMCSFLTLAIGN-NQGMGD
-VEYGKIYDFYLPP-SFLRL-YDGPAVNVEDMWRILGKGTS--NG--GLVDGTIIKPKLG
LQPNPFGE-ACYSFW-----QGG-DFIKNDEPQGNQVFC-QMNECIPEVVKAMRACVKET
GSSKLFSANIT-ADDPEEMIARGKYIMSQFGP--LSENCAFLVDGYVAGGTAVTCCRRN-
---FPKQFLHYHRAGHGSVTSPQ-----------TQRGYTA-FVHTKISRVIGASGIHVG
TMSFGKM-----EG-------------DASDKNIAY-MLQDDEADG-----------PYY
R---Q-----------------------------EWQG---------MKET-----TPII
SGGMNALRLPAFFENLG------HSNVILTAGGGSFG-HKDG-PKIGAISCRQGEEAWKQ
WKAGQFGNISLSDG---VIE----YAKT--HEEIKGAFLTF-------------QKDADQ
IYPGWKEKLGYTGESSVQAASFDWAKR---------------------------------
A
>BAB44150.1 hypothetical protein [Allochromatium vinosum DSM 180]
-----------------------------M------------------------------
---------------------------------------T------ASDWAGFFADEASL
----DR--------EA-YLFLDYYLECSG--------DPELAAAHFCSEQSTAQW----R
RVGS------D-EDLRPRFGARVVD---------------LQILD-GARPEFSYGVGSGS
DAPV---------TA-----CRLRIAHPHGNFG-------PRLPNLLSAICGEGTFFSPG
-APIVKLLDIEFPE-SYLAC-FQGPQFGVAGLRERLQ---V--HD--RPIFFGVIKPNIG
LPPEAFSE-LGHESW-----LGGLDIAKDDEMLADTDWC-PLDRRAELLGEARRRAEAAT
GVPKIYLANIT-DEV-DRLVELHDRAVER-------GANALLINAMPTGLSAVRMLRK--
---HAQVPLMAHFPFIAPFARLE-----------R-FGVHT-RVFTKLQRLAGYDVIIMP
GF-GPRM-----HM-------------TDDEVRACA---------------------TAC
L---E-----------------------------PMGP---------IKPS-----LPVP
GGSDWAGTLRPLYEKLG------TVDFGFVPGRGVFG-HPMG-PRAGAASIRQAWEAIVA
GET--------------LEE----RAKR--HPELSAAIAAF-------------GKPA--
--------------------------------------HGQAASPQPSEQASEPDAAGGD
S
>BAB53192.1 ribulose bisphosphate carboxylase, large subunit [Mesorhizobium japonicum MAFF 303099]
-----------------------------M------------------------------
------------------------------------------------------------
------------------ITLTYRIETSE--------SIEALAAKIASDQSTGTF----V
ALPG---E--T-EELKARVAARVLA---------------IRHL--PDAVQPSIPEASNG
P--F---------KR-----ADVDIAFPFDAIG-------TDLSALMTIAIGG-TYSIKG
-LSGIRIVDMKLPD-DYRGA-HPGPQFGVAGSRKLTG---V--EG--RPIIGTIVKPALG
LRPYETAE-MVGELI-----AAGVDFIKDDEKLMSPAYS-PLAERVKAIMPLVRDHEQKT
GKKVMYAFGISHADP-DEMMRNHDLVLKA-------GGNCAVININSIGFGGMAYLRK--
---RSGLVLHAHRNGWDILTRHP-----------G-LGMDF-KVWQQFWRLLGVDQFQIN
GI-ASKY-----WE-------------PDASFIESF---------------------KAV
T---T-----------------------------PIFS---------P----DDCALPVA
GSGQWGGQAPETYQRTG-----RTVDLLYLCGGGIVS-HPDG-PGAGVRAVRQAWQAAVD
GIP--------------LAK----YARS--HAELARSIEKF-------------------
---------------------------------------GDGKA----------------
A
>sp|P00876.2|RBL_TOBAC RecName: Full=Ribulose bisphosphate carboxylase large chain; Short=RuBisCO large subunit; Flags: Precursor
-----------------------------M------------------------------
---------S-PQTET-------------KASVGFKAGVK------EYKL-TYYTPEYQT
----KD---------T-DILAAFRVTPQPGV------PPEEAGAAVAAESSTGTW----T
TVWT---D--G-LTSLDRYKGRCYR---------------IERVV---G------EK---
-------------DQ-----YIAYVAYPLDLF--E----EGSVTNMFTSIVGN-VFGFKA
-LRALRLEDLRIPP-AYVKT-FQGPPHGIQVERDKLN---K--YG--RPLLGCTIKPKLG
LSAKNYGR-AVYECL-----RGGLDFTKDDENVNSQPFM-RWRDRFLFCAEALYKAQAET
GEIKGHYLNAT-AGTCEEMIKRAVFAREL-------GVPIVMHDYLTGGFTANTSLAHYC
R--DNGLLLHIHRAMHAVIDRQK-----------N-HGIHF-RVLAKALRMSGGDHIHSG
TV-VGKL-----EG-------------ERDITLGFVD-----LLRDDFVEQDRSRG-IYF
T---Q-----------------------------DWVS---------LPGV-----LPVA
SGGIHVWHMPALTEIFG------D-DSVLQFGGGTLG-HPWG-NAPGAVANRVALEACVK
ARNEGRDLAQE--GNEIIRE----ACKW--SPELAAACEVW-------------KEIV--
-------------------FNFAAVDVLD-------------------------------
K
>CAC48779.1 putative ribulose bisphosphate carboxylaseoxygenase, large subunit protein (plasmid) [Sinorhizobium meliloti 1021]
-----------------------------M------------------------------
------------------------------------------------------------
------------------LRITYRIETPG--------DVEFLAKKIASDQSTGTF----V
PVPG---E--T-EELKARVAARVLA---------------IRHL--EPADRASWPDEAGS
ATRF---------NR-----ADAEIAFPLDAVG-------TDLSALMTIAIGG-VYSIKG
-MTGIRIVDMKLPP-EFAAA-HPGPQFGVVGSRRLTG---V--EG--RPIIGTIVKPALG
LRPEETAV-LVGELL-----SSGVDFIKDDEKLMSPAYS-PLSARIAAIMPRILDHEQKT
GKKVMYAFGISHTDP-DEMMRNHDLVVAA-------GGNAAVVNINSVGMGGVAFLRK--
---RSGLVLHAHRNGWDILTRHG-----------G-LGMEF-SVWQQFWRLLGVDQFQIN
GI-RVKY-----WE-------------PDESFVKSF---------------------EAV
S---T-----------------------------PLFT---------K----DDCPLPVV
GSGQWGGQAPETYARTG-----HTTDLLYLCGGGIVS-HPGG-PGAGVRAVRQAWEAAVA
GIP--------------LAD----YARD--HPELAQSLEKF-------------------
---------------------------------------ADGKG----------------
A
>AAM07894.1 ribulose bisphosphate carboxylase, large subunit [Methanosarcina acetivorans C2A]
-----------------------------M------------------------------
-------------------------------------------------RRDYVDPGYSP
----KD---------T-DLICEFHIEPAAGI------SFEEASTHMAGESSIDSW----T
EIST---L--S-PELAARLKPHVFY---------------LDA-----------------
-------------DT-----QTVRVAYSEDLF--E----LGSVPQVLSAVAGN-IFSMKI
-VDNLRLQDITFPK-SMLRE-FEGPNFGLPGVRDIVG---V--KD--RPLVGTIVKPKVG
LTSEMHAE-VAYNAF-----AGGCDLVKDDENLTDQKFN-GFEKRAELTLKIAEKAEAET
GERKMYLCNIT-APTCEEMIRRLHVLKDL-------GASYAMIDIVPTGWTALQTLREAA
A--DEGLALHAHRCMHSAFTRNP-----------R-HGVSM-LLVAKLCRLIGLDQLHIG
TV-VGKM-----HG-------------DKDEVLSIRD-----ECVLDTVPADPEQ--HVL
A---Q-----------------------------DWGG---------LKPM-----FPVA
SGGLAPTMIPDLYSIFG------K-EVIMQFGGGIHA-HPMG-TAAGAAACRQALEASLE
GIS--------------LQD----YAKD--HKELEAALGKW-------------LE----
-----------------------K------------------------------------
-
>AAM72993.1 ribulose bisphosphate carboxylase, large subunit [Chlorobaculum tepidum TLS]
-----------------------------M------------------------------
---------------------------------------N------AEDVKGFFASRESL
----DM--------EQ-YLVLDYYLESVG--------DIETALAHFCSEQSTAQW----K
RVGV------D-EDFRLVHAAKVID---------------YEVI--EELEQLSYPVKHSE
TGKI---------HA-----CRVTIAHPHCNFG-------PKIPNLLTAVCGEGTYFTPG
-VPVVKLMDIHFPD-TYLAD-FEGPKFGIEGLRDILN---A--HG--RPIFFGVVKPNIG
LSPGEFAE-IAYQSW-----LGGLDIAKDDEMLADVTWS-SIEERAAHLGKARRKAEAET
GEPKIYLANIT-DEV-DSLMEKHDVAVRN-------GANALLINALPVGLSAVRMLSN--
---YTQVPLIGHFPFIASFSRME-----------K-YGIHS-KVMTKLQRLAGLDAVIMP
GF-GDRM-----MT-------------PEEEVLENV---------------------IEC
T---K-----------------------------PMGR---------IKPC-----LPVP
GGSDSALTLQTVYEKVG------NVDFGFVPGRGVFG-HPMG-PKAGAKSIRQAWEAIEQ
GIS--------------IET----WAET--HPELQAMVDQS-------------------
------------------------------------------------------LLKKQ-
D
>CAE31534.1 putative ribulose bisphosphate carboxylaseoxygenase,large subunit [Bordetella bronchiseptica RB50]
-----------------------------M------------------------------
------------------------------------------------------------
--------------SD-RFEATYLIETPH--------DVASVAQELAGEQSTATS----S
RMPG---E--T-DALIRDFGARVEH---------------IEAL--PPAEAPSLPVAHTL
GQRV---------HR-----ARLTLSWPLHNIG-------DSLPMLLTTLLGN-QTGMRR
-LSGIRLERVAMPQ-SFIAA-QPRPAFGIAGTRRLTG---V--QG--RPLIGSIVKPNIG
LAPEQTAA-MARQLA-----EGGVDFIKDDELLANPPYS-PVARRAALVLRALDEAAQRT
GRRTMYAVNIT-DGL-DEMRRHHDAVVQA-------GGTCIMVNLNSVGLSALLALRR--
---HSQLPIHGHRAGWAMMTRCP-----------A-LGMEF-QPYQMLHRLAGVDHLHVS
GL-GGKF-----WE-------------HADSVLQAA---------------------HEC
L---T-----------------------------PLDT---------QAGAADDRALPVF
SGGSTIFDVAPTYQGIG------TADLIFASGGGIFG-HPDG-LAAGCASLRQAWEAAIA
GQE--------------LRA----YAQS--RPELAAALARG-------------------
-------------------------------------------------------KPVRK
A
>CAE27610.1 ribulose-bisphosphate carboxylase-like protein; rubisco-like protein [Rhodopseudomonas palustris CGA009]
------------------------------------------------------------
------------------------------------------------------------
-----------MDMSE-RIIVTYQVAAAPA-------EIAARAEALAIEQSVECP----L
AAVT------E-QQIRDEIVGRVEA---------------IAPIGE--------------
-------------TR-----FSVRVSLASATAP-------AEPGQLLNMLFGN----SSI
-QPDVTLADVELPP-AYPAA-FGGPKLGISGLRAKLG---A--PR--RALTGSALKP-QG
LAPEALAG-LAHRLA-----LGGVDLIKDDHGIADQAFS-PFAARVPAVARAMREACAVR
GAAMLYAPHVS-GSL-DDMRRQLDIVRRE-------GLSVVMLMPMIVGLANFHLIAKE-
---AEGLIVLAHPSLAGA------------------QRIAPDLLLGKLFRLLGADATIFP
HY-GGRF-----AY-------------TPETCRALA---------------------DAA
R---R-----------------------------DWHD---------LKPC-----LPVP
AGGIAIDRIKELLAFYG------T-DVMLLIGGSLLA-AGEQ-LTEHAARFTAEVASHG-
------------------------------------------------------------
------------------------------------------------------------
Q
>ZP_00243775.1 COG1850: Ribulose 1,5-bisphosphate carboxylase, large subunit [Rubrivivax gelatinosus PM1]
-----------------------------M------------------------------
-----------EDAAI------------TDVKKRYSAGVL------KYRQMGYWMPDYVP
----KD---------T-DTICLFRITPQDGV------DPVEAAAAVAGESSTATW----T
VVWT---D--R-LTACDSYRAKAYK---------------VEPVP---G------IP---
-------------GQ-----FFAWVAYDIILF--E----EGSIANMTASLIGN-VFSFKP
-LKAARLEDIRIPV-AYVKT-FKGPPTGLVVERERLD---K--FG--RPLLGATTKPKLG
LSGRNYGR-VVYEGL-----KGGLDFMKDDENINSQPFM-HWRDRYLYVMDAVNKASAAT
GEIKGSYLNVT-AATMEDMYERAEFAKEL-------GSVIVMIDLV-IGYTAIQSMSNWA
R--RNDVILHLHRAGHGTYTRQK-----------N-HGVSF-RVIAKWMRLAGVDHIHTG
TA-VGKL-----EG-------------DPMTVQGYYN-----VCRDSVTKQDLPRG-LFF
D---Q-----------------------------DWAD---------LKKV-----MPVA
SGGIHAGQMHQLIDLFG------D-DVVLQFGGGTIG-HPQG-IQAGAVANRVALECMVK
ARNEGRDIKNE--GPEILRK----AAQF--CAPLKQALDTW-------------GEIS--
-------------------FNYTPTDTSDYAVTPGV------------------------
A
>ZP_00283421.1 COG1850: Ribulose 1,5-bisphosphate carboxylase, large subunit [Burkholderia fungorum LB400]
-----------------------------M------------------------------
-----------NDFSQPVIDSIHKPRDAANPRERYAAGVM------KYREMGYWQPDYAP
----KD---------T-DVIALFRITPQPGV------DPEEAAAAVAGESSTATW----T
VVWT---D--R-LTACDIYRAKAYR---------------VDPVPASNA------AE---
-------------PQ-----YFAYIAYELDLF--E----EGSVANLTASIIGN-VFGFKP
-LKALRLEDMRIPV-AYLKT-FQGPPTGIVVERERLD---K--YG--RPLLGATVKPKLG
LSGKNYGR-VVYEGL-----RGGLDFLKDDENINSQAFM-HWRDRFLFAMEAVNRAQAET
GEVKGHYLNVT-AGTMEDMYERAEFAKEL-------GSCIVMIDLV-IGWTAIQSMARWA
R--RNDMILHLHRAGHSTYTRQR-----------N-HGISF-RVIAKWLRMAGVDHAHAG
TA-VGKL-----EG-------------DPLSVQGYYN-----VCRESHNEVDLSRG-IFF
D---Q-----------------------------PWAG---------LRKV-----MPVA
SGGIHAGQMHQLLDLFG------D-DAILQFGGGTIG-HPAG-IQAGAVANRVALEAMVK
ARNEGRDIVHE--GPDILEA----AARW--CTPLKQALDTW-------------RDVT--
-------------------FNYASTDTPDFAATPTA------------------------
A
>ZP_00284840.1 COG1850: Ribulose 1,5-bisphosphate carboxylase, large subunit [Burkholderia fungorum LB400]
-----------------------------M------------------------------
------------------------------------------------------------
----SGMLQARAVDED-TLEADYLIETPL--------DPARVADVMAGEQSSGTF----V
RVAN---E--S-DALRARSRASVLR---------------IEEL--EAAARPSLPNA-WL
ERQGTP----GPWRR-----ARITLSFPLANID-------ANLPTLAATVAGN-LYDLGE
-VTGVRLLSLRLPA-SYRAR-FELPRHGVAGTRALTD---V--KD--RPMIGTIIKPNVG
LSAAETAA-LVRELC-----EAGVDFIKDDEVCANPAHA-PLAERVRAVMSEVRRYRERS
GRPVMVAFNIT-DDL-DAMRRHAELVERE-------GGSCVMASINWCGFSAIQSLRR--
---TTPLVLHAHRNGYGMMSRDP-----------A-LGMSF-QAYQTLWRLSGVDHMHVH
GL-AGKF-----AQ-------------SDAEVIESA---------------------RDC
A---T-----------------------------PLAA---------GCDD---AVLPAF
SSGQWAGTVQATFDAVR------STDLLFMSGGGILA-HPDG-PAAGVTSVRQAWAAVQA
GTP--------------LPV----YAEH--MPELRRALAFF-------------------
--------------------------------------------------------GGR-
A
>AAU16474.1 ribulose-bisphosphate carboxylase (ribulose 1,5-bisphosphate carboxylase, large subunit) [Bacillus cereus E33L]
-----------------------------M------------------------------
------------------------------------------------------------
---------------S-GIIATYLIHDDSH-------NLEKKAEQIALGLTIGSW----T
HLPH---L--L-QEQLKQHKGNVIH---------------VEELAEHEHTNSYLRKKV--
-------------KR-----GIIKIEYPLLNFS-------PDLPAILTTTFGK----LSL
-DGEVKLIDLTFSD-GLKKH-FPGPKFGIDGIRNLLQ---V--HD--RPLLMSIFKGMIG
RNIGYLKT-QLRDQA-----IGGVDIVKDDEILFENALT-PLTKRIVSGKEVLQSVYETY
GHKTLYAVNVT-GRT-FDLKENAKRAVQA-------GADILLFNVFAYGLDVLQSLAEDD
---EIPVPIMAHPAVSGAYSASK-----------L-YGISSPLLLGKLLRYAGADFSLFP
SP-YGSV-----AL-------------EKEEALAIS---------------------KYL
T---E-----------------------------DDVF---------FKKS-----FSVP
SAGIHPGFVPFIIRDFG------K-DVVINAGGGIHG-HPNG-AQGGGKAFRTAIDATLQ
NKP--------------LHE----VDD----INLHSALQIW-------------GNPS--
-------------------HEVK-------------------------------------
L
>AAU23062.1 2,3-diketo-5-methylthiopentyl-1-phosphate enolase [Bacillus licheniformis DSM 13 = ATCC 14580]
-----------------------------M------------------------------
------------------------------------------------------------
---------------S-ELLATYILADPGC-------DAEKRAEQIAIGLTVGSW----T
DLPL---L--K-QEQLKKHKGRVVN---------------VEETE-SELGE---------
-------------KQ-----ATVTIAYPEANFT-------NDIPAVLTTVFGK----LSL
-DGKIKLADLEFSR-SFKQS-LPGPKFGVYGIRKKIG---E--FE--RPLLMSIFKGVIG
RDMEDLKE-QLRQQA-----LGGVDLIKDDEILFETGSA-PFEKRITEGKKVLEEAFEET
GRKTLYAVNLT-GRT-MELKAKARKAAEL-------GADVLLLNVFAYGLDVLQSFAEDD
---DIPLPIMAHPAVSGALTSSP-----------H-YGFSHSLLLGKLNRYAGADFSLFP
SP-YGSV-----AL-------------PKRDALAIY---------------------DEC
T---K-----------------------------EDV----------FKPT-----FAVP
SAGIHPGMVPLLMKDFG------I-DHIINAGGGIHG-HPNG-AAGGGRAFRAVIDAVLE
AEP--------------VEE----KAKR--SPDLKLALEKW-------------GRVEVS
------------------------------------------------------------
V
>BAD64310.1 ribulose bisphosphate carboxylase [Bacillus clausii KSM-K16]
-----------------------------M------------------------------
------------------------------------------------------------
---------------A-QINAVYYVSDSNE-------FIEEKAEKMATGLTAKPW----Q
EMPE------AEKQESFAYKGKVVS---------------INEDPSYG------------
-------------EG-----SIVTISFPVAYEV-------PDFPSILTTTYGR----LSY
-EPNVKLLDLQFSN-DLVER-FPGPLYGIEGIRDLVE---V--EG--RPLAMSVAKGAIG
RSIDSFHE-QMLAHS-----YGGIDIIQDDERLFEHNWT-PYEQRVPAGLAAIAEAAERT
GRTPLYVVNLT-GKT-FELKERAREAIGL-------GAPALMLNVYAYGIDVLQGLREDP
---EIDVPIFAHSSLTGMMTRSK-----------Q-HGIASRLLLGKLLRMAGADAVLFP
SP-YGRI-----GI-------------NPEEAQRVK---------------------DQL
T---------------------------------MTTQ---------MKRA-----FPIP
SAGIDFQTIATVRQDFG------E-DVIINLGGSVHR-YKGG-VEAGGKAFIEALNSA--
------------------------------------------------------------
------------------------------------------------------------
N
>BAD86479.1 ribulose 1,5-bisphosphate carboxylase/oxygenase, typeIII [Thermococcus kodakarensis KOD1]
-----------------------------M------------------------------
-----------------------------------VEKF-------DTIYDYYVDKGYEP
----SK--------KR-DIIAVFRVTPAEGY------TIEQAAGAVAAESSTGTW----T
TLYP---WYEQ-ERW-ADLSAKAYD---------------FHDMGD--------------
-------------GS-----WIVRIAYPFHAF--E----EANLPGLLASIAGN-IFGMKR
-VKGLRLEDLYFPE-KLIRE-FDGPAFGIEGVRKMLE---I--KD--RPIYGVVPKPKVG
YSPEEFEK-LAYDLL-----SNGADYMKDDENLTSPWYN-RFEERAEIMAKIIDKVENET
GEKKTWFANIT-ADL-LEMEQRLEVLADL-------GLKHAMVDVVITGWGALRYIRDLA
A--DYGLAIHGHRAMHAAFTRNP-----------Y-HGISM-FVLAKLYRLIGIDQLHVG
TAGAGKL-----EG-------------GKWDVIQNAR-----ILRESHYKPDENDV-FHL
E---Q-----------------------------KFYS---------IKAA-----FPTS
SGGLHPGNIQPVIEALG------T-DIVLQLGGGTLG-HPDG-PAAGARAVRQAIDAIMQ
GIP--------------LDE----YAKT--HKELARALEKW-------------GHVT--
-------------------P---V------------------------------------
-
>ZP_00471249.1 Ribulose-bisphosphate carboxylase [Chromohalobacter salexigens DSM 3043]
-----------------------------M------------------------------
------------------------------------------------------------
------ELSRHEGQLP-RITARYRIETPC--------DPERAAEAMAGEQSSGTF----L
KLAG---E--T-EALRERHAARVES---------------VTCL--KVGTTPSLPGA-LP
GETY---------TS-----ADVVLSWPLENIG-------TSLPNLLATVFGN-LTELRE
-LSGIRLTDLVMPA-CFIEA-LPGPQFSIEGTRRLCG---T--EQ--GPLVGTIIKPSVG
LTPEETAT-LVKQLI-----EGGIDFIKDDELIADPPYS-PLSERVPAIMQVINEHAQRT
GRKPMYAFNIT-GDT-DEMRHRHDLVRDH-------GGTCVMASVNWIGLGALAALRR--
---HSQLAIHGHRNGWGVFYRHP-----------Q-LGISY-RAYQALLRLAGADHLHVN
GL-ASKF-----AE-------------EDASVMDSA---------------------RAC
L---T-----------------------------PLLE---------GAER-DDRAMPVF
SSAQTVHQACPTFQQLQ------STDLIYTCGGGIMA-HPDG-VAAGCRSIRAAWEAASI
GVS--------------LED----HAKQ--EPDLAVALRAF-------------------
-------------------------------------------------------HSPFS
G
>ZP_00502320.1 Ribulose-bisphosphate carboxylase [Polaromonas sp. JS666]
-----------------------------M------------------------------
------------------------------------------------------------
--------------SE-RIHATYWLETGD--------DPRRAAEVIAGEQSSGTF----I
TLPN---E--T-PALKARSGARIER---------------LEVL--EQVGQPSLPVA-TP
AKVY---------TR-----CTLELSWPIENLG-------PSLPNLMSTIAGN-LFELRQ
-VSGLRVLDLKLPA-SFAAA-YPGPAFGIAGTRRLSG---V--AQ--GPLIGTIIKPSVG
LDPAQTAE-QVRQLI-----DGGIDFIKDDELQADGPHC-PFDERVRAVMQVVNDAAQRD
GRKVMVAFNLT-GDL-DQMRRRHDLVQSL-------GGTCVMASLNSIGLVGLLELRR--
---HASLPIHAHRCGWGYLSRSP-----------A-LGWDF-APWHQIWRLAGADHLHVN
GL-ANKF-----SE-------------SDASVIAAA---------------------RAV
L---R-----------------------------PLFA---------HQPM---PAMPVF
SSGQTGLQAPGTYAALG------SADLIHAAGGGIFG-HPGG-IASGVSAFRQAWEAAMA
GTP--------------LHE----HAKT--HAELRSALEFW-------------------
------------------------------------------------------------
-
>ZP_00502381.1 Ribulose-bisphosphate carboxylase [Polaromonas sp. JS666]
-----------------------------M------------------------------
------------------------------------------------------------
-------------NAD-RFEATYLIETPL--------EPARVAEVMAGEQSCGTF----T
RVEG---E--T-DALRLRARATVES---------------IEEL--ASVNAPSLPNA-LL
ERQGHTAPHGGPWRR-----ARVRISFPVANVG-------ANLPTLAATVSGN-LYDLGE
-ASGLRLESMKLPA-AYRAQ-FDRPRVGIAGTRQATG---V--AS--GALVGTILKPNVG
FSAAQTAE-LVGRLC-----AAGVDFIKDDEVCADPAHA-PLAKRVPAVMAVVRAHQQRT
GKHVMVAFNIT-DET-DAMKRHADLVERE-------GGSCVMASLNWCGHSALQTLRR--
---HTGLALHGHRNGYGALSRHP-----------L-LGMSF-QAYQTLWRLAGVDHMHVH
GL-QGKF-----SQ-------------PDAEVIESA---------------------HDC
Y---T-----------------------------PLAD---------GADGFDDRVMPAF
SSGQWAGTVPATWAAVQ------SDDLLFMSGGGILA-HPGG-PAAGVASIRQAWAAARQ
GVA--------------LAE----FARE--APELAAALAFF-------------------
-----------------------------------------------------------G
K
>ZP_00527577.1 Ribulose-bisphosphate carboxylase [Chlorobium phaeobacteroides DSM 266]
-----------------------------M------------------------------
---------------------------------------Y------NEDIKGFFSSREEL
----NM--------PD-YLTLEYYLECVG--------DIETALAHFCSEQSTAQW----K
RVGI------D-EDFRPRYAAMVIG---------------LDVL--GELPQLSYSVPHSE
TGKI---------HA-----CRVTIAHPHRNFG-------PKLPNLISAVCGEGVYFTPG
-VPVVKLLDIGFPQ-EFLSA-FDGPKFGIAGIRDLLK---A--YN--RPIFFGVVKPNIG
LSPEHFGE-IAFQSW-----LGGLDIAKDDEMLADVEWS-TLADRSCELGKARIRAEKET
GEPKVYLANIT-DEV-DQLINQHDIAVKN-------GANALLINALPVGLSAVRMLAK--
---HTKVPLIGHFPFIAAFSRME-----------K-FGVHS-RVMTKLQRLAGLDSIIMP
GF-GSRM-----MT-------------AEEEVRDNI---------------------QEC
L---Q-----------------------------EFGH---------IRPS-----LPVP
GGSDSALTLEAVYRKVG------SVDFGFVPGRGVFG-HPMG-PKAGASSIRQAWDAIEK
GLS--------------LDE----YAIG--RPELMAMVAVE-------------------
------------------------------------------------------NAKKQH
S
>ZP_00539172.1 Ribulose-bisphosphate carboxylase [Exiguobacterium sibiricum 255-15]
-----------------------------M------------------------------
------------------------------------------------------------
---------------T-YITATYQLGTTD--------QLPKRAEQIALGLTVGSW----T
DLNH---L--E-QQQLESFKGQVVH---------------TEEHD---------------
-------------GK-----GYITIRYPEHNVS-------RDFSAILTTVFGK----LSL
-DGQIKLTDLQLPA-SFTTD-FPGAKFGIEGVRQLIQ---V--HD--RPLLMSIFKGVIG
RDLTFLRE-QLEAQL-----AGGIDLVKDDEILYDNPLT-PALDRARIGRDVLNAHYEKT
GKRALYAITLS-GSV-FGLKDQTKRLIEA-------GATAFLLNTFTYGLDVLRELAADP
---DISVPIFNHPALSGALIASP-----------E-YGIAAPVLLGTLPRLAGADLTLFP
SP-YGNV-----AL-------------AKDLARGIA---------------------VEA
T---------------------------------RIGE---------TKTI-----LPVP
SAGIHPGLVAQLVHDFG------T-DSVINAGGGVHG-HPQG-AAAGVLAFRQALDAALA
GES--------------LTS----AATR--QEELRVALDAW-------------GIT---
------------------------------------------------------------
K
>ZP_00563653.1 Ribulose-bisphosphate carboxylase [Methanococcoides burtonii DSM 6242]
------------------------------------------------------------
--------------MS-------------------LI-YEDLVKSLDSKQQAYVDLKLPD
P---TN--------GE-FLLAVFHMIPGGDL------NVLQAAAEIAAESSTGTN----I
KVST------E-TAFSRTMNARVYQ---------------LDL-----------------
-------------ER-----ELVWIAYPWRLFDRG-----GNVQNILTYIIGN-ILGMKE
-IQALKLMDIWFPP-SMLEQ-YDGPSYTVDDMRKYLD---V--YD--RPILGTIVKPKMG
LTSAEYAE-VCYDFW-----VGGGDFVKNDEPQANQDFC-PYEKMVAHVKEAMDKAVKET
GQKKVHSFNVS-AADFDTMIERCEMITNA-GF--EPGSYAFLIDGITAGWMAVQTLRRR-
---YPDVFLHFHRAAHGAFTRQE-----------NPIGFSV-LVLSKFARLAGASGIHTG
TAGIGKM-----KG-------------TPAEDVVAAHSIQYLKSPG-----------HFF
E---QTWSKIMDTDKDVINLVNEDLAHHVILEDDSWRA---------MKKC-----CPIV
SGGLNPVKLKPFIDVME------NVDFITTMGSGVHS-HPGG-TQSGAKALVQACDAYLQ
GMD--------------IEE----YAKD--HKELAEAIEFY-------------LNR---
------------------------------------------------------------
-
>ZP_00590874.1 Ribulose-bisphosphate carboxylase [Prosthecochloris aestuarii DSM 271]
-----------------------------M------------------------------
---------------------------------------N------ADDIKGFFAERDQL
----AM--------AD-YLELDYYLECIG--------DIEVALAHFCSEQSTAQW----S
RIGI------D-EDFRDLHAAKVLS---------------WELI--GELQQLSYPVDQAA
EGAI---------HA-----CRVTIAHPHRNFG-------PKLPNLMTAVCGEGTYFTPG
-VPLVKLLDIRFPA-SYLAA-FEGPKFGIDGIREMLG---A--YN--RPIFFGVVKPNIG
LKPEHFAD-IAYQSW-----LGGLDIAKDDEMLADVPWS-SMARRSELLGKARLEAEALT
GQKKVYLANIT-DEV-DRMIEQHDIAVKN-------GANALLINALPVGLSAVRMLSR--
---HAKVPLIGHFPFIAAFTRLE-----------K-FGVHT-RVITKLQRLAGLDAIIMP
GF-GSRM-----MT-------------SEEEVLSNV---------------------NEC
L---C-----------------------------DMGH---------IKRS-----LPVP
GGSDSALTLENVYRKVG------SVDFGFVPGRGIFG-HPQG-PKAGAASIRQAWEAIEQ
HIP--------------IDT----YAQT--HPELKAMVE---------------------
------------------------------------------------------------
K
>ABA23512.1 ribulose-1,5-bisphosphate carboxylase/oxygenase large subunit [Trichormus variabilis ATCC 29413]
-----------------------------M------------------------------
---------SYAQTKT-------------QTKSGYKAGVQ------DYRL-TYYTPDYTP
----KD---------T-DILAAFRVTPQPGV------PFEEAAAAVAAESSTGTW----T
TVWT---D--L-LTDLDRYKGRCYD---------------IEPVP---G------ED---
-------------NQ-----FIAYIAYPLDLF--E----EGSITNVLTSIVGN-VFGFKA
-LRALRLEDIRFPV-AYIKT-FQGPPHGIQVERDKLN---K--YG--RPLLGCTIKPKLG
LSAKNYGR-AVYECL-----RGGLDFTKDDENINSAPFQ-RWRDRFLFVSDAISKAQAET
GEIKGHYLNVT-APTCEEMLKRAEYAKEL-------NQPIIMHDYLTAGFTANTTLARWC
R--DNGVLLHIHRAMHAVIDRQK-----------N-HGIHF-RVLAKALRLSGGDHIHTG
TV-VGKL-----EG-------------ERGITMGFVD-----LLRENYVEQDKSRG-IYF
T---Q-----------------------------DWAS---------LPGV-----MAVA
SGGIHVWHMPALVEIFG------D-DSVLQFGGGTLG-HPWG-NAPGATANRVALEACVQ
ARNEGRNLARE--GNDVIRE----AAKW--SPELAVACELW-------------KEIK--
-------------------FEFEAMDT---------------------------------
V
>CAI49476.1 ribulose-bisphosphate carboxylase [Natronomonas pharaonis DSM 2160]
-----------------------------M------------------------------
------------------------------------------------EYADFLDESYEP
----SD---------D-DLVCTFRLVPGEGI------SVADAAARVASESSNGTW----A
ALSP------E-SDV-RQYSALACD---------------IGPEDE--------------
-------------HG-----TQVTVAYPSGLF--E----DGSLPQILSCIAGN-IMGMKA
-VETIRLLDCEWPA-VIARS-FPGPQYGSDVRTELLD---A--GD--RPPLATVPKPKVG
LSTEEHVS-VAESAW-----RGGVDLLKDDENLTDQTFN-PFEQRVADSFAARDRLEEET
GERKDYLVNIT-AET-DEMVRRAEFVDDH-------GGSFVMVDIITCGWSGLQTVRRRT
E--DLDLAIHAHRAMHAAFDRLP-----------Q-HGVSM-RCLAQFARLAGVDHIHTG
TAGLGKL-----EN---------------EDTAGIN---------------------EWL
R---S-----------------------------DLHG---------HSDV-----LPVA
SGGLHPGIVDQLLDALG------T-NVMVQAGGGIHG-HPDG-TEAGARALRAAVDAYAD
GES--------------LDS----RAES--VPALRTALDEW-------------GTQN--
-------------------P---R------------------------------------
-
>ABA56859.1 ribulose-1,5-bisphosphate carboxylase/oxygenase large subunit [Nitrosococcus oceani ATCC 19707]
-----------------------------M-----------------------G------
-----------KSETI------------AEGKDRYQAGVI------PYKKMGYWEPDYQP
----KD---------T-DIIAMFRITPQPGV------DPEEAAAAVAGESSTATW----T
VVWT---D--R-LTDCELYRAKAYR---------------ADLVP---NTGEGTKNE---
-------------AQ-----YFAYIAYDLDLF--E----PGSIANLTASIIGN-VFGFKA
-VKALRLEDMRIPV-AYLKT-FQGPATGVVVERERLD---K--FG--RPLLGATTKPKLG
LSGRNYGR-VVYEAL-----KGGLDFVKDDENINSQPFM-HWRDRFLYCMEAVNKASAAT
GEVKGHYLNVT-AATMEDMYERAEFAKSL-------GSVIIMIDLV-VGYTAIQSMAKWA
R--KNDMILHLHRAGNSTYSRQK-----------N-HGMNF-RVICKWMRMAGVDHIHAG
TV-VGKL-----EG-------------DPLMIKGFYD-----TLLDSHTPTSLEHG-LFF
D---Q-----------------------------DWAS---------LNKV-----MPVA
SGGIHAGQMHQLIQYLG------E-DVILQFGGGTIG-HPQG-IQAGAVANRVALEAMIL
ARNEGRDYVKE--GPQILQD----AAKW--CSPLKAALDTW-------------KDVT--
-------------------FNYESTDTADFVPTATAS-----------------------
V
>ABB28892.1 ribulose-1,5-bisphosphate carboxylase/oxygenase large subunit [Chlorobium chlorochromatii CaD3]
-----------------------------M------------------------------
---------------------------------------N------REDINGFFASKEQL
----NM--------AD-YLILDYYLECVG--------DIETALAHFCSEQSTAQW----K
RVDY------D-EDFRPKHAAKVIS---------------LTVE--AELSSLSYPIHHAT
DEPI---------HA-----CRVTIAHPHTNFG-------TKLPNLLSAVCGEGAFFTPG
-VPVVKLLDIHFPD-SYLQA-FEGPKFGIDGIRDLLK---A--YN--RPIFFGVVKPNIG
LSPAEFGE-IARQSW-----LGGLDIAKDDEMLADVTWS-SLADRSRELGEARRNAEQAT
GEPKVYLANIT-DEV-DRLLEQHDVAVRN-------GANALLINALPVGLSAVRMLAK--
---HTKVPLIGHFPFIAAFSRLE-----------K-FGVHS-RVMTKLQRLAGLDSIIMP
GF-GSRM-----MT-------------TEEEVMANV---------------------QEC
L---Q-----------------------------DFGH---------LRRS-----LPVP
GGSDSALTLEGVYRKVG------SVDFGFVPGRGIFG-HPMG-PKAGAASIRQAWEAIEQ
GVP--------------LET----YAQG--RPELQAMVDGA-------------------
----------------------------------------------------------HG
K
>ABB41020.1 ribulose-1,5-bisphosphate carboxylase/oxygenase large subunit [Hydrogenovibrio crunogenus XCL-2]
------------------------------------------------------------
----------------------------------------------MDQSNRYADLSLKE
EDLIAG--------QN-HILVAYTMEPAAGY------GYLEVAAHIAAESSTGTN----V
EVCT------T-DDFTKGVDAIVYD---------------IDE-----------------
-------------AN-----GIMKVAYPFDLFDRNGLDGKTMIVSFLTLAIGN-NQGMGD
-VKNLQMFDFWVPE-TKLHL-FDGPAVDITNMWKMLGRDKD--NG--GYIAGTIIKPKLG
LRPEPFAD-AAYQFW-----LGG-DFIKNDEPQGNQTFC-PMKKVIPLVADAMKRAQDET
GETKLFSANIT-ADDHHEMCYRADYILETFGA--DAPQVAFLVDGYVGGPGMITTARRN-
---YPSQYLHYHRAGHGAITSPS-----------AKRGYTA-FVLAKISRLQGASGIHVG
TMGYGKM-----EG-------------DASDKNIAY-MIERDECQG-----------PAF
Y---Q-----------------------------KWNG---------MKPT-----TPII
SGGMNALRLPGFFENLG------HGNVINTSGGGSYG-HIDS-PAAGATSLRQSYECWKS
GAD--------------PIE----FAKD--HKEFARAFESF-------------PADADK
IYPGWREKLGV-------H-----------------------------------------
K
>ZP_00862357.1 Ribulose-bisphosphate carboxylase [Bradyrhizobium sp. BTAi1]
------------------------------------------------------------
-----------------------------MAEKSYQAGVK------EYRK-TYWTPDYVP
----LD---------T-DLLAVFKIVAQAGV------PREEAAAAVAAESSTGTW----T
TVWT---D--L-LTDLDYYKGRAYR---------------IEPVP---G------DD---
-------------NA-----FYAFIAYPIDLF--E----EGSVVNVLTSLVGN-VFGFKA
-VRSLRLEDIRFPL-AYVKT-CGGPPNGIQLERDRLN---K--YG--RPLLGCTIKPKLG
LSAKNYGR-AVYECL-----RGGLDFTKDDENINSQPFM-RWQHRFEFVMEAVHKATSET
GERKGHYLNVT-APTPEEMYKRAEFAKSL-------GAPIIMHDFLTAGFTANTGLANWC
R--ENGMLLHIHRAMHAVLDRNP-----------M-HGIHF-RVLTKCLRLSGGDHLHSG
TV-VGKL-----EG-------------DREATIGWVD-----LMREPFVPENRARG-IFF
D---Q-----------------------------DWGA---------MPGV-----MPVA
SGGIHVWHMPALTAIFG------D-DACFQFGGGTLG-HPWG-NAAGAHANRVALEACVE
ARNQGRPVERE--GREILTE----AAQH--SPELKIAMETW-------------KEIK--
-------------------FEFDVVDKLDTGPMLRVV----------------------N
A
>YP_411385.1 ribulose bisophosphate carboxylase [Nitrosospira multiformis ATCC 25196]
-----------------------------M-----------------------S------
-----------EAIT---------------GAERYKSGVI------PYKKMGYWEPDYVP
----KD---------T-DIIAMFRITPQAGV------EPEEAAAAVAGESSTATW----T
VVWT---D--R-LTACELYRAKAFR---------------TDPVP---NTGEGTKTE---
-------------QQ-----YFAYIAYDLDLF--E----PGSIANLTASIIGN-VFGFKA
-VKALRLEDMRIPV-AYLKT-FQGPATGIIVERERLD---K--FG--RPLLGATTKPKLG
LSGRNYGR-VVYEGL-----KGGLDFMKDDENINSQPFM-HWRDRFLYCMEAVNKASAAT
GEVKGHYLNVT-AGTMEEMYERAEFAKSL-------GSVIIMIDLV-IGYTAIQSMAKWA
R--KNDMILHLHRAGNSTYSRQK-----------N-HGMNF-RVICKWMRMAGVDHIHAG
TV-VGKL-----EG-------------DPLMIKGFYD-----TLRDRHTPVSLEHG-LFF
E---Q-----------------------------DWAS---------LNKV-----MPVA
SGGIHAGQMHQLLDYLG------E-DVILQFGGGTIG-HPQG-IQAGAVANRVALEAMIM
ARNEGRDYVKE--GPQILEE----AAKW--CTPLKLALDTW-------------KDIT--
-------------------FNYESTDTADFVPSETAS-----------------------
V
>ZP_00900417.1 ribulose bisphosphate carboxylase, large subunit [Pseudomonas putida F1]
-----------------------------M------------------------------
------------------------------------------------------------
--------VDHKAGRE-EFTARFFVESSY--------PIERVSEVIAGEQSSGTF----L
SLPG---E--S-AELKERSRARVVA---------------IEPL--PSVSSPSLHSD-YL
ARHNPS----ETYHR-----GEVTIAFPTANIG-------TNIPALLTTIAGN-LFEIGE
-VSGLRVLDLELPE-RFASG-FIGPQFGIEGTRALAG---V--HD--RPIIGTIVKPSIG
LTPEQTAS-VVDELC-----AGGIDFIKDDELLIDPTYA-SFDARLGAVMPVLHKHADRL
GRMPMYAINIS-GSI-DEMMRRQDAVLEA-------GGTCVMLCLNWVGHSAVEHIRK--
---HAQLPIHGHRNGWGALTRYP-----------Q-LGFSF-EVYQKIWRLAGIDHLHVN
GI-QGKF-----YE-------------ADDSVISSA---------------------KSC
L---A-----------------------------PFAG---------MRPL-----MPVF
SSGQWAGQAPELFNRLQ------SVDLMHLAGGGIIG-HPMG-IEAGVQSMREGWEAAVQ
HVP--------------LER----YAEG--RPALSAALQKF-------------------
----------------------------------------------------------GG
N
>YP_422059.1 ribulose bisphosphate carboxylase [Magnetospirillum magneticum AMB-1]
------------------------------------------------------------
----------------------------------------------MDQSKRYVNLGLRE
ADLIKG--------GR-HVLCAYRMRPRPGH------GYVETAAHFAAESSTGTN----V
EVCT------T-DDFTRGVDALVYE---------------VDE-----------------
-------------AE-----GLMKIAYPVELFDRNIIDGKAMIASFLTLTVGN-NQGMSD
-VENAKMEDFYVPP-DFLTL-FDGPARNIAHMWKVLGRPEV--NG--GMVVGTIIKPKLG
LRPKPFAD-ACHQFW-----LGG-DFIKNDEPQGNQVFA-PFKDTMRLVADSMRRAQDET
GQAKLFSANIT-ADDPAEMIARGQFILDTFGE--NASHVAFLVDGFVAGPTAVTTCRRN-
---FPDTFLHYHRAGHGAITSRQ-----------SKRGYSV-LVHMKMARLLGASGIHTG
TMGYGKM-----EG-------------APDEKVVAY-MLERPTAEG-----------PHY
R---Q-----------------------------DWGD---------MRAC-----TPII
SGGMNALRLPGFFDNLG------HSNVIQTSGGGAFG-HKDG-PVAGALSLRQAHEAWMR
GIS--------------LVE----YAQG--HPELRGAFESF-------------ASDADR
LYPGWRDRLRI-------A-----------------------------------------
A
>ABC22798.1 ribulose-1,5-bisphosphate carboxylase/oxygenase large subunit [Rhodospirillum rubrum ATCC 11170]
------------------------------------------------------------
------------------------------------------------------------
-------------MTD-RLRATYRVKATAA-------SIEARAKGIAVEQSVEMP----L
SAID------D-PAVLDGIVGVVEE---------------ITERGE--------------
-------------DC-----FEVRLALSTATIG-------GDAGQLFNMLFGN----TSL
-QDDTVLLDIDLPD-DLLAS-FGGPNIGAAGLRARVG---A-SAD--RALTCSALKP-QG
LPPDRLAD-LARRMA-----LGGLDFIKDDHGMADQAYA-PFASRVGAVAAAVDEVNRQT
GGQTRYLPSLS-GHL-DQLRSQVRTGLDH-------GIDTFLIAPMIVGPSTFHAVVRE-
---FPGAAFFAHPTLAGP------------------SRIAPPAHFGKLFRLLGADAVIFP
NS-GGRF-----GY-------------SRDTCQAVA---------------------EAA
L---G-----------------------------PWGG---------LHAS-----LPVP
AGGMSLARVPEMIATYG------P-DVIVLIGGNLLE-ARDR-LTEETAAFVASVAGAAS
RGCGLA------------------------------------------------------
------------------------------------------------------------
P
>ZP_01056409.1 putative ribulose bisphosphate carboxylaseoxygenase,large subunit [Roseobacter sp. MED193]
-----------------------------M------------------------------
------------------------------------------------------------
---------------N-RITATYDIESPV--------GVARAAEVLAGEQSTGTF----T
RLAA---E--T-DALRERSAARIES---------------IKIT--GSSATPSLPCR-KT
GESY---------ER-----GTVTISWSLDSFG-------TSLPTLMSTLAGN-LFELAE
-LSAIRLIDMQLPS-AFATD-HPGPQFGAQGTREFMG---G--HQ--GPVIGTIIKPSVG
LTPSETAA-LVQTLV-----DAGVDFIKDDELQANGPHC-PFDERVKEVSRVLNAHADKM
GKRVMYAFNLT-DEI-DQMWRNLELLETY-------GGTCAMVCMSSVGLTGLRALRN--
---RSSMTIHGHRAGWGIYSRSP-----------D-IGISF-PVMQKLWRLSGADHLHVN
GL-ANKF-----TE-------------TDDVIAQSA---------------------ISV
Q---T-----------------------------AVAD---------CGPA--HLAMPVY
SSGQTIWQIDPARSLLG------NDDFIFCAGGGILS-HPSG-AAAGVIALRQAAEAARS
GTD--------------IKQ----YAKE--HPELQGAVETF-------------QRSRIT
LAGGSR------------------------------------------------------
R
>YP_503739.1 ribulose-bisphosphate carboxylase [Methanospirillum hungatei JF-1]
-----------------------------M------------------------------
------------------------------------------------------------
---------------T-DVIATYYFRPREGV------TPEWAAQAIAEEQTTGTW----T
DIST------R-QNYVHYLDGVVDE---------------IHPSG---------------
-------------GG-----YTCTIRYPSEIF--E----PGNIPQYLSVLAGN-LFGLSR
-IAAVRLVDVEFSR-DIV-P-FKGPKFGIEGVRKLAG---T--VD--RPHVGTIIKPKVG
LNPKDTAA-VAYEAA-----IGGVDLIKDDETLTDQAFC-PLGERLPLIMEQLDRVKSET
GRNVLYAVNIS-SAG-DKIVQRAREAARM-------GANMLMIDVIVCGFDAVRAVAEEP
---GINLPIHVHRTMHAAITRNP-----------E-HGIAM-RPICRLVRMLGGDQLHTG
TV-SGKM-----EH-------------DVTELRGDN---------------------LAL
T---E-----------------------------PFFD---------LKPT-----FPVA
SGGLHPGGVHKEVSMLG------R-DIILQAGGGIHG-HPDG-TRVGATAMRQAVDAAVA
GIS--------------PAT----YAED--HPELKRALDKW-------------GIA---
------------------------------------------------------------
-
>ZP_01146529.1 putative ribulose bisphosphate carboxylaseoxygenase,large subunit [Acidiphilium cryptum JF-5]
-----------------------------M------------------------------
------------------------------------------------------------
------------SGAE-RIEADYLIETAF--------DPGHAAAAMAGEQSSGTF----V
PVPG---E--T-PELKARAAARVER---------------LDVL--ETVGSPSLPGA-GT
PRGASP----PVIRR-----AAVTLSWPVDNLG-------PSLPNLVATVAGN-LFELRQ
-FSGLRLLDLRLPA-SFAAA-NPGVRFGIPGTRRLAG---V--EG--RPLIGTIVKPSVG
FDAGQTAA-LVATLC-----EAGIDFIKDDELQADGPAC-PFEARARAVMRVVNDHAERT
GKKVMFAFNLT-GEV-DEMRRRHDLVREL-------GGTCVMASLNSVGVSGFLALSR--
---HAALPVHAHRNGWGALSRHP-----------L-LGWSY-VAWQKIWRLAGADHMHVN
GL-RNKF-----SE-------------DDDSVIASA---------------------RAC
L---T-----------------------------PMSD---------AAPN---VVMPVF
SSGQSVRQAGDTYAALG------SADLIYAAGGGIMG-HPGG-PAEGVAALRAAWDAAMA
GIP--------------ADE----HAKT--HPALARALEGA-------------------
------------------------------------------------------------
S
>ZP_01146719.1 ribulose-bisphosphate carboxylase large chain [Acidiphilium cryptum JF-5]
-----------------------------M-----------------------DTPTPN-
---------ITNEALT------------VRGKERYRSGVL------EYRKMGYWEPDYEP
----KI---------T-DVISLFRITPQDGV------DPVEAAAAVAGESSTATW----T
VVWT---D--R-LTACEKYRAKAYR---------------VDPVP---N------AP---
-------------GQ-----YFAYIAYDLALF--E----PGSIANLTASIIGN-VFGFKP
-LKALRLEDMRLPV-AYVKT-FDGPATGIVVERERLD---K--FG--RPLLGATVKPKLG
LSGRNYGR-VVYEAL-----KGGLDFTKDDENINSQPFM-HWRDRFLYCMEAVNKAQAAT
GEVKGTYLNVT-AGTMEDMYERASFAHEL-------GSSIIMIDLV-IGYTAIQSMSKWA
R--KHDMILHLHRAGHGTYTRHK-----------T-HGVSF-RVISKWMRLAGVDHIHAG
TV-VGKL-----EG-------------DPLTTRGFYD-----ILREDYNETRYEHG-IFF
D---Q-----------------------------DWAG---------TRKV-----MPVA
SGGIHAGQMHQLLHHLG------E-DVVLQFGGGTIG-HPQG-IAAGAMANRVALEAMIL
ARNEGRDYLAE--GPQILND----AARH--CLPLRQALDTW-------------GEVT--
-------------------FNYASTDTPDFVPTAMPA-----------------------
Y
>ZP_01153096.1 Ribulose-bisphosphate carboxylase [Methanosaeta thermophila PT]
-----------------------------M------------------------------
------------------------------------------------------------
-------------MQR-DVVARYRV--ETDL------PMRKAAEAIAAEQSTGTW----T
EVRG----------AESDLAASVLS---------------ID------------------
--------------G-----NTVEIEFPVELF--E----PGNIPQYLSVIAGN-LFGLEA
-LKKVRLVDVDFPE-SLVRA-HSGPKFGIEEARRIID---A--YN--RPLVGTIVKPKVG
LNPSQTAE-VAGAAV-----RGGLDLVKDDETLTDQKFC-PMERRVEEVMAEFDRVESET
GKKAFYAVNVT-TGA-DTILERAERAIDR-------GANMLMVDVLTAGFSALEALAR--
---GVDLPIHVHRTMHGAMTRDR-----------A-HGISM-LVIAKLVRMAGGTNLHTG
SY-VGKM-----AS-------------DIEENDQCR---------------------DAL
R---E-----------------------------DWYG---------LKRV-----FPVA
SGGIHPGKVAGNLDGYG------I-DCIVQAGGGVHG-HPDG-TTAGARAMVQAVEAWLS
GIP--------------VME----YAER--HKELKRALERW-------------G-----
------------------------------------------------------------
V
>YP_511005.1 RuBisCO-like protein [Jannaschia sp. CCS1]
-----------------------------M------------------------------
------------------------------------------------------------
---------------I-RFEADYLIETPG--------DPQAATETMAGEQSSGTF----V
SVPG---E--T-AELKERAAARVER---------------LEDL--GEVPAPSLPTP-GA
AGAQ---------RR-----ARVTLSWPMDSIG-------ASLPNLMTTVGGN-LFELRA
-FSGLRVEDIRLPA-AFAAA-GPGPRFGPDGTRRLAG---V--EK--GPLIGTIVKPSVG
LSPENTAG-LVAEMA-----EAGLDFIKDDELQADGPAC-PFDARVRAVMDVLNRHADRT
GKKVMYAFNLT-GEV-DEMRRRHDLVRDL-------GGTCVMVSMLPVGLSGFLALSR--
---HADLPIHAHRNGWGALSRHP-----------A-LGWSY-VAFSKLWRLAGADHLHVN
GL-SNKF-----CE-------------PDESVTASA---------------------RAC
L---S-----------------------------PLME---------GHPM---LAMPVF
SSGQTAAQAAPTLAALG------SADLIHAAGGGILG-HPDG-PRAGVAAMRSAWAEAMH
G-----------------------------------------------------------
------------------------------------------------------------
-
>ZP_01199940.1 putative ribulose bisphosphate carboxylaseoxygenase,large subunit [Xanthobacter autotrophicus Py2]
-----------------------------M------------------------------
------------------------------------------------------------
--------------SE-RVYATYWMETGG--------DPARTAEVIAGEQSSGTF----V
ALAT---E--T-AELKERSGARVER---------------LDIL--DTADIPSLPGG-MA
SDRY---------TR-----AILELSWPVENFG-------PSLPNLMSTIAGN-LFELHQ
-VSGLRLIDLKLPP-SFTNA-FAGPAFGIAGTRKLAG---V--AQ--GPIIGTIIKPSIG
LTPEETAQ-QVRELI-----AGDIDFIKDDELQADGARC-PFEARVKAVMRVVNDAADRR
GRKVMVAFNIT-GDL-DEMRRRHDLVLAE-------GGTCVMVCLNSIGLVGVREIRR--
---HTQLPIHGHRAGWGYLYRCP-----------S-LGWDY-APWQQLWRLAGVDHLHVN
GL-DNKF-----SE-------------ANASVIAAA---------------------RAV
L---S-----------------------------PLNH---------AAPM---GAMPVF
SSGQTGRQAAETYAAIG------CADLIHTAGGGIFG-HPAG-VPAGVEALRAAWRAAMA
GAS--------------LED----EATR--SPALRSALGFW-------------------
------------------------------------------------------------
R
>ZP_01200598.1 putative ribulose-1,5-bisphosphate carboxylase large subunit protein [Xanthobacter autotrophicus Py2]
-----------------------------M------------------------------
---------GADAAIGQI----------KDAKKRYAAGVL------KYAQMGYWDGDYQP
----KD---------T-DVLALFRITPQDGV------DAVEAAAAVAGESSTATW----T
VVWT---D--R-LTAADMYRAKAYK---------------VEPVP---G------QP---
-------------GQ-----YFCWVAYDLDLF--E----EGSIANLTASIIGN-VFSFKP
-LKACRLEDMRLPV-AYVKT-FRGPPTGIVVERERLD---K--FG--RPLLGATTKPKLG
LSGKNYGR-VVYEGL-----KGGLDFVKDDENINSQPFM-HWRDRFLYCMEAVNKAQAET
GEVKGHYLNIT-AGTMEEMYRRAEFAKEL-------GSVVVMVDLI-VGWTAIQSISNWC
R--ENDVLLHMHRAGHGTYTRQK-----------G-HGISF-RVIAKWLRLAGVDHLHTG
TA-VGKL-----EG-------------DPMTVQGYYN-----VCRETVTKTDYTRG-IFF
D---Q-----------------------------DWAG---------LRKV-----MPVA
SGGIHAGQMHQLIDLFG------E-DVVLQFGGGTIG-HPDG-IQAGAIANRVALETMIL
ARNEGRDIKNE--GPEILIE----AAKW--CRPLRAALDTW-------------GEVT--
-------------------FNYASTDTSDFVPTASV------------------------
A
>YP_522655.1 ribulose bisphosphate carboxylase [Rhodoferax ferrireducens T118]
------------------------------------------------------------
----------------------------------------------MDQSKRYADLSLQE
AALIAG--------GQ-HILCAYKMAPKDGL------NYLEAAAHFAAESSTGTN----V
EVCT------T-DDFTRDVDALVYY---------------VNE-----------------
-------------AT-----EDMRIAYPLALFDRNITDGRFMLVSFLTLAVGN-NQGMGD
-IKHAKMIDFYVPE-RVIQM-FDGPAKDISDLWRILGRPVK--DG--GFIVGTIIKPKLG
LRPEPFAQ-AAYQFW-----LGG-DFIKNDEPQGNQVFS-PIKKTLPLVYDALKRAQDET
GQAKLFSMNIT-ADDHFEMCARADFALETFGA--DADKLAFLVDGFVGGPGMVTTARRQ-
---YPNQYLHYHRGGHGMVTSPS-----------SKRGYTA-LVLAKMSRLQGASGIHVG
TMGHGKM-----EG-------------AGDDRVMAY-MIERDECQG-----------PVY
F---Q-----------------------------KWYG---------IKPT-----TPIV
SGGMNALRLPGFFDNLG------HGNIINTAGGGSYG-HLDS-PAAGAVSLRQAYECWKA
GAD--------------PIE----WAKE--HREFARAFESF-------------PQDADR
LFAGWRDKLGV-------G-----------------------------------------
A
>YP_530146.1 RuBisCO-like protein [Rhodopseudomonas palustris BisB18]
-----------------------------M------------------------------
---------------------------------------------TPDDIAGFYAERGDL
----NL--------DD-YIELDFTFECAG--------DPREAAAHLCSEQSTAQW----R
RVGV------D-EDFRPRFAAKVLS---------------LEAM--PRPSGFSIAVECAA
TGPV---------HA-----VRVTIAHPHGNFG-------PKLPNLLSAVCGEGVFFSPG
-IPLIRLEDIRFPD-GYLAA-FQGPQFGVQGLRDRLQ---A--FE--RPIFFGVIKPNIG
LPAAPFAE-LGYQSW-----KGGLDIAKDDEMLADVDWC-PLSERAAALGEARLRAERET
GVPKIYLANIT-DEV-DRLVPLHDLAVAN-------GANALLVNAMPVGLSAVRMLRK--
---HATVPLIAHFPFIAAFSRLA-----------A-YGIHS-RVFTRLQRLAGFDVVIMP
GF-GPRM-----MT-------------PEHEVLDCV---------------------RAC
L---E-----------------------------PMGP---------IKPC-----LPVP
GGSDSAATLEGVYRKVG------STDFGFVPGRGVFG-HPMG-PAAGAASIRQAWDAIAS
GIA--------------VAD----HAKT--HPELAAALQAF-------------------
---------------------------------------------------------GAK
K
>YP_532057.1 ribulose 1 5-bisphosphate carboxylase large subunit-like protein [Rhodopseudomonas palustris BisB18]
------------------------------------------------------------
------------------------------------------------------------
-----------M-TEP-RIVATYHIASDAE-------RIEQRALALAIEQSVECP----L
EAIG------D-PAIVANIVGRVED---------------VAELQP--------------
-------------GR-----YAVRIGLAAATAP-------AEPGQLLNMLFGN----SSI
-QPDIALADVELPA-HYLTA-FGGPRVGLAGIRTLTG---A--QS--RALTASALKP-QG
LSPAALAS-IAHQLA-----LGGVDLIKDDHGLADQAFS-PFAERAAAVGKAVREANAAR
GGRTLYAPNIS-GTL-DDMRRQLGVIRDE-------GIGAVLVAPMIVGVSNFHAIVKE-
---AAGLVVVAHPAMAGA------------------AKIAAPLLLGRLFRLFGADATVFP
NY-GGRF-----AY-------------STASCLALA---------------------QAA
R---D-----------------------------PFGK---------LNAC-----IPTP
AGGIMLQRVNELLRFYG------Q-DVMLLIGGSLLA-SRER-LTEQASRFVNKVADYGQ
------------------------------------------------------------
------------------------------------------------------------
R
>YP_569369.1 RuBisCO-like protein [Rhodopseudomonas palustris BisB5]
------------------------------------------------------------
------------------------------------------------------------
-----------M-TDD-RFIATYQVTSEPA-------RIAERAQALAIEQSVECP----L
EAIG------D-PWVRDAVLGRVAG---------------IDEIAE--------------
-------------GR-----YAVRIALASATAP-------AEPGQLINMLFGN----ASI
-QPDVALTDVELPP-LYLKA-FGGPKLGSDGIRALAG---A--HG--RALTASALKP-QG
LSPQALAA-IAGRLA-----AGGVDLIKDDHGLADQAYS-PFAARIAAVWRAVRNSNDSS
GRRTLYAPHVS-GSL-DDMRRQLDGIRAE-------GIPALMMMPMIVGLSNFHALAKE-
---AEGLVVLAHPALSGA------------------TRIAPPLLLGRLFRLFGADATVFP
HH-GGRF-----AS-------------TPQTCRALA---------------------DAA
R---G-----------------------------AWGG---------LKPC-----LPAP
AGGIAIDRVAELLSFYG------E-DVMLLIGGSLLA-AREQ-LSEQAARFAAEVAAHG-
------------------------------------------------------------
------------------------------------------------------------
R
>ABH04879.1 RubisCO-like protein [Heliobacillus mobilis]
------------------------------------------------------------
------------------------------------------------------------
-----------MISGE-RFSVIYRLVGSEK-------EAIKKALDICLEQTVEFP----E
ELVP------R-GMIRDHVVGRIES---------------VTPISQ--------------
-------------AS-----CRVTISYAVETAS-------GELTQLLNVIFGN----ISI
-KPGIVVEEIYLPE-SLLKS-FRGPRFGRQGLRKLLG---V--PH--RPLLFTALKP-MG
LSTAELAK-MAYECA-----LGGIDIIKDDHGLTNQVFA-PYEERVRLCTQAVAKANQET
GFKAIYVPNVT-APY-NQLFQRARFAKEV-------GAQGLMISPALAGLDTMRELADDD
---SLALPIFSHPAFQGSYVTSA-----------E-NGISHFALFGQITRLAGADGVVYP
NF-GGRF-----SF-------------SREECRRIA---------------------EGT
E---T-----------------------------PMGH---------IQPI-----FPCP
GGGMSLEAIPDMLQVYG------R-DVTFLIGGGLFR-HGPD-LVENCRYFREMVEKM--
------------------------------------------------------------
------------------------------------------------------------
V
>YP_742007.1 ribulose-1,5-bisphosphate carboxylase/oxygenase large subunit [Alkalilimnicola ehrlichii MLHE-1]
------------------------------------------------------------
------------------------------------------------------------
-------------MTD-VLTATYELYLAEGE------SPEGKARGIALEQTVEMP----A
DCLP--------GDIAERMVGRIRT---------------LEPRA---------------
-------------DH-----WVLEIDYPLAAIG-------GELTQCLNLLFGN----ISL
-QSGIRLVQVAWPP-SLLRR-WGGPGLGVSGLRARLD---V--GA--RPLLCAALKP-MG
LSAPALAA-RCAAFA-----RGGVDLIKDDHGLADQPDA-PFAERLNACQDAVRQANRRS
GGRSLYLPNVT-AAP-QALGERLAAARDA-------GCEMVLISPWLTGLETLRWARD--
---EYGLALMAHPAMTGGLFLPR-------------HGISPALLLGELFRIAGADAVIYP
NV-GGRF-----RF-------------SADTCQAIN---------------------HAL
R---R-----------------------------PLEG---------LASA-----WPTP
GGGVDVKRAGHWKQAYG------P-DTILLIGGSLYA-QGD--IEAASRALMQAIR----
------------------------------------------------------------
------------------------------------------------------------
D
>ZP_01438569.1 putative ribulose bisphosphate carboxylaseoxygenase,large subunit [Fulvimarina pelagi HTCC2506]
-----------------------------M------------------------------
------------------------------------------------------------
--------------VE-RLTVDYSLRTQD--------DPRKVAETIAGEQSSGTF----I
ATPG---E--D-AALKERAAATVEI---------------LEEF--EDEGSPVLPGS-SG
GDRA---------RS-----FGLRLSWPMTNFG-------PSIPNLLATIAGN-LFELKG
-VAGLKIQDIHLPE-SFKTA-YLGPGFGIEGTRRVAG---V--SR--GPIVGTIIKPSVG
LDPDETAS-LVEALC-----EGGIDFIKDDELQADGPHC-PFDERLRAVMAVIDRHADRL
GRKVMYAINLT-GEI-DEMLRRHDLVAET-------GGTCVMVSLNSVGPTGLTALRR--
---HSSLPIHAHRNGWGYLGRSP-----------D-NGWSY-RAWHKIWRLAGADHMHVN
GI-ANKF-----WE-------------PDDSVIESA---------------------KAC
L---D-----------------------------PLFA---------DRPD---RVMPVF
SSGQTVMTAHPTFERLG------ADDLIFTAGGGIVA-HPQG-VAAGVRSLREAWEAAVA
GVP--------------LEE----AAKN--SAALSKAIETY-------------------
------------------------------------------------------------
S
>YP_782588.1 RuBisCO-like protein Rlp1 [Rhodopseudomonas palustris BisA53]
------------------------------------------------------------
------------------------------------------------------------
-----------M-SSP-RIIATYHLASDAD-------LVAERAKGLAIEQSVECP----L
AAVG------D-PVILDTIVGRVED---------------IAELTP--------------
-------------GR-----YAVRIGLAAATAP-------AEPGQLINMLFGN----SSM
-QQDVTLVDVELPP-SYLAA-FGGPRLGLAGLRALTG---T--QD--RALTASALKP-QG
LSPAALAR-IAGQLA-----RGGVDVIKDDHGIADQAYS-PFAARVEAVGRAVQEANVAR
DGHSLYAPNLS-GTL-DDMRRQLDLAREQ-------GIAAVMVAPMIVGLANFHAVVKA-
---AAGMVVIAHPALSGV------------------TRIAPPLLLGKLFRLFGADATIFP
NA-GGRF-----GF-------------STETCLQLA---------------------RAG
R---D-----------------------------PWGA---------LEPC-----MPVP
AGGLTADRVAELLQFYG------H-DVMLLIGGGLLS-ARER-LTEEAARFVNEVAAHGK
------------------------------------------------------------
------------------------------------------------------------
A
>ZP_01577127.1 Ribulose-bisphosphate carboxylase [Delftia acidovorans SPH-1]
-----------------------------M------------------------------
------------------------------------------------------------
---------NNIAPRK-EFTARYFVESSV--------ASEKIAQVISGEQSSGTF----L
SLPG---E--T-DELKERSRARIAS---------------IKPL--APGLQPTLPSA-YV
GRHPHG----GVFHR-----AEIEIAFPVANVG-------ANLSSMLVTIAGN-LYELGE
-VTGLRLLDLDLAP-EYAAQ-FAGPAFGIPGTRRLAG---V--HG--RPLIGTIIKPSIG
LTPAQTAE-LVDSLC-----AAGIDFIKDDELIADPPYA-PFDERLRAVMPVLQRHADRL
GRMPMYAINIS-GSV-DEMLRRHDAVLAA-------GGSCVMVSINWVGFSAVEHLRR--
---HSQLPIHGHRNGWGAFTRHG-----------G-LGFSF-QAYQKLWRLAGVDHLHCN
GI-RSKF-----WE-------------PDDSVIASA---------------------KAC
L---A-----------------------------PWAG---------LQPL-----MPVF
SSGQWAGLAPDLYGALG------AVDLMHLAGGGIIG-HPDG-IAAGVASMREGWEAAVA
GVS--------------LEH----YADA--HPALQRALVHF-------------------
----------------------------------------------------------AN
L
>YP_920628.1 ribulose bisophosphate carboxylase [Thermofilum pendens Hrk 5]
-----------------------------M------------------------------
-----------------------------------PEE--------FEPYGEFVVKSYLP
----DP--------DK-DVIVTFRVTPSEGF------TIEDAAGGVAAESSVGTW----T
TLYQ---WYDK-SRI-DRLKGKAYY---------------MESLGD--------------
-------------GS-----YILRVAYPVELF--E----EGNMPAFLASVAGN-IFGMRR
-VRSLRVEDIYLPE-AFLKH-FKGPSQGVEGVRGKLK---I--WG--RPIIGTVPKPKVG
YSPEEVEK-LAYEIL-----VGGMDFVKDDENLAGPSYC-RFEERAKAIMKAIDRAEKET
GERKAWLANIT-ADV-REMERRLKLVAEL-------GNTHVMVDVVIAGWSSLTYVRDLA
A--DYKLAIHGHRAFHAAFTRNP-----------Y-HGVSM-FTLAKLYRIIGVDQLHVG
TPEVGKL-----EA-------------KAVDVIRMAR-----LLREQTYKPDIEDG-LHM
Q---Q-----------------------------PFPG---------IKPA-----FPVS
SGGLHPGTLPAVIKAMG------V-DTVIQVGGGVVG-HPDG-PRAGAAAARQAVEAYLE
GVP--------------LQE----YAKT--HRELARALEKW-------------GQVI--
-------------------P---V------------------------------------
-
>YP_001002057.1 ribulose-bisphosphate carboxylase [Halorhodospira halophila SL1]
------------------------------------------------------------
------------------------------------------------------------
------------MSAE-TLRVTYYLTCRPGE------DPHDKAKGIALEQSAELP----S
RCIP--------EHVYDDVVPTIQE---------------LTALED--------------
-------------GR-----HRLVLDFPEAITG-------LEPTQLINNLFGN----ISL
-KSGIRLADVEWTP-NLLRA-LGGPRYGTAGVREMLG---I--GE--RPISSTALKP-LG
LDTATLAG-FCADFA-----RGGIDLIKDDHGLCDQDTS-RFVDRVQACQRAVNEVNAET
GGRSLYLPNVT-GPR-WELDKRLDAAQEA-------GCKAVLICPFLTGLDALIWARE--
---RYDMALMAHPAFAGAVAGAE-------------HGIDPALLLGEITRLFGADMVVYT
NA-EGRFP----TY-------------DQALCDRIN---------------------DRL
R---R-----------------------------PLGD---------IRPA-----LPTP
GGGVDAARAPYWAERYG------P-DVVLLIGGSLYA-QGDR--AAAARRLQDVVEG---
------------------------------------------------------------
------------------------------------------------------------
Q
>YP_001012710.1 ribulose bisophosphate carboxylase [Hyperthermus butylicus DSM 5456]
-----------------------------M------------------------------
-----------------------------------HEHF-------DSIYLEFVDESYKP
----GK---------D-EVIAVFRVTPAQGI------SIKDAAGRIAAESSVGTW----T
TLSV-----KP-SWF-EKLKAKAYR---------------FHDLGD--------------
-------------GS-----WLVWVAYPVELF--E----EGSIPNFASSILGN-IFGMKA
-IAGLRVEDVYFPP-SYLET-FPGPNKGIQGVREILG---I--KD--RPILATVPKPKLG
YTPEEYGR-VAYEIL-----IGGIDLVKDDENFASQPFC-RFEARLKEVMKAIDRAEKET
GERKGYLANVT-API-REMEKRIKLVADY-------GNKFIMIDFLTAGWAALQHARELA
E--EYDLAIHGHRAFHAAFTRNP-----------K-HGVSM-FLVAKLARMAGVDHVHVG
TPGVGKM-----DA-------------KTREVLEHTR-----IVREQYYRPKEGDL-FHL
E---Q-----------------------------PWSN---------IKPV-----FPVA
SGGLHPGTLPEVIRVMG------K-DIIMQVGGGVLG-HPDG-PEAGARAVRQAVEAAMK
GIS--------------LDE----YARE--HRELARALEKW-------------GYVR--
-------------------P---V------------------------------------
-
>EBE68134.1 hypothetical protein GOS_9722822, partial [marine metagenome]
------------------------------------------------------------
------------------------------------------------------------
------------------------------------------------------------
-RLD----SES-VEILENHLAKIMD---------------YQENLISK------------
-------------NS-----GVIKIAYPLNNYNPK----EDGITQLICSLMGG-QMDISS
-IESCQLLDLDLPD-KFLKN-FKGPKIGADNIKKRAK---A--EN--RPLLGGIVKPKTG
LSVGELKE-VCIKMV-----KGGVDFIKEDEILGNPSCC-PFEKRVEVVNDAIQNEATKL
GKEVFYAPCVN-SDL-PYLLKRIEFLVKK-------KLNSFHLNIW-SGLSTYRYLRSF-
---DYDIAMFYQKSGDRVITDTR-----------NIFSINW-KVLLKIARISGADFIHAG
MW-GGYL-----SD-------------TKDDLSQWI---------------------KIL
TSNNK-------------------------------QG---------FLKT-----VGSL
SCGSHPGLVDSTIKNFG------N-ELMMSLGGSMHG-HPSG-TIAGAKGMRQAFDCNSN
NE----------------------DPRNSNHKELKEALEKW-------------GYKDD-
------------------------------------------------------------
-
>EBG47321.1 hypothetical protein GOS_9427308, partial [marine metagenome]
------------------------------------------------------------
------------------------------------------------------------
-----------------------------------------------------------M
RVST------A-TDFSDSMNARVYK---------------VDE-----------------
-------------KE-----KMAFIAYPIEIFDRG-----GNVQNILTYVVGN-VFGMSN
-LKELRLIDFWAPK-EMLEQ-HDGPSYTVADLKKYLG---I--GD--RPVLGTIVKPKIG
LKPKEFAA-VCKEFW-----MGGGDFVKFDEPQADQSFC-PFEDVIDEIAAVMEEVEKET
GMKKVLSVNVS-SSDFDTTLKRAEYVKSK----MKPGSFAFLVDGITAGWMAVQTVRRH-
---FPDVYLHFHRAGHGAFTRPE-----------NVFGFTV-PVLAKWGRMAGASGIHTG
TAGIGKM-----KG-------------DMEEDVMAVHATFEEKSKG-----------YFY
E---Q-----------------------------DWYG---------MKSC-----SPIA
SGGLNPTKLAAVIDAFG------TTDFITTMGAGCHS-HPDG-TRKGATALVQACEAWQE
GVS--------------IEE----YAKD--HAELEKAIEFF-------------GK----
------------------------------------------------------------
K
>EBH57905.1 hypothetical protein GOS_9238635, partial [marine metagenome]
------------------------------------------------------------
------------------------------------------------------------
KNFDNFLFNASVDSKN-YFIAKYYLKSN---------DMLKAAKGIAIGQSIGNP----N
VRLD----SET-VELLENHLSVILD---------------HPENLKNK------------
-------------KE-----GVVKIAFPIKNFDLE----QDGITQFICTLMGG-QMDIEE
-ILNCRLLDVDFPE-IFLKS-FKGPKIGMLEIKKRTN---C--NN--RPLLGGIVKPKTG
LDIKTLKD-VCSNMV-----KGGVDFIKEDEILGNPPCC-PFEERVKIVNDVVQNEAAKL
NKEVFYAPCVN-SDL-PYLLKRIEFLVEQ-------NIKAYHLNIW-TGLQMYKYLRSF-
---DFNIAMFFQKSGDRVLTDKS-----------NAYSISW-SVLLKLARISGADFIHAG
MW-GGYL-----SD-------------TKNDLSEWM---------------------SIL
TSTHE-------------------------------LG---------FKKT-----VPSF
SCGSHPGLVDSTVKNFG------K-DVMMSLGGSLHG-HPGG-TVAGAKAMRQAFDLNQQ
KK-----------------------EDTSKNIEYNQAIEKW-------------GYIND-
------------------------------------------------------------
-
>EBH72800.1 hypothetical protein GOS_9212971 [marine metagenome]
-----------------------------M------------------------------
------------------------------------------------------------
---------MTAQNPS-RIEADYLIETTI--------DPVQAAEIMAGEQSSGTF----R
PVPG---E--T-AELKIRAAAKVER---------------LKNL--EPVSEPSLLGS-VP
SVDQ------KLWQR-----AHLTLSWPLNNLG-------PSLPNLITTIAGN-LFELQP
-LSGIRLMDLRLPS-EFSTN-YAGPKFGCEGTRKLMG---I--YE--RRLIGTIIKPSVG
LSAKETGM-LVSQLC-----AGGIDFIKDDELQANGPSC-PFEDRVIEVMRAVNNAADKM
GHKVMVAFNLT-GEI-DEMRRRHDFVHDL-------GGTCVMVNLMAAGMAGMIALGH--
---HTNLPIHAHRAGWGALTREP-----------M-LGWSY-PAWSKLWRLAGADHMHVS
GL-DNKF-----TE-------------PNESVIESA---------------------RSL
N---D-----------------------------PLFS---------HAPM---SALPVF
SSGQTVRQAAATLEAVG------SSDLLVAAGGGIVA-HPSG-VAAGVKAMRQAYDAAMQ
KVD--------------IAE----YAED--HPELAAALAEF-------------------
------------------------------------------------------------
-
>EBJ85584.1 hypothetical protein GOS_8828652, partial [marine metagenome]
------------------------------------------------------------
------------------------------------------------------------
------------------------------------------------------------
------------------------------------------------------------
------------------------------------------------------------
-----------------------------------TG---I--NN--KPLLGAIVKPKTG
ISASLLLQ-MVKELV-----EGGVNFIKEDEIMSNPSFC-TIEERVPLIMDYLKD-----
-KNVIYSVSIH-ADP-HQVLERVKLVHKL-------GGNSVHVNFW-CGMGIYKSIREL-
---DLPLFVHFQKSGDKILTNRN-----------HNYYIEW-KVISKLAGMMGVDFIHAG
MI-GGYY-----KW-------------DEDEVLDSV---------------------DEL
H----------------------------------------------KYGV-----MPAL
SCGFHPGLTDFVCKKVG-------NDFMANVGGAIHG-HPEG-TLAGAKAMRQSLDKKY-
------------------------------GVEYFQAISKWGK-----------------
------------------------------------------------------------
V
>EBK38093.1 hypothetical protein GOS_8742337, partial [marine metagenome]
-----------------------------M------------------------------
----------------------------------------------RDKNMSNTSPFPDL
PVTNTWEPTQAAEPMR-RYTVTYEVDGP---------DIPKIAHEIAIGQSIGNP----N
IRSE----IEN-SPNIKDYAANIES---------------VEG-----------------
--------------------NIVKISFNRNAFIW------PNINQLMCIVMGG-HTDILG
-VDRCRVLDIDIEI-----D-TDGPVLGMSGWKERLD---A--QH--RPLFGAIIKPKSG
LNMEQYMS-IVKDMV-----YGGADFIKEDEIMAHNLYL-PLEKRVEAV----EHLKNIS
GWKGFFAYCIN-ADP-MELLGNIKK-----------------------------------
--------IHYHTCT---------------------------------------------
------------------------------------------------------------
------------------------------------------------------------
------------------------------------------------------------
------------------------------------------------------------
------------------------------------------------------------
P
>EBK48460.1 hypothetical protein GOS_8724992 [marine metagenome]
------------------------------------------------------------
------------------------------------------------------------
MSMKFYRDHSEINKEK-YFVATYEVTSKT--------NLKDAAWNIAIGQSVGNP----N
NRNE----WET-DELFENHSCIILG---------------EETELEKN------------
-------------KK-----GKIQIAFPIINTDWN----TDGVSHLLCQLMGG-HTDIDI
-IFSCRLLALELPI-SVKKY-FLGPKYGLSGFRKYVN---S--YD--KPLLGAIIKPKIG
IKPNVLLD-MVKQLV-----DGGVDFIKEDEIMSNPLIC-PLEERVELISNYLAK----Q
SKKVVLCHTVN-CDP-HILNSRIKRVHEL-------GGNGVHINVF-SGLGSYMSIRKM-
---DLPIFLHFQKSGDKLFTCKT-----------HRYSISW-PVLCQLAGLMGVDTIQTG
MI-GGYS-----ND-------------DENELLEAI---------------------SNL
H----------------------------------------------SENI-----MYQL
------------------------------------------------------------
------------------------------------------------------------
------------------------------------------------------------
-
>EBO94763.1 hypothetical protein GOS_7993260, partial [marine metagenome]
------------------------------------------------------------
------------------------------------------------------------
------------------------------------------------------------
------------------------------------------------------------
------------------------------------------------------------
------------------------------------------------------------
-------------------------------NLASQKFN-EFEERIARTLEKANQAEEET
GEKKAYLVNVT-AET-KEMLKRAELVEDL-------GGKFIMVDVVTEGFGALQTLREA-
---GLKLAIHAHRAMHAAFTRNE-----------K-HGISM-MVLADLVRLIGVDTLHIG
TV-VGKL-----EG-------------TLDEVSEIRE-----EIEKKKVKETH----ARL
S---Q-----------------------------NWGK---------IKPV-----FAVS
SGGLHPGHVPYLIKHLG------K-DLIIQMGGGIHG-HPYG-SFAGAKAARQAVDAVMK
KIS--------------LRE----YSKN--HRELKQALEFF-------------EK----
-----------------------R------------------------------------
K
>EBO96920.1 hypothetical protein GOS_7989638, partial [marine metagenome]
-----------------------------M-----------------------GQLPHTS
SSAVKGNTVMEATPSE------------IRGKERYKAGVL------KYSQMGYWDGDYEP
----KD---------T-DILALFRITPQEGV------YPIEAAAAVAGESSTATW----T
VVWT---D--R-LTAADQYRAKAYK---------------IEPVP---N------IP---
-------------GQ-----YFCYIAYDLILF--E----EGSIANLTASIIGN-VFGFKP
-LKAARLEDMRLPV-AYVKT-YKGPPTGIVIERERLD---K--FG--RPLLGATTKPKLG
LSAKNYGR-VVYEGL-----KGGLDFMKDDENINSQPFM-HWRDRFLYCMEAVNRAAAET
GEVKGHYLNVT-AGTMEEMYRRAEFARDI-------GSAIIMIDLV-IGYTAIQSMSEWS
R--QNDMILHLHR-----------------------------------------------
------------------------------------------------------------
------------------------------------------------------------
------------------------------------------------------------
------------------------------------------------------------
------------------------------------------------------------
-
>EBS14603.1 hypothetical protein GOS_7483870, partial [marine metagenome]
------------------------------------------------------------
------------------------------------------------------------
------------------------------------------------------------
------------------------------------------------------------
----------------------------------------DGISQLLCMVMGG-QMDIST
-FKSCRLNKLEFPK-NVQNK-FLGPKYGIDGLRKFTG---Q--KN--KPFSGAIIKPKTG
FSPNTLLD-MVKELV-----DGGVDFIKEDEIISNPNFC-KLEERIKTVSKYLNN----C
GRSVVYSYCIN-GDH-DKILERAKLVANL-------GGNGVHINFW-SGLGVYNAIRKL-
---DLPLYIHFQKSGDKVITDKR-----------HAFGIDW-NVICHLAAISGVDTIHAG
MW-GGYL-----SD-------------DEDELKNNI---------------------KTL
S----------------------------------------------SNKV-----VPAL
SCGMHPGLVQAIIKKFG-------------------------------------------
------------------------------------------------------------
------------------------------------------------------------
-
>EBV75076.1 hypothetical protein GOS_6856361, partial [marine metagenome]
------------------------------------------------------------
------------------------------------------------------------
------------------------------------------------------------
------------------------------------------------------------
-------------------------------------------------------MDINT
-FKSCRLIKLKFPE-SIEKK-FMGPKFGISGVRSFTG---R--YN--KPLSGAIIKPKTG
ISPALLLK-MTKELV-----DGGVDFIKEDEILSNPSFC-KLQDRVEVISNYINN----C
GRKVIYSFCIN-GDH-HSILDRARLVSEH-------GGNSIHVNFW-SGLGVYNSIRKL-
---DLPLFIHFQKSGDKVLTDKR-----------HAFGIEW-NVICDLAGLMGADIIHAG
MW-GGYL-----SD-------------DSDELAETL---------------------NIL
R----------------------------------------------SRNV-----FPAL
SCGMHPGLVDIINNKFG-------NDYIANVGGAIHG-HPMG-TLA--------------
------------------------------------------------------------
------------------------------------------------------------
-
>ECA82964.1 hypothetical protein GOS_3310942, partial [marine metagenome]
------------------------------------------------------------
----------------------------------------------------------MP
LTAFNECLSGTVQMNS-RFQVQYRLACPLS-------EAADVANQIAFEQSVCHQ----P
HLVA------P-GFLKNEIAGRIEE---------------LTALDE--------------
-------------HH-----SQVSISFLSETVG-------NEITQLMNVLYGN----ISL
-TKGIRVTDLQLSS-DLKAH-FTGPRFGITGIRERLG---I--PT--GALMMADIGP-LG
RSTNELAE-LTYRFA-----EGGVDLIIDEHLITDQSWS-PFRERVHACCKAVERANAKT
GRKSCYVPNIT-SSM-EEMMLRADWAARY-------GAGGLLVCPGLTGFES--------
------------------------------------------------------------
------------------------------------------------------------
------------------------------------------------------------
------------------------------------------------------------
------------------------------------------------------------
------------------------------------------------------------
X
>ECC63254.1 hypothetical protein GOS_3149192, partial [marine metagenome]
------------------------------------------------------------
------------------------------------------------------------
------------------------------------------------------------
------------------------------------------------------------
------------------------------------------------------------
------------------------------------------------------------
-----------------------------------PVVC-PLERRVDLISNYLAK----Q
SRKVIFCHTIN-CDP-HVLTDRVRRVHEL-------GGNGVHINVF-SGFGSYNSIRKM-
---DLPLFLHYQSSGAKVTTDHS-----------HRFSISW-PVMCQLATLMGVDTIQTG
MV-GGYS-----ND-------------DPEEIMKCL---------------------EIL
R----------------------------------------------AGNT-----TPAL
SCGFNPGLVDKVNSLAG-------LDYLANSGGAIHG-HPGG-TTSGALAMRQAIDKTH-
------------------------------GIEYEQAIAKWGYV----------------
------------------------------------------------------------
K
>ECD28674.1 hypothetical protein GOS_4037328, partial [marine metagenome]
------------------------------------------------------------
------------------------------------------------------------
---------------------------------------------------LVIP----N
VRNS----WET-DSLFEKHSALVIG---------------QESYLMSQ------------
-------------KS-----GNVKIAFPVINIDFK----SDGVSHLLCTIMGG-QLDIDL
-IQKCHVLNVTYPD-VVKKH-FLGPKFGISGIRNFTG---A--FD--KPLLGGIVKPKIG
IRPDVLLE-MVKEMV-----EGGVNFIKEDEIMSNPQFC-TIEERVPLIMDYLKD-----
-KKVIYAVCIN-ADH-AHILDRVKQVYKL-------GGNAVHINFW-SGLGVYKSVREL-
---DLPIFMHFQKSGDKILTNKR-----------HDYHIDW-DVICQLATMMGADTIHSG
MW-GGYM-----SD-------------NEDDLKKTL------------------------
------------------------------------------------------------
------------------------------------------------------------
------------------------------------------------------------
------------------------------------------------------------
-
>ECE21553.1 hypothetical protein GOS_3848917, partial [marine metagenome]
------------------------------------------------------------
------------------------------------------------------------
----MNIFKEFVDEEK-YIIVEYFLESST--------TLRDAAWSLAIGQSVGNP----N
VRSV----WET-DRLFEDHSCIILS---------------SEEKLKRS------------
-------------KA-----GNVSIAFPTANIDIQ----TDGVSQLLCQLMGG-QMDIDT
-VKKCQVKNVRYPS-SVLSC-FLGPKFGIEGIRSYTK---V--QD--KPLLGGIVKPKVG
VTPNTLAK-MVEEMA-----LGGVNFIKEDEIMSNPAIC-KIEERVPLIMDILK------
GTDIIYSVCIN-SDP-PYLLDRVKKVCDL-------------------------------
-----------------VVTPSM-----------LTFGV---------------------
------------------------------------------------------------
------------------------------------------------------------
------------------------------------------------------------
------------------------------------------------------------
------------------------------------------------------------
X
>ECE36765.1 hypothetical protein GOS_3248025, partial [marine metagenome]
------------------------------------------------------------
------------------------------------------------------------
------------------------------------------------------------
----------------------------------------VGEKPE--------------
--------------------HKIVISYNPDVIG-------GELTQLINVLWGN----VSL
-FPKIKIIDFLLPD-SFLSK-FKGPRFGVPGLRRMFK---A--EN--RPLVTTALKP-MG
SDNSTLAK-MAKTIA-----SAGFDLIKDDHSLANQPWA-LWKDRVKAVAEAIGEA----
GTHCRYAPSLN-LPA-DQILEASYIAKDF-------GAGALLILPGISGFDALRTLAEDD
---QLALPIQAHPAALGSLVTSA-----------D-CGISHGLVFGRLMRLAGADISIFP
NF-GGRF-----SF-------------EESQCLEIA---------------------ESA
Q---N-----------------------------EMAN---------MRQM-----WIAP
AGGMSLDRIP--------------------------------------------------
------------------------------------------------------------
------------------------------------------------------------
-
>ECH76386.1 hypothetical protein GOS_3971782, partial [marine metagenome]
------------------------------------------------------------
------------------------------------------------------------
---------------------------------------------LAIGQSVGNP----H
VRNA----WET-EDMFENYSCKIIG---------------DKGELSLI------------
-------------KR-----GRITIAFPIVNTDWK----EDGVSHVMCQLMGG-QLDIDK
-VLYCRLLAVDFPD-EVHRY-FLGPKFGISGIREYLG---L--QD--RPLLGAIVKPKTG
ITTQILLD-IVKALV-----DGGVNFIKEDEILSNPSFC-PIEERVPLVMDYIRS----T
GKKVIYAVCIN-ADS-PYLLDRVKKVYEL-------GGNAVHV-----------------
------------------------------------------------------------
------------------------------------------------------------
------------------------------------------------------------
------------------------------------------------------------
------------------------------------------------------------
------------------------------------------------------------
-
>ECI09606.1 hypothetical protein GOS_6172148, partial [marine metagenome]
------------------------------------------------------------
----------------------------------------------------MKLSSTKN
NYLNIFLEEDNLSRD--HYIAEYHITTNKEKG-----DLLKASYELAIGQSIGNP----H
LRSN----YET-ENLIKNHSCKILS---------------KPEELENK------------
-------------YE-----GNVKIAFPSINIDFK----TDGISHLMCTLMGG-QMDIDT
-FAGCRLINFNLSD-NFSNF-KLKPYFGMSKTREVTQ---S--FN--KPLFGSIIKPKTG
ISKEKLLD-MVKELI-----DGGVNFIKEDEIMSNPNFC-SLEERVPYISNYLKQ----N
NINIIYAHCIN-SDH-STILDRAKFISEN-------GGNGIHVNLL-SGLGVYRSIREM-
------------------------------------------------------------
------------------------------------------------------------
------------------------------------------------------------
------------------------------------------------------------
------------------------------------------------------------
----------------------------------------------------------IX
X
>ECK47660.1 hypothetical protein GOS_3710009, partial [marine metagenome]
------------------------------------------------------------
------------------------------------------------------------
-----MIYRTHVEKEK-YFLVDYHLKSKT--------SLHEAAWSLAIGQSVGNP----N
VRSV----WET-DELFENHSCLILD---------------DEENLKAQ------------
-------------KS-----GKVTIAFPVSNLDFQ----TDGISQLLCHIMGG-QLDIWM
-IEECHVLNINFPQ-SVLDN-LKKPKYGIDGIREYTN---C--YD--RPLLGGIVKPKVG
ITPDVLLE-IVKEMV-----EGGVNFIKEDEIMSNPNFC-TIEERVPLIMDYLKD-----
-KNVIYA-----------------------------------------------------
------------------------------------------------------------
------------------------------------------------------------
------------------------------------------------------------
------------------------------------------------------------
------------------------------------------------------------
------------------------------------------------------------
X
>ECM15273.1 hypothetical protein GOS_4038365, partial [marine metagenome]
------------------------------------------------------------
--------------------------------------------------------LETN
IMFDAYRDKSSLDTEK-YVFVKYELASTE--------SVRKAAWDLAIGQSVGNP----N
VRNE----WES-DELFEDHSCLITM---------------VDE-----------------
-------------EN-----KLAEIAFPVVNTDWE----EDGIAHLLCQIMGG-QTDIDH
-IIKCRAIDIEIPK-SVRQH-FLAPLYGLGGYRHYTG---Q--YN--KPFLGGIIKPKTG
LEPHQLLD-MVKQMV-----DGGVDFIKEDEIMANPACC-SLEDRVPLI-----------
------------------------------------------------------------
------------------------------------------------------------
------------------------------------------------------------
------------------------------------------------------------
------------------------------------------------------------
------------------------------------------------------------
------------------------------------------------------------
-
>ECN61796.1 hypothetical protein GOS_5195594, partial [marine metagenome]
------------------------------------------------------------
---------------------------------------------------IYLKDFYRH
FMLEILIEKENIDKKE-NIIVKYDVETSDNNK-----NLYDVSYDIAIGQSIGNP----Y
SRNT----YET-KELISEFSAKIVS---------------DIDFLKNS------------
-------------KS-----GMIEIAYPLKLFDYS----NDGISHLLCTIMGG-QMDIDH
-IIKCRLIDIDFPE-KYLKS-FKKNSWGFEKTRKFSN---T--FN--KPLLGSIIKPKTG
LNENQLLD-MTKQLI-----DGGVNFIKEDEILANPNYL-TIEKRVEIISNYIAKSNPK-
------------------------------------------------------------
------------------------------------------------------------
------------------------------------------------------------
------------------------------------------------------------
------------------------------------------------------------
------------------------------------------------------------
------------------------------------------------------------
-
>ECO29831.1 hypothetical protein GOS_6032420, partial [marine metagenome]
------------------------------------------------------------
------------------------------------------------------------
----------------------MFVKSK---------DLLKAAKGIAIGQSIGNP----N
VRLD----SES-VEILENHLAKIMD---------------YEENLISK------------
-------------NA-----GIIRIAYPLNNYDSK----EDGVTQLMCSLMGG-QMDIEL
-IESCQLIDVDLPS-DFLKN-FKGPKVGCDEIKRRAK---V--EN--RPLLGGIVKPKTG
LSVNELKD-VCIKMV-----QGGVDFIKEDEILSNPSCC-PFEKRVEIVNDAVQNEASKM
GKEVFYAPCIN-SDL-PYLLKRLEFLVKK-------KINSYHLNVW-AGLPTYRYLRSF-
---DYDIAMHYQKSGDRVMTDAK-----------K-------------------------
------------------------------------------------------------
------------------------------------------------------------
------------------------------------------------------------
------------------------------------------------------------
------------------------------------------------------------
-
>ECQ06045.1 hypothetical protein GOS_3637682, partial [marine metagenome]
------------------------------------------------------------
------------------------------------------------------------
-----------IDEDK-YVIATYFIKSRNA-------DLATCAWNLAIGQSVGNP----N
VRNQ----WES-EELFEQSSCVIVH---------------DKKELQTL------------
-------------TQ-----GEVKIAFPIINTDWQ----GDGVSHLLCQLMGG-QMDIDT
-FDSCRLTHLVFPD-AVKKY-FLGPAHGITGMRDYTK---R--YN--KPFSGAIVKPKTG
MPAETLLN-MVKELV-----DGGCDFIKEDEIMSNPSFC-TLEERVPLIANWLNS----Q
SKKVVYAVCIN-GDH-DHILKRTKMVADM-------GGNAIHVNFW-SGFGVYNAIRKM-
---DTGLFLHFQKSGDKVITDK--------------------------------------
------------------------------------------------------------
------------------------------------------------------------
------------------------------------------------------------
------------------------------------------------------------
------------------------------------------------------------
-
>ECQ25263.1 hypothetical protein GOS_6385295, partial [marine metagenome]
------------------------------------------------------------
------------------------------------------------------------
------------------------------------------------------------
------------------------------------------------------------
------------------------IAYECDLF--E----EGSIANLTASIIGN-VFGFKA
-VKALRLEDMRIPY-GYLKT-YLGPASGIIVERERLD---V--FG--RPLLGATVKPKLG
LSGKNYGR-VVYEGL-----KGGLDFLKDDENINSQPFM-RWRERFLYVMEGINKAAAKT
GSVKGSYLNVT-AATMDEMYERAEFAKEV-------GSVIIMIDLV-IGYTAIQTMAYWA
R--KNDMILHLHRAGNSTYARQK-----------E-HGINF-RVICKWMRMAGVDHIHAG
TV-VGKL-----EG-------------DPNTVKGFYD-----TLLLPVLKEDRTLG-LFF
D---M-----------------------------DWAS---------LRKC-----MPVA
SGGIH-------------------------------------------------------
----------------------------------------W-------------DKCT--
------------------------------------------------------------
N
>ECQ91781.1 hypothetical protein GOS_3764688, partial [marine metagenome]
------------------------------------------------------------
------------------------------------------------------------
------------------------------------------------------------
------------------------------------------------------------
---------------------------------------------VLTSLVGN-VFGFKA
-LRHLRLEDIRFPM-AFIKS-CYGPPNGIQVERDRMN---K--YG--RPLLGCTIKPKLG
LSGKNYGR-VVYECL-----RGGLDFTKDDENINSQPFQ-RWQNRFEFVAEAIKLSEQET
GERKGHYLNVT-ANTPEEMYERAEFAKEL-------GMPIIMHDFITGGFTANTGLSKWC
R--KNGMLLHIHRAMHAVIDRHP-----------K-HGIHF-RVLAKCLRLSGGDQLHTG
TV-VGKL-----EG-------------DRQTTLGYID-----QLRESFVPEDRSRG-NFF
D---Q-----------------------------DWGS---------MP-----------
------WRVRRCFRRYP------R----------------------------------VA
HARPGHHLRRR--LRSSVRW----WYPR--SP-LGLRCK---------------------
-----------------------------------CC----------------------C
X
>ECR75886.1 hypothetical protein GOS_3910231, partial [marine metagenome]
------------------------------------------------------------
------------------------------------------------------------
--------------------------------------------------SIEFP----L
HLAP--------EWIANQVVGQVIK---------------TNSPQA--------------
-------------SR-----VSVTVAYGDEVVA-------SEFAQFLNLLWGN----ISL
-LKDVVITEISLPD-SFLKS-LQGPRFGLRGLRQTLG---I--ES--RPLLMTALKP-MG
LDSEQLGK-MAATLV-----EGGIDIIKDDHNLADQPWA-RWDERVPVIARAVSGANEKF
GRRAIYAPSLN-RPT-ALLPESARRAKEL-------GCGALLVLPGISGFDTMRLLASDD
---EISLPILSHPAFLGSLVT---------------------------------------
------------------------------------------------------------
------------------------------------------------------------
------------------------------------------------------------
------------------------------------------------------------
------------------------------------------------------------
X
>ECU18502.1 hypothetical protein GOS_5371513, partial [marine metagenome]
------------------------------------------------------------
------------------------------------------------------------
------------------------------------------------------------
------------------------------------------------------------
------------------------------------------------------------
-------------------------------LYDLAG---V--SG--GPLLMSAIKP-VG
LSTAELAR-LAGDFA-----RGGMDFVKDDHGLVDQKTS-PFSERLSACVEAIGEANAKT
GFNTRFIPNIT-AQG-GRTLERAYEAKEK-------GAGGVMLAPALAGYDVALQLAADA
---DFGLPVISHPALSGANVVGG-----------D-CGFSHRFYYGTLQRLMGVDAAVYP
NF-GGRF-----GF-------------SREECLSIV---------------------DGC
A---Q-----------------------------EFSS---------LKPI-----LPAP
GGGMTFERVPEMKAAYG------D-DVIYLIGGALIR-ERQT-LVDACRRLGETVRA---
------------------------------------------------------------
------------------------------------------------------------
G
>ECU62179.1 hypothetical protein GOS_3637716, partial [marine metagenome]
------------------------------------------------------------
------------------------------------------------------------
------------------------------------------------------------
------------------------------------------------------------
--------------------------------------------MILSAAGGD-VFNIKD
-LYPIKILDIQIPDVVFTQK-YTGPQFGVKGLRKEFN---I--TK--RPLLIGPVKPCVG
MNSTDFAA-RAFQAL-----KGGTDIVKDDELICNPPYN-NLEERVKSVVTATREAEQVT
GEKKMYFSFIG-GGSPKEIMESAAKAKAL-------GVDGYMIAPTINGIEIIRDLK---
---EFNLPIIAHNALWYAMHTKY-------------HGISF-SVFAQFQRFCGADIVISP
AP-YGTF-----EVM------------TQEEHIKST---------------------EKL
L---Q-----------------------------KSDL---------VEST-----FPAF
CGGQSPKTIPYLRKDVG------SNDFIV-------------------------------
------------------------------------------------------------
------------------------------------------------------------
V
>ECV58360.1 hypothetical protein GOS_2871665 [marine metagenome]
-----------------------------M------------------------------
------------------------------------------------------------
---------IT-KGPI-RIEADYLIETAI--------DPMQAAEIMAGEQSSGTF----R
SVPA---E--T-PELKLRAAARIEQ---------------LEAL--EPVTTPTLPGA-MQ
PKDK------QIWHR-----ALVTLSWPLDNIG-------PSLPNLITTIAGN-LFELQP
-LSGIRLLDLRLPT-AFAER-YAGPKFGIQGTRAFAG---V--PE--RPLIGTIIKPSVG
LSAEATGA-LVTDLC-----AGGIDFIKDDELQADGPSC-PFEDRVKSTMRAVNAAADKT
GKKAMVAFNLT-GET-DEMRRRHDLVRDC-------GGTCVMVNLTGVGMSGMIDIGR--
---HTEMPIHAHRAGWGALTRDP-----------L-LGWSY-PAWSKLWRLAGADHMHVN
GF-DNKF-----TE-------------SNESVAASV---------------------ASL
K---D-----------------------------PLFG---------NSPM---CAVPVF
SSGQTVRQAAATLNAAG------SPDVLVTAGGGIIA-HPDG-VTEGVKAMRQAYDAAMQ
GVD--------------VDV----YAKE--YHELTAALAAF-------------------
------------------------------------------------------------
-
>ECV93956.1 hypothetical protein GOS_2808570, partial [marine metagenome]
------------------------------------------------------------
-----------------------------------------------HDIEGFYADLSAL
----DT--------DA-YLLLDYRIECTG--------NPRVAAAHLASEQSTAQW----Q
RVGV------D-EDYRPRFAAKVVD---------------LEVE--TTLSGTSYPLRPAV
DEPV---------SV-----CRVRLAHPYANFG-------PRIPNLLSAVLGEGAFFAPG
-IPVVKLLDVMFPD-AFLAH-FDGPRYGLAGLRDRWH---I--HD--RPFFFGVIKPNIG
LDPAAFAE-LGLAAW-----RGGLDIAKDDEMLADPAWS-PIAERSRRLGAARRRAEQAT
GVPKVYLANIT-DEV-DQLIALHDTVVAN-------GANAVMVNALPVGLSAVRMLRK--
---HAQVPLVAHFPVIAAMSRLP-----------H-FGVHT-RVLTKLQRIIGFDVIIMP
GF-GPRM-----MT-------------PEDEVLECI---------------------AAC
T---E-----------------------------PMGP---------IKPA-----LPVP
GGSDSAATLAAVHHKIG------NPDFGFVPGRGVFS-HPHG-PTGGAASLRQAWAAIAA
GVP--------------VAA----HAEG--HPALAAALDAF-------------------
------------------------------------------------------------
G
>ECV95656.1 hypothetical protein GOS_2805664, partial [marine metagenome]
------------------------------------------------------------
------------------------------------------------------------
------------------------------------------------------------
------------------------------------------------------------
------------------------------------------------------------
-----------------LRV-VQGPRFGVEGMREMLN---A--PE--RGLVGTALKP-MG
SSPKQLAE-MAYTIA-----SAGFDTIKDDHSLANQPWA-KWHERVDAIATAVREANEKH
GTHCLYAPSLH-LPA-DEIQDAATEAKRL-------GVGSVLILPGICGFDALRMVAEDD
---DFALPVMGHPSLLGSFVTPN-----------Q-HGLAHHVVFGTLMRIAGADISIFP
NF-GGRF-----SF-------------TPEECMDIT---------------------NTA
R---A-----------------------------PMGQ---------MKSV-----WVSP
AGGMTLDRIEEMLNFYG------K-DTAALVGGAL---HRGD-LAENSKAMVEMIHRHVG
------------------------------------------------------------
------------------------------------------------------------
D
>ECW18074.1 hypothetical protein GOS_2766388, partial [marine metagenome]
----------------------------------------------MGLCRRRDDGRDRN
NGSVAPHWAEGHLRPRRLASPPVAGVRPRCLLPHSSHRSCPRPQPQHRCHRARSRPHRRR
PQRRQGRSTVTTTQTE-RIEVDYRIRAG---------DPRDVAEAIRVEQTIEFP----I
DLAP--------EWIQHTVAGRIES---------------IDG-----------------
--------------------SDLTISYNPGVAG-------GGITQLLNVLWGN----VSL
-FPGVRITGLRLPD-AYLAD-FRGPRFGVDGLRELVG---A--TG--GPLICTAVKP-MG
TDPQGLGE-MAATIA-----RAGFHIIKDDHGLADQPWA-RWSERVRVIAEHVNTAREQA
GTSALYMPSLN-VPA-DRILDAAHEAKAA-------GAGALLILPGVSGFDAMRMLADDD
---TLGLPIMAHPSFLGSNVVNP-----------D-QGIDHGILFGTLMRLAGADIAIFP
NY-GGRF-----SF-------------SPAECAQIK---------------------DLC
H---A-----------------------------SLGN---------LKTS-----WPSP
GGGMTLDRLDEMVDFYG-------------------------------------------
------------------------------------------------------------
------------------------------------------------------------
N
>ECW49692.1 hypothetical protein GOS_2711003, partial [marine metagenome]
-----------------------------M------------------------------
-----------------------------------------------SQYLDFVDLKYKP
----KK--------HS-DLIVLFRIEPNKRI------SKKEAIGRVAAESSNGTW----T
TLTT---L--N-ERI-RNIRARAFE---------------IK------------------
--------------G-----NYVKIAYPIELF--E----LGNIPQLVSSIAGN-IFGMKA
-VKSLRLEDISFPI-KYVKA-FKGPQFGIKKIRKYMK---I--KE--RPLTATVPKPKVG
LNTKEHTK-VIYDSW-----LGGIDFAKDDENLTSQNFN-KFKKRVKEAAKARDKAEKET
RERKDYFINIT-AET-KDMLRRAKIVKDY-------NFKYVMCDILTVGWAGLQTLRKQT
Q--DLKLAIHAHRAFHAAFDRNP-----------K-HGMSM-LAVAKLSRLIGVDNIHIG
TV-IGKL-----VG-------------QKEDVLTIEH-----------------------
------------------------------------------------------------
------------------------------------------------------------
------------------------------------------------------------
------------------------------------------------------------
E
>ECW52658.1 hypothetical protein GOS_2705167 [marine metagenome]
------------------------------------------------------------
----------------------------------------------MDQSARYADLSLNE
QDLMDG--------GK-HLLVAYRMKPKAGY------GYLEAAAHFAAESSTGTN----V
EVST------T-DDFTKGVDALVYH---------------IDE-----------------
-------------AT-----EDMRIAYPIDLFDRNLTDGRMMAVSLLTLIIGN-NQGMGD
-IEHAKIYDFYAPR-EMIRL-FDGPSRDITDLWEILDRPRQ--DG--GYIAGTIIKPKLG
LRPEPFAK-AAYEFW-----LGG-DFIKNDEPQGNQTFA-PMKKVMPLVVDAMKRAMDET
GQAKLFSANIT-ADDHFEMCARADYILETFGP--DANKVAFLVDGYVGGPGMVTTARRQ-
---YPAQYLHYHRAGHGAVTSPS-----------SKRGYDA-YVLAKLSRLQGASGIHVG
TMGYGKM-----EG-------------DADDRAIAY-VIERDSYQG-----------PVY
H---Q-----------------------------EWYG---------MRPT-----TPII
SGGMNALRLPGFFENLG------HGNVINTSGGGSYG-HIDS-PAAGATSLRQAYECWKA
GAD--------------PIE----WAKE--HREFARAFESF-------------PGDADQ
LFPGWRDKLKG-------H-----------------------------------------
R
>EDD64574.1 hypothetical protein GOS_1269100 [marine metagenome]
-----------------------------M-----------------------PKLIINH
NINYCRRKIMPDGSEK------------LTGKARYSAGVL------EYKKMGYWEPDYQP
----KD---------T-DIISLFRITPQDGV------DPIEAAAAVAGESSTATW----T
VVWT---D--R-LTACEKYRAKAYR---------------VDPVP---N------SP---
-------------GQ-----YFAYIAYDLDLF--E----PGSIANLTASIIGN-VFGFKP
-LKALRLEDMRLPV-AYIKT-YNGPATGIVVERERLN---C--FG--RPLLGATVKPKLG
LSGRNYGR-VVYEAL-----KGGLDFTKDDENINSQPFM-HWRDRFLYCMEAVNRASAAT
GEVKGTYLNVT-AGTMEEMYKRAEFAKDL-------GSVIIMIDLV-IGYTAIQSMANWA
R--DNDMILHLHRAGHSTYTRQR-----------T-HGVSF-RVIAKWMRLAGVDHIHAG
TV-VGKL-----EG-------------DPATTKGFYD-----VMREEYNPQSLETG-IFF
D---Q-----------------------------HWAS---------LNKM-----MPVA
SGGIHAGQMHQLIHYLG------E-DVVLQFGGGTIG-HPQG-IQAGAEANRVALEAMIF
ARNAGDDYLQN--GPEILAR----AAKN--CTPLKQALDVW-------------KGVT--
-------------------FNYESTDARDFVVTPTT------------------------
S
>EDE24211.1 hypothetical protein GOS_1164987 [marine metagenome]
------------------------------------------------------------
---------------------------------------------------MFLILNRRV
AARPSTNFISRLLFRM-AFTITYVIDSD---------AHLELIESIRVEQTIEFP----Y
RLAP--------SWIQEEIVGKVIS---------------IESLSS--------------
-------------DK-----VKVKISYHEGIAG-------GELTQFLNLLFGN----TSL
-FPRVLIQEIELPA-SFTDT-FKGPRFGISGMRAHLG---V--AK--RPFLMTALKP-MG
LSASKLGE-MAATLA-----RGGIDIIKDDHSLANQPWA-TWSERVEIVSKAVNEANQKY
GRNALYAPSLN-RPT-EQFFESAKFAKKN-------GCGALLVLPGICGYDAMRAIADDD
---SIALPVISHPSLLGAFVVNP-----------N-HGFSPGITFGTLVRLAGGDMTIFP
SN-GGRF-----SF-------------TLEQCNSVV---------------------KAS
Q---E-----------------------------PLGN---------LNTS-----SATL
AGGMTIERVPDLVRDFG------N-DITILIGGAL---HDGN-LLENALRLREAVESY--
------------------------------------------------------------
------------------------------------------------------------
A
>EDE26668.1 hypothetical protein GOS_1160604 [marine metagenome]
------------------------------------------------------------
---------------------------------------------------MSIVLNRTV
AARSLANFISRLSFRM-AFTITYVIDSD---------AHLELIESIRVEQTIEFP----Y
RLAP--------SWIQEEIVGKVIS---------------IESQSS--------------
-------------DK-----VKVKISYHEGIAG-------GELTQFLNLLFGN----VSL
-FPRVLIQEIELPS-SFTNT-FKGPRFGISGMRKLLG---V--TK--RPFLMTALKP-MG
LNVSQLAE-MAATLA-----RGGIDIIKDDHSLANQPWA-TWRERVEIVSKAVNEANQKY
GRNALYAPSLN-RPT-EQFFESARYAKQK-------GCGALLVLPGICGYDAMRAIADDD
---SIALPVLSHPALLGTFVMNT-----------H-HGFSPGITFGTLVRLAGGDMTIFP
SN-GGRF-----SF-------------TLEQCNSVV---------------------KAA
Q---E-----------------------------PLGN---------LATS-----SATL
AGGMTIERVPDLVRDFG------N-DITILIGGAL---QDGN-PLENALRLREAVESY--
------------------------------------------------------------
------------------------------------------------------------
A
>EDE27295.1 hypothetical protein GOS_1159493 [marine metagenome]
------------------------------------------------------------
-------------------------------------------------------MINLR
FKMKFFRDLTEYEKNR-CVVATYYIESYSEVG-----NLRDAAWNLAIGQSVGNP----K
VRNR----WES-DELFELASCVVYA---------------DENELSQL------------
-------------NG-----GEVKIGFPKVNTDWE----GDGISHLLCQVMGG-QLDIDV
-FKTCRLRKLEFPA-DVEAQ-FLGPKNGIDGIRKFVN---R--YD--KPLSGAIVKPKTG
ISPQTLSE-MVKELL-----DGGVDFIKEDEILSNPSFC-RLEDRVELISNIVNN----C
GRNVIYTFCIN-GDH-HTILDRAKFVADN-------GGNGIHINFW-SGLGVYNSVRKM-
---NLPLFIHYQKSGDKILTDKR-----------HAFGIDW-DVLCDLAGLCGVDTIHAG
MW-GGYL-----SD-------------DENELRQTM---------------------ATL
H----------------------------------------------KRNV-----LPAL
SCGMHPGIVNTTAEKFG-------TDFLANCGGAVHG-HPGG-TLSGALAMRQAIDKTP-
------------------------------GPEFRAAIDKWGYETGGGSLPEWVLD----
------------------------------------------------------------
F
>EDG90708.1 hypothetical protein GOS_700133 [marine metagenome]
------------------------------------------------------------
------------------------------------------------------------
--------------MH-RFNITYKIFAENET------IAKNIAISICHENTVEIP----S
DIVP------N-DFIKEEIVGKIEK---------------IEKKN---------------
-------------DY-----FKILISYSNQSIG-------FEINQLFNTIHGN----TSM
-YKNVRVDEVKLNS-DLKKI-FPGPKFGINGFRKLIG------HN--NSILCPVLKP-QG
LSSDEIAS-LAYEFI-----ISGADIIKEDHNLSNQKYS-TFRDRIEKTVKAVEKANRET
GRKSMYFPHVS-TNF-ENIIDDIDFAIEA-------GADGIMLIPSLVGYSFVYYISKNK
---KNNFPILSHPSFSGGHVLSE-----------K-NGISHGVYYGTFQRIMGADMSIFP
NT-GGRF-----EF-------------TKDQCLEIS---------------------KKC
K---D-----------------------------TKGV---------GKSI-----FPAI
GGGMSINTASEMNSMFG------K-DAVFLLGGGLIR-YKDN-MARVIKDIRNVLD----
------------------------------------------------------------
------------------------------------------------------------
K
>EDH70269.1 hypothetical protein GOS_557120, partial [marine metagenome]
-----------------------------LHKYYI-------------------------
------------GEFR-------------MAKKGYDAGVK------EYRD-TYWMPEYEP
----KD---------T-DILACFKITPQPGV------PREEVAAAVAAESSTGTW----T
TVWT---D--L-LTDLDHYKGRAYR---------------IEDVP---G------SD---
-------------DA-----IYAFIAYPIDLF--E----EGSIVNVLTSLVGN-VFGFKA
-LRALRLEDIRFPI-AYVMT-CGGPPNGIQVERDKMN---K--YG--RPMLGCTIKPKLG
LSAKNYGR-ACYEGL-----RGGLDFTKDDENVNSQPFM-RWRDRFGFVQDAIERAEKET
GERKGHYLNVT-APTPEEMYKRAEYAKEL-------GTPIIMHDFFTAGFTANTGLANWC
R--DNGLLLHIHRAMHAVVDRNP-----------N-HGIHF-RVLAKCLRLSGGDHMHSG
TV-VGKL-----EG-------------DRDSTLGWID-----CMRDSFIKEDRSRG-IFF
D---Q-----------------------------DFGS---------MPGM-----LPVA
SGGIHVWHMPALVNIFG------D-DSVLQFGGGTLG-HPWG-NAAGAAANRVAVEACVE
ARNAGRELEKE--SKDILTN----AAKH--SPELKVAMETW-------------KEIK--
-------------------FEFDTVDKLD------IQ----------------------H
K
>EDH87249.1 hypothetical protein GOS_526998, partial [marine metagenome]
------------------------------------------------------------
------------------------------------------------------------
------------------------------------------------------------
------------------------------------------------------------
------------------------------------------------------------
---------------CAGTG-CPGPQFGIAGTRQLMG---V--PS--GPMIGTIVKPSVG
LSAKQTAE-LVSDLA-----KADIDFIKDDELQGNGPAC-PFADRAKLVMEVLNSAAQKS
GRKVMYAFNIT-DEI-GAMRRNIDLLESL-------GATCAMISLNSIGMAGLRAMRD--
---HSPLPIHAHRNGWGLMSRSP-----------H-IGVAY-SVMQKLWRLAGSDHLHVN
GL-ANKF-----TE-------------DDDVVTNSA---------------------RAV
Q---A-----------------------------PLSE---------ARPH---VALPVF
SSGQTAWQVGPSMELLG------NDDFLFCAGGGIMS-HPDG-PAAGITSLRQAAAAQKA
GER--------------VED----YAKD--HPELAAALATF-------------KSTVNR
------------------------------------------------------------
N
>EDJ07695.1 hypothetical protein GOS_1759023 [marine metagenome]
-----------------------MSNMEQQAETRQISEQIKQSMQVADISAAELSRRSGV
SVASLSRILSGQVSPS-------------FQNVARIAGAL------NVSLDTFLSHTHQP
LPTVEKPLGAEVPLHT-EIRVAYHIALAG--------RSPQEVARLLEKAARGNW----V
SSWT---E--H-LVATGHSKARVAE---------------IHEEQH--------------
-------------GR-----VRVDMHFPHVLV--E----DGSLAGLLSVIGAA-VTSTGA
-----RVLDVAVPT-ALVRT-YNGPTFGMRGLRDATS---K--FG--RPLLASTMRPMHG
LAPRQYGR-AIFEAL-----RGGVDISCDPTMLHSIPGN-PWRERFRFAAEAAHTASNDT
NEIKLHAANIS-AATVEEMIERAEWAKEL-------ELSAVMLDTAACGWSSVQSVARWC
RDNAMLLAAMGGRALYSEV-------------------LSE-PVQAQLLRLAGCDIISIG
SPLRGD------AV-------------NRRRTMGVIR-----ALRDDTFTQNTEHG-LLF
D---Q-----------------------------APTA---------LDRV-----CPAL
GGGHNPWHFARLIDALG------D-DCILQCGGSVMG-HPWG-SAAGATSNRVAVEALIQ
ARGEGHNLNVDGRAI--LQK----AMRY--SPELKTALDFW-------------QEGA--
-------------------FLFGVISGDKKLEAKVEDAEQPLSQRPTLLHAVTPNEEDTD
Q
>EDJ25372.1 hypothetical protein GOS_1728276 [marine metagenome]
------------------------------------------------------------
------------------------------------------------------------
--------------ME-QLVVTYQLKSD---------DPRGLADAIRVEQSIEFP----N
ELAP--------KWIQEEVVGQIVS---------------MGNTVE--------------
-------------GV-----TEVVISYNPGNTG-------YELPQLLNVLWGN----VSI
-LEGVRITAVEFPE-SILKV-FKGPRFGIDGLREMFN---A--PV--RPLASTALKP-MG
SSSQELAQ-MAYTIA-----KAGFDTIKDDHSLANQPWS-LWRERVEVVSEAVARANEET
GGHCLYAPSIN-LPA-NEMLDAAREAKKM-------GATSLLILPGISGFDAMRAIAEDD
---EVALPIMGHPAMLGSFAIGK-----------E-QGLSHGILFGEIMRLAGADIGIFP
NF-GGRF-----SF-------------SQEQCADIR---------------------DSA
R---K-----------------------------KIGH---------LNSM-----WISP
AGGMQIDRIDDMISFYG------K-DTASLIGGAL---HRGD-LFENSSAMVQKLASH--
------------------------------------------------------------
------------------------------------------------------------
G
>EDJ35923.1 hypothetical protein GOS_1709440 [marine metagenome]
-----------------------------MVFYLWFPKKRFIGRVRFWAPKVIARTKEPR
RSSSGVQNDVEHRSKN-------------MASKAYDAGVK------EYRD-MYWTPDYVP
----LD---------T-DLLACFKCTGQPDV------PREEVAAAVAAESSTGTW----S
TVWS---E--L-LTDLEFYKGRAYR---------------IEDVP---G------DD---
-------------ES-----FYAFIAYPIDLF--E----EGSVVNVLTSLVGN-VFGFKA
-LKHLRLEDIRFPI-AYIKT-CGGPPAGIQVERDRLN---K--YG--RPLLGCTIKPKLG
LSAKNYGR-AVYECL-----RGGLDLTKDDENVNSQPFM-RWRDRFEFVAEAINKAEQET
GERKGHYLNVT-AATPEEMYKRAEFAKEL-------GQPIIMHDFITGGFTANTGLANWC
R--DNGMLLHIHRAMHAVIDRHP-----------K-HGIHF-RVLAKCLRLSGGDHLHTG
TV-VGKL-----EG-------------DRNSTLGYVD-----LLRESFVAEDRSRG-VFF
D---Q-----------------------------DWGS---------MPGV-----FAVA
SGGIHVWHMPALVSIFG------D-DSVLQFGGGTQG-HPWG-NAAGAAANRVALEACVK
ARNEGRHLEQE--SRDILMT----AAQS--SPELAIALEIW-------------KEIK--
-------------------FEFETVDKLD------V------------------------
R
>EDJ36865.1 hypothetical protein GOS_1707705 [marine metagenome]
------------------------------------------------------------
-------------------------------------MPWARRSASACRRITWWSFRWRS
EDMSIDDPVPLALSGE-RFTARYRIRADAVS------AARARAHEICLEQTVEFP----D
ALIP------N-AAIRQQIVGTPDR---------------PVAAGD--------------
-------------GA-----WDVAIHYPIEAAG-------GELTQFLNVLFGN----VAL
-QPGVRLMDIDLPD-PLVVR-LTGPRFGIAGLRRLLQ---V--PE--RPLLCTALKP-MG
LSSRALAQ-LAYRLA-----LGGIDLIKDDHGLADQPFS-PFHDRVPRCAEAVARANRES
GRRCLYLPNVT-APA-PVVRARAHIAREA-------GAGGLLICPGLTGFDTLRALSADA
---DLDLPILSHPAFVGGLALSP-----------D-TGLAPGMLYGRLNRLAGADAAIFP
HL-GGRF-----AF-------------STTDCRDIA---------------------AGC
T---D-----------------------------AMAG---------LAPI-----FPVP
AGGMTLARVRELRDFYG------L-DCMLLIGGDLHALEPGEELVQRCRRFVALAA----
------------------------------------------------------------
------------------------------------------------------------
G
>CAB13232.2 2,3-diketo-5-methylthiopentyl-1-phosphate enolase (DK-MTP-1-P enolase) [Bacillus subtilis subsp. subtilis str. 168]
-----------------------------M------------------------------
------------------------------------------------------------
---------------S-ELLATYLLTEPGA-------DTEKKAEQIATGLTVGSW----T
DLPL---V--K-QEQMQKHKGRVIK---------------VEEREGTAASE---------
-------------KQ-----AVITIAYPEINFS-------QDIPALLTTVFGK----LSL
-DGKIKLIDLHFSE-AFKRA-LPGPKFGVYGIRKLLG---E--FE--RPLLMSIFKGVIG
RDLSDIKE-QLRQQA-----LGGVDLIKDDEIFFETGLA-PFETRIAEGKQILKETYEQT
GHKTLYAVNLT-GRT-ADLKDKARRAAEL-------GADALLFNVFAYGLDVMQGLAEDP
---EIPVPIMAHPAVSGAFTSSP-----------F-YGFSHALLLGKLNRYCGADFSLFP
SP-YGSV-----AL-------------PRADALAIH---------------------EEC
V---R-----------------------------EDA----------FNQT-----FAVP
SAGIHPGMVPLLMRDFG------I-DHIINAGGGVHG-HPNG-AQGGGRAFRAIIDAVLE
AQP--------------IDE----KAEQ--CKDLKLALDKW-------------GKAE-A
------------------------------------------------------------
V
