# Supplementary material for: Divergent methyl-coenzyme M reductase genes in a deep-subseafloor Archaeoglobi
Source: ISME J. 2019 Jan 16;13(5):1269–79. doi: 10.1038/s41396-018-0343-2 (PMC6474303; doi:10.1038/s41396-018-0343-2)
Supplement: Supplementary file 18 — Supplementary_File_15 [file 41396_2018_343_MOESM18_ESM.txt]

>GCA_000011005.1~AP011532.1_1137
ETNKKGDLKDEHRHKSGGG
>GCA_000014945.1~CP000477.1_1687
ETNKKGDLKDEHRHKSGGG
>GCA_000145985.1~CP002098.1_1635
ETNKKGDFKDEHRHKSGGG
>GCA_000380905.1~AQYW01000059.1_5
ETNKKGDFKDEHRHKSGGG
>GCA_000402515.1~AQRL01000017.1_5
ETNKKGDFKDEHRHKSGGG
>GCA_000402775.1~AQSC01000061.1_86
ETNKKGDIKDEHRHKSGGG
>GCA_000405685.1~ASPF01000019.1_15
ETNKNGDFKDEHTLKAAGG
>GCA_000437835.1~FR903877.1_65
ETNKKGTNKDEHRHKSGGG
>GCA_000494105.1~AWOG01000022.1_5
ETNKKGDFKDEHRHKSGGG
>GCA_000806055.1~JWKN01000002.1_43
ETNKKGDFKDEHRHKSGGA
>GCA_000806115.1~JWKQ01000002.1_432
ETNKKGELKDEHRHKSGSG
>GCA_000969925.1~CP009502.1_1745
ESNKKGDLKDEHRHKSGGG
>GCA_001317315.1~LKCM01000008.1_14
ETNKKGDLKDEHRHKSGSG
>GCA_001368915.1~CSTE01000002.1_1171
ETNKKGDLKDEHRHKSGGG
>GCA_001399805.1~LIHJ01000032.1_70
ETNKKGDLKDEHRHKSGGG
>GCA_001412335.1~LKUF01000086.1_6
ETNKKGDFKDEHRHKSGSG
>GCA_001412355.1~LKUD01000091.1_34
ETNKKGDFKDEHRHKSGGG
>GCA_001421175.1~LJKL01000005.1_80
ETNKKGTNKDEHRHKSGGG
>GCA_001507935.1~LGET01000011.1_7
ETNKKGDYKDEHRHKSGGG
>GCA_001508065.1~LGFD01000011.1_47
ETNKKGDYKDEHRHKSGGG
>GCA_001508175.1~LGFJ01000002.1_32
ETNKKGDYKDEHRHKSGGG
>GCA_001508455.1~LGGJ01000022.1_19
ETNKKGDFKDEHRHKSGSG
>GCA_001508615.1~LGHB01000002.1_24
ETNKKGDLKDEHRHKSGGG
>GCA_001509375.1~LGFT01000008.1_67
ETNKKGDLKDEHRHKSGGG
>GCA_001512385.1~LFRO01000097.1_13
ETNKKGDFKDEHRHKSGSG
>GCA_001512965.1~LFRW01000022.1_63
ETNKKGTNKDEHRHKSGGG
>GCA_001515205.2~LQMQ01000064.1_2
ETNKKGDLKDEHRHKSGGG
>GCA_001515215.1~LQMP01000030.1_42
ETNKKGDLKDEHRHKSGGG
>GCA_001563305.1~CP013703.1_144
ETNKKGTNKDEHRHKSGGG
>GCA_001564115.1~LKNG01000067.1_5
ETNKKGDLKDEHRHKSGGG
>GCA_001564135.1~LKNH01000085.1_8
ETNKKGDLKDEHRHKSGGG
>GCA_001577155.1~LSCO01000005.1_15
ETNKKGDIKDEHRHKSGGG
>GCA_001587575.1~LNJC01000023.1_33
ETNKKGDFKDEHRHKSGGA
>GCA_001587595.1~LNJB01000018.1_22
EXNKKGDFKDEHRHKSGGA
>GCA_001587605.1~LNJD01000012.1_37
EXNKKGDFKDEHRHKSGGA
>GCA_001587635.1~LNJE01000018.1_22
EXNKKGDFKDEHRHKSGGA
>GCA_001587655.1~LNGE01000073.1_7
ETNKKGDFKDEHRHKSGGA
>GCA_001587675.1~LNGD01000027.1_22
ETNKKGDFKDEHRHKSGGA
>GCA_001587695.1~LNGF01000004.1_33
ETNKKGDFKDEHRHKSGGA
>GCA_001587715.1~LNGC01000064.1_7
ETNKKGDFKDEHRHKSGGG
>GCA_001593865.1~LUCB01000003.1_11
ETNKKGDFKDEHRHKSGGG
>GCA_001602645.1~LUYE01000016.1_42
ETNKKGDLKDEHRHKSGGG
>GCA_001603225.1~LUYH01000012.1_3
ETNKKGDFKDEHRHKSGGA
>GCA_001714685.2~MDTP02000137.1_4
ESNKKGDLKDEHRHKSGGG
>GCA_001717005.1~MAGS01000051.1_19
ETNKKGDFKDEHRHKSGGG
>GCA_001717015.1~MAGV01000083.1_82
ETNKKGDFKDEHRHKSGGG
>GCA_001717025.1~MAGU01000047.1_24
ETNKKGDFKDEHRHKSGGG
>GCA_001717035.1~MAGT01000009.1_273
ETNKKGDFKDEHRHKSGGG
>GCA_001723845.1~MCBE01000217.1_20
ESNKDGDFKDEHRHKSGGG
>GCA_001723855.1~MCBC01000015.1_5
ETNKKGDCKDEHRHKSGGG
>GCA_001726015.1~MCNQ01000008.1_72
ETNKKGDFKDEHRHK----
>GCA_001742785.1~MCBF01000001.1_1258
ETNKKGDIKDEHRHKSGGG
>GCA_001766815.1~LYOS01000002.1_271
ETNKKGTNKDEHRHKSGGG
>GCA_001768965.1~MEMY01000024.1_9
ETNKKGDLKDEHRHKSGGG
>GCA_001786415.1~MFWP01000012.1_32
ETNKKGDLKDEHRHKSGGG
>GCA_001787285.1~MFWM01000010.1_17
ETNKKGDLKDEHRHKSGGG
>GCA_001871475.1~MNVE01000010.1_17
ETNKKGDFKDEHRHKSGGG
>GCA_001871495.1~MNVG01000007.1_57
ETNKKGDFKDEHRHKSGGA
>GCA_001871535.1~MNVF01000055.1_2
ETNKKGDCKDEHRHKSGGG
>GCA_001872145.1~MNVW01000026.1_6
ETNKKGDIKDEHRHKSGGG
>GCA_001872315.1~MNVZ01000017.1_19
ETNKKGDFKDEHRHKSGGG
>GCA_001872325.1~MNVY01000004.1_7
ETNKKGDFKDEHRHKSGGG
>GCA_001896715.1~MPOY01000578.1_12
ETNKKGDFKDEHRHKSGSG
>GCA_001896725.1~MPPA01000033.1_32
ETNKKGDFKDEHRHKSGGS
>GCA_001940645.1~MDVS01000044.1_5
ETNKKGDVKDEHRHKSGGG
>GCA_001940655.1~MBAA01000130.1_4
ETNKKGDVKDEHRHKSGGG
>GCA_001940665.1~MDVT01000007.1_1186
ETNKKGTSKDEHRHKSGGG
>GCA_001940725.1~MDVR01000020.1_24
ETNKKGTWKDEHRHKSGGG
>GCA_001940755.1~MEHH01000114.1_9
ETNKKGDFKDEHRHKSGGG
>GCA_001940805.1~MSGU01000024.1_1
ETNKKGDLKDEHRHKSGGG
>GCA_900025055.1~FIZL01000021.1_14
ETNKKGDFKDEHRHKSGSG
>GCA_900100385.1~FNFC01000006.1_119
ETNKKGDLKDEHRHKSGGG
>GCA_900100715.1~FNCA01000006.1_213
ETNKKGDFKDEHRHKSGGS
>GCA_900102305.1~FNBK01000008.1_123
ETNKKGDLKDEHRHKSGGG
>GCA_900103505.1~FNIA01000003.1_120
ETNKKGDLKDEHRHKSGGG
>GCA_900103715.1~FNHL01000001.1_1198
ETNKKGDLKDEHRHKSGGG
>GCA_900107195.1~FNPB01000010.1_104
ETNKKGDLKDEHRHKSGGG
>GCA_900108505.1~FNWU01000004.1_110
ETNKKGDLKDEHRHKSGGG
>GCA_900110215.1~FOCX01000023.1_13
ETNKKGDLKDEHRHKSGGG
>GCA_900110215.1~FOCX01000058.1_5
ISYKRGDFVDETNHEAGGR
>GCA_900110465.1~FODV01000009.1_53
ETNKKGDLKDEHRHKSGGG
>GCA_900110535.1~FOJA01000001.1_793
ETNKKGDLKDEHRHKSGGG
>GCA_900111485.1~FOIC01000005.1_226
ETNKKGDLKDEHRHKSGGG
>GCA_900111645.1~FOHQ01000006.1_67
ETNKKGDFKDEHRHKSGGS
>GCA_900112175.1~FOYT01000001.1_1407
ETNKKGDLKDEHRHKSGGG
>GCA_900114835.1~FOUJ01000001.1_787
ETNKKGDFKDEHRHKSGGS
>GCA_900115785.1~FOYS01000002.1_483
ETNKKGDLKDEHRHKSGGG
>GCF_000007305.1~NC_003413.1_1179
ETNKKGDLKDEHRHKSGGG
>GCF_000007345.1~NC_003552.1_4780
ESNKKGDLKDEHRHKSGGG
>GCF_000008665.1~NC_000917.1_1690
ETNKKGDYKDEHRHKSGGG
>GCF_000009965.1~NC_006624.1_2298
ETNKKGDYKDEHRHKSGGG
>GCF_000011105.1~NC_000961.1_885
ETNKKGDLKDEHRHKSGGG
>GCF_000013445.1~NC_007796.1_2453
ETNKKGDLKDEHRHKSGGG
>GCF_000013725.1~NC_007955.1_2487
ETNKKGDFKDEHRHKSGGS
>GCF_000015145.1~NC_008818.1_530
ETNKKGDLKDEHRHKSGGG
>GCF_000015225.1~NC_008698.1_1248
ETNKKGDFKDEHRHKSGGG
>GCF_000015765.1~NC_008942.1_569
ETNKKGDLKDEHRHKSGGG
>GCF_000015825.1~NC_009051.1_1316
ETNKKGDFKDEHRHKSGSG
>GCF_000015945.1~NC_009033.1_1091
ETNKKGDYKDEHRHKSGGG
>GCF_000017625.1~NC_009712.1_1136
ETNKKGDFKDEHRHKSGSG
>GCF_000018365.1~NC_011529.1_1246
ETNKKGDYKDEHRHKSGGG
>GCF_000020905.1~NC_011766.1_1109
ETNKKGDYKDEHRHKSGGG
>GCF_000021965.1~NC_011832.1_257
ETNKKGDLKDEHRHKSGGG
>GCF_000022365.1~NC_012804.1_1768
ETNKKGDYKDEHRHKSGGG
>GCF_000022545.1~NC_012883.1_1567
ETNKKGDYKDEHRHKSGGG
>GCF_000023965.1~NC_013202.1_2745
ETNKKGDLKDEHRHKSGGG
>GCF_000023985.1~NC_013156.1_1338
ETNKKGDLKDEHRHKSGGG
>GCF_000024625.1~NC_013407.1_983
ETNKKGDLKDEHRHKSGGG
>GCF_000025285.1~NC_013741.1_1647
ETNKKGDYKDEHRHKSGGG
>GCF_000025505.1~NC_013849.1_1521
ETNKKGDYKDEHRHKSGGG
>GCF_000025525.1~NC_013887.1_879
ETNKKGDLKDEHRHKSGGG
>GCF_000025625.1~NC_013922.1_728
ETNKKGDLKDEHRHKSGGG
>GCF_000025665.1~NC_013926.1_1092
ETNKKGDIKDEHRHKSGGG
>GCF_000025685.1~NC_013967.1_952
ETNKKGDLKDEHRHKSGGG
>GCF_000025865.1~NC_014002.1_919
ETNKKGDFKDEHRHKSGGS
>GCF_000026045.1~NC_007426.1_1376
ETNKKGDLKDEHRHKSGGG
>GCF_000063445.1~NC_009464.1_2487
ETNKKGDLKDEHRHKSGGG
>GCF_000091665.1~NC_000909.1_1323
ETNKKGDLKDEHRHKSGGG
>GCF_000092185.1~NC_014160.1_908
ETNKKGDYKDEHRHKSGGG
>GCF_000092465.1~NC_014205.1_1389
ETNKKGDYKDEHRHKSGGG
>GCF_000147875.1~NC_014507.1_1896
ETNKKGDFKDEHRHKSGGG
>GCF_000151105.2~NC_014804.1_801
ETNKKGDYKDEHRHKSGGG
>GCF_000151205.2~NC_016051.1_1121
ETNKKGDYKDEHRHKSGGG
>GCF_000172995.2~NC_014729.1_2126
ETNKKGDLKDEHRHKSGGG
>GCF_000179575.2~NC_015636.1_739
ETNKKGDIKDEHRHKSGGG
>GCF_000186365.1~NC_014961.1_1142
ETNKKGDYKDEHRHKSGGG
>GCF_000187225.1~NZ_AEMG01000009.1_1
ETNKKGDLKDEHRHKSG--
>GCF_000194625.1~NC_015320.1_788
ETNKKGDFKDEHRHKSGGG
>GCF_000195935.2~NC_000868.1_1291
ETNKKGDLKDEHRHKSGGG
>GCF_000196655.1~NC_014253.1_922
ETNKKGDIKDEHRHKSGGA
>GCF_000204415.1~NC_015416.1_2655
ETNKKGDFKDEHRHKSGGA
>GCF_000211475.1~NC_015474.1_1636
ETNKKGDLKDEHRHKSGGG
>GCF_000214415.1~NC_015562.1_1299
ETNKKGDIKDEHRHKSGGG
>GCF_000215995.1~NC_015680.1_9
ETNKKGDLKDEHRHKSGGG
>GCF_000217995.1~NC_015676.1_264
ETNKKGDFKDEHRHKSGGS
>GCF_000221185.1~NC_015865.1_1874
ETNKKGDYKDEHRHKSGGG
>GCF_000231015.2~NC_018001.1_1253
ETNKKGDYKDEHRHKSGGG
>GCF_000235565.1~NC_017527.1_2329
ETNKKGDLKDEHRHKSGGG
>GCF_000235685.2~NZ_AGIY02000001.1_2004
ETNKKGDFKDEHRHKSGSG
>GCF_000243255.1~NZ_CM001436.1_1623
ETNKKGDFKDEHRHKSGGG
>GCF_000243455.1~NZ_AGJL01000001.1_52
ETNKKGDIKDEHRHKSGGG
>GCF_000246985.2~NC_022084.1_1248
ETNKKGDYKDEHRHKSGGG
>GCF_000251105.1~NC_017034.1_1076
ETNKKGDLKDEHRHKSGGG
>GCF_000258515.1~NZ_AJLF01000003.1_64
ETNKKGDYKDEHRHKSGGG
>GCF_000263735.1~NC_017946.1_1187
ETNKKGDLKDEHRHKSGGG
>GCF_000264495.1~NC_017954.1_361
ETNKKGDYKDEHRHKSGGG
>GCF_000265525.1~NC_018015.1_1516
ETNKKGDYKDEHRHKSGGG
>GCF_000275605.1~NC_018092.1_987
ETNKKGDLKDEHRHKSGGG
>GCF_000275865.1~NZ_CM001555.1_387
ETNKKGDLKDEHRHKSGGG
>GCF_000281695.1~NC_018224.1_702
ETNKKGDLKDEHRHKSGGG
>GCF_000283335.1~NZ_ALJD01000003.1_125
ETNKKGDLKDEHRHKSGGG
>GCF_000300255.2~NC_020913.1_184
ETNKKGTNKDEHRHKSGGG
>GCF_000304355.2~NC_018227.2_2198
ETNKKGDFKDEHRHKSGSG
>GCF_000306725.1~NC_018876.1_315
ETNKKGDFKDEHRHKSGGS
>GCF_000306765.2~NC_017941.2_967
ETNKKGDLKDEHRHKSGGG
>GCF_000308215.1~NZ_CAJE01000001.1_3
ETNKKGTNKDEHRHKSGGG
>GCF_000327485.1~NC_019943.1_2150
ETNKKGDFKDEHRHKSGSG
>GCF_000327505.1~NC_019942.1_1353
ETNKKGDIKDEHRHKSGGG
>GCF_000328665.1~NC_019977.1_1610
EKRRKGDMKDEQIYHSGNS
>GCF_000328665.1~NC_019977.1_1892
ETNKKGDFKDEHRHKSGGS
>GCF_000336735.1~NZ_AOLL01000011.1_167
ETNKKGDLKDEHRHKSGGG
>GCF_000336755.1~NZ_AOLK01000015.1_58
ETNKKGDLKDEHRHKSGGG
>GCF_000336775.1~NZ_AOLJ01000026.1_42
ETNKKGDLKDEHRHKSGGG
>GCF_000336795.1~NZ_AOLH01000018.1_167
ETNKKGDLKDEHRHKSGGG
>GCF_000336815.1~NZ_AOLG01000009.1_530
ETNKKGDLKDEHRHKSGGG
>GCF_000336835.1~NZ_AOLE01000019.1_553
ETNKKGDLKDEHRHKSGGG
>GCF_000336855.1~NZ_AOLD01000021.1_2
ETNKKGDLKDEHRHKSGGG
>GCF_000336955.1~NZ_AOLI01000006.1_125
ETNKKGDLKDEHRHKSGGG
>GCF_000337135.1~NZ_AOIN01000061.1_37
ETNKKGDLKDEHRHKSGGG
>GCF_000337155.1~NZ_AOIK01000029.1_80
ETNKKGDLKDEHRHKSGGG
>GCF_000337175.1~NZ_AOIJ01000030.1_33
ETNKKGDLKDEHRHKSGGG
>GCF_000337295.1~NZ_AOLO01000006.1_321
ETNKKGDLKDEHRHKSGGG
>GCF_000337315.1~NZ_AOHU01000093.1_2
ETNKKGDLKDEHRHKSGGG
>GCF_000337475.1~NZ_AOIT01000035.1_103
ETNKKGDLKDEHRHKSGGG
>GCF_000337535.1~NZ_AOIP01000032.1_300
ETNKKGDLKDEHRHKSGGG
>GCF_000337555.1~NZ_AOIO01000022.1_92
ETNKKGDLKDEHRHKSGGG
>GCF_000337575.1~NZ_AOIM01000012.1_113
ETNKKGDLKDEHRHKSGGG
>GCF_000337595.1~NZ_AOIL01000042.1_236
ETNKKGDLKDEHRHKSGGG
>GCF_000337615.1~NZ_AOII01000091.1_37
ETNKKGDLKDEHRHKSGGG
>GCF_000337715.1~NZ_AOHY01000016.1_126
ETNKKGDLKDEHRHKSGGG
>GCF_000337735.1~NZ_AOHX01000045.1_14
ETNKKGDLKDEHRHKSGGG
>GCF_000337795.1~NZ_AOLP01000019.1_258
ETNKKGDLKDEHRHKSGGG
>GCF_000337815.1~NZ_AOLN01000018.1_422
ETNKKGDLKDEHRHKSGGG
>GCF_000337835.1~NZ_AOLM01000017.1_52
ETNKKGDLKDEHRHKSGGG
>GCF_000337855.1~NZ_AOHT01000051.1_149
ETNKKGDLKDEHRHKSGGG
>GCF_000337875.1~NZ_AOHS01000051.1_248
ETNKKGDLKDEHRHKSGGG
>GCF_000350305.1~NC_020892.1_192
ETNKKGTNKDEHRHKSGGG
>GCF_000376445.1~NZ_AQXI01000001.1_2760
ETNKKGDLKDEHRHKSGGG
>GCF_000376965.1~NZ_AQXV01000039.1_16
ETNKKGDIKDEHRHKSGGG
>GCF_000379085.1~NZ_KB905378.1_2343
ETNKKGDLKDEHRHKSGGG
>GCF_000385565.1~NC_021169.1_1935
ETNKKGDIKDEHRHKSGGG
>GCF_000404225.1~NC_021353.1_1676
ETNKKGTNKDEHRHKSGGG
>GCF_000430485.1~NZ_KE387150.1_172
ETNKKGDYKDEHRHKSGGG
>GCF_000430905.1~NZ_KE387268.1_101
ETNKKGDLKDEHRHKSGGG
>GCF_000446015.1~NC_022093.1_1410
ETNKKGDFKDEHRHKSGGG
>GCF_000447865.2~NZ_KK033114.1_1096
ETNKKGDLKDEHRHKSGGG
>GCF_000504205.1~NZ_AZAJ01000001.1_2896
ETNKKGDFKDEHRHKSGGS
>GCF_000513855.1~NZ_KI911318.1_1285
ETNKKGDYKDEHRHKSGGG
>GCF_000517445.1~NZ_CP006965.1_712
ETNKKGDYKDEHRHKSGGG
>GCF_000585495.1~NZ_CP007264.1_1563
ETNKKGDYKDEHRHKSGGG
>GCF_000685155.1~NZ_JMIY01000008.1_21
ETNKKGDLKDEHRHKSGSG
>GCF_000691865.1~NZ_JMIO01000006.1_28
ETNKKGDFKDEHRHKSGSG
>GCF_000710615.1~NZ_JDTH01000002.1_1706
ETNKKGDLKDEHRHKSGGG
>GCF_000711215.1~NZ_JOMF01000007.1_164
ETNKKGDFKDEHRHKSGGG
>GCF_000723845.1~NZ_LK053000.1_2319
ETNKKGDLKDEHRHKSGGG
>GCF_000725425.1~NZ_CP006019.1_1333
ETNKKGDYKDEHRHKSGGG
>GCF_000731985.1~NZ_JNCS01000005.1_103
ETNKKGDLKDEHRHKSGGG
>GCF_000734035.1~NZ_CP006577.1_1859
ETNKKGDYKDEHRHKSGGG
>GCF_000739065.1~NZ_CP009149.1_624
ETNKKGDVKDEHRHKSGGG
>GCF_000739575.1~NZ_BBJO01000002.1_157
ETNKKGDLKDEHRHKSGGG
>GCF_000755225.1~NZ_BBMO01000001.1_669
ETNKKGDLKDEHRHKSGGG
>GCF_000765475.1~NZ_JRHO01000002.1_78
ETNKKGDFKDEHRHKSGGS
>GCF_000769655.1~NZ_CP008887.1_45
ETNKKGDYKDEHRHKSGGG
>GCF_000789255.1~NZ_CP009552.1_159
ETNKKGDFKDEHRHKSGGG
>GCF_000800805.1~NZ_CP010070.1_1241
ETNKKGTNKDEHRHKSGGG
>GCF_000813245.1~NZ_CP007493.1_521
ETNKKGDFKDEHRHKSGGG
>GCF_000816105.1~NZ_CP007140.1_327
ETNKKGDYKDEHRHKSGGG
>GCF_000966265.1~NZ_LANF01000004.1_30
ETNKKGDYKDEHRHKSGGG
>GCF_000969885.1~NZ_CP009501.1_1739
ESNKKGDLKDEHRHKSGGG
>GCF_000969905.1~NZ_CP009520.1_3605
ESNKKGDLKDEHRHKSGGG
>GCF_000969945.1~NZ_CP009524.1_3595
ESNKKGDLKDEHRHKSGGG
>GCF_000969965.1~NZ_CP009503.1_83
ESNKKGDLKDEHRHKSGGG
>GCF_000970005.1~NZ_CP009504.1_80
ESNKKGDLKDEHRHKSGGG
>GCF_000970025.1~NZ_CP009528.1_74
ESNKKGDLKDEHRHKSGGG
>GCF_000970045.1~NZ_CP009505.1_99
ESNKKGDLKDEHRHKSGGG
>GCF_000970085.1~NZ_CP009506.1_4080
ESNKKGDLKDEHRHKSGGG
>GCF_000970145.1~NZ_CP009508.1_4541
ESNKKGDLKDEHRHKSGGG
>GCF_000970185.1~NZ_CP009511.1_66
ESNKKGDLKDEHRHKSGGG
>GCF_000970205.1~NZ_CP009512.1_66
ESNKKGDLKDEHRHKSGGG
>GCF_000970265.1~NZ_CP009515.1_170
ESNKKGDLKDEHRHKSGGG
>GCF_000970285.1~NZ_CP009516.1_79
ESNKKGDLKDEHRHKSGGG
>GCF_000970305.1~NZ_CP009517.1_2543
ESNKKGDLKDEHRHKSGGG
>GCF_000970325.1~NZ_CP009518.1_1247
ETNKKGDFKDEHRHKSGGS
>GCF_000979455.1~NZ_JJOY01000005.1_196
ESNKKGDLKDEHRHKSGGG
>GCF_000979975.1~NZ_JJQL01000030.1_43
ESNKKGDLKDEHRHKSGGG
>GCF_000993805.1~NZ_CP009961.1_740
ETNKKGDYKDEHRHKSGGG
>GCF_001006045.1~NZ_CP011267.1_729
ETNKKGDFKDEHRHKSGGG
>GCF_001006085.1~NZ_AUQX01000004.1_89
ETNKKGDYKDEHRHKSGGG
>GCF_001011115.1~NZ_CP008874.1_1203
ETNKKGDLKDEHRHKSGGG
>GCF_001017125.1~NZ_JXOJ01000006.1_51
ETNKKGDFKDEHRHKSGSG
>GCF_001190965.1~NZ_CP011947.1_938
ETNKKGDLKDEHRHKSGGG
>GCF_001304615.1~NZ_LKAZ01000057.1_177
ESNKKGDLKDEHRHKSGGG
>GCF_001305655.1~NZ_CP011564.1_1201
ETNKKGDLKDEHRHKSGGG
>GCF_001317345.1~NZ_JXCG01000019.1_1
ETNKKGDYKDEHRHKSGGG
>GCF_001412615.1~NZ_CP013011.1_1551
ETNKKGDLKDEHRHKSGGG
>GCF_001418715.1~NZ_LIXN01000004.1_32
ETNKKGDYKDEHRHKSGGG
>GCF_001433455.1~NZ_CP013050.1_979
ETNKKGDYKDEHRHKSGGG
>GCF_001462395.1~NZ_LNTB01000001.1_895
ETNKKGDLKDEHRHKSGGG
>GCF_001469865.1~NZ_LOPV01000451.1_16
ETNKKGDLKDEHRHKSGGG
>GCF_001469875.1~NZ_LOPW01000001.1_218
ETNKKGDLKDEHRHKSGGG
>GCF_001481295.1~NZ_LOPS01000017.1_55
ETNKKGTNKDEHRHKSGGG
>GCF_001482285.1~NZ_LOEP01000032.1_231
ETNKKGDLKDEHRHKSGGG
>GCF_001484195.1~NZ_LLYW01000019.1_67
ETNKKGDYKDEHRHKSGGG
>GCF_001484685.1~NZ_CP012200.1_1910
ETNKKGDYKDEHRHKSGGG
>GCF_001560915.1~NZ_CP014214.1_1653
ETNKKGTNKDEHRHKSGGG
>GCF_001571385.1~NZ_BCNW01000001.1_580
ETNKKGDLKDEHRHKSGGG
>GCF_001571405.1~NZ_BCNX01000016.1_15
ETNKKGDFKDEHRHKSGSG
>GCF_001577775.1~NZ_CP010835.1_1202
ETNKKGDLKDEHRHKSGGG
>GCF_001592435.1~NZ_CP014750.1_799
ETNKKGDYKDEHRHKSGGG
>GCF_001602375.1~NZ_BCNY01000013.1_164
ETNKKGDFKDEHRHKSGSG
>GCF_001723155.1~NZ_MEIH01000352.1_5
ETNKKGDLKDEHRHKSGGG
>GCF_001767315.1~NZ_CP016070.1_1140
ETNKKGDLKDEHRHKSGGG
>GCF_001861355.1~NZ_MASN01000040.1_100
ETNKKGDLKDEHRHKSGGG
>GCF_001888095.1~NZ_JWTK01000001.1_35
ETNKKGDFKDEHRHKSGGS
>GCF_001889405.1~NZ_CP017921.1_1777
ETNKKGDFKDEHRHKSGGS
>GCF_900012635.1~NZ_LN999010.1_603
ETNKKGDLKDEHRHKSGGG
>GCF_900036045.1~NZ_LT158599.1_2477
ETNKKGDFKDEHRHKSGSG
>GCF_900095385.1~NZ_FMID01000046.1_12
ETNKKGDFKDEHRHKSGSG
>U_85862~NODE_316_length_70762_cov_243.861_3
ETNKDGDFKDEHRHKSGGG
>U_88107~MTMJ01000034.1_5
ETNKKGDFKDEHRHKSGGG
>U_88108~MTMN01000015.1_54
ETNKKGDIKDEHRHKSGGG
>U_88109~MTMK01000091.1_14
ETNKKGDFKDEHRHKSGGG
>U_88112~MTMT01000064.1_14
ETNKKGDIKDEHRHKSGGG
>U_88114~MTMY01000003.1_89
ETNKKGDIKDEHRHKSGGG
>U_88117~MTNC01000054.1_8
ETNKKGDIKDEHRHKSGGG
>U_88118~MTNA01000077.1_65
ETNKKGDYKDEHRHKSGGG
>U_88120~MTML01000139.1_19
ETNKKGDIKDEHRHKSGGG
>U_88120~MTML01000082.1_43
ETNKKGDLKDEHRHKSGGG
>U_88121~MTMO01000002.1_54
ETNKKGDIKDEHRHKSGGG
>U_88124~MTMV01000001.1_33
ETNKKGDIKDEHRHKSGGG
>U_88125~MTMW01000008.1_16
ETNKKGDIKDEHRHKSGGG
>U_88126~MTMZ01000079.1_8
ETNKKGDYKDEHRHKSGGG
>U_88235~gb|MSDW01000002.1|_84
ETNKKGDIKDEHRHKSGGG
>U_88236~gb|MRZU01000003.1|_220
ETNKKGDLKDEHRHKSGGG
>CAA25080.1 unnamed protein product [Rhodospirillum rubrum]
ETNKKGDFKDEHRHKSGGG
>AAB41464.1 ribulose-1,5-bisphosphate carboxylase/oxygenase large subunit [Aurantimonas manganoxydans SI85-9A1]
ETNKKGDFKDEHRHKSGGG
>sp|Q08051.1|RBL_CHRCT RecName: Full=Ribulose bisphosphate carboxylase large chain; Short=RuBisCO large subunit
ETNKKGDFKDEHRHKSGGG
>AAA98748.1 ribulose 1,5-bisphosphate carboxylase, partial [Lingulodinium polyedra]
ETNKKGDFKDEHRHKSGGG
>AAB99239.1 ribulose bisphosphate carboxylase, large subunit (rbcL) [Methanocaldococcus jannaschii DSM 2661]
ETNKKGDLKDEHRHKSGGG
>sp|Q51856.1|RBL_HYDTE RecName: Full=Ribulose bisphosphate carboxylase large chain; Short=RuBisCO large subunit
ETNKKGDFKDEHRHKSGGG
>sp|Q59613.1|RBL_NITVU RecName: Full=Ribulose bisphosphate carboxylase large chain; Short=RuBisCO large subunit
ETNKKGDFKDEHRHKSGGG
>sp|Q59462.3|RBL2_HYDMR RecName: Full=Ribulose bisphosphate carboxylase; Short=RuBisCO
ETNKKGDFKDEHRHKSGGG
>BAA30036.1 430aa long hypothetical ribulose 1,5-bisphosphate carboxylase large subunit [Pyrococcus horikoshii OT3]
ETNKKGDLKDEHRHKSGGG
>NP_043654.1 ribulose-1,5-bisphosphate carboxylase/oxygenase large subunit (chloroplast) [Trieres chinensis]
ETNKKGDFKDEHRHKSGGG
>NP_070466.1 ribulose bisophosphate carboxylase [Archaeoglobus fulgidus DSM 4304]
ETNKKGDYKDEHRHKSGGG
>AAG37859.1 ribulose 1,5-bisphosphate carboxylase oxygenase large subunit precursor [Symbiodinium sp.]
ETNKKGDFKDEHRHKSGGG
>BAB44150.1 hypothetical protein [Allochromatium vinosum DSM 180]
EQEKNGDIKDEHFIRGGGR
>BAB53192.1 ribulose bisphosphate carboxylase, large subunit [Mesorhizobium japonicum MAFF 303099]
DTGKAGDFKDEHRQKGSGG
>sp|P00876.2|RBL_TOBAC RecName: Full=Ribulose bisphosphate carboxylase large chain; Short=RuBisCO large subunit; Flags: Precursor
ETNKKGDFKDEHRHKSGGG
>CAC48779.1 putative ribulose bisphosphate carboxylaseoxygenase, large subunit protein (plasmid) [Sinorhizobium meliloti 1021]
DTGKAGDFKDEHRQKGSGG
>AAM07894.1 ribulose bisphosphate carboxylase, large subunit [Methanosarcina acetivorans C2A]
ESNKKGDLKDEHRHKSGGG
>AAM72993.1 ribulose bisphosphate carboxylase, large subunit [Chlorobaculum tepidum TLS]
EQEKNGDIKDEHFIRGGGR
>CAE31534.1 putative ribulose bisphosphate carboxylaseoxygenase,large subunit [Bordetella bronchiseptica RB50]
ETNKNGDFKDEHRHKSGGG
>CAE27610.1 ribulose-bisphosphate carboxylase-like protein; rubisco-like protein [Rhodopseudomonas palustris CGA009]
ECNK-GDLKDHHPIRAGGG
>ZP_00243775.1 COG1850: Ribulose 1,5-bisphosphate carboxylase, large subunit [Rubrivivax gelatinosus PM1]
ETNKKGDFKDEHRHKSGGG
>ZP_00283421.1 COG1850: Ribulose 1,5-bisphosphate carboxylase, large subunit [Burkholderia fungorum LB400]
ETNKKGDFKDEHRHKSGGG
>ZP_00284840.1 COG1850: Ribulose 1,5-bisphosphate carboxylase, large subunit [Burkholderia fungorum LB400]
ETNKNGDFKDEHRHKSSGG
>AAU16474.1 ribulose-bisphosphate carboxylase (ribulose 1,5-bisphosphate carboxylase, large subunit) [Bacillus cereus E33L]
GSKKMGDIKDEHPLSSAGG
>AAU23062.1 2,3-diketo-5-methylthiopentyl-1-phosphate enolase [Bacillus licheniformis DSM 13 = ATCC 14580]
GSKKVGDLKDEHPLSSAGG
>BAD64310.1 ribulose bisphosphate carboxylase [Bacillus clausii KSM-K16]
GPRKAGDIQDEHSLRSAGG
>BAD86479.1 ribulose 1,5-bisphosphate carboxylase/oxygenase, typeIII [Thermococcus kodakarensis KOD1]
ETNKKGDYKDEHRHKSGGG
>ZP_00471249.1 Ribulose-bisphosphate carboxylase [Chromohalobacter salexigens DSM 3043]
ETNKSGDFKDEHRHKSSGG
>ZP_00502320.1 Ribulose-bisphosphate carboxylase [Polaromonas sp. JS666]
ETNKSGDFKDEHRHKSSGG
>ZP_00502381.1 Ribulose-bisphosphate carboxylase [Polaromonas sp. JS666]
ETNKNGDFKDEHRHKSSGG
>ZP_00527577.1 Ribulose-bisphosphate carboxylase [Chlorobium phaeobacteroides DSM 266]
EQEKNGDIKDEHFIRGGGR
>ZP_00539172.1 Ribulose-bisphosphate carboxylase [Exiguobacterium sibiricum 255-15]
GSKKVGDLKDEHPLNSAGG
>ZP_00563653.1 Ribulose-bisphosphate carboxylase [Methanococcoides burtonii DSM 6242]
ETNKKGDFKDEHRHKSGGS
>ZP_00590874.1 Ribulose-bisphosphate carboxylase [Prosthecochloris aestuarii DSM 271]
EQEKNGDIKDEHFIRGGGR
>ABA23512.1 ribulose-1,5-bisphosphate carboxylase/oxygenase large subunit [Trichormus variabilis ATCC 29413]
ETNKKGDFKDEHRHKSGGG
>CAI49476.1 ribulose-bisphosphate carboxylase [Natronomonas pharaonis DSM 2160]
ETNKKGDLKDEHRHKSGGG
>ABA56859.1 ribulose-1,5-bisphosphate carboxylase/oxygenase large subunit [Nitrosococcus oceani ATCC 19707]
ETNKKGDFKDEHRHKSGGG
>ABB28892.1 ribulose-1,5-bisphosphate carboxylase/oxygenase large subunit [Chlorobium chlorochromatii CaD3]
EQEKNGDIKDEHFIRGGGR
>ABB41020.1 ribulose-1,5-bisphosphate carboxylase/oxygenase large subunit [Hydrogenovibrio crunogenus XCL-2]
ETNKKGDFKDEHRHKSGGG
>ZP_00862357.1 Ribulose-bisphosphate carboxylase [Bradyrhizobium sp. BTAi1]
ETNKKGDFKDEHRHKSGGG
>YP_411385.1 ribulose bisophosphate carboxylase [Nitrosospira multiformis ATCC 25196]
ETNKKGDFKDEHRHKSGGG
>ZP_00900417.1 ribulose bisphosphate carboxylase, large subunit [Pseudomonas putida F1]
ETNKSGDFKDEHRHKSSGG
>YP_422059.1 ribulose bisphosphate carboxylase [Magnetospirillum magneticum AMB-1]
ETNKKGDFKDEHRHKSGGG
>ABC22798.1 ribulose-1,5-bisphosphate carboxylase/oxygenase large subunit [Rhodospirillum rubrum ATCC 11170]
EMNK-GDFKDHHPIRAGGG
>ZP_01056409.1 putative ribulose bisphosphate carboxylaseoxygenase,large subunit [Roseobacter sp. MED193]
ETNKSGDFKDEHRHKSSGG
>YP_503739.1 ribulose-bisphosphate carboxylase [Methanospirillum hungatei JF-1]
ETNKKGDLKDEHRHKSGGG
>ZP_01146529.1 putative ribulose bisphosphate carboxylaseoxygenase,large subunit [Acidiphilium cryptum JF-5]
ETNKSGDFKDEHRHKSSGG
>ZP_01146719.1 ribulose-bisphosphate carboxylase large chain [Acidiphilium cryptum JF-5]
ETNKKGDFKDEHRHKSGGG
>ZP_01153096.1 Ribulose-bisphosphate carboxylase [Methanosaeta thermophila PT]
ETNKKGDLKDEHRHKSGGG
>YP_511005.1 RuBisCO-like protein [Jannaschia sp. CCS1]
ETNKSGDFKDEHRHKSSGG
>ZP_01199940.1 putative ribulose bisphosphate carboxylaseoxygenase,large subunit [Xanthobacter autotrophicus Py2]
ETNKSGDFKDEHRHKSSGG
>ZP_01200598.1 putative ribulose-1,5-bisphosphate carboxylase large subunit protein [Xanthobacter autotrophicus Py2]
ETNKKGDFKDEHRHKSGGG
>YP_522655.1 ribulose bisphosphate carboxylase [Rhodoferax ferrireducens T118]
ETNKKGDFKDEHRHKSGGG
>YP_530146.1 RuBisCO-like protein [Rhodopseudomonas palustris BisB18]
EQEKNGDIKDEHFIRGGGR
>YP_532057.1 ribulose 1 5-bisphosphate carboxylase large subunit-like protein [Rhodopseudomonas palustris BisB18]
ECNK-GDLKDHHPVRAGGG
>YP_569369.1 RuBisCO-like protein [Rhodopseudomonas palustris BisB5]
ECNK-GDLKDHHPVRAGGG
>ABH04879.1 RubisCO-like protein [Heliobacillus mobilis]
EFNK-GDIKDHHPVRGGGG
>YP_742007.1 ribulose-1,5-bisphosphate carboxylase/oxygenase large subunit [Alkalilimnicola ehrlichii MLHE-1]
EMNK-GDLKDHHPIRGGGG
>ZP_01438569.1 putative ribulose bisphosphate carboxylaseoxygenase,large subunit [Fulvimarina pelagi HTCC2506]
ETNKSGDFKDEHRHKSSGG
>YP_782588.1 RuBisCO-like protein Rlp1 [Rhodopseudomonas palustris BisA53]
ECNK-GDVKDHHPIRAGGG
>ZP_01577127.1 Ribulose-bisphosphate carboxylase [Delftia acidovorans SPH-1]
ETNKSGDFKDEHRHKSSGG
>YP_920628.1 ribulose bisophosphate carboxylase [Thermofilum pendens Hrk 5]
ETNKKGDFKDEHRHKSGGG
>YP_001002057.1 ribulose-bisphosphate carboxylase [Halorhodospira halophila SL1]
ELNK-GDLKDHHPVRGGGG
>YP_001012710.1 ribulose bisophosphate carboxylase [Hyperthermus butylicus DSM 5456]
ETNKKGDLKDEHRHKSGGG
>EBE68134.1 hypothetical protein GOS_9722822, partial [marine metagenome]
--GKKGDFKDEQKHYSCGG
>EBG47321.1 hypothetical protein GOS_9427308, partial [marine metagenome]
--NKKGDFKDEHRHKSGGA
>EBH57905.1 hypothetical protein GOS_9238635, partial [marine metagenome]
GNGKKGDFKDEQKHYSCGG
>EBH72800.1 hypothetical protein GOS_9212971 [marine metagenome]
ETNKSGDFKDEHRHKSSGG
>EBJ85584.1 hypothetical protein GOS_8828652, partial [marine metagenome]
---KKGNFKDEQKHYSCGG
>EBK38093.1 hypothetical protein GOS_8742337, partial [marine metagenome]
GNGKKGDFKDEHT------
>EBK48460.1 hypothetical protein GOS_8724992 [marine metagenome]
GNGKKGDFKDEQKQY----
>EBO94763.1 hypothetical protein GOS_7993260, partial [marine metagenome]
-----------HRHKSGGG
>EBO96920.1 hypothetical protein GOS_7989638, partial [marine metagenome]
ETNKKGDFKDEHR------
>EBS14603.1 hypothetical protein GOS_7483870, partial [marine metagenome]
--GKKGDFKDEQKHYSC--
>EBV75076.1 hypothetical protein GOS_6856361, partial [marine metagenome]
---KKGDFKDEQKHYSCGG
>ECA82964.1 hypothetical protein GOS_3310942, partial [marine metagenome]
EHNG-GDLIEH--------
>ECC63254.1 hypothetical protein GOS_3149192, partial [marine metagenome]
-----------QSQYSCGG
>ECD28674.1 hypothetical protein GOS_4037328, partial [marine metagenome]
-IGKKGNFKDEQKHY----
>ECE21553.1 hypothetical protein GOS_3848917, partial [marine metagenome]
GNGKKGNFKDE--------
>ECE36765.1 hypothetical protein GOS_3248025, partial [marine metagenome]
--NK-GDLKDHHPIRAG--
>ECH76386.1 hypothetical protein GOS_3971782, partial [marine metagenome]
GNGKKGNFKDE--------
>ECI09606.1 hypothetical protein GOS_6172148, partial [marine metagenome]
GNGKKGNFKDE--------
>ECK47660.1 hypothetical protein GOS_3710009, partial [marine metagenome]
GNGKKGNFKDE--------
>ECM15273.1 hypothetical protein GOS_4038365, partial [marine metagenome]
GNGKKGDFKDE--------
>ECN61796.1 hypothetical protein GOS_5195594, partial [marine metagenome]
GNGKKGNFKDE--------
>ECO29831.1 hypothetical protein GOS_6032420, partial [marine metagenome]
GNGKKGDFKDEQK------
>ECQ06045.1 hypothetical protein GOS_3637682, partial [marine metagenome]
GNGKKGDFKDEQK------
>ECQ25263.1 hypothetical protein GOS_6385295, partial [marine metagenome]
--NKKGDFKDEHRHKSG--
>ECQ91781.1 hypothetical protein GOS_3764688, partial [marine metagenome]
--NKKGDFKDEHRHK----
>ECR75886.1 hypothetical protein GOS_3910231, partial [marine metagenome]
-FNK-GDIKDHHP------
>ECU18502.1 hypothetical protein GOS_5371513, partial [marine metagenome]
---K-GDFKDHHPVRGGGG
>ECU62179.1 hypothetical protein GOS_3637716, partial [marine metagenome]
--DKCGDIKDEHNITCG--
>ECV58360.1 hypothetical protein GOS_2871665 [marine metagenome]
ETNKSGDFKDEHRHKSSGG
>ECV93956.1 hypothetical protein GOS_2808570, partial [marine metagenome]
EQEKNGDIKDEHFIRGGGR
>ECV95656.1 hypothetical protein GOS_2805664, partial [marine metagenome]
---K-GDTKDHHPIRAGGG
>ECW18074.1 hypothetical protein GOS_2766388, partial [marine metagenome]
EFNK-GHIKDHHPIRGG--
>ECW49692.1 hypothetical protein GOS_2711003, partial [marine metagenome]
ETNKKGDFKDEHRHK----
>ECW52658.1 hypothetical protein GOS_2705167 [marine metagenome]
ETNKKGDFKDEHRHKSGGG
>EDD64574.1 hypothetical protein GOS_1269100 [marine metagenome]
ETNKKGDFKDEHRHKSGGG
>EDE24211.1 hypothetical protein GOS_1164987 [marine metagenome]
EFNK-GDIKDHHPIRAGGG
>EDE26668.1 hypothetical protein GOS_1160604 [marine metagenome]
EFNK-GDIKDHHPIRAGGG
>EDE27295.1 hypothetical protein GOS_1159493 [marine metagenome]
GNGKKGDFKDEQKHYSCGG
>EDG90708.1 hypothetical protein GOS_700133 [marine metagenome]
EINK-GDIKDHHPIRGGGG
>EDH70269.1 hypothetical protein GOS_557120, partial [marine metagenome]
ETNKKGDFKDEHRHKSGGG
>EDH87249.1 hypothetical protein GOS_526998, partial [marine metagenome]
---KSGDFKDEHRHKSSGG
>EDJ07695.1 hypothetical protein GOS_1759023 [marine metagenome]
KNARMGDICPTGRSDGGGG
>EDJ25372.1 hypothetical protein GOS_1728276 [marine metagenome]
EFNK-GDTKDHHPIRAGGG
>EDJ35923.1 hypothetical protein GOS_1709440 [marine metagenome]
ETNKKGDLKDEHRHKSGGG
>EDJ36865.1 hypothetical protein GOS_1707705 [marine metagenome]
EFNK-GDLKDHHPIRAGGG
>CAB13232.2 2,3-diketo-5-methylthiopentyl-1-phosphate enolase (DK-MTP-1-P enolase) [Bacillus subtilis subsp. subtilis str. 168]
GSKKVGDLKDEHPLSSAGG
