# Supplementary material for: Divergent methyl-coenzyme M reductase genes in a deep-subseafloor Archaeoglobi
Source: ISME J. 2019 Jan 16;13(5):1269–79. doi: 10.1038/s41396-018-0343-2 (PMC6474303; doi:10.1038/s41396-018-0343-2)
Supplement: Supplementary file 19 — Supplementary_File_16 [file 41396_2018_343_MOESM19_ESM.txt]

[
Wed May  2 13:47:25 2018: Loaded from /srv/projects/abisko/Joel/99_phd/01_Projects/46_Archaeoglobi/experiments/28-RubisCo_tree/rbcL.length_filtered.combined.tree
Sun Oct  7 15:51:27 2018: tree_rbcLlength_filteredcombined saved to /srv/projects/abisko/Joel/99_phd/01_Projects/46_Archaeoglobi/experiments/28-RubisCo_tree/rbcL.tree
]
(((((GCA_000494105.1~AWOG01000022.1_5:0.00000,
(GCA_000380905.1~AQYW01000059.1_5:0.00000,
GCA_000402515.1~AQRL01000017.1_5:0.00000
):0.00000
):0.58439,
U_88235~gb|MSDW01000002.1|_84:0.51341
)97:0.15761,
(((GCA_000402775.1~AQSC01000061.1_86:0.43410,
GCA_001742785.1~MCBF01000001.1_1258:0.30448
)90:0.09361,
(GCF_000196655.1~NC_014253.1_922:0.19186,
(((((GCF_000970265.1~NZ_CP009515.1_170:0.02264,
(GCF_000969965.1~NZ_CP009503.1_83:0.00000,
GCF_000970005.1~NZ_CP009504.1_80:0.00000
):0.02628
)60:0.00331,
(GCF_000979455.1~NZ_JJOY01000005.1_196:0.01952,
GCF_000979975.1~NZ_JJQL01000030.1_43:0.00716
)97:0.01643
)96:0.02059,
((GCF_000970285.1~NZ_CP009516.1_79:0.02760,
(GCF_000970185.1~NZ_CP009511.1_66:0.00244,
GCF_000970205.1~NZ_CP009512.1_66:0.00239
)100:0.04922
)95:0.02154,
(((GCF_000970305.1~NZ_CP009517.1_2543:0.03721,
(GCF_000970025.1~NZ_CP009528.1_74:0.01481,
(GCF_000969905.1~NZ_CP009520.1_3605:0.00054,
GCF_000969945.1~NZ_CP009524.1_3595:0.00465
)99:0.02454
)75:0.00631
)82:0.01292,
((GCA_000969925.1~CP009502.1_1745:0.00000,
GCF_000969885.1~NZ_CP009501.1_1739:0.00000
):0.01476,
GCF_001304615.1~NZ_LKAZ01000057.1_177:0.00972
)100:0.04926
)83:0.01095,
GCA_001714685.2~MDTP02000137.1_4:0.04063
)69:0.01551
)95:0.02670
)93:0.03921,
(((AAM07894.1:0.00055,
GCF_000007345.1~NC_003552.1_4780:0.00055
)78:0.00292,
(GCF_000970085.1~NZ_CP009506.1_4080:0.00975,
GCF_000970145.1~NZ_CP009508.1_4541:0.00240
)96:0.01657
)98:0.02982,
GCF_000970045.1~NZ_CP009505.1_99:0.06386
)94:0.03694
)100:0.17987,
GCF_000328665.1~NC_019977.1_1610:0.58513
)66:0.06597
)100:0.36813
)13:0.04129,
(((((((GCA_001564115.1~LKNG01000067.1_5:0.19029,
((((GCF_000337535.1~NZ_AOIP01000032.1_300:0.01245,
GCF_000337595.1~NZ_AOIL01000042.1_236:0.00784
)82:0.00608,
GCF_000337555.1~NZ_AOIO01000022.1_92:0.01422
)100:0.04677,
(GCF_000337135.1~NZ_AOIN01000061.1_37:0.02042,
((GCF_000025625.1~NC_013922.1_728:0.00000,
GCF_000337875.1~NZ_AOHS01000051.1_248:0.00000
):0.02193,
(GCF_000337575.1~NZ_AOIM01000012.1_113:0.01893,
GCF_001861355.1~NZ_MASN01000040.1_100:0.00691
)82:0.00787
)62:0.00523
)99:0.04315
)98:0.05445,
((((GCF_000281695.1~NC_018224.1_702:0.00254,
GCF_000337175.1~NZ_AOIJ01000030.1_33:0.00272
)77:0.00285,
(GCF_000337615.1~NZ_AOII01000091.1_37:0.01535,
(GCF_000337155.1~NZ_AOIK01000029.1_80:0.00000,
GCF_000731985.1~NZ_JNCS01000005.1_103:0.00000
):0.00762
)86:0.00760
)99:0.05417,
(GCA_900111485.1~FOIC01000005.1_226:0.00824,
GCF_000337475.1~NZ_AOIT01000035.1_103:0.02564
)98:0.04124
)88:0.03071,
(GCA_900103505.1~FNIA01000003.1_120:0.26189,
(GCF_000337715.1~NZ_AOHY01000016.1_126:0.02383,
GCF_000337735.1~NZ_AOHX01000045.1_14:0.02554
)94:0.03334
)96:0.03463
)66:0.02291
)91:0.03287
)99:0.08113,
(((GCF_001767315.1~NZ_CP016070.1_1140:0.19177,
(GCF_001011115.1~NZ_CP008874.1_1203:0.00000,
GCF_001305655.1~NZ_CP011564.1_1201:0.00000
):0.27024
)90:0.06070,
GCA_900110535.1~FOJA01000001.1_793:0.15009
)92:0.06886,
(CAI49476.1:0.00055,
GCF_000026045.1~NC_007426.1_1376:0.00055
)100:0.30125
)57:0.07026
)87:0.05656,
((((GCF_001723155.1~NZ_MEIH01000352.1_5:0.00054,
(GCF_000187225.1~NZ_AEMG01000009.1_1:0.00055,
GCF_000376445.1~NZ_AQXI01000001.1_2760:0.00054
)90:0.00968
)100:0.07100,
GCF_000710615.1~NZ_JDTH01000002.1_1706:0.10923
)98:0.05260,
((GCA_900102305.1~FNBK01000008.1_123:0.02875,
GCA_900110215.1~FOCX01000023.1_13:0.03037
)100:0.08336,
(((GCA_900108505.1~FNWU01000004.1_110:0.01995,
GCF_000447865.2~NZ_KK033114.1_1096:0.02439
)100:0.12755,
(GCF_000023965.1~NC_013202.1_2745:0.00397,
GCF_000379085.1~NZ_KB905378.1_2343:0.00579
)100:0.07996
)72:0.03939,
(GCF_000755225.1~NZ_BBMO01000001.1_669:0.16975,
(GCA_001564135.1~LKNH01000085.1_8:0.13701,
GCA_900100385.1~FNFC01000006.1_119:0.08296
)100:0.08273
)98:0.04792
)98:0.05032
)71:0.05187
)100:0.10607,
((((GCF_000336755.1~NZ_AOLK01000015.1_58:0.00494,
GCF_000336955.1~NZ_AOLI01000006.1_125:0.00265
)98:0.03214,
(GCF_001469865.1~NZ_LOPV01000451.1_16:0.04041,
(((((GCF_000025685.1~NC_013967.1_952:0.00000,
GCF_000337315.1~NZ_AOHU01000093.1_2:0.00000
):0.00253,
(GCF_000336835.1~NZ_AOLE01000019.1_553:0.00000,
GCF_000336855.1~NZ_AOLD01000021.1_2:0.00000
):0.00253
)91:0.00766,
((GCA_001368915.1~CSTE01000002.1_1171:0.00763,
(GCF_000337795.1~NZ_AOLP01000019.1_258:0.01786,
GCF_000337835.1~NZ_AOLM01000017.1_52:0.00508
)88:0.00504
)76:0.00255,
(((GCF_000336735.1~NZ_AOLL01000011.1_167:0.00254,
GCF_000336795.1~NZ_AOLH01000018.1_167:0.00055
)84:0.00471,
GCF_001482285.1~NZ_LOEP01000032.1_231:0.01055
)2:0.00254,
GCF_001469875.1~NZ_LOPW01000001.1_218:0.00982
)85:0.00055
)75:0.00258
)82:0.00645,
((GCF_000336775.1~NZ_AOLJ01000026.1_42:0.00000,
GCF_001190965.1~NZ_CP011947.1_938:0.00000
):0.00252,
(GCF_000336815.1~NZ_AOLG01000009.1_530:0.00000,
GCF_000723845.1~NZ_LK053000.1_2319:0.00000
):0.00507
)93:0.01169
)94:0.02099,
(GCF_000337815.1~NZ_AOLN01000018.1_422:0.02439,
(GCF_000306765.2~NC_017941.2_967:0.00000,
GCF_000337295.1~NZ_AOLO01000006.1_321:0.00000
):0.03735
)82:0.01480
)99:0.02933
)13:0.01564
)100:0.11820,
(((GCA_900112175.1~FOYT01000001.1_1407:0.04463,
(GCF_000172995.2~NC_014729.1_2126:0.00000,
GCF_000337855.1~NZ_AOHT01000051.1_149:0.00000
):0.04291
)57:0.01737,
GCA_900115785.1~FOYS01000002.1_483:0.06853
)90:0.04269,
(GCA_900107195.1~FNPB01000010.1_104:0.07083,
GCF_000739575.1~NZ_BBJO01000002.1_157:0.07714
)100:0.09353
)76:0.04882
)99:0.06562,
(GCA_900103715.1~FNHL01000001.1_1198:0.05236,
(GCA_900110465.1~FODV01000009.1_53:0.04824,
GCF_000283335.1~NZ_ALJD01000003.1_125:0.04676
)99:0.04246
)98:0.06267
)97:0.06916
)73:0.03389
)100:0.54304,
((GCA_001515205.2~LQMQ01000064.1_2:0.18664,
GCA_001515215.1~LQMP01000030.1_42:0.18205
)96:0.06969,
GCA_001768965.1~MEMY01000024.1_9:0.35868
)96:0.06997
)66:0.03485,
((ECW49692.1:0.22332,
(GCA_001872315.1~MNVZ01000017.1_19:0.19301,
GCA_001872325.1~MNVY01000004.1_7:0.16198
)100:0.15087
)100:0.16107,
((((((GCF_000007305.1~NC_003413.1_1179:0.00000,
GCF_000275605.1~NC_018092.1_987:0.00000
):0.05670,
((GCF_000263735.1~NC_017946.1_1187:0.03999,
(GCF_001577775.1~NZ_CP010835.1_1202:0.00792,
GCF_900012635.1~NZ_LN999010.1_603:0.00530
)76:0.00372
)88:0.01222,
(((BAA30036.1:0.00055,
GCF_000011105.1~NC_000961.1_885:0.00055
)100:0.04264,
GCF_000195935.2~NC_000868.1_1291:0.01118
)57:0.01071,
GCF_000211475.1~NC_015474.1_1636:0.03271
)86:0.00636
)79:0.00686
)86:0.04380,
GCF_000215995.1~NC_015680.1_9:0.02771
)100:0.37512,
(((GCF_000015145.1~NC_008818.1_530:0.00055,
YP_001012710.1:0.00055
)100:0.11531,
(GCF_001412615.1~NZ_CP013011.1_1551:0.11292,
GCF_001462395.1~NZ_LNTB01000001.1_895:0.19810
)98:0.09433
)100:0.23622,
(((((NP_070466.1:0.00055,
(GCF_000008665.1~NC_000917.1_1690:0.00000,
GCF_000734035.1~NZ_CP006577.1_1859:0.00000
):0.00055
)100:0.15027,
(U_88118~MTNA01000077.1_65:0.00055,
U_88126~MTMZ01000079.1_8:0.00055
)100:0.15190
)93:0.05512,
(GCF_000517445.1~NZ_CP006965.1_712:0.04171,
(((((GCF_001317345.1~NZ_JXCG01000019.1_1:0.01770,
(GCF_000022545.1~NC_012883.1_1567:0.00000,
(GCA_001508065.1~LGFD01000011.1_47:0.00000,
GCA_001508175.1~LGFJ01000002.1_32:0.00000
):0.00000
):0.03669
)60:0.01310,
GCF_000430485.1~NZ_KE387150.1_172:0.02088
)100:0.07514,
((GCA_001507935.1~LGET01000011.1_7:0.00547,
(GCF_000246985.2~NC_022084.1_1248:0.00832,
GCF_001484685.1~NZ_CP012200.1_1910:0.03045
)91:0.01620
)80:0.00881,
(((GCF_000258515.1~NZ_AJLF01000003.1_64:0.08196,
((GCF_001592435.1~NZ_CP014750.1_799:0.00941,
(BAD86479.1:0.00055,
GCF_000009965.1~NC_006624.1_2298:0.00055
)95:0.00930
)97:0.01624,
(((GCF_000151205.2~NC_016051.1_1121:0.00775,
GCF_000585495.1~NZ_CP007264.1_1563:0.00865
)41:0.01166,
GCF_000022365.1~NC_012804.1_1768:0.00846
)100:0.04952,
GCF_001484195.1~NZ_LLYW01000019.1_67:0.05297
)73:0.00595
)95:0.01420
)49:0.00734,
(((GCF_001418715.1~NZ_LIXN01000004.1_32:0.01887,
(GCF_000151105.2~NC_014804.1_801:0.00000,
GCF_001433455.1~NZ_CP013050.1_979:0.00000
):0.02413
)99:0.03116,
GCF_000265525.1~NC_018015.1_1516:0.03186
)78:0.02328,
GCF_000018365.1~NC_011529.1_1246:0.04183
)91:0.01449
)90:0.01321,
(GCF_000789255.1~NZ_CP009552.1_159:0.15322,
(GCF_000025505.1~NC_013849.1_1521:0.10158,
GCF_001006045.1~NZ_CP011267.1_729:0.07991
)98:0.04766
)98:0.04676
)81:0.00617
)99:0.04617
)98:0.04124,
(((GCF_000769655.1~NZ_CP008887.1_45:0.02490,
GCF_000816105.1~NZ_CP007140.1_327:0.00618
)72:0.01477,
GCF_000221185.1~NC_015865.1_1874:0.04585
)98:0.03757,
GCF_000966265.1~NZ_LANF01000004.1_30:0.07768
)100:0.10164
)100:0.07287,
GCF_000725425.1~NZ_CP006019.1_1333:0.06985
)59:0.01424
)100:0.12268
)97:0.06271,
(((GCF_000264495.1~NC_017954.1_361:0.11894,
(GCA_000145985.1~CP002098.1_1635:0.15688,
(((GCF_000015225.1~NC_008698.1_1248:0.00055,
YP_920628.1:0.00055
)100:0.13000,
(GCF_000446015.1~NC_022093.1_1410:0.00407,
GCF_000813245.1~NZ_CP007493.1_521:0.00054
)100:0.11205
)94:0.07676,
GCF_000993805.1~NZ_CP009961.1_740:0.13971
)99:0.09430
)99:0.09311
)99:0.07875,
(((GCF_000231015.2~NC_018001.1_1253:0.00995,
(GCF_000020905.1~NC_011766.1_1109:0.00648,
GCF_000513855.1~NZ_KI911318.1_1285:0.00068
)86:0.00383
)99:0.04135,
(GCF_000186365.1~NC_014961.1_1142:0.00000,
GCF_001006085.1~NZ_AUQX01000004.1_89:0.00000
):0.07595
)99:0.04833,
GCF_000092185.1~NC_014160.1_908:0.14300
)77:0.01873
)73:0.01808,
(GCF_000015945.1~NC_009033.1_1091:0.02710,
GCF_000092465.1~NC_014205.1_1389:0.03060
)100:0.07081
)99:0.07060
)96:0.07626,
GCF_000025285.1~NC_013741.1_1647:0.18953
)100:0.19383
)100:0.24553
)76:0.04417,
(((U_88117~MTNC01000054.1_8:0.22058,
(GCF_000385565.1~NC_021169.1_1935:0.17602,
(((U_88112~MTMT01000064.1_14:0.00055,
U_88120~MTML01000139.1_19:0.00055
)100:0.15994,
(U_88124~MTMV01000001.1_33:0.00055,
U_88125~MTMW01000008.1_16:0.00054
)100:0.12975
)98:0.07236,
(U_88120~MTML01000082.1_43:0.18789,
(U_88108~MTMN01000015.1_54:0.00000,
U_88121~MTMO01000002.1_54:0.00000
):0.16729
)89:0.04173
)71:0.01569
)100:0.13780
)2:0.01366,
((U_88107~MTMJ01000034.1_5:0.00000,
U_88109~MTMK01000091.1_14:0.00000
):0.23719,
GCF_000194625.1~NC_015320.1_788:0.15775
)90:0.05387
)90:0.05438,
U_88114~MTMY01000003.1_89:0.20689
)100:0.12393
)98:0.10574,
((GCA_001940645.1~MDVS01000044.1_5:0.40709,
(GCA_001723855.1~MCBC01000015.1_5:0.22156,
GCA_001871535.1~MNVF01000055.1_2:0.30352
)100:0.31080
)100:0.19332,
((((GCF_000017625.1~NC_009712.1_1136:0.11685,
GCF_000327485.1~NC_019943.1_2150:0.13649
)77:0.03844,
(GCF_000235685.2~NZ_AGIY02000001.1_2004:0.16114,
(((((GCA_900025055.1~FIZL01000021.1_14:0.04876,
(GCF_000304355.2~NC_018227.2_2198:0.00510,
GCF_900036045.1~NZ_LT158599.1_2477:0.03570
)94:0.01430
)65:0.01420,
GCA_001896715.1~MPOY01000578.1_12:0.05026
)91:0.02875,
(GCF_900095385.1~NZ_FMID01000046.1_12:0.03442,
(((GCF_000015825.1~NC_009051.1_1316:0.00000,
GCF_001602375.1~NZ_BCNY01000013.1_164:0.00000
):0.01499,
GCF_001017125.1~NZ_JXOJ01000006.1_51:0.02144
)63:0.00573,
GCF_000691865.1~NZ_JMIO01000006.1_28:0.15573
)32:0.00447
)80:0.00631
)71:0.02489,
(GCA_001512385.1~LFRO01000097.1_13:0.00000,
GCF_001571405.1~NZ_BCNX01000016.1_15:0.00000
):0.02495
)100:0.11389,
(GCA_001412335.1~LKUF01000086.1_6:0.21574,
GCA_001508455.1~LGGJ01000022.1_19:0.16058
)78:0.02591
)73:0.04778
)37:0.03576
)100:0.20577,
GCA_000806115.1~JWKQ01000002.1_432:0.28449
)58:0.04766,
(GCA_001317315.1~LKCM01000008.1_14:0.12452,
GCF_000685155.1~NZ_JMIY01000008.1_21:0.12167
)100:0.13797
)97:0.10032
)100:0.15055
)66:0.09851
)65:0.04749
)99:0.10589,
((GCA_001786415.1~MFWP01000012.1_32:0.00000,
GCA_001787285.1~MFWM01000010.1_17:0.00000
):0.29709,
EBO94763.1:0.15939
)100:0.20047
)47:0.05965,
(GCA_001577155.1~LSCO01000005.1_15:0.38708,
GCA_001872145.1~MNVW01000026.1_6:0.42098
)100:0.21531
)83:0.03153
):0.03959
)22:0.02834,
(((GCF_000024625.1~NC_013407.1_983:0.06119,
(GCF_000023985.1~NC_013156.1_1338:0.03764,
(((AAB99239.1:0.00055,
GCF_000091665.1~NC_000909.1_1323:0.00055
)96:0.01341,
GCF_000739065.1~NZ_CP009149.1_624:0.02675
)84:0.00894,
GCF_000025525.1~NC_013887.1_879:0.01721
)97:0.02436
)77:0.03459
)100:0.10414,
((GCF_000179575.2~NC_015636.1_739:0.16418,
GCF_000376965.1~NZ_AQXV01000039.1_16:0.13991
)98:0.06861,
(GCF_000214415.1~NC_015562.1_1299:0.06074,
GCF_000243455.1~NZ_AGJL01000001.1_52:0.05139
)100:0.07534
)66:0.05047
)100:0.21872,
(GCF_000025665.1~NC_013926.1_1092:0.04577,
GCF_000327505.1~NC_019942.1_1353:0.10651
)100:0.32564
)100:0.17200
)'87:Type III':0.05384,
((((((sp|Q51856.1|RBL_HYDTE:0.16138,
(EDH70269.1:0.10284,
((ECQ91781.1:0.29257,
EDJ35923.1:0.03853
)98:0.08623,
(ZP_00862357.1:0.10460,
sp|Q59613.1|RBL_NITVU:0.11224
)24:0.02427
)78:0.02927
)75:0.03937
)95:0.11278,
(ABA23512.1:0.07974,
sp|P00876.2|RBL_TOBAC:0.12061
)98:0.06614
)99:0.17298,
((ZP_00283421.1:0.10927,
(ZP_00243775.1:0.10859,
(EBO96920.1:0.13185,
ZP_01200598.1:0.08679
)58:0.04171
)99:0.06774
)19:0.02338,
(((sp|Q08051.1|RBL_CHRCT:0.09396,
(ECQ25263.1:0.15170,
NP_043654.1:0.08589
)94:0.03521
)100:0.11525,
(ABA56859.1:0.04282,
YP_411385.1:0.04214
)93:0.03569
)98:0.06097,
(ZP_01146719.1:0.10788,
(AAB41464.1:0.11687,
EDD64574.1:0.12384
)23:0.02639
)96:0.04570
)95:0.06260
)100:0.29127
)'96:Type I':0.28184,
EDJ07695.1:1.45649
)100:0.67192,
((sp|Q59462.3|RBL2_HYDMR:0.19352,
((ABB41020.1:0.13246,
(ECW52658.1:0.10331,
YP_522655.1:0.18426
)98:0.06276
)87:0.07327,
((AAA98748.1:0.14800,
AAG37859.1:0.12010
)100:0.34370,
(CAA25080.1:0.14368,
YP_422059.1:0.21657
)52:0.06794
)99:0.11300
)15:0.12139
)'100:Type II':0.85484,
(((GCA_000806055.1~JWKN01000002.1_43:0.20477,
(((GCA_001603225.1~LUYH01000012.1_3:0.00055,
GCF_000204415.1~NC_015416.1_2655:0.00053
)100:0.17762,
(GCA_001587675.1~LNGD01000027.1_22:0.04762,
(((GCA_001587655.1~LNGE01000073.1_7:0.00000,
GCA_001587695.1~LNGF01000004.1_33:0.00000
):0.00055,
GCA_001587575.1~LNJC01000023.1_33:0.00055
)95:0.01707,
(GCA_001587635.1~LNJE01000018.1_22:0.00000,
(GCA_001587595.1~LNJB01000018.1_22:0.00000,
GCA_001587605.1~LNJD01000012.1_37:0.00000
):0.00000
):0.05303
)99:0.04374
)100:0.06250
)86:0.02697,
(((((GCA_900100715.1~FNCA01000006.1_213:0.01624,
GCF_000504205.1~NZ_AZAJ01000001.1_2896:0.01641
)98:0.02548,
GCA_900114835.1~FOUJ01000001.1_787:0.03900
)99:0.02959,
((GCF_000013725.1~NC_007955.1_2487:0.00055,
ZP_00563653.1:0.00055
)100:0.09989,
(((GCF_001889405.1~NZ_CP017921.1_1777:0.00679,
(GCF_000025865.1~NC_014002.1_919:0.01072,
GCF_001888095.1~NZ_JWTK01000001.1_35:0.00662
)43:0.00202
)78:0.00309,
GCA_001726015.1~MCNQ01000008.1_72:0.00257
)100:0.07585,
(GCF_000765475.1~NZ_JRHO01000002.1_78:0.02868,
(GCA_900111645.1~FOHQ01000006.1_67:0.02165,
GCF_000970325.1~NZ_CP009518.1_1247:0.04987
)38:0.00933
)90:0.01962
)83:0.01781
)93:0.01803
)94:0.02369,
((GCA_001896725.1~MPPA01000033.1_32:0.05473,
GCF_000328665.1~NC_019977.1_1892:0.05307
)99:0.04267,
GCF_000306725.1~NC_018876.1_315:0.08301
)73:0.02232
)62:0.01660,
GCF_000217995.1~NC_015676.1_264:0.09574
)100:0.05850
)95:0.04376
)55:0.02774,
GCA_001871495.1~MNVG01000007.1_57:0.12647
)100:0.27745,
EBG47321.1:0.30405
)90:0.14536
)100:0.61927
)40:0.20989,
(((((((GCA_001766815.1~LYOS01000002.1_271:0.36263,
((GCA_001512965.1~LFRW01000022.1_63:0.10793,
(GCF_000308215.1~NZ_CAJE01000001.1_3:0.10748,
GCF_000404225.1~NC_021353.1_1676:0.22493
)76:0.05646
)100:0.13024,
(((GCF_000800805.1~NZ_CP010070.1_1241:0.33470,
((GCF_000350305.1~NC_020892.1_192:0.10009,
GCF_001560915.1~NZ_CP014214.1_1653:0.11977
)34:0.06083,
((GCA_000437835.1~FR903877.1_65:0.00000,
GCF_000300255.2~NC_020913.1_184:0.00000
):0.07810,
GCF_001481295.1~NZ_LOPS01000017.1_55:0.17012
)100:0.11945
)99:0.10457
)78:0.06476,
GCA_001563305.1~CP013703.1_144:0.18040
)94:0.05408,
GCA_001421175.1~LJKL01000005.1_80:0.29995
)98:0.09810
)100:0.17138
)99:0.14722,
GCA_001940665.1~MDVT01000007.1_1186:0.43833
)100:0.21053,
(((GCA_001723845.1~MCBE01000217.1_20:0.40315,
U_85862~NODE_316_length_70762_cov_243.861_3:0.50714
)100:0.23822,
(GCA_001593865.1~LUCB01000003.1_11:0.41867,
(((GCA_001717025.1~MAGU01000047.1_24:0.06981,
(GCA_001717005.1~MAGS01000051.1_19:0.00000,
GCA_001717035.1~MAGT01000009.1_273:0.00000
):0.10282
)100:0.20232,
GCA_001717015.1~MAGV01000083.1_82:0.11077
)100:0.29097,
GCA_001399805.1~LIHJ01000032.1_70:0.28879
)71:0.10369
)89:0.10069
)64:0.08903,
((((GCF_000013445.1~NC_007796.1_2453:0.00055,
YP_503739.1:0.00055
)100:0.29422,
((GCF_000243255.1~NZ_CM001436.1_1623:0.25056,
(GCF_000147875.1~NC_014507.1_1896:0.19162,
GCF_000711215.1~NZ_JOMF01000007.1_164:0.28062
)10:0.04334
)98:0.08492,
(((GCF_000275865.1~NZ_CM001555.1_387:0.04617,
GCF_001571385.1~NZ_BCNW01000001.1_580:0.03868
)100:0.09938,
GCA_001412355.1~LKUD01000091.1_34:0.19929
)28:0.03735,
GCF_000021965.1~NC_011832.1_257:0.18153
)84:0.04447
)36:0.03545
)93:0.06741,
((GCF_000015765.1~NC_008942.1_569:0.05128,
GCF_000430905.1~NZ_KE387268.1_101:0.09496
)99:0.10061,
GCA_001940805.1~MSGU01000024.1_1:0.15417
)100:0.15317
)100:0.24917,
(U_88236~gb|MRZU01000003.1|_220:0.58803,
(((GCF_000235565.1~NC_017527.1_2329:0.04571,
(GCA_001602645.1~LUYE01000016.1_42:0.03096,
(GCA_001508615.1~LGHB01000002.1_24:0.00000,
GCA_001509375.1~LGFT01000008.1_67:0.00000
):0.09841
)6:0.01462
)100:0.18741,
(GCA_000014945.1~CP000477.1_1687:0.00054,
ZP_01153096.1:0.00055
)100:0.19394
)99:0.15090,
(GCF_000063445.1~NC_009464.1_2487:0.13253,
(GCA_000011005.1~AP011532.1_1137:0.07406,
GCF_000251105.1~NC_017034.1_1076:0.08036
)100:0.12769
)100:0.27031
)95:0.10509
)97:0.13404
)89:0.06564
)14:0.03769
)93:0.08622,
GCA_001940755.1~MEHH01000114.1_9:0.63304
)99:0.13966,
(GCA_001940655.1~MBAA01000130.1_4:1.31685,
(((GCA_900110215.1~FOCX01000058.1_5:2.03602,
((BAD64310.1:0.89691,
(ZP_00539172.1:0.61680,
((AAU23062.1:0.15166,
CAB13232.2:0.13918
)100:0.28234,
AAU16474.1:0.32350
)95:0.15340
)86:0.12342
)100:0.58217,
(((ABH04879.1:0.49365,
((ECU18502.1:0.78236,
(ECA82964.1:0.82065,
EDG90708.1:1.06079
)39:0.11109
)88:0.15335,
(((ABC22798.1:0.50187,
((CAE27610.1:0.26280,
YP_569369.1:0.18304
)95:0.08629,
(YP_532057.1:0.19509,
YP_782588.1:0.19303
)82:0.07389
)99:0.24630
)100:0.50800,
(YP_001002057.1:0.62135,
YP_742007.1:0.44515
)100:0.41471
)95:0.26396,
EDJ36865.1:0.48699
)98:0.19722
)68:0.08487
)79:0.11908,
(((ECE36765.1:0.40626,
(ECV95656.1:0.31738,
EDJ25372.1:0.28229
)91:0.11407
)75:0.08248,
ECW18074.1:0.45295
)95:0.17484,
(ECR75886.1:0.44685,
(EDE24211.1:0.06365,
EDE26668.1:0.03352
)100:0.38878
)96:0.21960
)99:0.28398
)98:0.57149,
ECU62179.1:1.47887
)81:0.29477
)93:0.20851
)89:0.12770,
(((ECN61796.1:0.56686,
(ECI09606.1:0.51255,
(((ECQ06045.1:0.31342,
(EBS14603.1:0.27261,
(EBV75076.1:0.19603,
EDE27295.1:0.26014
)63:0.02773
)95:0.10261
)93:0.09206,
((EBK48460.1:0.14045,
ECC63254.1:0.28359
)95:0.19828,
ECM15273.1:0.53112
)58:0.11491
)90:0.08886,
(EBJ85584.1:0.36230,
(((ECE21553.1:0.42525,
ECK47660.1:0.16975
)94:0.11932,
ECD28674.1:0.21066
)95:0.10134,
ECH76386.1:0.36420
)61:0.02792
)85:0.08395
)96:0.16499
)15:0.18707
)98:0.20729,
((EBE68134.1:0.07671,
ECO29831.1:0.12384
)98:0.22116,
EBH57905.1:0.15635
)100:0.43546
)80:0.09234,
EBK38093.1:1.35880
)'100:IV-GOS':0.83426
)61:0.08670,
(GCA_000405685.1~ASPF01000019.1_15:1.11296,
((((ZP_00900417.1:0.24617,
ZP_01577127.1:0.21076
)100:0.23355,
((ZP_00284840.1:0.21646,
ZP_00502381.1:0.19930
)100:0.39089,
((((EDH87249.1:0.36470,
ZP_01056409.1:0.33750
)100:0.29530,
((ZP_01438569.1:0.43427,
(ZP_00502320.1:0.13178,
ZP_01199940.1:0.25906
)100:0.17414
)24:0.04576,
((EBH72800.1:0.18508,
ECV58360.1:0.16546
)100:0.27984,
(YP_511005.1:0.23239,
ZP_01146529.1:0.18403
)67:0.06938
)86:0.07158
)71:0.06690
)86:0.06124,
ZP_00471249.1:0.40155
)60:0.07688,
CAE31534.1:0.56501
)17:0.07261
)83:0.11696
)90:0.11073,
(BAB53192.1:0.10630,
CAC48779.1:0.18848
)100:0.53931
)100:0.43483,
((BAB44150.1:0.27183,
(ECV93956.1:0.33533,
YP_530146.1:0.18624
)4:0.04856
)90:0.11685,
(((ABB28892.1:0.09842,
ZP_00527577.1:0.16071
)94:0.04917,
ZP_00590874.1:0.16482
)73:0.03650,
AAM72993.1:0.17428
)96:0.12826
)100:1.12708
)91:0.23983
)92:0.11937
)98:0.17821
)79:0.05179
)91:0.08734,
GCA_001940725.1~MDVR01000020.1_24:0.94550
)15:0.06961,
(GCA_001587715.1~LNGC01000064.1_7:0.57062,
GCA_001871475.1~MNVE01000010.1_17:0.40388
)92:0.08752
)'80:Type II/III intermediate':0.05282
)87:0.05384
);
