# Supplementary material for: Divergent methyl-coenzyme M reductase genes in a deep-subseafloor Archaeoglobi
Source: ISME J. 2019 Jan 16;13(5):1269–79. doi: 10.1038/s41396-018-0343-2 (PMC6474303; doi:10.1038/s41396-018-0343-2)
Supplement: Supplementary file 20 — Supplementary_File_17 [file 41396_2018_343_MOESM20_ESM.txt]

[
Tue Oct  2 17:38:09 2018: Loaded from /home/joel/mount/abisko/Joel/99_phd/01_Projects/46_Archaeoglobi/experiments/28-RubisCo_tree/rbcL.length_filtered.combined.aln.faa.treefile
Sun Oct  7 15:41:34 2018: tree_rbcLlength_filteredcombinedalnfaafile saved to /srv/projects/abisko/Joel/99_phd/01_Projects/46_Archaeoglobi/experiments/28-RubisCo_tree/rbcL.iqtree.tree
]
((((GCA_001577155.1_LSCO01000005.1_15:0.34735,
GCA_001872145.1_MNVW01000026.1_6:0.36453
)90:0.18897,
((EBO94763.1:0.14621,
(GCA_001786415.1_MFWP01000012.1_32:0.00000,
GCA_001787285.1_MFWM01000010.1_17:0.00000
)100:0.25127
)100:0.17645,
(((((GCA_001872315.1_MNVZ01000017.1_19:0.17178,
GCA_001872325.1_MNVY01000004.1_7:0.15012
)100:0.13104,
ECW49692.1:0.20182
)99:0.14048,
((((GCA_001723855.1_MCBC01000015.1_5:0.19539,
GCA_001871535.1_MNVF01000055.1_2:0.27855
)100:0.28120,
GCA_001940645.1_MDVS01000044.1_5:0.34930
)100:0.17096,
((GCA_001317315.1_LKCM01000008.1_14:0.12156,
GCF_000685155.1_NZ_JMIY01000008.1_21:0.10432
)100:0.13381,
((((GCA_001412335.1_LKUF01000086.1_6:0.20790,
GCA_001508455.1_LGGJ01000022.1_19:0.14686
)53:0.02109,
((GCA_001512385.1_LFRO01000097.1_13:0.00000,
GCF_001571405.1_NZ_BCNX01000016.1_15:0.00000
)100:0.02935,
(((GCA_001896715.1_MPOY01000578.1_12:0.04632,
(GCA_900025055.1_FIZL01000021.1_14:0.04703,
(GCF_000304355.2_NC_018227.2_2198:0.00504,
GCF_900036045.1_NZ_LT158599.1_2477:0.03449
)96:0.01382
)61:0.01522
)71:0.02838,
(((GCF_000015825.1_NC_009051.1_1316:0.00000,
GCF_001602375.1_NZ_BCNY01000013.1_164:0.00000
)100:0.01427,
GCF_001017125.1_NZ_JXOJ01000006.1_51:0.02083
)40:0.00938,
GCF_900095385.1_NZ_FMID01000046.1_12:0.03303
)25:0.00410
)32:0.00985,
GCF_000691865.1_NZ_JMIO01000006.1_28:0.14083
)63:0.01429
)100:0.10588
)40:0.03491,
((GCF_000017625.1_NC_009712.1_1136:0.11424,
GCF_000327485.1_NC_019943.1_2150:0.12173
)64:0.04608,
GCF_000235685.2_NZ_AGIY02000001.1_2004:0.16281
)20:0.02288
)100:0.18187,
GCA_000806115.1_JWKQ01000002.1_432:0.26132
)41:0.04232
)93:0.08673
)94:0.13961,
(((((((sp_Q51856.1_RBL_HYDTE:0.15030,
(EDH70269.1:0.09769,
((ECQ91781.1:0.26554,
EDJ35923.1:0.03773
)96:0.07948,
(ZP_00862357.1:0.09597,
sp_Q59613.1_RBL_NITVU:0.10706
)33:0.01911
)41:0.02802
)49:0.03524
)74:0.09672,
(ABA23512.1:0.07336,
sp_P00876.2_RBL_TOBAC:0.11152
)93:0.06759
)98:0.15018,
(ZP_00283421.1:0.08073,
((((ABA56859.1:0.04275,
YP_411385.1:0.03755
)88:0.03117,
(sp_Q08051.1_RBL_CHRCT:0.08841,
(ECQ25263.1:0.14127,
NP_043654.1:0.07737
)96:0.03279
)100:0.10203
)98:0.05593,
((AAB41464.1:0.10747,
EDD64574.1:0.11042
)43:0.02411,
ZP_01146719.1:0.10177
)70:0.04013
)86:0.06980,
(ZP_00243775.1:0.10407,
(EBO96920.1:0.12187,
ZP_01200598.1:0.08341
)47:0.03733
)76:0.06038
)42:0.02840
)100:0.25608
)87:0.20135,
EDJ07695.1:1.29801
)98:0.73338,
(((GCF_000015145.1_NC_008818.1_530:0.00000,
YP_001012710.1:0.00000
)100:0.11545,
(GCF_001412615.1_NZ_CP013011.1_1551:0.10244,
GCF_001462395.1_NZ_LNTB01000001.1_895:0.19482
)94:0.07960
)99:0.20002,
(((((NP_070466.1:0.00000,
(GCF_000008665.1_NC_000917.1_1690:0.00000,
GCF_000734035.1_NZ_CP006577.1_1859:0.00000
)28:0.00000
)100:0.13561,
(U_88118_MTNA01000077.1_65:0.00000,
U_88126_MTMZ01000079.1_8:0.00000
)100:0.14287
)83:0.05133,
(GCF_000517445.1_NZ_CP006965.1_712:0.03895,
(((((GCF_001317345.1_NZ_JXCG01000019.1_1:0.01756,
(GCF_000022545.1_NC_012883.1_1567:0.00000,
(GCA_001508065.1_LGFD01000011.1_47:0.00000,
GCA_001508175.1_LGFJ01000002.1_32:0.00000
)35:0.00000
)100:0.03406
)62:0.01242,
GCF_000430485.1_NZ_KE387150.1_172:0.01998
)100:0.06909,
((GCA_001507935.1_LGET01000011.1_7:0.00526,
(GCF_000246985.2_NC_022084.1_1248:0.00801,
GCF_001484685.1_NZ_CP012200.1_1910:0.02849
)54:0.01539
)44:0.00853,
(((GCF_000258515.1_NZ_AJLF01000003.1_64:0.07555,
((GCF_001592435.1_NZ_CP014750.1_799:0.00896,
(BAD86479.1:0.00000,
GCF_000009965.1_NC_006624.1_2298:0.00000
)100:0.00887
)99:0.01545,
(((GCF_000151205.2_NC_016051.1_1121:0.00761,
GCF_000585495.1_NZ_CP007264.1_1563:0.00798
)59:0.01101,
GCF_000022365.1_NC_012804.1_1768:0.00823
)98:0.04566,
GCF_001484195.1_NZ_LLYW01000019.1_67:0.04990
)21:0.00597
)42:0.01390
)28:0.00656,
(((GCF_001418715.1_NZ_LIXN01000004.1_32:0.01940,
(GCF_000151105.2_NC_014804.1_801:0.00000,
GCF_001433455.1_NZ_CP013050.1_979:0.00000
)100:0.02156
)99:0.02845,
GCF_000265525.1_NC_018015.1_1516:0.03084
)74:0.02139,
GCF_000018365.1_NC_011529.1_1246:0.03877
)78:0.01478
)55:0.01192,
(GCF_000789255.1_NZ_CP009552.1_159:0.13665,
(GCF_000025505.1_NC_013849.1_1521:0.09339,
GCF_001006045.1_NZ_CP011267.1_729:0.07198
)99:0.04546
)96:0.04530
)42:0.00559
)89:0.04249
)96:0.04158,
(((GCF_000769655.1_NZ_CP008887.1_45:0.02312,
GCF_000816105.1_NZ_CP007140.1_327:0.00645
)75:0.01404,
GCF_000221185.1_NC_015865.1_1874:0.04253
)94:0.03451,
GCF_000966265.1_NZ_LANF01000004.1_30:0.07262
)100:0.09611
)98:0.06532,
GCF_000725425.1_NZ_CP006019.1_1333:0.06815
)44:0.01289
)100:0.11025
)86:0.05739,
(((GCF_000264495.1_NC_017954.1_361:0.11420,
(GCA_000145985.1_CP002098.1_1635:0.14623,
(((GCF_000015225.1_NC_008698.1_1248:0.00000,
YP_920628.1:0.00000
)100:0.12552,
(GCF_000446015.1_NC_022093.1_1410:0.00421,
GCF_000813245.1_NZ_CP007493.1_521:0.00017
)100:0.10470
)90:0.06886,
GCF_000993805.1_NZ_CP009961.1_740:0.12955
)85:0.08931
)77:0.08370
)66:0.07166,
(((GCF_000231015.2_NC_018001.1_1253:0.00975,
(GCF_000020905.1_NC_011766.1_1109:0.00668,
GCF_000513855.1_NZ_KI911318.1_1285:0.00007
)89:0.00374
)100:0.04174,
(GCF_000186365.1_NC_014961.1_1142:0.00000,
GCF_001006085.1_NZ_AUQX01000004.1_89:0.00000
)100:0.07223
)100:0.04308,
GCF_000092185.1_NC_014160.1_908:0.13431
)34:0.01826
)33:0.01853,
(GCF_000015945.1_NC_009033.1_1091:0.02612,
GCF_000092465.1_NC_014205.1_1389:0.02978
)100:0.06368
)71:0.06495
)74:0.06413,
GCF_000025285.1_NC_013741.1_1647:0.18197
)96:0.17431
)84:0.11014
)35:0.13160,
(((((GCF_001577775.1_NZ_CP010835.1_1202:0.00742,
GCF_900012635.1_NZ_LN999010.1_603:0.00499
)86:0.00349,
GCF_000263735.1_NC_017946.1_1187:0.03712
)67:0.01190,
(GCF_000211475.1_NC_015474.1_1636:0.03059,
((BAA30036.1:0.00000,
GCF_000011105.1_NC_000961.1_885:0.00000
)100:0.03946,
GCF_000195935.2_NC_000868.1_1291:0.01098
)56:0.00933
)49:0.00600
)38:0.00661,
(GCF_000007305.1_NC_003413.1_1179:0.00000,
GCF_000275605.1_NC_018092.1_987:0.00000
)100:0.05318
)59:0.03922,
GCF_000215995.1_NC_015680.1_9:0.02722
)100:0.32702
)20:0.05045,
((U_88114_MTMY01000003.1_89:0.19059,
U_88117_MTNC01000054.1_8:0.18771
)47:0.03172,
((((U_88108_MTMN01000015.1_54:0.00000,
U_88121_MTMO01000002.1_54:0.00000
)100:0.17696,
(GCF_000385565.1_NC_021169.1_1935:0.17276,
((U_88112_MTMT01000064.1_14:0.00000,
U_88120_MTML01000139.1_19:0.00000
)100:0.15626,
(U_88124_MTMV01000001.1_33:0.00000,
U_88125_MTMW01000008.1_16:0.00000
)100:0.11089
)97:0.06822
)25:0.00639
)60:0.03984,
U_88120_MTML01000082.1_43:0.16669
)100:0.11140,
(GCF_000194625.1_NC_015320.1_788:0.14627,
(U_88107_MTMJ01000034.1_5:0.00000,
U_88109_MTMK01000091.1_14:0.00000
)100:0.21331
)52:0.04757
)21:0.01493
)95:0.13739
)27:0.08028
)18:0.08222
)13:0.03570,
((GCA_001515205.2_LQMQ01000064.1_2:0.16846,
GCA_001515215.1_LQMP01000030.1_42:0.16500
)97:0.06377,
GCA_001768965.1_MEMY01000024.1_9:0.32753
)95:0.07993
)10:0.04349,
((((GCA_900110535.1_FOJA01000001.1_793:0.15176,
(GCF_001767315.1_NZ_CP016070.1_1140:0.17643,
(GCF_001011115.1_NZ_CP008874.1_1203:0.00000,
GCF_001305655.1_NZ_CP011564.1_1201:0.00000
)100:0.25935
)76:0.05370
)84:0.06630,
(CAI49476.1:0.00000,
GCF_000026045.1_NC_007426.1_1376:0.00000
)100:0.28831
)34:0.06292,
(GCA_001564115.1_LKNG01000067.1_5:0.18132,
((((GCA_900111485.1_FOIC01000005.1_226:0.00851,
GCF_000337475.1_NZ_AOIT01000035.1_103:0.02446
)99:0.04044,
((GCF_000281695.1_NC_018224.1_702:0.00254,
GCF_000337175.1_NZ_AOIJ01000030.1_33:0.00270
)98:0.00283,
((GCF_000337155.1_NZ_AOIK01000029.1_80:0.00000,
GCF_000731985.1_NZ_JNCS01000005.1_103:0.00000
)100:0.00767,
GCF_000337615.1_NZ_AOII01000091.1_37:0.01543
)90:0.00760
)100:0.05299
)53:0.03094,
((GCF_000337715.1_NZ_AOHY01000016.1_126:0.02348,
GCF_000337735.1_NZ_AOHX01000045.1_14:0.02498
)98:0.03497,
GCA_900103505.1_FNIA01000003.1_120:0.24680
)46:0.03207
)25:0.02237,
((GCF_000337555.1_NZ_AOIO01000022.1_92:0.01353,
(GCF_000337535.1_NZ_AOIP01000032.1_300:0.01235,
GCF_000337595.1_NZ_AOIL01000042.1_236:0.00766
)78:0.00660
)98:0.04598,
(((GCF_000025625.1_NC_013922.1_728:0.00000,
GCF_000337875.1_NZ_AOHS01000051.1_248:0.00000
)100:0.02121,
(GCF_000337575.1_NZ_AOIM01000012.1_113:0.01846,
GCF_001861355.1_NZ_MASN01000040.1_100:0.00720
)68:0.00787
)59:0.00530,
GCF_000337135.1_NZ_AOIN01000061.1_37:0.01997
)100:0.04172
)97:0.05536
)49:0.03376
)72:0.07400
)55:0.04654,
(((((GCA_900115785.1_FOYS01000002.1_483:0.06762,
(GCA_900112175.1_FOYT01000001.1_1407:0.04459,
(GCF_000172995.2_NC_014729.1_2126:0.00000,
GCF_000337855.1_NZ_AOHT01000051.1_149:0.00000
)100:0.04039
)53:0.01802
)83:0.04317,
(GCA_900107195.1_FNPB01000010.1_104:0.07145,
GCF_000739575.1_NZ_BBJO01000002.1_157:0.07374
)100:0.08753
)74:0.04638,
((GCF_000336755.1_NZ_AOLK01000015.1_58:0.00493,
GCF_000336955.1_NZ_AOLI01000006.1_125:0.00260
)98:0.03263,
(((((GCF_000336775.1_NZ_AOLJ01000026.1_42:0.00000,
GCF_001190965.1_NZ_CP011947.1_938:0.00000
)93:0.00253,
(GCF_000336815.1_NZ_AOLG01000009.1_530:0.00000,
GCF_000723845.1_NZ_LK053000.1_2319:0.00000
)94:0.00504
)91:0.01102,
(((GCF_000025685.1_NC_013967.1_952:0.00000,
GCF_000337315.1_NZ_AOHU01000093.1_2:0.00000
)86:0.00253,
(GCF_000336835.1_NZ_AOLE01000019.1_553:0.00000,
GCF_000336855.1_NZ_AOLD01000021.1_2:0.00000
)89:0.00254
)77:0.00723,
(((GCF_001482285.1_NZ_LOEP01000032.1_231:0.01023,
((GCF_000336735.1_NZ_AOLL01000011.1_167:0.00254,
GCF_000336795.1_NZ_AOLH01000018.1_167:0.00000
)86:0.00255,
(GCF_000337795.1_NZ_AOLP01000019.1_258:0.02046,
GCF_000337835.1_NZ_AOLM01000017.1_52:0.00253
)43:0.00511
)14:0.00254
)7:0.00255,
GCF_001469875.1_NZ_LOPW01000001.1_218:0.01023
)12:0.00000,
GCA_001368915.1_CSTE01000002.1_1171:0.01024
)19:0.00328
)29:0.00661
)70:0.02132,
((GCF_000306765.2_NC_017941.2_967:0.00000,
GCF_000337295.1_NZ_AOLO01000006.1_321:0.00000
)100:0.03666,
GCF_000337815.1_NZ_AOLN01000018.1_422:0.02505
)86:0.01446
)84:0.02862,
GCF_001469865.1_NZ_LOPV01000451.1_16:0.03977
)60:0.01563
)100:0.11244
)81:0.05802,
((GCA_900110465.1_FODV01000009.1_53:0.04742,
GCF_000283335.1_NZ_ALJD01000003.1_125:0.04652
)99:0.03989,
GCA_900103715.1_FNHL01000001.1_1198:0.05331
)99:0.06560
)90:0.06617,
((GCF_000710615.1_NZ_JDTH01000002.1_1706:0.10324,
(GCF_001723155.1_NZ_MEIH01000352.1_5:0.00283,
(GCF_000187225.1_NZ_AEMG01000009.1_1:0.00000,
GCF_000376445.1_NZ_AQXI01000001.1_2760:0.00000
)98:0.00716
)100:0.07080
)90:0.05165,
((((GCA_900108505.1_FNWU01000004.1_110:0.02067,
GCF_000447865.2_NZ_KK033114.1_1096:0.02382
)100:0.12342,
(GCF_000023965.1_NC_013202.1_2745:0.00396,
GCF_000379085.1_NZ_KB905378.1_2343:0.00574
)100:0.07902
)72:0.03652,
((GCA_001564135.1_LKNH01000085.1_8:0.13595,
GCA_900100385.1_FNFC01000006.1_119:0.07991
)100:0.08120,
GCF_000755225.1_NZ_BBMO01000001.1_669:0.16885
)88:0.04842
)50:0.04074,
(GCA_900102305.1_FNBK01000008.1_123:0.02873,
GCA_900110215.1_FOCX01000023.1_13:0.02909
)100:0.08350
)41:0.05019
)90:0.09812
)79:0.03579
)100:0.46205
)38:0.07691
)21:0.04709
)14:0.02270,
(((GCF_000196655.1_NC_014253.1_922:0.17377,
(GCF_000328665.1_NC_019977.1_1610:0.53607,
(((((GCF_000970185.1_NZ_CP009511.1_66:0.00236,
GCF_000970205.1_NZ_CP009512.1_66:0.00225
)100:0.04712,
GCF_000970285.1_NZ_CP009516.1_79:0.02627
)82:0.01985,
(GCA_001714685.2_MDTP02000137.1_4:0.03837,
(((GCF_000970025.1_NZ_CP009528.1_74:0.01346,
(GCF_000969905.1_NZ_CP009520.1_3605:0.00000,
GCF_000969945.1_NZ_CP009524.1_3595:0.00464
)100:0.02431
)67:0.00621,
GCF_000970305.1_NZ_CP009517.1_2543:0.03604
)54:0.01205,
(GCF_001304615.1_NZ_LKAZ01000057.1_177:0.00934,
(GCA_000969925.1_CP009502.1_1745:0.00000,
GCF_000969885.1_NZ_CP009501.1_1739:0.00000
)100:0.01421
)99:0.04738
)33:0.01076
)23:0.01573
)41:0.02567,
(((GCF_000969965.1_NZ_CP009503.1_83:0.00000,
GCF_000970005.1_NZ_CP009504.1_80:0.00000
)100:0.02580,
GCF_000970265.1_NZ_CP009515.1_170:0.02185
)42:0.00273,
(GCF_000979455.1_NZ_JJOY01000005.1_196:0.01875,
GCF_000979975.1_NZ_JJQL01000030.1_43:0.00690
)98:0.01579
)96:0.01942
)48:0.03488,
(GCF_000970045.1_NZ_CP009505.1_99:0.06144,
((AAM07894.1:0.00000,
GCF_000007345.1_NC_003552.1_4780:0.00000
)100:0.00298,
(GCF_000970085.1_NZ_CP009506.1_4080:0.00950,
GCF_000970145.1_NZ_CP009508.1_4541:0.00234
)98:0.01597
)92:0.02947
)90:0.03689
)99:0.16934
)52:0.05906
)100:0.30865,
(((((GCF_000179575.2_NC_015636.1_739:0.14932,
GCF_000376965.1_NZ_AQXV01000039.1_16:0.12625
)84:0.05870,
(GCF_000214415.1_NC_015562.1_1299:0.05352,
GCF_000243455.1_NZ_AGJL01000001.1_52:0.04938
)100:0.07096
)67:0.04659,
(GCF_000024625.1_NC_013407.1_983:0.05641,
(((GCF_000739065.1_NZ_CP009149.1_624:0.02434,
(AAB99239.1:0.00000,
GCF_000091665.1_NC_000909.1_1323:0.00000
)100:0.01234
)59:0.00819,
GCF_000025525.1_NC_013887.1_879:0.01563
)82:0.02262,
GCF_000023985.1_NC_013156.1_1338:0.03378
)67:0.03051
)99:0.08906
)100:0.19145,
(GCF_000025665.1_NC_013926.1_1092:0.04656,
GCF_000327505.1_NC_019942.1_1353:0.09148
)100:0.28585
)92:0.13253,
(U_88235_gb_MSDW01000002.1__84:0.46115,
((GCA_000380905.1_AQYW01000059.1_5:0.00000,
GCA_000402515.1_AQRL01000017.1_5:0.00000
)41:0.00000,
GCA_000494105.1_AWOG01000022.1_5:0.00000
)100:0.50562
)56:0.11952
)19:0.03084
)15:0.04047,
(GCA_000402775.1_AQSC01000061.1_86:0.38308,
GCA_001742785.1_MCBF01000001.1_1258:0.27566
)76:0.09203
)16:0.03069
)51:0.07071,
((GCA_001587715.1_LNGC01000064.1_7:0.51288,
GCA_001871475.1_MNVE01000010.1_17:0.35346
)51:0.07864,
(((((((GCA_001593865.1_LUCB01000003.1_11:0.38847,
(GCA_001399805.1_LIHJ01000032.1_70:0.26381,
(((GCA_001717005.1_MAGS01000051.1_19:0.00000,
GCA_001717035.1_MAGT01000009.1_273:0.00000
)100:0.09572,
GCA_001717025.1_MAGU01000047.1_24:0.06694
)100:0.18463,
GCA_001717015.1_MAGV01000083.1_82:0.10245
)100:0.27238
)70:0.08687
)59:0.08925,
(GCA_001723845.1_MCBE01000217.1_20:0.36825,
U_85862_NODE_316_length_70762_cov_243.861_3:0.45013
)99:0.21868
)25:0.08973,
((U_88236_gb_MRZU01000003.1__220:0.51778,
((GCF_000063445.1_NC_009464.1_2487:0.12087,
(GCA_000011005.1_AP011532.1_1137:0.06240,
GCF_000251105.1_NC_017034.1_1076:0.08223
)100:0.11942
)100:0.25013,
(((GCA_001602645.1_LUYE01000016.1_42:0.02795,
(GCA_001508615.1_LGHB01000002.1_24:0.00000,
GCA_001509375.1_LGFT01000008.1_67:0.00000
)100:0.09421
)49:0.01478,
GCF_000235565.1_NC_017527.1_2329:0.04355
)100:0.17332,
(GCA_000014945.1_CP000477.1_1687:0.00000,
ZP_01153096.1:0.00000
)100:0.17828
)99:0.13478
)87:0.08858
)84:0.11376,
((((GCF_000013445.1_NC_007796.1_2453:0.00000,
YP_503739.1:0.00000
)100:0.29161,
(GCF_000021965.1_NC_011832.1_257:0.16937,
((GCF_000275865.1_NZ_CM001555.1_387:0.04470,
GCF_001571385.1_NZ_BCNW01000001.1_580:0.03776
)100:0.09808,
GCA_001412355.1_LKUD01000091.1_34:0.18882
)40:0.04022
)50:0.04468
)23:0.02380,
((GCF_000147875.1_NC_014507.1_1896:0.18570,
GCF_000243255.1_NZ_CM001436.1_1623:0.22782
)47:0.03851,
GCF_000711215.1_NZ_JOMF01000007.1_164:0.26121
)87:0.06842
)82:0.06672,
(GCA_001940805.1_MSGU01000024.1_1:0.14846,
(GCF_000015765.1_NC_008942.1_569:0.04921,
GCF_000430905.1_NZ_KE387268.1_101:0.09075
)98:0.09437
)100:0.14912
)100:0.23155
)60:0.05748
)12:0.04724,
(((((GCF_000308215.1_NZ_CAJE01000001.1_3:0.09894,
GCF_000404225.1_NC_021353.1_1676:0.21127
)58:0.05184,
GCA_001512965.1_LFRW01000022.1_63:0.10338
)97:0.12333,
(GCA_001421175.1_LJKL01000005.1_80:0.26753,
((((GCF_000350305.1_NC_020892.1_192:0.09131,
GCF_001560915.1_NZ_CP014214.1_1653:0.11152
)73:0.05262,
(GCF_001481295.1_NZ_LOPS01000017.1_55:0.15856,
(GCA_000437835.1_FR903877.1_65:0.00000,
GCF_000300255.2_NC_020913.1_184:0.00000
)100:0.07185
)100:0.11667
)97:0.09495,
GCF_000800805.1_NZ_CP010070.1_1241:0.30553
)48:0.06048,
GCA_001563305.1_CP013703.1_144:0.16763
)54:0.05461
)93:0.08963
)100:0.15121,
GCA_001766815.1_LYOS01000002.1_271:0.34041
)99:0.13423,
GCA_001940665.1_MDVT01000007.1_1186:0.39743
)100:0.17911
)30:0.06654,
GCA_001940755.1_MEHH01000114.1_9:0.55774
)48:0.12203,
(GCA_001940655.1_MBAA01000130.1_4:1.13277,
((EBK38093.1:1.23564,
((EBH57905.1:0.13180,
(EBE68134.1:0.07324,
ECO29831.1:0.11035
)97:0.19857
)100:0.40211,
(((EBJ85584.1:0.33839,
((ECI09606.1:0.34337,
ECN61796.1:0.57587
)56:0.26584,
(((EBS14603.1:0.25477,
(EBV75076.1:0.18190,
EDE27295.1:0.23348
)50:0.01892
)92:0.09865,
ECQ06045.1:0.28212
)82:0.08584,
(ECM15273.1:0.45125,
(EBK48460.1:0.12840,
ECC63254.1:0.25617
)98:0.16088
)26:0.10698
)19:0.06405
)12:0.06191
)8:0.03509,
((ECE21553.1:0.36645,
ECK47660.1:0.16282
)80:0.11381,
ECD28674.1:0.20017
)49:0.08769
)13:0.09283,
ECH76386.1:0.27127
)87:0.32428
)63:0.09431
)100:0.79688,
(((GCA_900110215.1_FOCX01000058.1_5:1.74226,
((ECU62179.1:1.20587,
((YP_530146.1:0.18395,
(BAB44150.1:0.24939,
ECV93956.1:0.32023
)47:0.05211
)71:0.13107,
(((ABB28892.1:0.09634,
ZP_00527577.1:0.14460
)91:0.04099,
ZP_00590874.1:0.15404
)64:0.03783,
AAM72993.1:0.15089
)98:0.09629
)100:0.82388
)49:0.13221,
(((EDJ36865.1:0.52247,
((EDG90708.1:1.01480,
(ECA82964.1:0.75510,
ECU18502.1:0.66745
)28:0.07933
)41:0.13655,
(((ECW18074.1:0.39248,
(ECE36765.1:0.37748,
(ECV95656.1:0.30061,
EDJ25372.1:0.25032
)75:0.09340
)86:0.10204
)84:0.15334,
((EDE24211.1:0.05625,
EDE26668.1:0.03635
)100:0.35861,
ECR75886.1:0.40382
)99:0.21007
)100:0.34754,
ABH04879.1:0.41535
)40:0.09454
)39:0.12727
)35:0.14495,
((((CAE27610.1:0.24944,
YP_569369.1:0.17998
)93:0.08190,
(YP_532057.1:0.18977,
YP_782588.1:0.18888
)74:0.07570
)100:0.23359,
ABC22798.1:0.48039
)100:0.45504,
(YP_001002057.1:0.57766,
YP_742007.1:0.41121
)100:0.37736
)88:0.15357
)99:0.61639,
(BAD64310.1:0.76364,
(((AAU23062.1:0.13403,
CAB13232.2:0.13274
)100:0.22716,
AAU16474.1:0.31274
)95:0.11371,
ZP_00539172.1:0.57251
)77:0.16233
)99:0.48229
)64:0.21468
)38:0.09547
)32:0.10041,
(((((ZP_00284840.1:0.19938,
ZP_00502381.1:0.19437
)100:0.31905,
CAE31534.1:0.47360
)27:0.09455,
(ZP_00471249.1:0.36939,
((((EBH72800.1:0.17275,
ECV58360.1:0.15629
)100:0.26298,
(YP_511005.1:0.22214,
ZP_01146529.1:0.17979
)67:0.06212
)67:0.07400,
((ZP_00502320.1:0.12283,
ZP_01199940.1:0.25621
)100:0.16035,
ZP_01438569.1:0.40194
)30:0.05209
)57:0.05851,
(EDH87249.1:0.33631,
ZP_01056409.1:0.32717
)99:0.28131
)73:0.05194
)63:0.08181
)53:0.13638,
(ZP_00900417.1:0.21975,
ZP_01577127.1:0.20833
)100:0.21398
)51:0.10031,
(BAB53192.1:0.09779,
CAC48779.1:0.17604
)100:0.49635
)100:0.51588
)36:0.09366,
GCA_000405685.1_ASPF01000019.1_15:1.01995
)28:0.07031
)76:0.11920
)17:0.05956
)22:0.08861,
(GCA_001940725.1_MDVR01000020.1_24:0.74783,
(((GCA_001871495.1_MNVG01000007.1_57:0.11618,
(GCA_000806055.1_JWKN01000002.1_43:0.17713,
(((((GCA_001896725.1_MPPA01000033.1_32:0.04912,
GCF_000328665.1_NC_019977.1_1892:0.04954
)100:0.03505,
GCF_000306725.1_NC_018876.1_315:0.07719
)68:0.02164,
((GCA_900114835.1_FOUJ01000001.1_787:0.03481,
(GCA_900100715.1_FNCA01000006.1_213:0.01477,
GCF_000504205.1_NZ_AZAJ01000001.1_2896:0.01491
)100:0.02364
)98:0.02591,
(((GCF_001889405.1_NZ_CP017921.1_1777:0.00605,
(GCF_001888095.1_NZ_JWTK01000001.1_35:0.00593,
(GCA_001726015.1_MCNQ01000008.1_72:0.00258,
GCF_000025865.1_NC_014002.1_919:0.00662
)60:0.00328
)43:0.00183
)100:0.07104,
((GCA_900111645.1_FOHQ01000006.1_67:0.02301,
GCF_000765475.1_NZ_JRHO01000002.1_78:0.02917
)42:0.01234,
GCF_000970325.1_NZ_CP009518.1_1247:0.03965
)53:0.01976
)77:0.01215,
(GCF_000013725.1_NC_007955.1_2487:0.00000,
ZP_00563653.1:0.00000
)100:0.08828
)65:0.01959
)54:0.02174
)50:0.01348,
GCF_000217995.1_NC_015676.1_264:0.08501
)92:0.05374,
((GCA_001603225.1_LUYH01000012.1_3:0.00000,
GCF_000204415.1_NC_015416.1_2655:0.00000
)100:0.15578,
(((GCA_001587575.1_LNJC01000023.1_33:0.00000,
(GCA_001587655.1_LNGE01000073.1_7:0.00000,
GCA_001587695.1_LNGF01000004.1_33:0.00000
)98:0.00000
)100:0.01569,
((GCA_001587595.1_LNJB01000018.1_22:0.00000,
GCA_001587605.1_LNJD01000012.1_37:0.00000
)37:0.00000,
GCA_001587635.1_LNJE01000018.1_22:0.00000
)100:0.04725
)100:0.03975,
GCA_001587675.1_LNGD01000027.1_22:0.04219
)100:0.05386
)60:0.02335
)66:0.03747
)44:0.02188
)100:0.24075,
EBG47321.1:0.27185
)94:0.16027,
(sp_Q59462.3_RBL2_HYDMR:0.16679,
(((AAA98748.1:0.13471,
AAG37859.1:0.09638
)100:0.29649,
(CAA25080.1:0.13269,
YP_422059.1:0.20135
)42:0.06033
)57:0.10415,
(ABB41020.1:0.12366,
(ECW52658.1:0.09888,
YP_522655.1:0.16627
)90:0.06066
)81:0.06659
)49:0.10999
)100:0.68314
)100:0.56802
)43:0.10979
)16:0.06049
)51:0.07071
);
