# Supplementary material for: Divergent methyl-coenzyme M reductase genes in a deep-subseafloor Archaeoglobi
Source: ISME J. 2019 Jan 16;13(5):1269–79. doi: 10.1038/s41396-018-0343-2 (PMC6474303; doi:10.1038/s41396-018-0343-2)
Supplement: Supplementary file 21 — Supplementary_File_18 [file 41396_2018_343_MOESM21_ESM.txt]

>AE000782.1788987.1790478 829 bp
CUCAGUAACACGUGACAACCUGCCCUCGGGUGGGGGAUAACCCCGGGAAACUGGGGCUAA
UCCCCCAUAGGGGAUGGGUACUGGAAUGUCCCAUCUCCGAAAGCGCUUGCGCCCGAGGAU
GGGUCUGCGGCGGAUUAGGUUGUUGGUGGGGUAACGGCCCACCAAGCCGAAGAUCCGUAC
GGGCCAUGAGAGUGGGAGCCCGGAGAUGGACCCUGAGACACGGGUCCAGGCCCUACGGGG
CGCAGCAGGCGCGAAACCUCCGCAAUGCGGGAAACCGCGACGGGGUCAGCCGGAGUGCUC
GCGCUCGCGCGGGCUGUCGGGGUGCCUAAAAAGCACCCCAAGCAAGGGCCGGGCAAGGCC
GGUGGCAGCCGCCGCGGUAAUACCGGCGGCCCGAGUGGCGGCCACUUUUAUUGGGCCUAA
AGCGUCCGUAGCCGGGCUGGUAAGUCCUCCGGGAAAUCUGGCGGCUUAACCGUCAGACUG
CCGGAGGAUACUGCCAGCCUAGGGACCGGGAGAGGCCGGGGGUAUUCCCGGAGUAGGGGU
GAAAUCCUGUAAUCCCGGGAGGACCACCUGUGGCGAAGGCGCCCGGCUGGAACGGGUCCG
ACGGUGAGGGACGAAGGCCAGGGGAGCGAACCGGAUUAGAUACCCGGGUAGUCCUGGCUG
UAAACGAUGCGGACUAGGUGUCACCGAAGCUACGAGCUUCGGUGGUGCCGGAGGGAAGCC
GUUAAGUCCGCCGCCUGGGGAGUACGGCCGCAAGGCUGAAACUUAAAGGAAUUGGCGGGG
GAGCACUACAACGGGUGGAGCCUGCGGUUUAAUUGGAUUCAACGCCGGG
>CP001719.760889.762324 829 bp
CUCAGUAACACGUGAUAACCUACCCUUAGGACUGGGAUAACCCUGGGAAACUGGGGCUAA
UACCGGAUAGAUAAUUUUUCCUGGAAUGGUAUUUUGUUUAAAGUUUUUUCGCCUAAGGAU
GGGUCUGCGGCAGAUUAGGUAGUUGGUUAGGUAAUGGCUUACCAAGCCUAUGAUCUGUAC
GGGUUGUGAGAGCAAGAGCCCGGAGAUGGAACCUGAGACAAGGUUCCAGGCCCUACGGGG
CGCAGCAGGCGCGAAACCUCCGCAAUGUGAGAAAUCGCGACGGGGGGAUCCCAAGCGCCA
UUCUACGGGAUGGCUUUUCUUAAGUGUAAAAAGCUUUUGGAAUAAGAGCUGGGCAAGACC
GGUGCCAGCCGCCGCGGUAACACCGGCAGCUCUAGUGGUAGCUACUUUUAUUGGGCCUAA
AGCGUUCGUAGCCGGUUUGAUAAGUCACUGGUGAAAUCCUAUAGCUUAACUGUGGGAAUU
GCUGGUGAUACUGUUGAACUUGAGGUCGGGAGAGGUUAGCGGUACUCCCAGGGUAGAGGU
GAAAUUCUGUAAUCCUGGGAGGACCACCUGUGGCGAAGGCGGCUAACUGGAACGAACCUG
ACGGUGAGGGACGAAAGCCAGGGGCGCGAACCGGAUUAGAUACCCGGGUAGUCCUGGCCG
UAAACGAUGCGGACUUGGUGUUGGGAUGGCUUUGAGCCGCUCCGGUGCCGAAGGGAAGCU
GUUAAGUCCGCCGCCUGGGAAGUACGGUCGCAAGACUGAAACUUAAAGGAAUUGGCGGGG
GAGCACCACAACGCGUGGAGCCUGCGGUUUAAUUGGAUUCAACGCCGGA
>AF419628.1.1456 829 bp
CUCAGUAACACGUGACAACCUACCCUCGGGUGGGGGAUAACCCCGGGAAACUGGGGCUAA
UACCCCAUAGGUGAUAGGUACUGGAAUGUCCUAUCACCGAAAGCGCUASC-NCCGAGGAU
GGGUCUGCGGCGGAUUAGGUAGUUGGUGGGGUAACGGCCCACCAAGCCGAAGAUCCGUAC
GGGCCAUGGGAGUGGGAGCCCGGAGAUGGACCCUGAGACAAGGGUCCAGGCCCUACGGGG
CGCA-SAGGCGCGAAAACUUCGCAAUGCGGGAAACCGCGACGAGGUCAGCCAGAGUGCCC
GUGCUUGCGCGGGCUGUCCGGGUGCCUAAACAGCACCCGAAGCAAGGGCCGGGCAAGGCC
GGUGGCAGCCGCCGCGGUAAUACCGGCGGCCCGAGUGGCGGCCACUUUUAUUGGGCCUAA
AGCGUCCGUAGCCGGCCCAGUAAGUCCCCCGGGAAAUCUGGUUGCUCAACAAUCAGACUU
CCGGGGGAUACUGCUGGGCUAGGGACCGGGAGAGGCCGGGGGAAUUCCCGGGGUAGGGGU
GGAAUCCUGUAAUCCCGGGAGGACCACCUGUGGCGAAGGCGCCCGGCUGGAACGGGUCCG
ACGGUGAGGGACGAAGGCCUGGGGAGCGAACCGGAUUAGAUACCCGGGUAGUCCAGGCUG
UAAACGAUGCGGGCUAGGUGUCACCAGAGCUACGAGCUCCGGUGGUGCCGGAGGGAAGCC
GUUAAGCCCGCCGCCUGGGAAGUACGGCCGCAAGGCUGAAACUUAAAGGAAUUGGCGGGG
GAGCACUACAACGGGUGGAGC-UGCGGUUCAAUUGGAUUCAACGCCGGG
>AB293237.1.1318 829 bp
CUCAGUAACACGUGACAACCUGCCCUCGGGUGGGGGAUAACCCCGGGAAACUGGGGCUAA
UCCCCCAUAGGUGAUAGGUGCUGGAAUGCCCUAUCACCGAAAGCGCUCGCGCCCGAGGAU
GGGUCUGCGGCGGAUUAGGUAGUUGGUGGGGUAACGGCCCACCAAGCCUAAGAUCCGUAC
GGGCUGUGGGAGCAGGAGCCCGGAGAUGGACCCUGAGACAAGGGUCCAGGCCCUACGGGG
CGCAGCAGGCGCGAAACCUCCGCAAUGCGGGAAACCGCGACGGGGUUAGCCGGAGUGCCC
GUGCUUGCACGGGCUGUUGGGGUGCCUAAAUAGCACCCCAAGCAAGGGCCGGGCAAGGCC
GGUGGCAGCCGCCGCGGUAAGACCGGCGGCCCGAGUGGCGGCCACUCUUAUUGGGCCUAA
AGCGUCCGUAGCCGGCCCAGUAAGUCUUCCGGGAAAUCUGGUCGCUUAACGAUCAGACUU
CCGGGGGAUACUGCUGGGCUAGGGACCGGGAGAGGCCGAGGGUAUUCCCGGGGUAGGGGU
GAAAUCCUGUAAUCCCGGGAGGACCACCUGUGGCGAAGGCGCUCGGCUAGAACGGAUCCG
ACGGUGAGGGACGAAGGCCUGGGGAGCGAACCGGAUUAGAUACCCGGGUAGUCCAGGCUG
UAAACGAUGCGGGCUAGGUGUCACCGGAGCUACGAGCUCCGGUGGUGCCGGAGGGAAGCC
GUUAAGCCCGCCGCCUGGGAAGUACGGCCGCAAGGCUGAAACUUAAAGGAAUUGGCGGGG
GAGCACUACAACGGGUGGAGCCUGCGGUUUAAUUGGAUUCAACGCCGGG
>AF220166.1.1471 829 bp
CUCAGUAACACGUGACAACCUACCCUCGGGAGGGGGAUAACCCCGGGAAACUGGGGCUAA
ACCCCCAUAGGGGAUAGGUGCUGGAAUGCCCUAUCCCCGAAAUGUAAGCAGCCCGAGGAU
GGGUCUGCGGCGGAUUAGGUAGUUGGCGGGGUAACGGCCCGCCAAGCCGAAGAUCCGUAC
GGGCCAUGAGAGUGGGAGCCCGGAGAUGGCCCCUGAGACACGGGGCCAGGCCCUACGGGG
CGCAGCAGGCGCGAAACCUCCGCAAUGCGGGAAACCGCGACGGGGUCAGCCGGAGUGCCC
GCGCUCGCGCGGGCUGUCGGGGAGCCUAAACAGCUCCCCAAGCAAGGGCCGGGCAAGGCC
GGUGGCAGCCGCCGCGGUAAUACCGGCGGCCCGAGUGGCGGCCACUAUUAUUGGGCCUAA
AGCGUCCGUAGCCGGGCUGGUAAGUCCCCCGGGAAAUCUGGCGGCUUAACCGUCAGACUG
CCGGGGGAUACUGCCAGCCUAGGGACCGGGAGAGGCCGGGGGUAUUCCCGGGGUAGGGGU
GAAAUCCUGUAAUCCCGGGAGGACCACCUGUGGCGAAGGCGCCCGGCUGGAACGGGUCCG
ACGGUGAGGGACGAAGGCCAGGGGAGCGAACCGGAUUAGAUACCCGGGUAGUCCUGGCUG
UAAACGAUGCGGGCUAGGUGUCGGGCGAGCCACGAGCUCGCCCGGUGCCGGAGGGAAGCC
GUUAAGCCCGCCGCCUGGGGAGUACGGCCGCAAGGCUGAAACUUAAAGGAAUUGGCGGGG
GAGCACUACAACGGGUGGAGCCUGCGGUUUAAUUGGAUUCAACGCCGGG
>EU573162.1.934 829 bp
CUCAGUAACACGUGACAACCUGCCCUCGGGUGGGGGAUAACCCCGGGAAACUGGGGCUAA
UCCCCCAUAGGGGAUGGGUACUGGAAUGUCCCAUCUCCGAAAGCGCUUGCGCCCGAGGAU
GGGUCUGCGGCGGAUUAGGUUGUUGGUGGGGUAACGGCCCACCAAGCCGAAGAUCCGUAC
GGGCUGUGGGAGCAGGAGCCCGGAGAUGGACCCUGAGACACGGGUCCAGGCCCUACGGGG
CGCAGCAGGCGCGAAACCUCCGCAAUGCGGGAAACCGCGACAGGGUCAGCCGGAGUGCUC
GCGCUCGCGCGGGCUGUCGGGGUGCCUAAAAAGCACCCCAAGCAAGGGCCGGGCAAGGCC
GGUGGCAGCCGCCGCGGUAAUACCGGCGGCCCGAGUGGCGGCCACUUUUAUUGGGCCUAA
AGCGUCCGUAGCCGGGCUGGUAAGUCCUCCGGGAAAUCUGGUCGCUUAACGAUCAGACUG
CCGGAGGAUACUGCCAGCCUAGGGACCGGGAGAGGCCGGGGGUAUUCCCGGAGUAGGGGU
GAAACCCUGUAAUCCCGGGAGGACCACCUGUGGCGAAGGCGCCCGGCUGGAACGGGUCCG
ACGGUGAGGGACGAAGGCCAGGGGAGCGAACCGGAUUAGAUACCCGGGUAGUCCUGGCUG
UAAACGAUGCGGACUAGGUGUCACCGAAGCUACGAGCUUCGGUGGUGCCGGAGGGAAGCC
GUUAAGUCCGCCGCCUGGGGAGUACGGCCGCAAGGCUGAAACUUAAAGGNAUUGGCGGGG
GAGCACUACAACGGGUGGAGCCUGCGGUUUNAUUGGAUUCAACGCCGGG
>KP090982.1.1448 829 bp
CUCAGUAACACGUGACAACCUACCCUCGGGAGGGGCAUAACCCCGGGAAACUGGGGCUAA
UACCCCAUAGGUCAUGGAUACUGGAAUGUUCCAUGACUGAAAGCGCUAGCGCCCGAGGAU
GGGUCUGCGGCGGAUUAGGUUGUUGGCGGGGUAACGGCCCACCAAGCCGAAGAUCCGUAC
GGGCUGUGAGAGCAGGAGCCCGGAGAUGGACCCUGAGACAAGGGUCCAGGCCCUACGGGG
CGCAGCAGGCGCGAAAACUUCGCAAUGCACGAAAGUGCGACGAGGUCAGCCAGAGUGCCC
GUGCUAGCGCGGGCUGUCCGGGUGCCUAAAAAGCACCCGAAGCAAGGGCUGGGCAAGGCC
GGUGGCAGCCGCCGCGGUAAUACCGGCGGCCCGAGUGGCGGCCACUAUUAUUGGGCCUAA
AGCGUCCGUAGCCGGUUUGGUAAGUCCCCCGGGAAAUCUGGUCGCUCAACGAUCAGACUG
CUGGGGGAUACUGCCAAGCUUGGGACCGGGAGAGGUCGAGGGUAUUCCCGGAGUAGGGGU
GAAAUCCUGUAAUCCCGGGAGGACCACCUGUGGCGAAGGCGCUCGACUAGAACGGGUCCG
ACGGUGAGGGACGAAGGCCUGGGGAGCGAACCGGAUUGGAUACCCGGGUAGUCCAGGCUG
UAAACGAUGCGGGCUGGGUGUCACCGGAGUCACGAGCUCCGGUGGUGCCGGAGGGAAGCC
GUUAAGCCCGCCGCCUGGGAAGUACGGUCGCAAGACUGAAACUUAAAGGAAUUGGCGGGG
GAGCACUACAACGGGUGGAGCCUGCGGUUUAAUUGGAUUCAACGCCGGG
>DQ228617.1.1353 829 bp
CUCAGUAACACGUGACAACCUGCCCUCGGGUGGGGGAUAACCCCGGGAAACUGGGGCUAA
UCCCCCAUAGGUGAUGGGUGCUGGAAUGCCCCAUCUCCGAAAGCGCUCGCGCCCGAGGAU
GGGUCUGCGGCGGAUUAGGUAGUUGGUGGGGUAACGGCCCACCAAGCCUAAGAUCCGUAC
GGGCUGUGGGAGCAGGAGCCCGGAGAUGGACCCUGAGACAAGGGUCCAGGCCCUACGGGG
CGCAGCAGGCGCGAAACCUCCGCAAUGCGGGAAACCGCGACGGGGUUAGCCGGAGUGCCC
GUGCUUGCACGGGCUGUCGGGGUGCCUAAACAGCACCCCAAGCAAGGGCCGGGCAAGGCC
GGUGGCAGCCGCCGCGGUAAGACCGGCGGCCCGAGUGGCGGCCACUCUUAUUGGGCCUAA
AGCGUCCGUAGCCGGCCCAGUAAGUCCCCCGGGAAAUCUGGUCGCUUAACGAUCAGACUU
CCGGGGGAUACUGCUGGGCUAGGGACCGGGAGAGGCCGAGGGUAUUCCCGGGGUAGGGGU
GAAAUCCUGUAAUCCCGGGAGGACCACCUGUGGCGAAGGCGCUCGGCUGGAACGGGUCCG
ACGGUGAGGGACGAAGGCCUGGGGAGCGAACCGGAUUAGAUACCCGGGUAGUCCAGGCUG
UAAACGAUGCGGGCUA-GUGUCACCGGAGCUACGAGCUCCGGUGGUGCCGGAGGGAAGCC
GUUAAGCCCGCCGCCUGGGAAGUACGGCCGCAAGGCUGAAACUUAAAGGAAUUGGCGGGG
GAGCACUACAACGGGUGGAGCCUGCGGUUUAAUUGGAUUCAACGCCGGG
>AB301877.1.932 829 bp
CUCAGUAACACGUGACAACCUGCCCUCGGGUGGGGGAUAACCCCGGGAAACUGGGGCUAA
UACCCCAUAGGUCAUGGGUACUGGAAUGUCCCAUGACCGAAAGCGCUAGCGCCCGAGGAU
GGGUCUGCGGCGGAUUAGGUAGUUGGUGGGGUAACGGCCCACCAAGCCGAAGAUCCGUAC
GGGCUGUGAGAGCAGGAGCCCGGAGAUGGACCCUGAGACAAGGGUCCAGGCCCUACGGGG
CGCAGCAGGCGCGAAAACUUCGCAAUGCGGGAAACCGCGACGAGGUCAGCCAGAGUGCCC
GUGCUUGCGCGGGCUGUCCGGGUGCCUAAAAAGCACCCGAAGCAAGGGCCGGGCAAGGCC
GGUGGCAGCCGCCGCGGUAAUACCGGCGGCCCGAGUGGCGGCCACUUUUAUUGGGCCUAA
AGCGUCCGUAGCCGGCCCAGUAAGUCCCCCGGGAAAUCUGGUUGCUCAACAAUCAGACUU
CCGGGGGAUACUGCUGGGCUAGGGACCGGGAGAGGCCGAGGGAAUUCCCGGGGUAGGGGU
GAAAUCCUGUAAUCCCGGGAGGACCACCUGUGGCGAAGGCGCUCGGCUAGAACGGGUCCG
ACGGUGAGGGACGAAGGCCUGGGGAGCGAACCGGAUUAGAUACCCGGGUAGUCCAGGCUG
UAAACGAUGCGGGCUAGGUGUCACCAGAGCCACGAGCUCCGGUGGUGCCGGAGGGAAGCC
GUCAAGCCCGCCGCCUGGGAAGUACGGCCGCAAGGCUGAAACUUAAAGGAAUUGGCGGGG
GAGCACUACAACGGGUGGAGCCUGCGGUUCAAUUGGAUUCAACGCCGGA
>AY555828.1.1081 829 bp
------------------------------------------------------------
------------------------------------------------------------
------------------------------------------------------------
------------------------------------------------------------
--------------AACCUCCGCAAUGCGGGAAACCGCGACGGGGUCAGCCGGAGUGCCG
AUGCUUGCAUCGGCUGUCGGGGAGCCUAAAAAGCUCUCCAAGCAAGGGCCGGGCAAGGCC
GGUGGCAGCCGCCGCGGUAAUACCGGCGGCCCGAGUGGCGGUCACUAUUAUUGGGCUUAA
AGCGUCCGUAGCCGGGUUGGUUAGUCUCCCGGGAAAUCUGGCCGCUCAACGGUCAGAAUG
CCGGGAGAUACUGCCAGCCUAGGGACCGGGAGAGGCCGAGGGUAUUCCCGGAGUAGGGGU
GAAAUCCUAUAAUCCCGGGAGGACCACCUGUGGCGAAGGCGCUCGGCUGGAACGGGUCCG
ACGGUGAGGGACGAAGGCCAGGGGAGCAAACCGGAUUAGAUACCCGGGUAGUCCUGGCUG
UAAACGAUGCGGACUUUGUGUCGGACAAGCUAUGAGCUUGUCCGGUGCCGGAGGGAAACC
GUUAAGUCCGCCGCCUGGGGAGUACGGCCGCAAGGCUGAAACUUAAAGGAAUUGGCGGGG
GAGCACCACAACGGGUGGAGCCUGCGGUUUAAUUAGAUUCAACGCUGGG
>EF444597.1.1193 829 bp
------------------------------------------------------------
------------------------------------------------------------
-----------------------UGGCGGUGUAGCGGACCACCAAGCCGAAGAUCCGUAC
GGGCUGUGAGAGCAGGAGCCCGGAGAUGGACCCUGAGACAAGGGUCCAGGCCCUACGGGG
CGCAGCAGGCGCGAAAACUUCGCAAUGCACGAAAGUGCGACGAGGUCAGCCAGAGUGCCU
GUGCUAGCGCAGGCUGUCCGGGUGCCUAAACAGCACCCGAAGCAAGGGCUGGGCAAGGCC
GGUGGCAGCCGCCGCGGUAAUACCGGCGGCCCGAGUGGCGGCCACUUUUAUUGGGCCUAA
AGCGUUCGUAGCCGGUUUGAUAAGUCCCCCGGGAAAUCUGGUCGCUCAACGAUCAGACUG
CUGGGGGAUACUGUCAGGCUAGGGACCGGGAGAGGUCGAGGGUAUUCCCGGAGUAGGGGU
GAAAUCCUGUAAUCCCGGGAGGACCACCUGUGGCGAAGGCGCUCGACUAGAACGGGUCCG
ACGGUGAGGGACGAAGGCCUGGGGAGCGAACCGGAUUAGAUACCCGGGUAGUCCAGGCUG
UAAACGAUGCGGGCUGGGUGUCACCGGAGUCACGAGCUCCGGUGGUGCCGGAGGGAAGCC
GUUAAGCCCGCCGCCUUGGAAGUACG--CGCAAGUAUGAAACUUAAAGGACUUGGCCGGG
GAGCA--ACACCGGGUGGAGCCUGCGGUUUCAUUGGAUUCAACGCCGGA
>AB019735.1.1417 829 bp
CUCAGUAACACGUGACAACCUACCCUCGGGUGGGGGAUAACCCCGGGAAACUGGGGCUAA
UACCCCAUAGGCCAUGGAGACUGGAAUGUCCCAUGGCCGAAAGCUCCGGCGCCCGAGGAU
GGGUCUGCGGCGGAUUAGGUAUUUGGUGGGGUAACGGCCCACCAAGCCUAAGAUCCGUAC
GGGCUGUGAGAGCAGGAGCCCGGAGAUGGACACUGAGACGAGGGUCCAGGCCCUACGGGG
CGCAGCAGGCGCGAAACCUCCGCAAUGCGGGAAACCGCGACGGGGCUAGCCAGAGUGCCC
GUGCUAGCGCGGGCUGUCCGGGUGCCUAAAAAGCACCCGAAGCAAGGGAUGGGCAAGGCC
GGUGGCAGCCGCCGCGGUAAUACCGGCGUCCCGAGUGGCGGCCACUAUUAUUGGGCCUAA
AGCGUCCGUAGCCGGCCCAGUAAGUCCCCCGGGAAAUCUGGUCGCUCAACGAUCAGACUU
CCGGGGGAUACUGCUGGGCUAGGGACCGGGAGAGGCCGAGGGUAUUCCCGGGGUAGGGGU
GAAAUCCUGUAAUCCCGGGAGGACCACCUGUGGCGAAGGCGCUCGGCUAGAACGGGUCCG
ACGGUGAGGGACGAAGGCCUGGGGAGCGAACCGGAUUAGAUACCCGGGUAGUCCAGGCUG
UAAACGAUGCGGGCUAGGUGUCACCGAAGCUACGAGCUUCGGUGGUGCCGGAGGGAAGCC
GUUAAGCCCGCCGCCUGGGAAGUACGGCCGCAAGGCUGAAACUUAAAGGAAUUGGCGGGG
GAGCACUACAACGGGUGGAGCCUGCGGUUUAAUUGGAUUCAACGCCGGG
>AF068815.1.1420 829 bp
CUCAGUAACACGUGACAACCUGCCCUCGGGUGGGGGAUAACCCCGGGAAACUGGGGCUAA
UACCCCAUAGGGGAUGGGUACUGGAAUGUCCCAUCUCCGAAAGCGCUCGCGCCCGAGGAU
GGGUCUGCGGCGGAUUAGGUUGUUGGUGGGGUAACGGCCCACCAAGCCGAAGAUCCGUAC
GGGCUGUGGGAGCAGGAGCCCGGAGAUGGACCCUGAGACACGGGUCCAGGCCCUACGGGG
CGCAGCAGUCGCGAAACCUCCGCAAUGCGGGAAACCGCGACGGGGUCAGCCGGAGUGCUC
GCGCUCGCGCGGGCUGUCGGGGUGCCUAAAAAGCACCCCAAGCAAGGGCCGGGCAAGGCC
GGUGGCAGCCGCCGCGGUAAUACCGGCGGCCCGAGUGGCGGCCACUUUUAUUGGGCCUAA
AGCGUCCGUAGCCGGGCUGGUAAGUCCUCCGGGAAAUCUGGUCGCUUAACGAUCAGACUU
CCGGAGGAUACUGCCAGCCUAGGGACCGGGAGAGGCCGGGGGUAUUCCCGGGGUAGGGGU
GAAAUCCUGUAAUCCCGGGAGGACCACCUGUGGCGAAGGCGCCCGGCUGGAACGGGUCCG
ACGGUGAGGGACGAAGGCCAGGGGAGCGAACCGGAUUAGAUACCCGGGUAGUCCUGGCUG
UAAACGAUGCGGACUAGGUGUCACCGAAGCUACGAGCUUCGGUGGUGCCGGAGGGAA-CC
GUUAAGUCCGCCGCCUGGGGAGUACGGCCGCAAGGUUGAAACUUAAAGGAAUUGGCGGGG
GAGCACUACAACGGGUGGAGCCUGCGGUUUAAUUGGAUUCAACGCCGGG
>KP784730.1.1455 829 bp
CUCAGUAACACGUGACAACCUGCCCUCGGGAGGGGGAUAACCCCGGGAAACUGGGGCUAA
ACCCCCAUAGGUGAUGGAUACUGGAAGGUUCCAUCACCGAAAUCGCAAGAGCCCGAGGAU
GGGUCUGCGGCGGAUUAGGUAGUUGGUGGGGUAACGGCCCACCAAGCCUAAGAUCCGUAC
GGGCCAUGGGAGUGGGAGCCCGGAGAUGGACCCUGAGACAAGGGUCCAGGCCCUACGGGG
CGCAGCAGGCGCGAAACCUUCGCAAUGCGGGAAACCGCGACGAGGUCAGCCGGAGUGCCG
AUGCUCGCAUCGGCUGUCGGGGAGUCUAAAAAGCUCCCCAAGCAAGGGCCGGGCAAGGCC
GGUGGCAGCCGCCGCGGUAAUACCGGCGGCCCGAGUGGCGGUCACUAUUAUUGGGCUUAA
AGCGUCCGUAGCCGGGUUGGUUAGUCUCCCGGGAAAUCUGGCCGCUUAACGGUCAGAAUU
CCGGGAGAUACUGCCAGCCUAGGGACCGGGAGAGGCCGAGGGUAUUCCCGGAGUAGGGGU
GAAAUCCUAUAAUCCCGGGAGGACCACUUGUGGCGAAGGCGCUCGGCUGGAACGGGUCCG
ACGGUGAGGGACGAAGGCCAGGGGAGCAAACCGGAUUAGAUACCCGGGUAGUCCUGGCUG
UAAACGAUGCGGACUAGGUGUCGGACAAGCUAUGAGCUUGUCCGGUGCCGGAGGGAAACC
GUUAAGUCCGCCGCCUGGGGAGUACGGCCGCAAGGCUGAAACUUAAAGGAAUUGGCGGGG
GAGCACCACAACGGGUGGAGCCUGCGGUUUAAUUAGAUUCAACGCUGGG
>EU573155.1.952 829 bp
CUCAGUAACACGUGCCAACCUACCCUCGGGAGGGGGAUAACCCCGGGAAACUGGGGCUAA
ACCCCCAUAGGGGAUGGGUGGUGGAAUCCCCCAUCCCCGAAAUGGUAACAGCCCGAGGAU
GGGGCUGCGGCGGAUUAGGUAGUUGGCGGGGUAACGGCCCGCCAAGCCGAAGAUCCGUAC
GGGCCAUGAGAGUGGGAGCCCGGAGAUGGACCCUGAGACAAGGGUCCAGGCCCUACGGGG
CGCACCAGGCGCGAAACCUCCGCAAUGCGGGAAACCGCGACGGGGUCAGCCGGAGUGCCG
GUGCAUGCACCGGCUGUCGGGGAGCCUAAACAGCUCCCCAAGCAAGGGCCGGGCAAGGCC
GGUGGCAGCCGCCGCGGUAAUACCGGCGGCCCGAGUGGCGGCCACUAUUAUUGGGCCUAA
AGCGUCCGUAGCCGGGCUGGUAAGUCCCCCGGGAAAUCUGGCGGCUUAACCGUCAGAAUU
CCGGGGGAUACUGCCAGCCUAGGGACCGGGAGAGGCCGGGGGAAUUCCCGGGGUAGGGGU
GAAAUCCUAUAAUCCCGGGAGGACCACCUGUGGCGAAGGCGCCCGGCUGGAACGGGUCCG
ACGGUGAGGGACGAAGGCCAGGGGAGCGAACCGGAUUAGAUACCCGGGUAGUCCUGGCUG
UAAACGAUGCGGGCUAGGUGUCGGGCCAGCCACGAGCUGGCCCGGUGCCGGAGGGAAGCC
GUUAAGCCCGCCGCCUGGGGAGUACGGCCGCAAGGCUGAAACUUAAAGGAAUUGGCGGGG
GAGCACGACAACGGGUGGAGCCUGCGGUUUAAUUGGAUUCAACGCCGGG
>AB629623.1.931 829 bp
CUCAGUAACACGUGACAACCUACCCUCGGGUGGGGGAUAACCCCGGGAAACUGGGGCUAA
UACCCCAUAGGCCAUGGAGACUGGAAUGUCCCAUGGCCGAAAGCUCCGGCGCCCGAGGAU
GGGUCUGCGGCGGAUUAGGUAGUUGGUGGGGUAACGGCCCACCAAGCCUAAGAUCCGUAC
GGGCUGUGAGAGCAGGAGCCCGGAGAUGGACACUGAGACAAGGGUCCAGGCCCUACGGGG
CGCAGCAGGCGCGAAACCUCCGCAAUGCGGGAAACCGCGACGGGGCUAGCCAGAGUGCCC
GUGCUAGCGCGGGCUGUCCGGGUGCCUAAAAAGCACCCGAAGCAAGGGAUGGGCAAGGCC
GGUGGCAGCCGCCGCGGUAAUACCGGCGUCCCGAGUGGCGGCCACUAUUAUUGGGCCUAA
AGCGUCCGUAGCCGGCCCAGUAAGUCCCCCGGGAAAUCUGGUCGCUCAACGAUCAGACUU
CCGGGGGAUACUGCUGGGCUAGGGACCGGGAGAGGCCGAGGGUAUUCCCGGGGUAGGGGU
GAAAUCCUGUAAUCCCGGGAGGACCACCUGUGGCGAAGGCGCUCGGCUAGAACGGGUCCG
ACGGUGAGGGACGAAGGCCUGGGGAGCGAACCGGAUUAGAUACCCGGGUAGUCCAGGCUG
UAAACGAUGCGGGCUAGGUGUCACCGAAGCUACGAGCUUCGGUGGUGCCGGAGGGAAGCC
GUUAAGCCCGCCGCCUGGGAAGUACGGCCGCAAGGCUGAAACUUAAAGGAAUUGGCGGGG
GAGCACUACAACGGGUGGAGCCUGCGGUUUAAUUGGAUUCAACGCCGG-
>AB685272.1.1365 829 bp
CAGAGUUUGACCUGUCAACCUGCCCUCGGGUGGGGGAUAACCCCGGGAAACUGGGGCUAA
UCCCCCAUAGGGGAUGGGUACUGGAAUGUCCCAUCUCCGAAAGCGCUUGCGCCCGAGGAU
GGGUCUGCGGCGGAUUAGGUUGUUGGUGGGGUAACGGCCCACCAAGCCGAAGAUCCGUAC
GGGCCAUGAGAGUGGGAGCCCG--GAUGGACCCUGAGACACGGGUCCAGGCCCUACGGGG
CGCAGCAGGCGCGAAACCUCCGCAAUGCGGGAAACCGCGACGGGGUCAGCCGGAGUGCUC
GCGCUCGCGCGGGCUGUCGGGGUGCCUAAAAAGCACCCCAAGCAAGGGCCGGGCAAGGCC
GGUGGCAGCCGCCGCGGUAAUACCGGCGGCCCGAGUGGCGGCCACUUUUAUUGGGCCUAA
AGCGUCCGUAGCCGGGCUGGUAAGUCCUCCGGGAAAUCUGGCGGCUUAACCGUCAGACUG
CCGGAGGAUACUGCCAGCCUAGGGACCGGGAGAGGCCGGGGGUAUUCCCGGAGUAGGGGU
GAAAUCCUGUAAUCCCGGGAGGACCACCUGUGGCGAAGGCGCCCGGCUGGAACGGGUCCG
ACGGUGAGGGACGAAGGCCAGGGGAGCGAACCGGAUUAGAUACCCGGGUAGUCCUGGCUG
UAAACGAUGCGGACUAGGUGUCACCGAAGCUACGAGCUUCGGUGGUGCCGGAGGGAAGCC
GUUAAGUCCGCCGCCUGGGGAGUACGGCCGCAAGGCUGAAACUUAAAGGAAUUGGCGGGG
GAGCACUACAACGGGUGGAGCCUGCGGUUUAAUUGGAUUCAACGCCGGG
>CP001899.1403988.1405498 829 bp
CUCAGUAACACGUGACAACCUACCCUCGGGAGGGGGAUAACCCCGGGAAACUGGGGCUAA
ACCCCCAUAGGGGAUAGGUGCUGGAAUGCCCUAUCCCCGAAAUGUAAGCAGCCCGAGGAU
GGGUCUGCGGCGGAUUAGGUAGUUGGCGGGGUAACGGCCCGCCAAGCCGAAGAUCCGUAC
GGGCCAUGAGAGUGGGAGCCCGGAGAUGGCCCCUGAGACACGGGGCCAGGCCCUACGGGG
CGCAGCAGGCGCGAAACCUCCGCAAUGCGGGAAACCGCGACGGGGUCAGCCGGAGUGCCC
GCGCUCGCGCGGGCUGUCGGGGAGCCUAAACAGCUCCCCAAGCAAGGGCCGGGCAAGGCC
GGUGGCAGCCGCCGCGGUAAUACCGGCGGCCCGAGUGGCGGCCACUAUUAUUGGGCCUAA
AGCGUCCGUAGCCGGGCUGGUAAGUCCCCCGGGAAAUCUGGCGGCUUAACCGUCAGACUG
CCGGGGGAUACUGCCAGCCUAGGGACCGGGAGAGGCCGGGGGUAUUCCCGGGGUAGGGGU
GAAAUCCUGUAAUCCCGGGAGGACCACCUGUGGCGAAGGCGCCCGGCUGGAACGGGUCCG
ACGGUGAGGGACGAAGGCCAGGGGAGCGAACCGGAUUAGAUACCCGGGUAGUCCUGGCUG
UAAACGAUGCGGGCUAGGUGUCGGGCGAGCCACGAGCUCGCCCGGUGCCGGAGGGAAGCC
GUUAAGCCCGCCGCCUGGGGAGUACGGCCGCAAGGCUGAAACUUAAAGGAAUUGGCGGGG
GAGCACUACAACGGGUGGAGCCUGCGGUUUAAUUGGAUUCAACGCCGGG
>AF068824.1.1438 829 bp
CUCAGUAACACGUGCCAACCUACCCUCGGGAGGGGGAUAACCCCGGGAAACUGGGGCUAA
ACCCCCAUAGGGGAUGGGUGGUGGAAUCCCCCAUCCCCGAAAUGGUAACAGCCCGAGGAU
GGGGCUGCGGCGGAUUAGGUAGUUGGCGGGGUAACGGCCCGCCAAGCCGAAGAUCCGUAC
GGGCCAUGAGAGUGGGAGCCCGGAGAUGGACCCUGAGACAAGGGUCCAGGCCCUACGGGG
CGCACCAGGCGCGAAACCUCCGCAAUGCGGGAAACCGCGACGGGGUCAGCCGGAGUGCCC
GCGCUCGCGCGGGCUGUCGGGGAGCCUAAAAAGCUCCCCAAGCAAGGGCCGGGCAAGGCC
GGUGGCAGCCGCCGCGGUAAUACCGGCGGCCCGAGUGGCGGCCACUAUUAUUGGGCCUAA
AGCGUCCGUAGCCGGGCUGGUAAGUCCCCCGGGAAAUCUGGCGGCUUAACCGUCAGAAUU
CCGGGGGAUACUGCCAGCCUAGGGACCGGGAGAGGCCGGGGGAAUUCCCGGGGUAGGGGU
GAAAUCCUAUAAUCCCGGGAGGACCACCUGUGGCGAAGGCGCCCGGCUGGAACGGGUCCG
ACGGUGAGGGACGAAGGCCAGGGGAGCGAACCGGAUUAGAUACCCGGGUAGUCCUGGCUG
UAAACGAUGCGGGCUAGGUGUCGGGCAAGCUA-GAGCUUGCCCGGUGCCGGAGGGAAGCC
GUUAAGCCCGCCGCCUGGGGAGUACGGCCGCAAGGCUGAAACUUAAAGGAAUUGGCGGGG
GAGCACGACAACGGGUGGAGCCUGCGGUUUAAUUGGAUUCAACGCCGGG
>MCKIKAEI_01798 829 bp
CUCAGUAACACGUGACAACCUACCCUCGGGAGGGGGAUAACCCCGGGAAACUGGGGCUAA
UACCCCAUAGGAGAUGGGUACUGGAAUGUCUCAUCUCUCAAAGCUUCGGCGCCCGAGGAU
GGGUCUGCGGCCGAUUAGGUUGUUGUUGGGGUAACGGCCCAACAAGCCUACGAUCGGUAC
GGGCUGUGGGAGCAGGAGCCCGGAGGUGGACCCUGAGACACGGGUCCAGGCCCUACGGGG
CGCAGCAGGCGCGAAACCUUUACAAUGCGGGAAACCGUGAUAAGGGGACUCCGAGUGCCC
GUGCACGCAUGGGCUGUCCAGGUGCCUAAAAAGCACCUGUAGCAAGGGCCGGGCAAGACC
GGUGCCAGCCGCCGCGGUAACACCGGCGGCCCGAGUGGUGGCCACUCUUAUUGGGCUUAA
AGCGUCCGUAGCCGGUCCAGUAAGUCUUCCGGGAAAUCUGGCGGCUUAACCGUCAGGCUU
CCGGAAGAUACUGCUGGACUUGGGACCGGGAGAGGCUGAGGGUACUCCCAGGGUAGGGGU
GAAAUCCUGUAAUCCUGGGAGGACCACCUGUGGCGAAGGCGCUCAGCUGGAACGGGUCCG
ACGGUGAGGGACGAAAGCUGGGGGCGCGAACCGGAUUAGAUACCCGGGUAGUCCCAGCCG
UAAACGAUGCGGGCUAGGUGUUACGUGGAUUGCGAAUCCACGUAGUGCCGAAGGGAAACC
GUGAAGCUCGCCGCCUGGGAAGUACGGCCGCAAGGCUGAAACUUAAAGGAAUUGGCGGGG
GAGCACUACAACGG-----------------------------------
>EU924238.1.1337 829 bp
CUCAGUAACACGUGACAACCUGCCCUCGGGAGGGGGAUAACCCCGGGAAACUGGGGCUAA
ACCCCCAUAGGAGAUGGAUACUGGAAGGUUCCAUCUCCGAAAUCGCAAGAGCCCGAGGAU
GGGUCUGCGGCGGAUUAGGUAGUUGGUGGGGUAACGGCCCACCAAGCCGAAGAUCCGUAC
GGGCCAUGGGAGUGGGAGCCCGGAGAUGGACCCUGAGACAAGGGUCCAGGCCCUACGGGG
CGCAGCAGGCGCGAAACCUUCGCAAUGCGGGAAACCGCGACGAGGUCAGCCGGAGUGCCG
AUGCUUGCAUCGGCUGUCGGGGAGUCUAAAAAGCUCCCCAAGCAAGGGCCGGGCAAGGCC
GGUGGCAGCCGCCGCGGUAAUACCGGCGGCCCGAGUGGCGGUCACUAUUAUUGGGCUUAA
AGCGUCCGUAGCCGGGUUGGUAAGUCUCCCGGGAAAUCUGGCUGCUUAACGGUCAGAAUU
CCGGGAGAUACUGCCAGCCUAGGGACCGGGAGAGGCCGAGGGUAUUCCCGGAGUAGGGGU
GAAAUCCUAUAAUCCCGGGAGGACCACUUGUAGCG-AGGCGCUCGGCUGGAACCGGUCUG
ACGGUGAGGGACGAAGGCCAGGGGAGCAAACCGGAUUAGAUACCCGGGUAGUCCUGGCUG
UAAACGAUGCGGACUAGGUGUCGGACAAGCUAAGAGCUUGUCCGGUGCCGGAGGGAAACC
GUUAAGUCCGCCGCCUGGGGAGUACGGCCGCAAGGCUGAAACUUAAAGGAAUUGGCGGGG
GAGCACCACAACGGGUGGAGCCUGCGGUUUAAUUAGAUUCAACGCUGGG
>CP001857.1049930.1051439 829 bp
CUCAGUAACACGUGCCAACCUACCCUCGGGAGGGGGAUAACCCCGGGAAACUGGGGCUAA
ACCCCCAUAGGGGAUGGGUGGUGGAAUCCCCCAUCCCCGAAAUGGUAACAGCCCGAGGAU
GGGGCUGCGGCGGAUUAGGUAGUUGGCGGGGUAACGGCCCGCCAAGCCGAAGAUCCGUAC
GGGCCAUGAGAGUGGGAGCCCGGAGAUGGACCCUGAGACAAGGGUCCAGGCCCUACGGGG
CGCACCAGGCGCGAAACCUCCGCAAUGCGGGAAACCGCGACGGGGUCAGCCGGAGUGCCC
GCGCUCGCGCGGGCUGUCGGGGUGCCUAAAAAGCACCCCAAGCAAGGGCCGGGCAAGGCC
GGUGGCAGCCGCCGCGGUAAUACCGGCGGCCCGAGUGGCGGCCACUAUUAUUGGGCCUAA
AGCGUCCGUAGCCGGGCUGGUAAGUCCCCCGGGAAAUCUGGCGGCUUAACCGUCAGAAUU
CCGGGGGAUACUGCCAGCCUAGGGACCGGGAGAGGCCGGGGGAAUUCCCGGGGUAGGGGU
GAAAUCCUAUAAUCCCGGGAGGACCACCUGUGGCGAAGGCGCCCGGCUGGAACGGGUCCG
ACGGUGAGGGACGAAGGCCAGGGGAGCGAACCGGAUUAGAUACCCGGGUAGUCCUGGCUG
UAAACGAUGCGGGCUAGGUGUCGGGCCAGCUACGAGCUGGCCCGGUGCCGGAGGGAAGCC
GUUAAGCCCGCCGCCUGGGGAGUACGGCCGCAAGGCUGAAACUUAAAGGAAUUGGCGGGG
GAGCACGACAACGGGUGGAGCCUGCGGUUUAAUUGGAUUCAACGCCGGG
>KJ622295.1.1408 829 bp
CUCAGUAACACGUGACAACCUACCUUCGGGAGGGGAAUAACCCCGGGAAACUGGGGCUAA
UACCCCAUAGGUCAUGGAUACUGGAAUGUUCCAUGACUGAAAGCGUUAGCGCCCGAGGAU
GGGUCUGCGGCGGAUUAGGUUGUUGGCGGGGUAAUGGCCCACCAAGCCGAAGAUCCGUAC
GGGCUGUGGGAGCAGGAGCCCGGAGAUGGACCCUGAGACAAGGGUCCAGGCCCUACGGGA
CGCAGCAGGCGCGAAAACUUCGCAAUGCACGAAAGUGCGACGAGGUUAGCCAGUGUGACC
GUGCUCGCACGGGCUGUCCGGGUGCCUAAACAGCACCCGAAGCAAGGGCUGGGCAAGGCC
GGUGGCAGCCGCCGCGGUAAUACCGGCGGCCCGAGUGGCGGCCACUAUUAUUGGGCCUAA
AGCGUCCGUAGCCGGUUUGGUAAGUCCCCCGGGAAAUCUGGUCGCUCAACGAUCAGACUG
CUGGGGGAUACUGCCAAGCUUGGGACCGGGAGAGGUCGAGGGUAUUCCCGGAGUAGGGGU
GAAAUCCUGUAAUCCCGGGAGGACCACCUGUGGCGAAGGCGCUCGACUAGAACGGGUCCG
ACGGUGAGGGACGAAGGCCUGGGGAGCGAACCGGAUUAGAUACCCGGGUAGUCCAGGCUG
UAAACGAUGCGGGCUGGGUGUCACCGGAGUCACGAGCUCAGGUGGUGCCGGAGGGAAGCC
GUUAAGCCCGCCGCCUGGGAAGUACGGUCGCAAGACUGAAACUUAAAGGAAUUGGCGGGG
GAGCACUACAACGGGUGGAGCCUGCGGUUUAAUUGGAUUCAACGCCGGG
>HM041908.1.1441 829 bp
CUCAGUAAAACGUGACAACCUGCCCUCGGGUGGGGGAUAACCCCGGGAAACUGGGGCUAA
UACCCCAUAGGUGAUGGGUGCUGGAACGCCCCAUCACCCAAAGCUCCGGCGCCCGAGGAU
GGGUCUACGGCGGAUUAGGUUGUUGGCGGGGUAACGGCCCGCCAAGCCGAAGAUCCGUAC
GGGCCAUGAGAGUGGGAGCCCGGAGAUGGACCCUGAGACACGGGUCCAGGCCCUACGGGG
CGCAGCAGGCGCGAAACCUUUACAAUGCGGGAAACCGUGAUAAGGGGACCCCGAGUGCCC
CUGCACGCAGGGGCUGUCCGGGUGUGUAAAAAGCACCCGAAGCAAGGGCUGGGCAAGACC
GGUGCCAGCCGCCGCGGUAACACCGGCAGCCCGAGUGGUGGCCACUAUUAUUGGGUCUAA
AGCGUCCGUAGCCGGCCUAGUAAGUCUCUCGGGAAAUCCGACGGCUUAACCGUCGGGCGU
CCGAGAGAUACUGCUAGGCUUGGGACCGGGAGAGGCCGAGGGUACUCCCGGGGUAGGGGU
GAAAUCCUGUAAUCCCGGGAGGACCACCGGUGGCGAAGGCGCUCGGCUGGAACGGGUCCG
ACGGUGAGGGACGAAGGCCAGGGGAGCGAACCGGAUUAGAUACCCGGGUAGUCCUGGCUG
UAAACGAUGCGGGCUAGGUGUCGGGUGAGCUACGGGCUCAUCCGGUGCCGGAGGGAAGCC
GUGAAGCCCGCCACCUGGGGAGUACGGCCGCAAGGCUGAAACUUAAAGGAAUUGGCGGGG
GAGCACCACAACGGGUGGAGCCUGCGGUUUAAUUGGAUUCAACGCCGGG
>EU573143.1.934 829 bp
CUCAGUAACACGUGACAACCUGCCCUCGGGUGGGGGAUAACCCCGGGAAACUGGGGCUAA
UCCCCCAUAGGGGAUGGGUACUGGAAUGUCCCAUCUCCGAAAGCGCUUGCGCCCGAAGAU
GGGUCUGCGGCGGAUUAGGUUGUUGGUGGGGUAACGGCCCACCAAGCCGAANAUCCGUAC
GGGCUGUGGGAGCAGGAGCCCGGAGAUGGACCCUGAGACACGGGUCCAGGCCCUACGGGG
CGCAGCAGGCGCGAAGCCUCCGCAAUGCGGGAAACCGCGACGGGGUCAGCCGGAGUGCUC
GCGCUCGCGCGGGCUGUCGGGGUGCCUAAAAAGCACCCCAAGCAAGGGCCGGGCAAGGCC
GGUGGCAGCCGCCGCGGUAAUACCGGCGGCCCGAGUGGCGGCCACUUUUAUUAGGCCUAA
AGCGUCCGUAGCCGGGCUGGUAAGUCCUCCGGGAAAUCUGGUCGCUUAACGAUCAGACUG
CCGGAGGAUACUGCCAGCCUAGGGACCGGGAGAGGCCGGGGGUAUUCCCGGAGUAGGGGU
GAAAUCCCGUAAUCCCGGGAGGACCACCUGUGGCGAAGGCGCCCGGCUGGAACGGGUCCG
ACGGUGAGGGACGAAGGCCAGGGGAGCGAACCGGAUUAGAUACCCGGGUAGUCCUGGCUG
UAAACGAUGCGGACUAGGUGUCACCGAAGCUACGAGCUUCGGUGGUGCCGGAGGGAAGCC
GUUAAGUCCGCCGCCUGGGGAGUACGGCCGCAAGGCUGAAACUUAAAGGAAUUGGCGGGG
GAGCACUACAACGGGUGGAGCCUGCGGUUUAAUUGGAGUCAACGCCGGG
>AB026919.1.1080 829 bp
------------------------------------------------------------
------------------------------------------------------------
---------------------------------------------------------UAC
GGGUUGUGAGAGCAAGAGCCCGGAGAUGGAACCUGAGACAAGGUUCCAGGCCCUACGGGG
CGCAGCAGGCGCGAAACCUCCGCAAUGUGAGCAAUCGCGACGGGGGGAUCCCAAGUGCCA
UUCCAAGGGAUGGCUUUUCAUAAGUGUAAAAAGCUUUUGGAAUAAGAGCUGGGCAAGACU
GGUGCCAGCCGCCGCGGUAACACCAGCAGCUCGAGUGGUGGUCGUUUUUAUUGGGCCUAA
AGCGUUCGUAGCCGGUUUUUUAAGUCUUUGGUGAAAGUCUAUAGCUUAACUGUAGAAAUU
GCUGGGGAUACUAUUGAACUUGAGGUCGGGAGAGGUUAGAGGUACUCCCAGGGUAGGGGU
GAAAUCCUGUAAUCCUGGGAGGACCACCUGUGGCGAAGGCGUCUAACUGGAACGAUCCUG
ACGGUGAGGGACGAAAGCUAGGGGCGCGAACCGGAUUAGAUACCCGGGUAGUCCUAGCUG
UAAACGAUGCGGACUUGGUGUUGGGAUGGCUUUGAGUUGUUUCAGUGCCGAAGGGAAGCU
GUUAAGUCCGUCGCCUGGGAAGUACGGUCGCAAGACUGAAACUUAAAGGAAUUGGCGGGG
GAGCACCACAACGCGUGGAGCCUGCGGUUUAAUUGGAUUCAACGCCGGA
>AB193990.1.1459 829 bp
CCCAGUAACACGUGACAACCUGCCCUCGGGUGGGGGAUAACCCCGGGAAACUGGGGCUAA
UACCCCAUAGGCCAUGGAGACUGGAAUGUCCCAUGGCCGAAAGCUCCGGCGCCCGAGGAU
GGGUCUGCGGCGGAUUAGGUAGUUGGUGGGGUAACGGCCCACCAAGCCUAAGAUCCGUAC
GGGCUGUGAGAGCAGGAGCCCGGAGAUGGACACUGAGACAAGGGUCCAGGCCCUACGGGG
CGCAGCAGGCGCGAAACCUCCGCAAUGCGGGAAACCGCGACGGGGCUAGCCAGAGUGCCC
GUGCUAGCGCGGGCUGUCCGGGUGCCUAAAAAGCACCCGAAGCAAGGGAUGGGCAAGGCC
GGUGGCAGCCGCCGCGGUAAUACCGGCGUCCCGAGUGGCGGCCACUAUUAUUGGGCCUAA
AGCGUCCGUAGCCGGCCCAGUAAGUCCCCCGGGAAAUCUGGUCGCUCAACGAUCAGACUU
CCGGGGGAUACUGCUGGGCUAGGGACCGGGAGAGGCCGAGGGUAUUCCCGGGGUAGGGGU
GAAAUCCUGUAAUCCCGGGAGGACCACCUGUGGCGAAGGCGCUCGGCUAGAACGGGUCCG
ACGGUGAGGGACGAAGGCCUGGGGAGCGAACCGGAUUAGAUACCCGGGUAGUCCAGGCUG
UAAACGAUGCGGGCUAGGUGUCACCGAAGCUACNAGCUUCGGUGGUGUCGGAGGGAAGCC
GUUAAGCCCGCCGCCUGGGAAGUACGGCCGCAAGGCUGAAACUUAAAGGAAUUGGCGGGG
GAGCACUACAACGGGUGGAGCCUGCGGUUUAAUUGGAUUCAACGCCGGG
>AB293236.1.1320 829 bp
CUCAGUAACACGUGACAACCUGCCCUCGGGUGGGGGAUAACCCCGGGAAACUGGGGCUAA
UCCCCCAUAGGUGAUAGGUGCUGGAAUGCCCUAUCACCGAAAGCGCUCGCGCCCGAGGAU
GGGUCUGCGGCGGAUUAGGUAGUUGGUGGGGUAACGGCCCACCAAGCCUAAGAUCCGUAC
GGGCUGUGGGAGCAGGAGCCCGGAGAUGGACCCUGAGACAAGGGUCCAGGCCCUACGGGG
CGCAGCAGGCGCGAAACCUCCGCAAUGCGGGAAACCGCGACGGGGUUAGCCGGAGUGCCC
GUGCUUGCACGGGCUGUUGGGGUGCCUAAAUAGCACCCCAAGCAAGGGCCGGGCAAGGCC
GGUGGCAGCCGCCGCGGUAAGACCGGCGGCCCGAGUGGCGGCCACUCUUAUUGGGCCUAA
AGCGUCCGUAGCCGGCCCAGUAAGUCUUCCGGGAAAUCUGGUCGCUUAACGAUCAGACUU
CCGGGGGAUACUGCUGGGCUAGGGACCGGGAGAGGCCGAGGGUAUUCCCGGGGUAGGGGU
GAAAUCCUGUAAUCCCGGGAGGACCACCUGUGGCGAAGGCGCUCGGCUAGAACGGGUCCG
ACGGUGAGGGACGAAGGCCUGGGGAGCGAACCGGAUUAGAUACCCGGGUAGUCCAGGCUG
UAAACGAUGCGGGCUAGGUGUCACCGGAGCUACGAGCUCCGGUGGUGCCGGAGGGAAGCC
GUUAAGCCCGCCGCCUGGGAAGUACGGCCGCAAGGCUGAAACUUAAAGGAAUUGGCGGGG
GAGCACUACAACGGGUGGAGCCUGCGGUUUAAUUGGAUUCAACGCCGGG
>EU573151.1.946 829 bp
CUCAGUAACACGUGACAACCUGCCCUCGGGUGGGGGAUAACCCCGGGAAACUGGGGCUAA
UCCCCCAUAGGGGAUGGGUACUGGAAUGUCCCAUCUCCGAAAGCGCUUGCGCCCGAGGAU
GGGUCUGCGGCGGAUUAGGUUGUUGGUGGGGUAACGGCCCACCAAGCCGAANAUCCGUAC
GGGCUGUGGGAGCAGGAGCCCGGAGAUGGACCCUGAGACACGGGUCCAGGCCCUACGGGG
CGCAGCAGGCGCGAAACCUCCGCAAUGCGGGAAACCGCGACGGGGUCAGCCGGAGUGCUC
GCGCUCGCGCGGGCUGUCGGGGUGCCUAAAAAGCACCCCAAGCAAGGGCCGGGCAAGGCC
GGUGGCAGCCGCCGCGGUAAUACCGGCGGCCCGAGUGGCGGCCACUUUUAUUGGGCCUAA
AGCGUCCGUAGCCGGGCUGGUAAGUCCUCCGGGAAAUCUGGUCGCUUAACGAUCAGACUG
CCGGAGGAUACUGCCAGCCUAGGGACCGGGAGAAGCCGGGGGUAUUCCCGGAGUAGGGGU
GAAAUCCUGUAAUCCCGGGAGGACCACCUGUGGCGAAGGCGCCCGGCUGGAACGGGUCCG
ACGGUGAGGGACGAAGGCCAGGGGAGCGAACCGGAUUAGAUACCCGGGUAGUCCUGGCUG
UAAACGAUGCGGACUAGGUGUCACCGAAGCUACGAGCUUCGGUGGUGCCGGAGGGAAGCC
GUUAAGUCCGCCGCCUGGGGAGUACGGCCGCAAGGCUGAAACUUAAAGGAAUUGGCGGGG
GAGCACUACAACGGGUGGAGCCUGCGGUUUAAUUGGAUUCAACGCCGGA
>Y10011.1.1488 829 bp
CUCAGUAACACGUGACAACCUGCCCUCGGGAGGGGGAUAACCCCGGGAAACUGGGGCUAA
ACCCCCAUAGGAGAUGGGUACUGGAAUGUCCCAUCUCCGAAAUCGCAAGAGCCCGAGGAU
GGGUCUGCGGCGGAUUAGGUAGUUGGCGGGGUAACGGCCCGCCAAGCCGAAGAUCCGUAC
GGGCUGUGAGAGCAGGAGCCCGGAGAUGGACCCUGAGACAAGGGUCCAGGCCCUACGGGG
CGCAGCAGGCGCGAAACCUCCGCAAUGCGGGAAACCGCGACGGGGUUAGCCGGAGUGUCC
GCGCUCGCGCGSACUGUCGGGGUGCCUAAACAGCACCCCAAGCAAGGGCCGGGCAAGGCC
GGUGGCAGCCGCCGCGGUAAUACCGGCGGCCCGAGUGGCGGCCACUCUUAUUGGGCCUAA
AGCGUCCGUAGCCGGUCUGGUAAGUCCCCCGGGAAAUCUGGCGGCUUAACCGUCAGACUG
CCGGGGGAUACUGCCAGACUAGGGACCGGGAGAGGCCGAGGGUAUUCCCGGGGUAGGGGU
GAAAUCCUGUAAUCCCGGGAGGACCACCUGUGGCGAAGGCGCUCGGCUGGAACGGGUCCG
ACGGUGAGGGACGAAGGCCUGGGGAGCGAACCGGAUUAGAUACCCGGGUAGUCCAGGCUG
UAAACGAUGCGGGCUAGGUGUCACCGGAGCUACGAGCUCCGGUGGUGCCGGAGGGAAGCC
GUUAAGCCCGCCGCCUGGGAAGUACGGCCGCAAGGCUGAAACUUAAAGGAAUUGGCGGGG
GAGCACUACAACGGGUGGAGCCUGCGGUUUAAUUGGAUUCAACGCCGGG
>AJ299181.1.932 829 bp
CUCAGUAACACGUGACAACCUGCCCUCGGGUGGGGGAUAACCCCGGGAAACUGGGGCUAA
UCCCCCAUAGGGGAUGGGUACUGGAAUGUCCCAUCUCCGAAAGCGCUUGCGCCCGAGGAU
GGGUCUGCGGCGGAUUAGGUAGUUGGCGGGGUAACGGCCCGCCAAGCCGAAGAUCCGUAC
GGGCUGUGGGAGCAGGAGCCCGGAGAUGGACCCCGAGACACGGGUCCAGGCCCUACGGGG
CGCAGCAGGCGCGAAACCUCCGCAAUGCGGGAAACCGCGACGGGGUCAGCCGGAGUGCUC
GUGCUCGCACGGGCUGUCGGGGUGCCUAAAAAGCACCCCAAGCAAGGGCCGGGCAAGGCC
GGUGGCAGCCGCCGCGGUAAUACCGGCGGCCCGAGUGGCGGCCACUUUUAUUGGGCCUAA
AGCGUCCGUAGCCGGGCUGGUAAGUCCUCCGGGAAAUCUGGUCGCUUAACGAUCAGAAUG
CCGGAGGAUACUGCCAGCCUAGGGACCGGGAGAGGCCGGGGGUAUUCCCGGGGUAGGGGU
GAAAUCCUGUAAUCCCGGGAGGACCACCUGUGGCGAAGGCGCCCGGCUGGAACGGGUCCG
ACGGUGAGGGACGAAGGCCUGGGGAGCGAACCGGAUUAGAUACCCGGGUAGUCCAGGCUG
UAAAGGAUGCGGGCUAGGUGUUGCUUGGACCUCGAGUCCAGGCAGUGCCGCAGGGAAGCC
GUUAAGCCCGCCGCCUGGGGAGUACGGCCGCAAGGCUGAAACUUAAAGGAAUUGGCGGGG
GAGCACUACAAGGGGUGGAGCGUGCGGUUUAAUUGGAUUCAACGCCGG-
>FJ216404.1.1417 829 bp
CUCAGUAACACGUGACAACCUGCCCUCGGGAGGGGGAUAACCCCGGGAAACUGGGGCUAA
ACCCCCAUAGGUGAUAGGUGCUGGAAUGCCCUAUCACCGAAAUGUUCGCAGCCCGAGGAU
GGGUCUGCGGCGGAUUAGGUAGUUGGCGGGGUAACGGCCCGCCAAGCCGAAGAUCCGUAC
GGGCCAUGAGAGUGGGAGCCCGGAGAUGGACCCUGAGACACGGGUCCAGGCCCUACGGGG
CGCAGCAGUCGCGAAACCUCCGCAAUGCGGGAAACCGCGACGGGGUUAGCCGGAGUGCCG
AUGCUCGCAUCGGCUGUCGGGGAGCCUAAAAAGCUCCCCAAGCAAGGGCCGGGCAAGGCC
GGUGGCAGCCGCCGCGGUAAUACCGGCGGCCCGAGUGGCGGCCACUAUUAUUGGGCCUAA
AGCGUCCGUAGCCGGACUGGUAAGUCCUCCGGGAAAUCUGGCGGCUUAACCGUCAGAAUG
CCGGGGGAUACUGCCAGUCUAGGGACCGGGAGAGGCCGGGGGUAUUCCCGGGGUAGGGGU
GAAAUCCUGUAAUCCCGGGAGGACCACCUGUGGCGAAGGCGCCCGGCUGGAACGGCUCCG
ACGGUGAGGGACGAAGGCCUGGGGAGCGAACCGGAUUAGAUACCCGGGUAGUCCAGGCUG
UAAACGAUGCGGGCUAGGUGUCGGGUAAGCCACGAGCUUAUCCGGUGCCGGAGGGAAGCC
GUUAAGCCCGCCGCCUGGGAAGUACGGCCGCAAGGCUGAAACUUAAAGGAAUUGGCGGGG
GAGCACUACAACGGGUGGAGCCUGCGGUUUAAUUGGAUUCAACGCCGGG
>KP091030.1.1460 829 bp
CUCAGUAACACGUGACAACCUGCCCUCGGGUGGGGGAUAACCCCGGGAAACUGGGGCUAA
UACCCCAUAGGGGAUGGGUACUGGAAUGUCCCAUCUCCGAAAGCGCUUGCGCCCGAGGAU
GGGUCUGCGGCGGAUUAGGUAGUUGGCGGGGUAACGGCCCGCCAAGCCGAAGAUCCGUAC
GGGCCAUGGGAGUGGGAGCCCGGAGAUGGACCCUGAGACACGGGUCCAGGCCCUACGGGG
CGCAGCAGGCGCGAAACCUCCGCAAUGCGGGAAACCGCGACGGGGUCAGCCGGAGUGCUC
GCGCUCGCGCGGGCUGUCGGGGUGCCUAAAAAGCACCCCAAGCAAGGGCCGGGCAAGGCC
GGUGGCAGCCGCCGCGGUAAUACCGGCGGCCCGAGUGGCGGCCACUUUUAUUGGGCCUAA
AGCGUCCGUAGCCGGGCUGGUAAGUCCUCCGGGAAAUCUGGCGGCUUAACCGUCAGACUG
CCGGAGGAUACUGCCAGCCUAGGGACCGGGAGAGGCCGGGGGUAUUCCCGGGGUAGGGGU
GAAAUCCUGUAAUCCCGGGAGGACCACCUGUGGCGAAGGCGCCCGGCUGGAACGGGUCCG
ACGGUGAGGGACGAAGGCCAGGGGAGCGAACCGGAUUAGAUACCCGGGUAGUCCUGGCUG
UAAACGAUGCGGACUAGGUGUCACCGAAGCUACGAGCUUCGGUGGUGCCGGAGGGAAGCC
GUUAAGUCCGCCGCCUGGGGAGUACGGCCGCAAGGCUGAAACUUAAAGGAAUUGGCGGGG
GAGCACUACAACGGGUGGAGCCUGCGGUUUAAUUGGAUUCAACGCCGGG
>JC368500.1.1433 829 bp
CUCAGUAACACGUGAUAACCUACCCUUAGGACUGGGAUAACCCUGGGAAACUGGGGCUAA
UACCGGAUAGAUAAUUUUUCCUGGAAUGGUAUUUUGUUUAAAGUUUUUUCGCCUAAGGAU
GGGUCUGCGGCAGAUUAGGUAGUUGGUUAGGUAAUGGCUUACCAAGCCUAUGAUCUGUAC
GGGUUGUGAGAGCAAGAGCCCGGAGAUGGAACCUGAGACAAGGUUCCAGGCCCUACGGGG
CGCAGCAGGCGCGAAACCUCCGCAAUGUGAGAAAUCGCGACGGGGGGAUCCCAAGCGCCA
UUCUACGGGAUGGCUUUUCUUAAGUGUAAAAAGCUUUUGGAAUAAGAGCUGGGCAAGACC
GGUGCCAGCCGCCGCGGUAACACCGGCAGCUCUAGUGGUAGCUACUUUUAUUGGGCCUAA
AGCGUUCGUAGCCGGUUUGAUAAGUCACUGGUGAAAUCCUAUAGCUUAACUGUGGGAAUU
GCUGGUGAUACUGUUGAACUUGAGGUCGGGAGAGGUUAGCGGUACUCCCAGGGUAGAGGU
GAAAUUCUGUAAUCCUGGGAGGACCACCUGUGGCGAAGGCGGCUAACUGGAACGAACCUG
ACGGUGAGGGACGAAAGCCAGGGGCGCGAACCGGAUUAGAUACCCGGGUAGUCCUGGCCG
UAAACGAUGCGGACUUGGUGUUGGGAUGGCUUUGAGCCGCUCCGGUGCCGAAGGGAAGCU
GUUAAGUCCGCCGCCUGGGAAGUACGGUCGCAAGACUGAAACUUAAAGGAAUUGGCGGGG
GAGCACCACAACGCGUGGAGCCUGCGGUUUAAUUGGAUUCAACGCCGGA
>CP005290.660270.661583 829 bp
CUCAGUAACACGUGACAACCUACCCUCGGGUAGGGGAUAACCCCGGGAAACUGGGGCUAA
UCCCCUAUAGGUCAUGGUGACUGGAAUGUCCCAUGACUGAAAGCUCCGGCGCCCGAGGAU
GGGUCUGCGGCGGAUUAGGUAGUUGGUGGGGUAACGGCCCACCAAGCCUAAGAUCCGUAC
GGGCUGUGAGAGCAGGAGCCCGGAGAUGGACACUGAGACAAGGGUCCAGGCCCUACGGGG
CGCAGCAGGCGCGAAACCUCCGCAAUGCGGGAAACCGCGACGGGGCUAGCCAGAGUGCCC
ACGCUAGCGUGGGCUGUCCGGGUGCCUAAAAAGCACCCGAAGCAAGGGAUGGGCAAGGCC
GGUGGCAGCCGCCGCGGUAAUACCGGCGUCCCGAGUGGCGGCCACUAUUAUUGGGCCUAA
AGCGUCCGUAGCCGGGUUGGUAAGUCCCCCGGGAAAUCUGGUCGCUCAACGAUCAGACUG
CCGGGGGAUACUGCCAGCCUAGGGACCGGGAGAGGCCGAGGGUAUUCCCGGGGUAGGGGU
GAAAUCCUGUAAUCCCGGGAGGACCACCUGUGGCGAAGGCGCUCGGCUGGAACGGGUCCG
ACGGUGAGGGACGAAGGCCUGGGGAGCGAACCGGAUUAGAUACCCGGGUAGUCCAGGCUG
UAAACGAUGCGGGCUAGGUGUCACUGGAGCUACGAGCUCUGGUGGUGCCGGAGGGAAGCC
GUUAAGCCCGCCGCCUGGGAAGUACGGCCGCAAGGCUGAAACUUAAAGGAAUUGGCGGGG
GAGCACUACAACGGGUGGAGCCUGCGGUUUAAUUGGAUUCAACGCCGGG
>AB679267.1.1411 829 bp
CUCAGUAACACGUGAUAACCUGCCCUUGGGACCGGGAUAACCCCGGGAAACUGGGGAUAA
ACCCGGAUAGGUGAUGUUGCCUGGAAUGGUUCUUCACCGAAAACUUCGGUGCCCAAGGAU
GGGUCUGCGGCCGAUUAGGUAGUUGGUAGGGUAACGGCCUACCAAGCCGAUCAUCGGUAC
GGGUUGUGAGAGCAAGAGCCCGGAGAUGGAACCUGAGACAAGGUUCCAGGCCCUACGGGG
CGCAGCAGGCGCGAAACCUCCGCAAUGCACGCAAGUGCGACGGGGGAACCCCAAGUGCCA
CUCUACGGGGUGGCUUUUCAGAAGUGUAAAAAGCUUCUGGAAUAAGGGCUGGGCAAGACC
GGUGCCAGCCGCCGCGGUAACACCGGCAGCUCAAGUGGUAGCCGCUUUUAUUGGGCCUAA
AGCGUCCGUAGCCGGUCUGAUAAGUCUCUGGUGAAAUCCCACAGCUUAACUGUGGGAAUU
GCUGGAGAUACUAUCAGACUCGAGGUCGGGAGAGGCUGGAGGUACUCCCAGGGUAGGGGU
GAAAUCCUGUAAUCCUGGGAGGACCACCUGUGGCGAAGGCGUCCAGCUGGAACGAACCUG
ACGGUGAGGGACGAAAGCCAGGGGCGCGAACCGGAUUAGAUACCCGGGUAGUCCUGGCCG
UAAACGAUGUGGACUUGGUGUUGGGAUGGCUUCGAGCUGCCCCAGUGCCGAAGGGAAGCU
GUUAAGUCCACCGCCUGGGAAGUACGGCCGCAAGGCUGAAACUUAAAGGAAUUGGCGGGG
GAGCACCACAACGCGUGGAGCCUGCGGUUUAAUUGGAUUCAACGCCGGA
>KP091047.1.1469 829 bp
CUCAGUAACACGUGCCAACCUACCCUCGGGAGGGGGAUAACCCCGGGAAACUGGGGCUAA
ACCCCCAUAGGGGAUGGAUGGUGGAACCCACCAUCCCCGAAAUGUUGUCAGCCCGAGGAU
GGGGCUGCGGCGGAUUAGGUAGUUGGCGGGGUAACGGCCCGCCAAGCCGAAGAUCCGUAC
GGGCCAUGAGAGUGGGAGCCCGGAGAUGGCCCCUGAGACAAGGGGCCAGGCCCUACGGGG
CGCAGCAGGCGCGAAACCUCCGCAAUGCGGGAAACCGCGACGGGGUCAGCCGGAGUGCCC
CUGCUAGCAGGGGCUGUCGGGGAGCCUAAAAAGCUCCCCAAGCAAGGGCCGGGCAAGGCC
GGUGGCAGCCGCCGCGGUAAUACCGGCGGCCCGAGUGGCGGCCACUAUUAUUGGGCCUAA
AGCGUCCGUAGCCGGGCUGGUAAGUCCCCCGGGAAAUCUGGCGGCUCAACCGUCAGACUU
CCGGGGGAUACUGCCAGCCUAGGGACCGGGAGAGGCCGGGGGAAUUCCCGGGGUAGGGGU
GAAAUCCUAUAAUCCCGGGAGGACCACCUGUGGCGAAGGCGCCCGGCUGGAACGGGUCCG
ACGGUGAGGGACGAAGGCCAGGGGAGCGAACCGGAUUAGAUACCCGGGUAGUCCUGGCUG
UAAACGAUGCGGGCUAGGUGUCACCGGAGCUACGAGCUCCGGUGGUGCCGAAGGGAAGCC
GUUAAGCCCGCCGCCUGGGGAGUACGGCCGCAAGGCUGAAACUUAAAGGAAUUGGCGGGG
GAGCACUACAACGGGUGGAGCCUGCGGUUUAAUUGGAUUCAACGCCGGG
>KP090984.1.1426 829 bp
CUCAGUAACACGUGACAACCUGCCCUCGGGUGGGGGAUAACCCCGGGAAACUGGGGCUAA
UACCCCAUAGGUCAUGGGUACUGGAAUGUCCCAUGACCGAAAGCGUUAGCGCCCGAGGAU
GGGUCUGCGGCGGAUUAGGUAGUUGGUGGUGUAAAGGACCACCAAGCCGAAGAUCCGUAC
GGGCUGUGGGAGCAGGAGCCCGGAGAUGGACCCUGAGACAAGGGUCCAGGCCCUACGGGG
CGCAGCAGGCGCGAAAACUUCGCAAUGCGGGAAACCGCGACGAGGUCAGCCAGAGUGCCC
GUGCUUGCGCGGGCUGUCCGGGUGCCUAAACAGCACCCGAAGCAAGGGCCGGGCAAGGCC
GGUGGCAGCCGCCGCGGUAAUACCGGCGGCCCGAGUGGCGGCCACUUUUAUUGGGCCUAA
AGCGUCCGUAGCCGGCCCAGUAAGUCCCCGGGGAAAUCUGGUUGCUCAACAAUCAGACUU
CCGGGGGAUACUGCUGGGCUAGGGACCGGGAGAGGCCGGGGGAAUUCCCGGGGUAGGGGU
GAAAUCCUGUAAUCCCGGGAGGACCACCUGUGGCGAAGGCGCCCGGCUGGAACGGGUCCG
ACGGUGAGGGACGAAGGCCUGGGGAGCGAACCGGAUUAGAUACCCGGGUAGUCCAGGCUG
UAAACGAUGCGGGCUAGGUGUCACCAGAGCCACGAGCUCCGGUGGUGCCGGAGGGAAGCC
GUUAAGCCCGCCGCCUGGGAAGUACGGCCGCAAGGCUGAAACUUAAAGGAAUUGGCGGGG
GAGCACUACAACGGGUGGAGCCUGCGGUUCAAUUGGAUUCAACGCCGGG
>FJ900697.1.925 829 bp
CUCAGUAACACGUGACAACCUGCCCUCGGGAGGGGGAUAACCCCGGGAAACUGGGGCUAA
ACCCCCAUAGGUGAUGGAUACUGGAAUGUUCCAUCACCGAAAUCGCAAGAGCCCGAGGAU
GGGUCUGCGGCGGAUUAGGUAGUUGGUGGGGUAACGGCCCACCAAGCCUAAGAUCCGUAC
GGGCCAUGGGAGUGGGAGCCCGGAGAUGGACCCUGAGACAAGGGUCCAGGCCCUACGGGG
CGCAGCAGGCGCGAAACCUCCGCAAUGCGGGAAACCGCGACGGGGUCAGCCGGAGUGCCG
AUGCUUGCAUCGGCUGUCGGGGAGCCUAAAAAGCUCCCCAAGCAAGGGCCGGGCAAGGCC
GGUGGCAGCCGCCGCGGUAAUACCGGCGGCCCGAGUGGCGGCCACUAUUAUUGGGCUUAA
AGCGUCCGUAGCCGGGUUGGUUAGUCUCCCGGGAAAUCUGGCCGCUUAACGGUCAGAAUU
CCGGGAGAUACUGCCAGCCUAGGGACCGGGAGAGGCCGAGGGUAUUCCCGGAGUAGGGGU
GAAAUCCUAUAAUCCCGGGAGGACCACCUGUGGCGAAGGCGCUCGGCUGGAACGGGUCCG
ACGGUGAGGGACGAAGGCCAGGGGAGCAAACCGGAUUAGAUACCCGGGUAGUCCUGGCUG
UAAACGAUGCGGACUUUGUGUCGGACAAGCUAUGAGCUUGUCCGGUGCCGGAGGGAAACC
GUUAAGUCCGCCGCCUGGGGAGUACGGCCGCAAGGCUGAAACUUAAAGGAAUUGGCGGGG
GAGCACCACAACGGGUGGAGCCUGCGGUUUAAUUAGAUUCAACGCUGGG
>AJ299218.1.1495 829 bp
CUCAGUAACACGUGACAACCUGCCCUCGGGAGGGGGAUAACCCCGGGAAACUGGGGCUAA
ACCCCCAUAGGUCAUGGGUACUGGAAUGUCCCGUGACCGAAAUCGCAAGAGCCCGAGGAU
GGGUCUGCGGCGGAUUAGGUAGUUGGUGGGGUAACGGCCCACCAAGCCGAAGAUCCGUAC
GGGCCAUGAGAGUGGGAGCCCGGAGAUGGACCCUGGGACACGGGUCCAGGCCCUACGGGG
CGCAGCAGGCGCGAAACCUCCGCAAUGCGGGAAACCGCGACGGGGUUAGCCGGAGUGCUC
GCGCUCGCGCGGGCUGUCGGGGUGCCUAAACAGCACCCCAAGCAAGGGCCGGGCAAGGCC
GGUGGCAGCCGCCGCGGUAAUACCGGCGGCCCGAGUGGCGGCCACUCUUAUUGGGCCUAA
AGCGUCCGUAGCCGGUCUGGUAAGUCCCCCGGGAAAUCUGGCGGCUUAACCGUCAGACUG
CCGGGGGAUACUGCCAGACUAGGGACCGGGAGAGGCCGAGGGUAUUCCCGGGGUAGGGGU
GAAAUCCUGUAAUCCCGGGAGGACCACCUGUGGCGAAGGCGCUCGGCUGGAACGGGUCCG
ACGGUGAGGGACGAAGGCCUGGGGAGCGAACCGGAUUAGAUACCCGGGUAGUCCAGGCUG
UAAACGAUGCGGGCUAGGUGUCACYGGAGCUACGGGCUCCGGUGGUGCCGGAGGGAAGCC
GUUAAGCCCGCCGCCUGGGAAGUACGGCCGCAAGGCUGAAACUUAAAGGAAUUGGCGGGG
GAGCACUACAACGGGUGGAGCCUGCGGUUUAAUUGGAUUCAACGCCGGG
>KP091001.1.1481 829 bp
CUCAGUAACACGUGCCAACCUGCCCUCGGGAGGGGGAUAACCCCGGGAAACUGGGGCUAA
ACCCCCAUAGGGAAUGGGUGGUGGAAUCCCCCAUUCCCGAAAUGUAAGCAGCCCGAGGAU
GGGGCUGCGGCGGAUUAGGUAGUUGGCGGGGUAACGGCCCGCCAAGCCGAAGAUCCGUAC
GGGCCAUGAGAGUGGGAGCCCGGAGAUGGACCCUGAGACAAGGGUCCAGGCCCUACGGGG
CGCACCAGGCGCGAAACCUCCGCAAUGCGGGAAACCGCGACGGGGUCAGCCGGAGUGCCC
CUGCUCGCAGGGGCUGUCGGGGAGCCUAAAAAGCUCCCCAAGCAAGGGCCGGGCAAGGCC
GGUGGCAGCCGCCGCGGUAAUACCGGCGGCCCGAGUGGCGGCCACUAUUAUUGGGCCUAA
AGCGUCCGUAGCCGGGCUGGUAAGUCCCCCGGGAAAUCUGGCGGCUUAACCGUCAGACUU
CCGGGGGAUACUGCCAGCCUAGGGACCGGGAGAGGCCGGGGGAAUUCCCGGGGUAGGGGU
GAAAUCCUAUAAUCCCGGGAGGACCACCUGUGGCGAAGGCGCCCGGCUGGAACGGGUCCG
ACGGUGAGGGACGAAGGCCAGGGGAGCGAACCGGAUUAGAUACCCGGGUAGUCCUGGCUG
UAAACGAUGCGGGCUAGGUGUCGCCGGAGCUACGAGCUCCGGCGGUGCCGAAGGGAAGCC
GUUAAGCCCGCCGCCUGGGGAGUACGGCCGCAAGGCUGAAACUUAAAGGAAUUGGCGGGG
GAGCACUACAACGGGUGGAGCCUGCGGUUUAACUGGAUUCAACGCCGGG
>AB274307.1.1412 829 bp
CUCAGUAACACGUGACAACCUGCCCUCGGGUGGGGGAUAACCCCGGGAAACUGGGGCUAA
UCCCCCAUAGGAGAUGGGUGCUGGAAUGCCCCAUCUUCGAAAGCUCCGGCGCCCGAGGAU
GGGUCUGCGGCGGAUUAGGUAGUUGGUGGGGUAACGGCCCGCCAAGCCUGAGAUCCGUAC
GGGCUGUGAGAGCAGGAGCCCGGAGAUGGACCCUGAGACAAGGGUCCAGGCCCUACGGGG
CGCAGCAGGCGCGAAACCUCCGCAAUGCACGAAAGUGCGACGGGGCUAGCCGGAGUGUCC
GUGCUCGCGCGGACUGUCGGGAUGCCUAAACAGCAUCCCAAGCAAGGGCCGGGCAAGGCC
GGUGGCAGCCGCCGCGGUAAUACCGGCGGCCCGAGUGGCGGUCACUAUUAUUGGGCCUAA
AGCGUUCGUAGCCGGUCUGGUAAGUCCCCCGGGAAAUCUGGUCGCUUAACGAUCAGACUG
CCGGGGGAUACUGCCAGACUAGGGACCGGGAGAGGCCGAGGGUAUUCCCGGGGUAGGGGU
GAAAUCCUGUAAUCCCGGGAGGACCACCUGUGGCGAAGGCGCUCGGCUGGAACGGGUCCG
ACGGUGAGGGACGAAGGCCUGGGGAGCGAACCGGAUUAGAUACCCGGGUAGUCCAGGCUG
UAAACGAUGCGGACUAGGUGUCACCGGAGCUACGAGCUCCGGUGGUGCCGGAGGGAAGCC
GUUAAGUCCGCCGCCUGGGAAGUACGGCCGCAAGGCUGAAACUUAAAGGAAUUGGCGGGG
GAGCACUACAACGGGUGGAGCCUGCGGUUUAAUUGGAUUCAACGCCGGG
>FJ638518.1.1338 829 bp
CUCAGUAACACGUGACAACCUGCCCUCGGGAGGGGGAUAACCCCGGGAAACUGGGGCUAA
ACCCCCAUAGGUGAUGGAUACUGGAAUGUUCCAUCACCGAAAUCGCAAGAGCCCGAGGAU
GGGUCUGCGGCGGAUUAGGUAGUUGGUGGGGUAACGGCCCACCAAGCCUAAGAUCCGUAC
GGGCCAUGGGAGUGGGAGCCCGGAGAUGGACCCUGAGACAAGGGUCCAGGCCCUACGGGG
CGCAGCAGGCGCGAAACCUUCGCAAUGCGGGAAACCGCGACGAGGUCAGCCGGAGUGCCG
AUGCUUGCAUCGGCUGUCGGGGAGUCUAAAAAGCUCUCCAAGCAAGGGCCGGGCAAGGCC
GGUGGCAGCCGCCGCGGUAAUACCGGCGGCCCGAGUGGCGGUCACUAUUAUUGGGCUUAA
AGCGUCCGUAGCCGGGCUGGUUAGUCUCCCGGGAAAUCUGGCCGCCUAACGGUCAGAAUG
CCGGGAGAUACUGCCAGCCUAGGGACCGGGAGAGGCCGAGGGUAUUCCCGGAGUAGGGGU
GAAAUCCUAUAAUCCCGGGAGGACCACCUGUAGCGAAGGCGCUCGGCUGGAACGGGUCCG
ACGGUGAGGGACGAAGGCCAGGGGAGCAAACCGGAUUAGAUACCCGGGUAGUCCUGGCUG
UAAACUAUGCGGACUUUGUGUCGGACAAGCUAUGAACUUGUCCGGUGCCGGAGGGAAACC
GUUAAGUCCGCCGCCUGGGGAGUACGGCCGCAAGGCUGAAACUUAAAGGAAUUGGCGGGG
GAGCACCACAACGGGUGGAGCCCGCGGUUUAAUUAGAUUCAACGCUGGG
>AB293225.1.1335 829 bp
CUCAGUAACACGUGACAACCUGCCCUCGGGAGGGGGAUAACCCCGGGAAACUGGGGCUAA
ACCCCCAUAGGUCAUGGGUACUGGAAUGUCCCAUGACCGAAAUCCUUUGAGCCCGAGGAU
GGGUCUGCGGCGGAUUAGGUAGUUGGCGGGGUAACGGCCCGCCAAGCCGAAGAUCCGUAC
GGGCCAUGGGAGUGGGAGCCCGGAGAUGGACCCUGAGACAAGGGUCCAGGCCCUACGGGG
CGCAGCAGGCGCGAAACCUCCGCAAUGCGGGAAACCGCGACGGGGCUAGCCGGAGUGUCC
GCGCACGCGCGGACUGUCGGGGUGCCUAAAAAGCACCCCAAGCAAGGGCCGGGCAAGACC
GGUGCCAGCCGCCGCGGUAACACCGGCGGCCCGAGUGGUGGCCACUCUUAUUGGGCUUAA
AGCGUCCGUAGCCGGUCUGGUAAGUCUUCCGGGAAAUCUGGCGGCUUAACCGUCAGGCUU
CCGGAAGAUACUGCCAGACUUGGGACCGGGAGAGGCCGAGGGUACUCCCGGGGUAGGGGU
GAAAUCCUGUAAUCCCGGGAGGACCACCUGUGGCGAAGGCGCUCGGCUUGAACGGGUCCG
ACGGUGAGGGACGAAAGCUGGGGGCGCGAACCGGAUUAGAUACCCGGGUAGUCCAGGCUG
UAAACGAUGCGGACUAGGUGUCACCGGAGCUACGGGCUCCGGUGGUGCCGGAGGGAAGCC
GUUAAGUCCGCCGCCUGGGAAGUACGGCCGCAAGGCUGAAACUUAAAGGAAUUGGCGGGG
GAGCACUACAACGGGUGGAGCCUGCGGUUUAAUUGGAUUCAACGCCGGG
>Y00275.1.1492 829 bp
CUCAGUAACACGUGACAACCUGCCCUCGGGUGGGGGAUAACCCCGGGAAACUGGGGCUAA
UCCCCCAUAGGGGAUGGGUACUGGAAUGUCCCAUCUCCGAAAGCGCUUGCGCCCGAGGAU
GGGUCUGCGGCGGAUUAGGUUGUUGGUGGGGUAACGGCCCACCAAGCCGAAGAUCCGUAC
GGGCCAUGAGAGUGGGAGCCCGGAGAUGGACCCUGAGACACGGGUCCAGGCCCUACGGGG
CGCAGCAGGCGCGAAACCUCCGCAAUGCGGGAAACCGCGACGGGGUCAGCCGGAGUGCUC
GCGCUCGCGCGGGCUGUCGGGGUGCCUAAAAAGCACCCCAAGCAAGGGCCGGGCAAGGCC
GGUGGCAGCCGCCGCGGUAAUACCGGCGGCCCGAGUGGCGGCCACUUUUAUUGGGCCUAA
AGCGUCCGUAGCCGGGCUGGUAAGUCCUCCGGGAAAUCUGGCGGCUUAACCGUCAGACUG
CCGGAGGAUACUGCCAGCCUAGGGACCGGGAGAGGCCGGGGGUAUUCCCGGAGUAGGGGU
GAAAUCCUGUAAUCCCGGGAGGACCACCUGUGGCGAAGGCGCCCGGCUGGAACGGGUCCG
ACGGUGAGGGACGAAGGCCAGGGGAGCGAACCGGAUUAGAUACCCGGGUAGUCCUGGCUG
UAAACGAUGCGGACUAGGUGUCACCGAAGCUACGAGCUUCGGUGGUGCCGGAGGGAAGCC
GUUAAGUCCGCCGCCUGGGGAGUACGGCCGCAAGGCUGAAACUUAAAGGAAUUGGCGGGG
GAGCACUACAACGGGUGGAGCCUGCGGUUUAAUUGGAUUCAACGCCGGG
>KJ881656.1.1142 829 bp
------------------------------------------------------------
--------------------------------------------------------GGGU
GGGUCUGCGGCGGAUUAGGUUGUUGGCGGGGUAACGGCCCACCAAGCCGAAGAUCCGUAC
GGGCUGUGAGAGCAGGAGCCCGGAGAUGGAUCCUGAGACAAGGGUCCAGGCCCUACGGGG
CGCAGCAGGCGCGAAAACUCCGCAAUGCACGAAAGUGUGACGGGGUCAGCCAGAGUGUCC
GUGCUCGCGCGGACUGUCCAGAUGUGUAAAGAGCAUCUGAAGCAAGGGCUGGGCAAGGCC
GGUGGCAGCCGCCGCGGUAAUACCGGCAGCCCGAGUGGCGGCCACUAUUAUUGGGCUUAA
AGCGUCCGUAGCCGGCUUGGCAAGUCCCCUGGGAAAUCUGGCCGCUUAACGGUCAGACUG
CUGGGGGAUACUGCCAGGCUUGGGACCGGGAAAGGCUGAGGGUAUUCCCGGGGUAGGGGU
GAAAUCCUGUAAUCCCGGGAAGACCACCUGUGGUGAAGGCGCUCAGCUGGAACGGGUCCG
ACGGUGAGGGACGAAGGCCUGGGGAGCGAACGGGAUUAGAUACCCCGGUAGUCCAGGCUG
UAAACCAUGCGGACUAGGUGUCACUAGAGCCACGAGCUCUGGUGGUGCCGUAGGGAAACC
GUUAAGUCCGCCGCCUGGGAAGUACGGUCGCAAGACUGAAACUUAAAGGAAUUGGCGGGG
GAGCACUACAACGGGUGGAGCCUGCGGUUUAAUUGGAUUCAACGCCGGA
>GU179414.1.1422 829 bp
CUCAGUAACACGUGACAACCUGCCCUCGGGAGGGGGAUAACCCCGGGAAACUGGGGCUAA
ACCCCCAUAGGAGAUGGAUACUGGAAUGUUCCAUCUCCGAAAUCGCAAGAGCCCGAGGAU
GGGUCUGCGGCGGAUUAGGUAGUUGGUGGGGUAACGGCCUACCAAGCCUAAGAUCCGUAC
GGGCCAUGGGAGUGGGAGCCCGGAGAUGGACCCUGAGACAAGGGUCCAGGCCCUACGGGG
CGCAGCAGGCGCGAAACCUCCGCAAUGCGGGAAACCGCGACGGGGUCAGCCGGAGUGCCG
AUGCUUGCAUCGGCUGUCGGGGAGCCUAAAAAGCUCCCC-AACAAGGGCCGGGCAAGGCC
GGUGGCAGCCGCCGCGGUAAUACCGGCGGCCCGAGUGGCGGUCACUAUUAUUGGGCUUAA
AGCGUCCGUAGCCGGGUUGGGAAGUCCUCCGGGAAAUCUGGCCGCUUAACGGUCAGAAUG
CCGGAGGAUACUCCCAGCCUAGGGAGCGGGAGAGGCCGAGGGUAUUCCC-GAGUAGGGGU
GAAAUCCUAUA-UCCCCGGAGGACCACCUGUGGCGAAGGCGCUCGGCUGGAACGCGUCCG
ACGGUGAGGGACGAAGGCCAGGGGAGCAAACCGGAUUAGAUACCCGGGUAGUCCUGGCUG
UAAACGAUGCGGACUUUGUGUCGGACAAGCUAUGAGCUUGUCCGGUGCCGGAGGGAAACC
GUUAAGUCCGCCGCCUGGGGAGUACGGCCGCAAGGCUGAAACUUAAAGGAAUUGGCGGGG
GAGCACCACAACGGGUGGAGCCUGCGGUUUAAUUAGAUUCAACGCUGGG
>AF526952.1.1034 829 bp
------------------------------------------------------------
------------------------------------------------------------
------------------------------------------------------------
---------------------------------------------------CCUACGGGG
CGCAGCAGGCGCGAAACCUCCGCAAUGCGGGCAACCGCGACGGGGUUAGCCGGAGUGCCC
GUGCUCGCACGGGCUGUCGGGGUGCCUAAACAGCACCCCAAGCAAGGGCCGGGCAAGGCC
GGUGGCAGCCGCCGCGGUAAGACCGGCGGCCCGAGUGGCGGCCACUCUUAUUGGGCCUAA
AGCGUCCGUAGCCGGCCCAGUAAGUCCCCCGGGAAAUCUGGUCGCUUAACGAUCAGACUU
CCGGGGGAUACUGCUGGGCUAGGGACCGGGAGAGGCCGAGGGUAUUCCCGGGGUAGGGGU
GAAAUCCUGUAAUCCCGGGAGGACCACCUGUGGCGAAGGCGCUCGGCUGGAACGGGUCCG
ACGGUGAGGGACGAAGGCCUGGGGAGCGAACCGGAUUAGAUACCCGGGUAGUCCAGGCUG
UAAACGAUGCGGGCUAGGUGUCACCGGAGCUACGAGCUCCGGUGGUGCCGGAGGGAAGCC
GUUAAGCCCGCCGCCUGGGAAGUACGGCCGCAAGGCUGAAACUUAACGGAAUUGGCGGGG
GAGCACUACAACGGGUGGAGCCUGCGGUUUAAUUGGAUUCAACGCCGGG
>KP091000.1.1463 829 bp
CUCAGUAACACGUGCCAACCUACCCUCGGGAGGGGGAUAACCCCGGGAAACUGGGGCUAA
ACCCCCAUAGGGGAUAGGUGCUGGAAUGCCCUAUCCCCGAAAUGUUAUCAGCCCGAGGAU
GGGGCUGCGGCGGAUUAGGUAGUUGGCGGGGUAACGGCCCGCCAAGCCGAAGAUCCGUAC
GGGCCAUGAGAGUGGGAGCCCGGAGAUGGACCCUGAGACAAGGGUCCAGGCCCUACGGGG
CGCACCAGGCGCGAAACCUCCGCAAUGCGGGAAACCGCGACGGGGUCAGCCGGAGUGCCG
GUGCUUGCACCGGCUGUCGGGGUGCCUAAAAAGCACCCCAAGCAAGGGCCGGGCAAGGCC
GGUGGCAGCCGCCGCGGUAAUACCGGCGGCCCGAGUGGCGGCCACUAUUAUUGGGCCUAA
AGCGUCCGUAGCCGGGCUGGUAAGUCCCCCGGGAAAUCUGGCGGCUUAACCGUCAGAAUU
CCGGGGGAUACUGCCAGCCUAGGGACCGGGAGAGGCCGGGGGAAUUCCCGGGGUAGGGGU
GAAAUCCUAUAAUCCCGGGAGGACCACCUGUGGCGAAGGCGCCCGGCUGGAACGGGUCCG
ACGGUGAGGGACGAAGGCCAGGGGAGCGAACCGGAUUAGAUACCCGGGUAGUCCUGGCUG
UAAACGAUGCGGGCUAGGUGUCGGGCUAGCUAUGAGCUGGCCCGGUGCCGGAGGGAAGCC
GUUAAGCCCGCCGCCUGGGGAGUACGGCCGCAAGGCUGAAACUUAAAGGAAUUGGCGGGG
GAGCACUACAACGGGUGGAGCCUGCGGUUUAAUUGGAUUCAACGCCGGG
>AB293221.1.1284 829 bp
NUCAGUAACACGUGACAACCUGCCCUCGGGUGGGG-AUAACCCCGGGAAACUGGGGCUAA
UCCCCCAUAGGUGAUGGGUGCUGGAAUGCCCNUUCACCGAAAGCGCUCGCGCCCGAGGAU
GGGUCUGCGGCGGAUUAGGUAGUUGGCGGGGUAACGGCCCGCCAAGCCGAAGAUCCGUAC
GGGCCAUGAGAGUGGGAGCCCGGAGAUGGACCCUGAGACACGGGUCCAGGCCCUACGGGG
CGCAGCAGGCGCGAAACCUCCGCAAUGCGGGAAACCGCGACGGGGCUAGCCGGAGUGCCU
GUGCUGGCGCAGGCUGUCGGGGAGCCUAAAAAGCUCCCCAAGCAAGGGCCGGGCAAGGCC
GGUGGCAGCCGCCGCGGUAAUACCGGCGGCCCGAGUGGCGGCCACUAUUAUUGGGCCUAA
AGCGUCCGUAGCCGGUCUGGCAAGUCCCCCGGGAAAUCUGGUCGCUUAACGAUCAGGCUU
CCGGGGGAUACUGCCAGACUAGGGACCGGGAGAGGCCGGGGGUAUUCCCGGGGUAGGGGU
GAAAUCCUGUAAUCCCGGGAGGACCACCUGUGGCGAAGGCGCCCGGCUGGAACGGGUCCG
ACGGUGAGGGACGAAGGCCUGGGGAGCGAACCGGAUUAGAUACCCGGGUAGUCCAGGCUG
UAAACGAUGCGGGCUAGGUGUCGCGGUAGCCAUGAGCUAUCGCGGUGCCGGAGGGAAGCC
GUUAAGCCCGCCGCCUGGGAAGUACGGCCGCAAGGCUGAAACUUAAAGGAAUUGGCGGGG
GAGCACUACAACGGGUGGAGCCUGCGGUUUAAUUGGAUUCAACGCCGGG
>GU070615.1.934 829 bp
CUCAGUAACACGUGACAACCUGCCCUCGGGUGGGGGAUAACCCCGGGAAACUGGGGCUAA
UCCCCCAUAGGUGAUAGGUGCUGGAAUGCCCUAUCACCGAAAGCGCUUGCGCCCGAGGAU
GGGUCUGCGGCGGAUUAGGUAGUUGGCGGGGUAACGGCCCGCCAAGCCGAAGAUCCGUAC
GGGCCAUGAGAGUGGGAGCCCGGAGAUGGACCCUGAGACACGGGUCCAGGCCCUACGGGG
CGCAGCAGGCGCGAAACCUCCGCAAUGCGGGAAACCGCGACGGGGCUAGCCGGAGUGCCG
AUGCUCGCAUCGGCUGUCGGGGAGCCUAAAAAGCUCCCCAAGCAAGGGCCGGGCAAGGCC
GGUGGCAGCCGCCGCGGUAAUACCGGCGGCCCGAGUGGCGGCCACUAUUAUUGGGCCUAA
AGCGUCCGUAGCCGGUCUGGCAAGUCCCCCGGGAAAUCUGGUCGCUCAACGAUCAGGCUU
CCGGGGGAGACUGCCAGACUAGGGACCGGGAGAGGCCGGGGGUAUUCCCGGGGUAGGGGU
GAAAUCCUGUAAUCCCGGGAGGACCACCUGUGGCGAAGGCGCCCGGCUGGAACGGGUCCG
ACGGUGAGGGACGAAGGCCUGGGGAGCGAACCGGAUUAGAUACCCGGGUAGUCCAGGCUG
UAAACGAUGCGGGCUAGGUGUCGCGAUAGCCACGAGCUAUCGCGGUGCCGGAGGGAAGCC
GUUAAGCCCGCCGCCUGGGAAGUACGGCCGCAAGGCUGAAACUUAAAGGAAUUGGCGGGG
GAGCACUACAACGGGUGGAGCCUGCGGUUUAAUUGGAUUCAACGCCGGA
>AB247819.1.934 829 bp
CUCAGUAACACGUGACAACCUGCCCUCGGGUGGGGGAUAACCCCGGGAAACUGGGGCUAA
UCCCCCAUAGGUGAUGGGUGCUGGAAUGCCCCUUCACCGAAAGUGCUCGCGCCCGAGGAU
GGGUCUGCGGCGGAUUAGGUAGUUGGCGGGGUAACGGCCCGCCAAGCCGAAGAUCCGUAC
GGGCCAUGAGAGUGGGAGCCCGGAGAUGGACCCUGAGACACGGGUCCAGGCCCUACGGGG
CGCAGCAGGCGCGAAACCUCCGCAAUGCGGGAAACCGCGACGGGGCUAGCCGGAGUGCCU
GUGCUGGCACAGGCUGUCGGGGAGCCUAAAAAGCUCCCUAAGCAAGGGCCGGGCAAGGCC
GGUGGCAGCCGCCGCGGUAAUACCGGCGGCCCGAGUAGCGGCCACUGUUAUUGGGCCUAA
AGCGUUCGUAGCCGGUCUGGCAAGUCCCCCGGGAAAUCUGGUCGCUUAACGAUCAGGCUU
CCGGGGGAUACUGCCAGACUAGGGACCGGGAGAGGCCGGGGGUAUUCCCGGGGUAGGGGU
GAAAUCCUGUAAUCCCGGGAGGACCACCUGUGGCGAAGGCGCCCGGCUGGAACGGGUCCG
ACGGUGAGGGACGAAGGCCUGGGGAGCGAACCGGAUUAGAUACCCGGGUAGUCCAGGCUG
UAAACGAUGCGGGCUAGGUGUCGCGAUAGCCAUGAGCUGUCGCGGUGCCGGAGGGAAGCC
GUUAAGCCCGCCGCCUGGGAAGUACGGCCGCAAGGCUGAAACUUAAAGGAAUUGGCGGGG
GAGCACUACAACGGGUGGAGCCUGCGGUUUAAUUGGAUUCAACGCCGGG
>EU635901.1.1332 829 bp
CUCAGUAACACGUGACAACCUGCCCUCGGGUGGGGGAUAACCCCGGGAAACUGGGGCUAA
UCCCCCAUAGGGGAUGGGUACUGGAAUGUCCCAUCUCCGAAAGCGCUCGCGCCCGAGGAU
GGGUCUGCGGCGGAUUAGGUUGUUGGUGGGGUAACGGCCCACCAAGCCGAAGAUCCGUAC
GGGCCAUGGGAGUGGGAGCCCGGAGAUGGACCCUGAGACACGGGUCCAGGCCCUACGGGG
CGCAGCAGGCGCGAAACCUCCGCAAUGCGGGAAACCGCGACGGGGUCAGCCGGAGUGCUC
GCGCUCGCGCGGGCUGUCGGGGUGCCUAAAAAGCACCCCAAGCAAGGGCCGGGCAAGGCC
GGUGGCAGCCGCCGCGGUAAUACCGGCGGCCCGAGUGGCGGCCACUUUUAUUGGGCCUAA
AGCGUCCGUAGCCGGGCUGGUAAGUCCUCCGGGAAAUCUGGUCGCUCAACGAUCAGACUU
CCGGAGGAUACUGCCAGCCUAGGGACCGGGAGAGGCCGGGGGUAUUCCCGGGGUAGGGGU
GAAAUCCUGUAAUCCCGGGAGGACCACCUGUGGCGAAGGCGCCCGGCUGGAACGGGUCCG
ACGGUGAGGGACGAAGGCCAGGGGAGCGAACCGGAUUAGAUACCCGGGUAGUCCUGGCUG
UAAACGAUGCGGACUAGGUGUCACCGAAGCUACGAGCUUCGGUGGUGCCGGAGGGAAGCC
GUUAAGUCCGCCGCCUGGGGAGUACGGCCGCAAGGCUGAAACUUAAAGGAAUUGGCGGGG
GAGCACUACAACGGGUGGAGCCUGCGGUUUAAUUGGAUUCAACGCCGGG
>KJ622297.1.1447 829 bp
CUCAGUAACACGUGCCAACCUGCCCUCGGGAGGGGGAUAACCCCGGGAAACUGGGGUUAA
ACCCCCAUAGGGGAUGGGUGGUGGAAUCCCCCAUCCCCGAAAUGUAAGCAGCCCGAGGAU
GGGGCUGCGGCGGAUUAGGUAGUUGGCGGGGUAACGGCCCGCCAAGCCGAAGAUCCGUAC
GGGCCAUGAGAGUGGGAGCCCGGAGAUGGCCCCUGAGACAAGGGGCCAGGCCCUACGGGG
CGCAGCAGGCGCGAAACCUCCGCAAUGGGGGAAACCGCGACGGGGUCAGCCGGAGUGCCC
GCGCUUGCGCGGGCUGUCGGGGUGCCUAAAAAGCACCCCAAGCAAGGGCCGGGCAAGGCC
GGUGGCAGCCGCCGCGGUAAUACCGGCGGCCCGAGUGGCGGCCACUAUUAUUGGGCCUAA
AGCGUCCGUAGCCGGGCUGGUAAGUCCCCCGGGAAAUCUGGCGGCUUAACCGUCAGACUU
CCGGGGGAUACUGCCAGCCUAGGGACCGGGAGAGGCCGGGGGUAUUCCCGGGGUAGGGGU
GAAAUCCUAUAAUCCCGGGAGGACCACCUGUGGCGAAGGCGCCCGGCUGGAACGGGUCCG
ACGGUGAGGGACGAAGGCCAGGGGAGCGAACCGGAUUAGAUACCCGGGUAGUCCUGGCUG
UAAACGAUGCGGGCUAGGUGUCACCGGAGCUACGAGCUCCGGUGGUGCCGAAGGGAAGCC
GUUAAGCCCGCCGCCUGGGGAGUACGGCCGCAAGGCUGAAACUUAAAGGAAUUGGCGGGG
GAGCACGACAACGGGUGGAGCCUGCGGUUUAAUUGGAUUCAACGCCGGG
>JQ346760.1.1288 829 bp
CUGAGUAACACGUGCCAACCUACCCUCGGGAGGGGGAUAACCCCGGGAAACUGGGGCUAA
ACCCCCAUAGGGGAUGGGUGGUGGAAUCCCCCAUCCCCGAAAUGGUAACAGCCCGAGGAU
GGGGCUGCGGCGGAUUAGGUAGUUGGCGGGGUAACGGCCCGCCAAGCCGAAGAUCCGUAC
GGGCCAUGAGAGUGGGAGCCCGGAGAUGGACCCUGAGACAAGGGUCCAGGCCCUACGGGG
CGCACCAGGCGCGAAACCUCCGCAAUGCGGGAAACCGCGACGGGGUCAGCCGGAGUGCCC
GCGCUCGCGCGGGCUGUCGGGGUGCCUAAAAAGCACCCCAAGCAAGGGCCGGGCAAGGCC
GGUGGCAGCCGCCGCGGUAAUACCGGCGGCCCGAGUGGCGGCCACUAUUAUUGGGCCUAA
AGCGUCCGUAGCCGGGCUGGUAAGUCCCCCGGGAAAUCUGGCGGCUUAACCGUCAGAAUU
CCGGGGGAUACUGCCAGCCUAGGGACCGGGAGAGGCCGGGGGAAUUCCCGGGGUAGGGGU
GAAAUCCUAUAAUCCCGGGAGGACCACCUGUGGCGAAGGCGCCCGGCUGGAACGGGUCCG
ACGGUGAGGGACGAAGGCCAGGGGAGCGAACCGGAUUAGAUACCCGGGUAGUCCUGGCUG
UAAACGAUGCGGGCUAGGUGUCGGGCCAGCUACGAGCUGGCCCGGUGCCGGAGGGAAGCC
GUUAAGCCCGCCGCCUGGGGAGUACGGCCGCAAGGCUGAAACUUAAAGGAAUUGGCGGGG
GAGCACGACAACGGGUGGAGCCUGCGGUUUAAUUGGAUUCAACGCCGGG
>EU924223.1.1453 829 bp
CUCAGUAACACGUGACAACCUGCCCUCGGGAGGGGGAUAACCCCGGGAAACUGGGGCUAA
ACCCCCAUAGGAGAUGGAUACUGGAAGGUUCCAUCUCCGAAAUCGCAAGAGCCCGAGGAU
GGGUCUGCGGCGGAUUAGGUAGUUGGUGGGGUAACGGCCCACCAAGCCGAAGAUCCGUAC
GGGCCAUGGGAGUGGGAGCCCGGAGAUGGACCCUGAGACAAGGGUCCAGGCCCUACGGGG
CGCAGCAGGCGCGAAACCUUCGCAAUGCGGGAAACCGCGACGAGGUCAGCCGGAGUGCCG
AUGCUUGCAUCGGCUGUCGGGGAGUCUAAAAAGCUCCCCAAGCAAGGGCCGGGCAAGGCC
GGUGGCAGCCGCCGCGGUAAUACCGGCGGCCCGAGUGGCGGUCACUAUUAUUGGGCUUAA
AGCGUCCGUAGCCGGGUUGGUAAGUCUCCCGGGAAAUCUGGCCGCUUAACGGUCAGAAUU
CCGGGAGAUACUGCCAGCCUAGGGAUCGGGAGAGGCCGAGGGUAUUCCCGGAGUAGGGGU
GAAAUCCUAUAAUCCCGGGAGGACCACUUGUGGCGAAGGCGCUCGGCUGGAACGGGUCCG
ACGGUGAGGGACGAAGGCCAGGGGAGCAAACCGGAUUAGAUACCCGGGUAGUCCUGGCUG
UA-ACGAUGCGGACUA-GUGUCGGACAAGCUAAGAGCUUGUCCGGUGCCGGAGGGAAACC
GUUAAGUCCGCCGCCUGGGGAGUACGGCCGCA-GGCUGAAACUUAAAGGAAUUGGCGGGG
GAGCACCACAACGGGUGGAGCCUGCGGUUUAAUUAGAUUCAACGCUGGG
>KP091052.1.1470 829 bp
CUCAGUAACACGUGCCAACCUACCCUCGGGAGGGGGAUAACCCCGGGAAACUGGGGCUAA
ACCCCCAUAGGGGAUGGAUGGUGGAACCCACCAUCCCCGAAAUGUUGUCAGCCCGAGGAU
GGGGCUGCGGCGGAUUAGGUAGUUGGCGGGGUAACGGCCCGCCAAGCCGAAGAUCCGUAC
GGGCCAUGAGAGUGGGAGCCCGGAGAUGGACCCUGAGACAAGGGUCCAGGCCCUACGGGG
CGCACCAGGCGCGAAACCUCCGCAAUGCGGGAAACCGCGACGGGGUCAGCCGGAGUGUCC
GUGCUUGCACGGACUGUCGGGGAGCCUAAAAAGCUCCCCAAGCAAGGGCCGGGCAAGGCC
GGUGGCAGCCGCCGCGGUAAGACCGGCGGCCCGAGUGGCGGCCACUAUUAUUGGGCCUAA
AGCGUCCGUAGCCGGGCUGGUAAGUCCCCCGGGAAAUCUGGCGGCUUAACCGUCAGAAUU
CCGGGGGAUACUGCCAGCCUAGGGACCGGGAGAGGCCGGGGGAAUUCCCGGGGUAGGGGU
GAAAUCCUAUAAUCCCGGGAGGACCACCUGUGGCGAAGGCGCCCGGCUGGAACGGGUCCG
ACGGUGAGGGACGAAGGCCAGGGGAGCGAACCGGAUUAGAUACCCGGGUAGUCCUGGCUG
UAAACGAUGCGGGCUAGGUGUCGGGUAAGCCAUGAGCUUAUCCGGUGCCGAAGGGAAGCC
GUUAAGCCCGCCGCCUGGGGAGUACGGCCGCAAGGCUGAAACUUAAAGGAAUUGGCGGGG
GAGCACGACAACGGGUGGAGCCUGCGGUUUAAUUGGAUUCAACGCCGGG
>FJ638508.1.1415 829 bp
CUCAGUAACACGUGACAACCUGCCCUCGGGAGGGGGAUAACCCCGGGAAACUGGGGCUAA
ACCCCCAUAGGUGAUGGAUACUGGAAGGUUCCAUCACCGAAAUCGAAAGAGCCCGAGGAU
GGGUCUGCGGCGGAUUAGGUAGUUGGUGGGGUAACGGCCCACCAAGCCUAAGAUCCGUAC
GGGCCAUGGGAGUGGGAGCCCGGAGAUGGACCCUGAGACAAGGGUCCAGGCCCUACGGGG
CGCAGCAGGCGCGAAACCUUCGCAAUGCGGGAAACCGCGACGAGGUCAGCCGGAGUGCCG
AUGCUUGCAUCGGCUGUCGGGGAGUCUAAAAAGCUCCCCAAGCAAGGGCCGGGCAAGGCC
GGUGGCAGCCGCCGCGGUAAUACCGGCGGCCCGAGUGGCGGUCACUAUUAUUGGGCUUAA
AGCGUCCGUAGCCGGGUUGGUUAGUCUCCCGGGAAAUCUGGCCGCUUAACGGUCAGAAUG
CCGGGAGAUACUGCCAGCCUAGGGACCGGGAGAGGCCGAGGGUAUUCCCGGAGUAGGGGU
GAAAUCCUAUAAUCCCGGGAAGACCACUUGUGGCGAAGGCGCUCGGCUGGAACGGGUCCG
ACGGUGAGGGACGAAGGCCAGGGGAGCAAACCGGAUUAGAUACCCGGGUAGUCCUGGCUG
UAAACGAUGCGGACUAGGUGUCGGGCAAGCUAUGAGCUUGUCCGGUGCCGAAGGGAAACC
GUUAAGUCCGCCGCCUGGGGAGUACGGCCGCAAGGCUGAAACUUAAAGGAAUUGGCGGGG
GAGCACCACAACGGGUGGAGCCUGCGGUUUAAUUAGAUUCAACGCUGGG
>KP091067.1.1459 829 bp
CUCAGUAACACGUGACAACCUACCCUCGGGUGGGGGAUAACCCCGGGAAACUGGGGCUAA
UACCCCAUAGGCCAUGGAGAUUGGAAUGUCCCAUGGCUGAAAGCUCCGGCGCCCGAGGAU
GGGUCUGCGGCGGAUUAGGUAGUUGGUGGGGUAACGGCCCACCAAGCCUAAGAUCCGUAC
GGGCUGUGAGAGCAGGAGCCCGGAGAUGGACACUGAGACAAGGGUCCAGGCCCUACGGGG
CGCAGCAGGCGCGAAACCUCCGCAAUGCGGGAAACCGCGACGGGGCUAGCCAGAGUGCCC
GUGCUAGCGCGGGCUGUCCGGGUGCCUAAAAAGCACCCGAAGCAAGGGAUGGGCAAGGCC
GGUGGCAGCCGCCGCGGUAAUACCGGCGUCCCGAGUGGCGGCCACUAUUAUUGGGCCUAA
AGCGUUCGUAGCCGGCCCAGUAAGUCCCCCGGGAAAUCUGGUCGCUCAACGAUCAGACUU
CCGGGGGAUACUGCUGGGCUAGGGACCGGGAGAGGCCGAGGGUAUUCCCGGGGUAGGGGU
GAAAUCCUGUAAUCCCGGGAGGACCACCUGUGGCGAAGGCGCUCGGCUAGAACGGGUCCG
ACGGUGAGGAACGAAGGCCUGGGGAGCGAACCGGAUUAGAUACCCGGGUAGUCCAGGCUG
UAAACGAUGCGGGCUAGGUGUCACCGAAGCUACGAGCUUCGGUGGUGCCGGAGGGAAGCC
GUUAAGCCCGCCGCCUGGGAAGUACGGUCGCAAGACUGAAACUUAAAGGAAUUGGCGGGG
GAGCACUACAACGGGUGGAGCCUGCGGUUUAAUUGGAUUCAACGCCGGG
>FN356421.1.1463 829 bp
CUCAGUAACACGUGACAACCUGCCCUCGGGUGGGGGAUAACCCCGGGAAACUGGGGCUAA
UCCCCCAUAGGGGAUGGGUACUGGAAUGUCUCAUCUCCGAAAGCGCUUGCGCCCGAGGAU
GGGUCUGCGGCGGAUUAGGUUGUUGGUGGGGUAACGGCCCACCAAGCCGAAGAUCCGUAC
GGGCCAUGAGAGUGGGAGCCUGGAGAUGGACCCUGAGACACGGGUCCAGGCCCUACGGGG
CGCAGCAGGCGCGAAGCCUCCGCAAUGCGGGAAACCGCGACGGGGUCAGCCGGAGUGCUC
GCGCUCGCGCGGGCUGUCGGGGUGCCUAAAAAGCACCCCAAGCAAGGGCCGGGCAAGGCC
GGUGGCAGCCGCCGCGGUAAUACCGGCGGCCCGAGUGGCGGCCACUUUUAUUGGGCCUAA
AGCGUCCGUAGCCGGGCUGGUAAGUCCUCCGGGAAAUCUGGCGGCUUAACCGUCAGACUG
CCGGAGGAUACUGCCAGCCUAGGGACCGGGAGAGGCCGGGGGUAUUCCCGGAGUAGGGGU
GAAAUCCUGUAAUCCCGGGAGGACCACCUGUGGCGAAGGCGCCCGGCUGGAACGGGUCCG
ACGGUGAGGGACGAAGGCCAGGGGAGCGAACCGGAUUAGAUACCCGGGUAGUCCUGGCUG
UAAACGAUGCGGACUAGGUGUCACCGAAGCUACGAGCUUCGGUGGUGCCGGAGGGAAGCC
GUUAAGUCCGCCGCCUGGGGAGUACGGCCGCAAGGCUGAAACUUAAAGGAAUUGGCGGGG
GAGCACUACAACGGGUGGAGCCUGCGGUUUAAUUGGAUUCAACGCCGGG
>DQ445718.1.1217 829 bp
CUCAGUAACACGUGAUAACCUACCCUUAGGACUGGGAUAACUCUGGGAAACUGGGGAUAA
UACCGGAUAGGCAAUUUUUCCUGUAAUGGUUUUUUGUUUAAAGUUUUUUCGCCUAAGGAU
GGGUCUGCGGCAGAUUAGGUAGUUGGUUAGGUAAUGGCUUACCAAGCCGUUGAUCUGUAC
GGGUUGUGAGAGCAAGAGCCCGGAGAUGGAACCUGAGACAAGGUUCCAGGCCCUACGGGG
CGCAGCAGGCGCGAAACCUCCGCAAUGUGAGAAAUCGCGACGGGGGGAUCCCAAGUGCCA
UUCUACGGGAUGGCUUUUCAUUAGUGUAAAGAGCUUUUGGAAUAAGAGCUGGGCAAGGCC
GGUGCCAGCCGCCGCGGUAACACCGGCAGCUCUAGUGGUAGCAGUUUUUAUUGGGCCUAA
AGCGUCCGUAGCCGGUUUAUUAAGUCUCUGGUGAAAUCCUGUAGCUUAACUGUGGGAAUU
GCUGGAGAUACUAGUAGACUUGAGAUCGGGAGAGGUUAGAGGUACUCCCAGGGUAGAGGU
GAAAUUCUGUAAUCCUGGGAGGACCGCCUGUGGCGAAGGCGUCUAGCUGGAACGAUUCUG
ACGGUGAGGGACGAAAGCUAGGGGCGCGAACCGGAUUAGAUACCCGGGUAGUCCUAGCUG
UAAGCGAUGCGGACUUGGUGUUGGGAUGGCUUUGAGCUGCUCCAGUGCCGAAGGGAAGCU
GUUAAGUCCGCCGCCUGGGAAGUACGGUCGCAAGACUGAAACUUAAAGGAAUUGGCGGGG
GAGCACCACAACGCGUGGAGCCUGCGGUUUAAUUGGAUUCAACGCCGGA
>AF068819.1.1419 829 bp
CUCAGUAACACGUGACAACCUGCCCUCGGGUGGGGGAUAACCCCGGGAAACUGGGGCUAA
UCCCCCAUAGGUGAUGGGUGCUGGAAUGCCCCAUCUCCGAAAGCGCUCGCGCCCGAGGAU
GGGUCUGCGGCGGAUUAGGUAGUUGGUGGGGUAACGGCCCACCAAGCCUAAGAUCCGUAC
GGGCUGUGGGAGCAGGAGCCCGGAGAUGGACCCUGAGACAAGGGUCCAGGCCCUACGGGG
CGCAGCAGGCGCGAAACCUCCGCAAUGCGGGAAACCGCGACGGGGUUAGCCGGAGUGCCC
GUGCUUGCACGGGCUGUCGGGGUGCCUAAACAGCACCCCAAGCAAGGGCCGGGCAAGGCC
GGUGGCAGCCGCCGCGGUAAGACCGGCGGCCCGAGUGGCGGCCACUCUUAUUGGGCCUAA
AGCGUCCGUAGCCGGCCCAGUAAGUCCCCCGGGAAAUCUGGUCGCUUAACGAUCAGACUU
CCGGGGGAUACUGCUGGGCUAGGGACCGGGAGAGGCCGAGGGUAUUCCCGGGGUAGGGGU
GAAAUCCUGUAAUCCCGGGAGGACCACCUGUGGCGAAGGCGCUCGGCUGGAACGGGUCCG
ACGGUGAGGGACGAAGGCCUGGGGAGCGAACCGGAUUAGAUACCCGGGUAGUCCAGGCUG
UAAACGAUGCGGGCUARGUGUCACCGGAGCUACGAGCUCCGGUGGUGCCGGAGG-AAGCC
GUUAAGCCCGCCGCCUG-GAAGUACGGCCGCAAGGCUGAAACUUAAAGGAAUUGGCG-GG
GAGCACUACAACGGGUGGAGCCUGCGGUUUAAUUGGAUUCAACGCCGGG
>AB274308.1.1412 829 bp
CUCAGUAACACGUGACAACCUGCCCUCGGGUGGGGGAUAACCCCGGGAAACUGGGGCUAA
UCCCCCAUAGGAGAUGGGUGCUGGAAUGCCCCAUCUUCGAAAGCUCCGGCGCCCGAGGAU
GGGUCUGCGGCGGAUUAGGUAGUUGGUGGGGUAACGGCCCGCCAAGCCUGAGAUCCGUAC
GGGCUGUGAGAGCAGGAGCCCGGAGAUGGACCCUGAGACAAGGGUCCAGGCCCUACGGGG
CGCAGCAGGCGCGAAACCUCCGCAAUGCACGAAAGUGCGACGGGGCUAGCCGGAGUGUCC
GUGCUCGCGCGGACUGUCGGGAUGCCUAAACAGCAUCCCAAGCAAGGGCCGGGCAAGGCC
GGUGGCAGCCGCCGCGGUAAUACCGGCGGCCCGAGUGGCGGUCACUAUUAUUGGGCCUAA
AGCGUUCGUAGCCGGUCUGGUAAGUCCCCCGGGAAAUCUGGUCGCUUAACGAUCAGACUG
CCGGGGGAUACUGCCAGACUAGGGACCGGGAGAGGCCGAGGGUAUUCCCGGGGUAGGGGU
GAAAUCCUGUAAUCCCGGGAGGACCACCUGUGGCGAAGGCGCUCGGCUGGAACGGGUCCG
ACGGUGAGGGACGAAGGCCUGGGGAGCGAACCGGAUUAGAUACCCGGGUAGUCCAGGCUG
UAAACGAUGCGGACUAGGUGUCACCGGAGCUACGAGCUCCGGUGGUGCCGGAGGGAAGCC
GUUAAGUCCGCCGCCUGGGAAGUACGGCCGCAAGGCUGAAACUUAAAGGAAUUGGCGGGG
GAGCACUACAACGGGUGGAGCCUGCGGUUUAAUUGGAUUCAACGCCGGG
>FJ810190.1.1453 829 bp
CUCAGUAACACGUGACAACCUACCCUCGGGUAGGGGAUAACCCCGGGAAACUGGGGCUAA
UCCCCUAUAGGUCAUGGUGACUGGAAUGUCCCAUGACUGAAAGCUCCGGCGCCCGAGGAU
GGGUCUGCGGCGGAUUAGGUAGUUGGUGGGGUAACGGCCCACCAAGCCUAAGAUCCGUAC
GGGCUGUGAGAGCAGGAGCCCGGAGAUGGACACUGAGACAAGGGUCCAGGCCCUACGGGG
CGCAGCAGGCGCGAAACCUCCGCAAUGCGGGAAACCGCGACGGGGCUAGCCAGAGUGCCC
ACGCUAGCGUGGGCUGUCCGGGUGCCUAAAAAGCACCCGAAGCAAGGGAUGGGCAAGGCC
GGUGGCAGCCGCCGCGGUAAUACCGGCGUCCCGAGUGGCGGCCACUAUUAUUGGGCCUAA
AGCGUCCGUAGCCGGGUUGGUAAGUCCCCCGGGAAAUCUGGUCGCUCAACGAUCAGACUG
CCGGGGGAUACUGCCAGCCUAGGGACCGGGAGAGGCCGAGGGUAUUCCCGGGGUAGGGGU
GAAAUCCUGUAAUCCCGGGAGGACCACCUGUGGCGAAGGCGCUCGGCUGGAACGGGUCCG
ACGGUGAGGGACGAAGGCCUGGGGAGCGAACCGGAUUAGAUACCCGGGUAGUCCAGGCUG
UAAACGAUGCGGGCUAGGUGUCACUGGAGCUACGAGCUCUGGUGGUGCCGGAGGGAAGCC
GUUAAGCCCGCCGCCUGGGAAGUACGGCCGCAAGGCUGAAACUUAAAGGAAUUGGCGGGG
GAGCACUACAACGGGUGGAGCCUGCGGUUUAAUUGGAUUCAACGCCGGG
>FN356381.1.1451 829 bp
CUCAGUAACACGUGACAACCUGCCCUCGGGUGGGGGAUAACCCCGGGAAACUGGGGCUAA
UCCCCCAUAGGGGAUGGGUACUGGAAUGUCUCAUCUCCGAAAGCGCUUGCGCCCGAGGAU
GGGUCUGCGGCGGAUUAGGUUGUUGGUGGGGUAACGGCCCACCAAGCCGAAGAUCCGUAC
GGGCCAUGAGAGUGGGAGCCCGGAGAUGGACCCUGAGACACGGGUCCAGGCCCUACGGGG
CGCAGCAGGCGCGAAACCUCCGCAAUGCGGGAAACCGCGACGGGGUCAGCCGGAGUGCUC
GCGCUCGCGCGGGCUGUCGGGGUGCCUAAAAAGCACCCCAAGCAAGGGCCGGGCAAGGCC
GGUGGCAGCCGCCGCGGUAAUACCGGCGGCCCGAGUGGCGGCCACUUUUAUUGGGCCUAA
AGCGUCCGUAGCCGGGCUGGUAAGUCCUCCGGGAAAUCUGGCGGCUUAACCGUCAGACUG
CCGGAGGAUACUGCCAGCCUAGGGACCGGGAGAGGCCGGGGGUAUUCCCGGAGUAGGGGU
GAAAUCCUGUAAUCCCGGGAGGACCACCUGUGGCGAANGCGCCCGGCUGGAACGGGUCCG
ACGGUGAGGGACGAAGGCCAGGGGAGCGAACCGGAUUAGAUACCCGGGUAGUCCUGGCUG
UAAACGAUGCGGACUAGGUUUCCCCGAAGUUACGAGCUUCGGUGAUACCGGAGGGAAGCC
GUUAAGUCCGCCGC-UGGGGAGUACG-CCGCAAGGGUGAAACUUAAAGAAAUUGGCGGGG
GAGCACUACAACGGGUGGAGCCUGCGGUUUAAUUGGAUUCAACGCCGGG
>AJ969472.1.1442 829 bp
CUCAGUAACACGUGACAACCUGCCCUCGGGGGGGGGAUAACCCCGGGAAACUGGGGCUAA
ACCCCCAUAGGAGAUGGGUACUGGAAUGUCCCAUCUCCGAAAUCGCAAGAGCCCGAGGAU
GGGUCUGCGGCGGAUUAGGUAGUUGGUGGGGUAACGGCCCACCAAGCCUAAGAUCCGUAC
GGGCUGUGGGAGCAGGAGCCCGGAGAUGGACCCUGAGACAAGGGUCCAGGCCCUACGGGG
CGCAGCAGGCGCGAAACCUUCGCAAUGCGGGAAACCGCGACGAGGUCAGCCAGAGUGCCC
GUGCUUGCGCGGGCUGUCCGGGUGCCUAAACAGCACCCGAAGCAAGGGCCGGGCAAGGCC
GGUGGCAGCCGCCGCGGUAAUACCGGCGGCCCGAGUGGCGGCCACUCUUAUUGGGCCUAA
AGCGUCCGUAGCCGGCCCAGUAAGUCCUCCGGGAAAUCUGGUCGCUCAACGAUCAGACUU
CCGGGGGAUACUGCUGGGCUAGGGACCGGGAGAGGCCGGGGGAAUUCCCGGGGUAGGGGU
GAAAUCCUGUAAUCCCGGGAGGACCACCUGUGGCGAAGGCGCCCGGCUGGAACGGGUCCG
ACGGUGAGGGACGAAGGCCUGGGGAGCGAACCGGAUUAGAUACCCGGGUAGUCCAGGCUG
UAAACGAUGCGGGCUAGGUGUCACCAGAGCCACGAGCUCCGGUGGUGCCGGAGGGAAGCC
GUUAAGCCCGCCGCCUGGGAAGUACGGCCGCAAGGCUGAAACUUAAAGGAAUUGGCGGGG
GAGCACUACAACGGGUGGAGCCUGCGGUUCAAUUGGAUUCAACGCCGGG
>KJ511878.1.1377 829 bp
CUCAGUAACACGUGAUAACCUGCCCUUGGGACCGGGAUAACCCCGGGAAACUGGGGAUAA
ACCCGGAUAGGUGAUGCUGCCUGGAAUGGUUCUUCACCGAAAACUUCGGUGCCCAAGGAU
GGGUCUGCGGCCGAUUAGGUUGUUGGUAGGGUAACGGCCUACCAAGCCGAUCAUCGGUAC
GGGUUGUGAGAGCAAGAGCCCGGAGAUGGAACCUGAGACA-GGUUCCAGGCCCUACGGGG
CGCAGCAGGCGCGAAACCUCCGCAAUGCACGCAAGUGCGACGGGGGAACCCCAAGUGCCA
CUCUACGGGGUGGCUUUUCAGAAGUGUAAAAAGCUUCUGGAAUAAGGGCUGGGCAAGACC
GGUGCCAGCCGCCGCGGUAACACCGGCAGCUCAAGUGGUAGCCGCUUUUAUUGGGCCUAA
AGCGUCCGUAGCCGGUCUGAUAAGUCUCUGGUGAAAUCCCACAGCUUAACUGUGGGAAUU
GCUGGAGAUACUAUCAGACUCGAGGUCGGGAGAGGCUGGAGGUACUCCCAGGGUAGGGGU
GAAAUCCUGUAAUCCUGGGAGGACCACCUGUGGCGAAGGCGUCCAGCUGGAACCAACCUG
ACGGUGAGGGACGAAAUCCAGGGGCGCGAACCGGAUUAGAUACCCGGGUAGUCCUGGCCG
UAAACGAUGUGGACUUGGUGUUGGGAUGGCUUCGAGCUGCCCCAG-GCCUAAGGGAAGCU
GUUAAGUCCACCGCCUGGGAAGUACGGCCGCAAGGCUGAAACUUAAAGGAAUUGGCGGGG
GAGCACCACAACGCGUGGAGCCUGCGGUUUAAUUGGAUUCAACGCCGGA
>AF418181.1.1451 829 bp
CUCAGUAACACGUGACAACCUGCCCUCGGGAGGGGGAUAACCCCGGGAAACUGGGGCUAA
ACCCCCAUAGGAGAUGGGUACUGGAAUGUCCCAUCUCCGAAAUCGCAAGAGCCCGAGGAU
GGGUCUGCGGCGGAUUAGGUAGUUGGCGGGGUAACGGCCCGCCAAGCCGAAGAUCCGUAC
GGGCUGUGAGAGCAGGAGCCCGGAGAUGGACCCUGAGACAAGGGUCCAGGCCCUACGGGG
CGCAGCAGGCGCGAAACCUCCGCAAUGCGGGAAACCGCGACGGGGUUAGCCGGAGUGUCC
GCGCUCGCGCGGACUGUCGGGGUGCCUAAACAGCACCCCAAGCAAGGGCCGGGCAAGGCC
GGUGGCAGCCGCCGCGGUAAUACCGGCGGCCCGAGUGGCGGCCACUCUUAUUGGGCCUAA
AGCGUCCGUAGCCGGUCUGGUAAGUCCCCCGGGAAAUCUGGCGGCUUAACCGUCAGACUG
CCGGGGGAUACUGCCAGACUAGGGACCGGGAGAGGCCGAGGGUAUUCCCGGGGUAGGGGU
GAAAUCCUGUAAUCCCGGGAGGACCACCUGUGGCGAAGGCGCUCGGCUGGAACGGGUCCG
ACGGUGAGGGACGAAGGCCUGGGGAGCGAACCGGAUUAGAUACCCGGGUAGUCCAGGCUG
UAAACGAUGCGGGCUAGGUGUCACCGGAGCUACGAGCUCCGGUGGUGCCGGAGGGAAGCC
GUUAAGCCCGCCGCCUGGGAAGUACGGCCGCAAGGCUGAAACUUAAAGGAAUUGGCGGGG
GAGCACUACAACGGGUGGAGCCUGCGGUUUAAUUGGAUUCAACGCCGGG
>KC608769.1.1274 829 bp
----------------------CCCUUAGGACCGGGAUAACUCUGGGAAACUGGGGAUAA
UACUGGAUAGGCAAUUUUGCCUGUAAUGGUUUUUUGUUUAAAGUUUUUUCGCCUAAGGAU
GGGUCUGCGGCAGAUUAGGUAGUUGGUUGGGUAAUGGCUUACCAAGCCUAUAAUCUGUAC
GGGUUGUGAGAGCAAGAGCCCGGAGAUGGAACCUGAGACAAGGUUCCAGGCCCUACGGGG
CGCAGCAGGCGCGAAACCUCCACAAUGUGAGAAAUCGCGAUGGGGGGAUCCCAAGUGCCA
UUCUACGGGAUGGCUUUUCUUAAGUGUAAAGAGCUUUUGGAAUAAGAGCUGGGCAAGACC
GGUGCCAGCCGCCGCGGUAACACCGGCAGCUCUAGUGGUAGCUGUUUUUAUUGGGCCUAA
AGCGUUCGUAGCCGGUUUAAUAAGUCUCUGGUGAAAUCUUACAGCUUAACUGUGGGAAUU
GCUGGAGAUACUAUUGGGCUUGAGAUCGGGAGAGGUUAGAGGUACUCCUGGGGUAGGGGU
GAAAUCCUGUAAUCCUAGGAGGACCACCUGUGGCGAAGGCGUCUAACUAGAACGAAUCUG
ACGGUGAGGAACGAAAGCUAGGGGCGCGAACCGGAUUAGAUACCCGGGUAGUCCUAGCCG
UAAACUAUGCGGACUUGGUGUGAGGGUGGCUUUGAGCCGUCCUGGUGCCGAAGGGAAGCU
GUUAAGUCCGCCGCCUGGGAAGUACGGUCGCAAGACUGAAACUUAAAGGAAUUGGCGGGG
GAGCACCACAACGCGUGGAGCCUGCGGUUUAAUUGGAUUCAACGCCGGA
>CP002588.799661.801152 829 bp
CUCAGUAACACGUGACAACCUGCCCUCGGGAGGGGGAUAACCCCGGGAAACUGGGGCUAA
ACCCCCAUAGGAGAUGGGUACUGGAAUGUCCCAUCUCCGAAAUCGCAAGAGCCCGAGGAU
GGGUCUGCGGCGGAUUAGGUAGUUGGCGGGGUAACGGCCCGCCAAGCCGAAGAUCCGUAC
GGGCUGUGAGAGCAGGAGCCCGGAGAUGGACCCUGAGACAAGGGUCCAGGCCCUACGGGG
CGCAGCAGGCGCGAAACCUCCGCAAUGCGGGAAACCGCGACGGGGUUAGCCGGAGUGUCC
GCGCUCGCGCGGACUGUCGGGGUGCCUAAACAGCACCCCAAGCAAGGGCCGGGCAAGGCC
GGUGGCAGCCGCCGCGGUAAUACCGGCGGCCCGAGUGGCGGCCACUCUUAUUGGGCCUAA
AGCGUCCGUAGCCGGUCUGGUAAGUCCCCCGGGAAAUCUGGCGGCUUAACCGUCAGACUG
CCGGGGGAUACUGCCAGACUAGGGACCGGGAGAGGCCGAGGGUAUUCCCGGGGUAGGGGU
GAAAUCCUGUAAUCCCGGGAGGACCACCUGUGGCGAAGGCGCUCGGCUGGAACGGGUCCG
ACGGUGAGGGACGAAGGCCUGGGGAGCGAACCGGAUUAGAUACCCGGGUAGUCCAGGCUG
UAAACGAUGCGGGCUAGGUGUCACCGGAGCUACGAGCUCCGGUGGUGCCGGAGGGAAGCC
GUUAAGCCCGCCGCCUGGGAAGUACGGCCGCAAGGCUGAAACUUAAAGGAAUUGGCGGGG
GAGCACUACAACGGGUGGAGCCUGCGGUUUAAUUGGAUUCAACGCCGGG
>CP006933.750440.751913 829 bp
CUCAGUAACACGUGAUAACCUAACCUUAGGACUGGGAUAACCCUGGGAAACUGGGGAUAA
UACCGGAUAUGUAGGGCUGCCUGGAAUGGUUCCCUAUUGAAAGUUCCGACGCCUAAGGAU
GGAUCUGCGGCAGAUUAGGUAGUUGGCGGGGUAAAUGCCCACCAAGCCAGUAAUCUGUAC
GGGUUGUGAGAGCAAGAGCCCGGAGAUGGAACCUGAGACAAGGUUCCAGGCCCUACGGGG
CGCAGCAGGCGCGAAACCUCCGCAAUGCACGAAAGUGCGACGGGGGAAACCCAAGUGCCA
CUCUACGGGGUGGCUUUUCUUAAGUGUAAAAAGCUUUUGGAAUAAGAGCUGGGCAAGACC
GGUGCCAGCCGCCGCGGUAACACCGGCAGCUCAAGUGGUGGCCGUUUUUAUUGGGCCUAA
AGCGUUCGUAGCCGGCUUGAUAAGUCUCUGGUGAAAUCUCACGGCUUAACCGUGAGAAUU
GCUGGAGAUACUAUUAGGCUUGAGGCCGGGAGAGGUUAGCGGUACUCCCGGGGUAGGGGU
GAAAUCCUAUAAUCCCGGGAGGACCACCUGUGGCGAAGGCGGCUAACUGGAACGGACCUG
ACGGUGAGUAACGAAAGCCAGGGGCGCGAACCGGAUUAGAUACCCGGGUAGUCCUGGCCG
UAAACGAUGUGGACUUGGUGUUGGGAUGGCUCCGAGCUGCCCCAGUGCCGAAGGGAAGCU
GUUAAGUCCACCGCCUGGGAAGUACGGUCGCAAGACUGAAACUUAAAGGAAUUGGCGGGG
GAGCACCACAACGCGUGGAGCCUGCGGUUUAAUUGGAUUCAACGCCGGA
>X05567.1.1492 829 bp
CUCAGUAACACGUGACAACCUGCCCUCGGGUGGGGGAUAACCCCGGGAAACUGGGGCUAA
UCCCCCAUAGGGGAUGGGUACUGGAAUGUCCCAUCUCCGAAAGCGCUUGCGCCCGAGGAU
GGGUCUGCGGCGGAUUAGGUUGUUGGUGGGGUAACGGCCCACCAAGCCGAAGAUCCGUAC
GGGCCAUGAGAGUGGGAGCCCGGAGAUGGACCCUGAGACACGGGUCCAGGCCCUACGGGG
CGCAGCAGGCGCGAAACCUCCGCAAUGCGGGAAACCGCGACGGGGUCAGCCGGAGUGCUC
GCGCUCGCGCGGGCUGUCGGGGUGCCUAAAAAGCACCCCAAGCAAGGGCCGGGCAAGGCC
GGUGGCAGCCGCCGCGGUAAUACCGGCGGCCCGAGUGGCGGCCACUUUUAUUGGGCCUAA
AGCGUCCGUAGCCGGGCUGGUAAGUCCUCCGGGAAAUCUGGCGGCUUAACCGUCAGACUG
CCGGAGGAUACUGCCAGCCUAGGGACCGGGAGAGGCCGGGGGUAUUCCCGGAGUAGGGGU
GAAAUCCUGUAAUCCCGGGAGGACCACCUGUGGCGAAGGCGCCCGGCUGGAACGGGUCCG
ACGGUGAGGGACGAAGGCCAGGGGAGCGAACCGGAUUAGAUACCCGGGUAGUCCUGGCUG
UAAACGAUGCGGACUAGGUGUCACCGAAGCUACGAGCUUCGGUGGUGCCGGAGGGAAGCC
GUUAAGUCCGCCGCCUGGGGAGUACGGCCGCAAGGCUGAAACUUAAAGGAAUUGGCGGGG
GAGCACUACAACGGGUGGAGCCUGCGGUUUAAUUGGAUUCAACGCCGGG
>CP002772.1981470.1982950 829 bp
CUCAGUAACACGUGAUAACCUACCCUUAGGACUGGGAUAACCCUGGGAAACUGGGGAUAA
UACCGGAUACAUGGAGGUUCCUGGAAUGGUUCUCCAUUGAAAGUUCCGACGCCUAAGGAU
GGAUCUGCGGCCGAUUAGGUAGUUGGUGGGGUAAAGGCCCACCAAGCCUGUGAUCGGUAC
GGGUUGUGAGAGCAAGAGCCCGGAGAUGGAACCUGAGACAAGGUUCCAGGCCCUACGGGG
CGCAGCAGGCGCGAAACCUCCGCAAUGCGAGCAAUCGCGACGGGGGGACCCCAAGUGCCA
CUCUACGGGGUGGCUUUUCUUGAGUGUAAAAAGCUCUUGGAAUAAGAGCUGGGCAAGACC
GGUGCCAGCCGCCGCGGUAACACCGGCAGCUCAAGUGGUGGCCAUUUUUAUUGGGCCUAA
AGCGUUCGUAGCCGGCCUGAUAAGUCUCUGGUGAAAUCCUACAGCUUAACUGUGGGAAUU
GCUGGAGAUACUAUUAGGCUUGAGGUCGGGAGAGGUUAGCGGUACUCCCAGGGUAGGGGU
GAAAUCCUAUAAUCCUGGGAGGACCACCUGUGGCGAAGGCGGCUAACUGGAACGAACCUG
ACGGUGAGUAACGAAAGCCAGGGGCGCGAACCGGAUUAGAUACCCGGGUAGUCCUGGCCG
UAAACGAUGUGGACUUGGUGUUGGAAUGGCCUCGAGCUGCUCCAGUGCCGAAGGGAAGCU
GUUAAGUCCAUCGCCUGGGAAGUACGGUCGCAAGACUGAAACUUAAAGGAAUUGGCGGGG
GAGCACCACAACGCGUGGAGCCUGCGGUUUAAUUGGACUCAACGCCGGA
>LT608329.382947.384424 829 bp
CUCAGUAACACGUGAUAACCUGCCCUUGGGACCGGGAUAACCCCGGGAAACUGGGGAUAA
ACCCGGAUAGGUGAAGAUGCCUGGAAUGGUGCUUCACCCAAAACUCCGGUGCCCAAGGAU
GGGUCUGCGGCCGAUUAGGUAGUUGGUAGGGUAACGGCCUACCAAGCCCAUCAUCGGUAC
GGGUUGUGAGAGCAAGAGCCCGGAGAUGGAACCUGAGACAAGGUUCCAGGCCCUACGGGG
CGCAGCAGGCGCGAAACCUCCGCAAUGCACGCAAGUGCGACGGGGGAACCCCAAGUGCCA
CUCUACGGGGUGGCUUUUCAGAAGUGUAAAAAGCUUCUGGAAUAAGGGCUGGGCAAGACC
GGUGCCAGCCGCCGCGGUAACACCGGCAGCUCAAGUGGUAGCCGCUUUUAUUGGGCCUAA
AGCGUCCGUAGCCGGUCUGAUAAGUCUCUGGUGAAAUCCCACAGCUUAACUGUGGGAAUU
GCUGGAGAUACUAUCAGACUCGAGGUCGGGAGAGGCUGGAGGUACUCCCAGGGUAGGGGU
GAAAUCCUGUAAUCCUGGGAGGACCACCUGUGGCGAAGGCGUCCAGCUGGAACGAACCUG
ACGGUGAGGGACGAAAGCCAGGGGCGCGAACCGGAUUAGAUACCCGGGUAGUCCUGGCCG
UAAACGAUGUGGACUUGGUGUUGGGAUGGCUUCGAGCUGCCCCAGUGCCGAAGGGAAGCU
GUUAAGUCCACCGCCUGGGAAGUACGGCCGCAAGGCUGAAACUUAAAGGAAUUGGCGGGG
GAGCACCACAACGCGUGGAGCCUGUGGUUUAAUUGGAUUCAACGCCGGA
>EF444595.1.1126 829 bp
------------------------------------------------------------
------------------------------------------------------------
------------------------------------------------------------
---------------GAGCCCGGAGAUGGACCCUGAGACACGGGUCCAGGCCCUACGGGG
CGCAGCAGGCGCGAAACCUCCGCAAUGCGGGAAACCGCGACGGGGUCAGCCGGAGUGCUC
GCGCUCGCGCGGGCUGUCGGGGUGCCUAAAAAGCACCCCAAGCAAGGGCCGGGCAAGGCC
GGUGGCAGCCGCCGCGGUAAUACCGGCGGCCCGAGUGGCGGCCACUUUUAUUGGGCCUAG
AGCGUCCGUAGCCGGGCUGGUAAGUCCUCCGGGAAAUCUGGUCGCUUAACGAUCAGACUG
CCGGAGGAUACUGCCAGCCUAGGGACCGGGAGAGGCCGGGGGUAUUCCCGGGGUAGGGGU
GAAAUCCUGUAAUCCCGGGAGGACCACCUGUGGCGAAGGCGCCCGGCUGGAACGGGUCCG
ACGGUGAGGGACGAAGGCCAGGGGAGCGAACCGGAUUAGAUACCCGGGUAGUCCUGGCUG
UAAACGAUGCGGACUAGGUGUCACCGAAGCUACGAGCUUCGGUGUUGCCGGAGGGAAGCC
GUUAAGUCCGCCGCCCGGGGAGUACGGCCGCAAGGCUGAAACUUAAAGGAAUUGGCGGGG
GAGCACUACAACGGGUGGAGCCUGCGGUUUAAUUGGAUUCAACGCCGGG
