# Supplementary material for: Divergent methyl-coenzyme M reductase genes in a deep-subseafloor Archaeoglobi
Source: ISME J. 2019 Jan 16;13(5):1269–79. doi: 10.1038/s41396-018-0343-2 (PMC6474303; doi:10.1038/s41396-018-0343-2)
Supplement: Supplementary file 22 — Supplementary_File_19 [file 41396_2018_343_MOESM22_ESM.txt]

(EU573151.1.946:0.00278,EU573143.1.934:0.00701,((AF068815.1.1420:0.00678,(EF444595.1.1126:0.00576,(EU635901.1.1332:0.00392,(((AE000782.1788987.1790478:0.0,Y00275.1.1492:0.0,X05567.1.1492:0.0)94:0.00055,(AB685272.1.1365:0.00987,(FN356421.1.1463:0.0028,FN356381.1.1451:0.00989)23.0:0.00137)3.0:0.00055)86.0:0.00277,(KP091030.1.1460:0.00145,(AJ299181.1.932:0.04576,(((GU070615.1.934:0.01139,(AB293221.1.1284:0.00232,AB247819.1.934:0.00941)61.0:0.00754)74.0:0.02428,(FJ216404.1.1417:0.01587,((AF220166.1.1471:0.0,CP001899.1403988.1405498:0.0)100:0.01484,((GU179414.1.1422:0.01454,(((FJ638518.1.1338:0.00944,(FJ638508.1.1415:0.00551,(KP784730.1.1455:0.00134,(EU924238.1.1337:0.00552,EU924223.1.1453:0.00134)28.0:0.00698)7.0:0.00136)11.0:0.00573)53.0:0.00407,AY555828.1.1081:0.00372)6.0:0.00054,FJ900697.1.925:0.00269)33.0:0.00527)100.0:0.06019,(((AF068824.1.1438:0.00053,(CP001857.1049930.1051439:0.00055,JQ346760.1.1288:0.00144)83.0:0.00582)39.0:0.00515,(KP091052.1.1470:0.02011,(EU573155.1.952:0.00665,KP091000.1.1463:0.01387)28.0:0.00581)3.0:0.00068)45.0:0.00326,(KP091001.1.1481:0.00658,(KP091047.1.1469:0.0128,KJ622297.1.1447:0.01556)39.0:0.00763)92.0:0.01947)47.0:0.01156)4.0:0.00745)3.0:0.01567)38.0:0.01989)41.0:0.02205,((AB293225.1.1335:0.02026,(HM041908.1.1441:0.05358,(MCKIKAEI_01798:0.05077,((LT608329.382947.384424:0.009,(AB679267.1.1411:0.00054,KJ511878.1.1377:0.00666)36.0:0.00055)98.0:0.02227,(((CP001719.760889.762324:0.0,JC368500.1.1433:0.0)100:0.01898,(KC608769.1.1274:0.03356,(DQ445718.1.1217:0.01994,AB026919.1.1080:0.03907)1.0:0.00629)10.0:0.01081)31.0:0.03386,(CP006933.750440.751913:0.03901,CP002772.1981470.1982950:0.01863)84.0:0.02377)34.0:0.03827)100.0:0.18563)56.0:0.03453)93.0:0.0548)14.0:0.02613,(AJ299218.1.1495:0.01177,(((AB274307.1.1412:0.0,AB274308.1.1412:0.0)100:0.02654,((((KJ881656.1.1142:0.0682,(EF444597.1.1193:0.0339,(KP090982.1.1448:0.00305,KJ622295.1.1408:0.01681)47.0:0.00122)97.0:0.01315)50.0:0.03343,((CP005290.660270.661583:0.0,FJ810190.1.1453:0.0)100:0.02384,(KP091067.1.1459:0.0074,(AB193990.1.1459:0.00419,(AB019735.1.1417:0.00277,AB629623.1.931:0.00055)28.0:0.00055)39.0:0.00096)89.0:0.00825)75.0:0.01355)23.0:0.01598,(AJ969472.1.1442:0.01168,(AF419628.1.1456:0.01248,(AB301877.1.932:0.00982,KP090984.1.1426:0.00714)30.0:0.00316)20.0:0.00903)37.0:0.01283)26.0:0.00844,(AF526952.1.1034:0.00593,((AB293237.1.1318:0.00136,AB293236.1.1320:0.00055)100.0:0.01115,(DQ228617.1.1353:0.00055,AF068819.1.1419:0.00055)100.0:0.00055)42.0:0.00053)96.0:0.00658)20.0:0.01824)25.0:0.01884,(Y10011.1.1488:0.00055,(AF418181.1.1451:0.0,CP002588.799661.801152:0.0)63:0.00055)79.0:0.00054)9.0:0.0129)4.0:0.00492)54.0:0.00732)35.0:0.02033)39.0:0.00677)8.0:0.00425)23.0:0.00603)22.0:0.00428)32.0:0.00133)71.0:0.00167,EU573162.1.934:0.00279)75.0:0.00055)100;
